# Supplementary material for: Sensing the cilium, digital capture of ciliary data for comparative genomics investigations
Source: Cilia. 2018 Apr 19;7:3. doi: 10.1186/s13630-018-0057-0 (PMC5907423; doi:10.1186/s13630-018-0057-0)
Supplement: Supplementary file 1 — Additional file 1. Curation of mouse homologs of the SYSCILIA Gold Standard human genes. [file 13630_2018_57_MOESM1_ESM.xlsx]

## Sheet: Mouse gene list
Mouse MGI feature ID	Gene symbol (Dec 2016)	Gene symbol (if different in July 2013)	Gene name (Dec 2016)	Original curation status class (July 2013)	Original curation priority (July 2013)	# references selected for GO	"Completion" status (Dec 2016)	"Completion" Date	Note	Orthology - human: mouse	Homology Data Set(s)	Human NCBI gene ID	Human gene symbol	Evidence in Cildb
MGI:2385061	BC027072		cDNA sequence BC027072	No ciliary annotations	NoA-OthLit	1	done	2013-10-08		1:1	both HomoloGene & Panther, via MouseMine	388939	C2orf71	no evidence from any species in Cildb
MGI:1915520	Dnaaf1		dynein, axonemal assembly factor 1	No ciliary annotations	NoA-CilLit	1	done	2013-10-08	dynein	1:1	both HomoloGene & Panther, via MouseMine	123872	DNAAF1	mouse evidence in Cildb
MGI:1922813	Dnali1		dynein, axonemal, light intermediate polypeptide 1	No ciliary annotations	NoA-CilLit	1	done	2013-10-08	dynein	1:1	both HomoloGene & Panther, via MouseMine	7802	DNALI1	mouse evidence in Cildb
MGI:1919019	Bbs10		Bardet-Biedl syndrome 10 (human)	No ciliary annotations	NoA-NoR	0	done	2013-10-09	Bardet-Biedl	1:1	both HomoloGene & Panther, via MouseMine	79738	BBS10	mouse evidence in Cildb
MGI:2135267	Bbs2		Bardet-Biedl syndrome 2 (human)	Both BP & CC	Ann-NR	0	done	2013-10-09	Bardet-Biedl	1:1	both HomoloGene & Panther, via MouseMine	583	BBS2	mouse evidence in Cildb
MGI:1919819	Bbs5		Bardet-Biedl syndrome 5 (human)	Ciliary CC only	NBP-NR	0	done	2013-10-09	Bardet-Biedl	1:1	both HomoloGene & Panther, via MouseMine	129880	BBS5	mouse evidence in Cildb
MGI:1918742	Bbs7		Bardet-Biedl syndrome 7 (human)	Ciliary CC only	NBP-CilLit	1	done	2013-10-09	Bardet-Biedl	1:1	both HomoloGene & Panther, via MouseMine	55212	BBS7	mouse evidence in Cildb
MGI:1923510	Ttc8		tetratricopeptide repeat domain 8	Both BP & CC	Ann-NR	0	done	2013-10-09	Bardet-Biedl	1:1	both HomoloGene & Panther, via MouseMine	123016	TTC8	mouse evidence in Cildb
MGI:1929699	Arl3		ADP-ribosylation factor-like 3	Ciliary BP only	NCC-CilLit	1	done	2013-10-10		1:1	both HomoloGene & Panther, via MouseMine	403	ARL3	mouse evidence in Cildb
MGI:2686651	Bbs12		Bardet-Biedl syndrome 12 (human)	No ciliary annotations	NoA-CilLit	2	done	2013-10-10	Bardet-Biedl	1:1	both HomoloGene & Panther, via MouseMine	166379	BBS12	no evidence from any species in Cildb
MGI:1277953	Rp2	Rp2h	retinitis pigmentosa 2 homolog	No ciliary annotations	NoA-CilLit	2	done	2013-10-10		1:1	both HomoloGene & Panther, via MouseMine	6102	RP2	evidence from species other than mouse in Cildb
MGI:1924407	Dpcd		deleted in primary ciliary dyskinesia	Ciliary BP only	NCC-CilLit	1	done	2013-10-31		1:1	both HomoloGene & Panther, via MouseMine	25911	DPCD	mouse evidence in Cildb
MGI:1920188	Hspb11		heat shock protein family B (small), member 11	Ciliary CC only	NBP-NR	0	done	2013-11-01	IFT B	1:1	both HomoloGene & Panther, via MouseMine	51668	HSPB11	mouse evidence in Cildb
MGI:1914536	Ift22	Rabl5	intraflagellar transport 22	No ciliary annotations	NoA-NoR	0	done	2013-11-01	IFT B	1:1	HomoloGene only, via MouseMine	64792	RABL5	mouse evidence in Cildb
MGI:1914292	Ift27		intraflagellar transport 27	No ciliary annotations	NoA-NoR	0	done	2013-11-01	IFT B	1:1	both HomoloGene & Panther, via MouseMine	11020	IFT27	mouse evidence in Cildb
MGI:1915509	Ift80		intraflagellar transport 80	Both BP & CC	Ann-NR	0	done	2013-11-01	IFT B	1:1	both HomoloGene & Panther, via MouseMine	57560	IFT80	mouse evidence in Cildb
MGI:1098597	Ift81		intraflagellar transport 81	Ciliary CC only	NBP-NR	0	done	2013-11-01	IFT B	1:1	both HomoloGene & Panther, via MouseMine	28981	IFT81	mouse evidence in Cildb
MGI:1921269	Traf3ip1		TRAF3 interacting protein 1	No ciliary annotations	NoA-CilLit	2	done	2013-11-02	IFT B	1:1	both HomoloGene & Panther, via MouseMine	26146	TRAF3IP1	mouse evidence in Cildb
MGI:2444853	Ttc26		tetratricopeptide repeat domain 26	Both BP & CC	Ann-NR	0	done	2013-11-04	IFT B	1:1	both HomoloGene & Panther, via MouseMine	79989	TTC26	mouse evidence in Cildb
MGI:1932386	Ift122		intraflagellar transport 122	Both BP & CC	Ann-NR	0	done	2013-11-05	IFT A	1:1	both HomoloGene & Panther, via MouseMine	55764	IFT122	mouse evidence in Cildb
MGI:2387217	Ift52		intraflagellar transport 52	Ciliary CC only	NBP-NR	0	done	2013-11-06	IFT B	1:1	both HomoloGene & Panther, via MouseMine	51098	IFT52	mouse evidence in Cildb
MGI:1914944	Ift74		intraflagellar transport 74	No ciliary annotations	NoA-OthLit	1	done	2013-11-06	IFT B	1:1	both HomoloGene & Panther, via MouseMine	80173	IFT74	mouse evidence in Cildb
MGI:1921166	Ift57		intraflagellar transport 57	Ciliary CC only	NBP-CilLit	1	done	2013-11-07	IFT B	1:1	both HomoloGene & Panther, via MouseMine	55081	IFT57	mouse evidence in Cildb
MGI:1914407	2610301B20Rik		RIKEN cDNA 2610301B20 gene	No ciliary annotations	NoA-OthLit	1	done	2013-12-19		1:1	HomoloGene only, via MouseMine	157657	C8orf37	mouse evidence in Cildb
MGI:1924029	Cluap1		clusterin associated protein 1	No ciliary annotations	NoA-CilLit	1	done	2013-12-19	IFT B	1:1	both HomoloGene & Panther, via MouseMine	23059	CLUAP1	mouse evidence in Cildb
MGI:1915134	1810043G02Rik		RIKEN cDNA 1810043G02 gene	Ciliary BP only	NCC-NR	0	done	2013-12-20		1:1	both HomoloGene & Panther, via MouseMine	755	C21orf2	evidence from species other than mouse in Cildb
MGI:1923818	Ift46		intraflagellar transport 46	Ciliary CC only	NBP-CilLit	1	done	2013-12-20	IFT B	1:1	both HomoloGene & Panther, via MouseMine	56912	IFT46	mouse evidence in Cildb
MGI:2145430	Ptpdc1		protein tyrosine phosphatase domain containing 1	Both BP & CC	Ann-NR	0	done	2013-12-20		1:1	both HomoloGene & Panther, via MouseMine	138639	PTPDC1	mouse evidence in Cildb
MGI:1915725	Ssna1		SS nuclear autoantigen 1	Ciliary BP only	NCC-OthLit	1	done	2013-12-23		1:1	HomoloGene only, via MouseMine	8636	SSNA1	evidence from species other than mouse in Cildb
MGI:1924298	Cep83	Ccdc41	centrosomal protein 83	No ciliary annotations	NoA-CilLit	1	done	2013-12-30		1:1	both HomoloGene & Panther, via MouseMine	51134	CCDC41	mouse evidence in Cildb
MGI:1922033	Fbf1		Fas (TNFRSF6) binding factor 1	No ciliary annotations	NoA-NoR	0	done	2013-12-30		1:1	HomoloGene only, via MouseMine	85302	FBF1	evidence from species other than mouse in Cildb
MGI:1914411	Sclt1		sodium channel and clathrin linker 1	No ciliary annotations	NoA-NoR	0	done	2013-12-30		1:1	HomoloGene only, via MouseMine	132320	SCLT1	mouse evidence in Cildb
MGI:1915585	Ift20		intraflagellar transport 20	Ciliary CC only	NBP-CilLit	5	done	2014-01-21	IFT B	1:1	Panther only, via MouseMine	90410	IFT20	mouse evidence in Cildb
MGI:1926052	Ttc30a1		tetratricopeptide repeat domain 30A1	No ciliary annotations	NoA-NoR	0	done	2014-01-22	IFT B	unclear	HomoloGene only, via MouseMine; manual examination of PANTHER family PTHR20931	92104	TTC30A	mouse evidence in Cildb
MGI:3700200	Ttc30a2		tetratricopeptide repeat domain 30A2	No ciliary annotations	NoA-NoR	0	done	2014-01-22	IFT B	unclear	manual examination of PANTHER family PTHR20931	92104	TTC30A	evidence from species other than mouse in Cildb
MGI:1919671	Ttc30b		tetratricopeptide repeat domain 30B	No ciliary annotations	NoA-NoR	0	done	2014-01-22	IFT B	unclear	HomoloGene only, via MouseMine; manual examination of PANTHER family PTHR20931	150737	TTC30B	mouse evidence in Cildb
MGI:1921903	Pomk	4930444A02Rik	protein-O-mannose kinase	No ciliary annotations	NoA-NoR	0	done	2014-01-24		1:1	both HomoloGene & Panther, via MouseMine	84197	POMK	no evidence from any species in Cildb
MGI:1095409	Tuba1c		tubulin, alpha 1C	No ciliary annotations	NoA-NoR	0	done	2014-02-07		1:1	both HomoloGene & Panther, via MouseMine	84790	TUBA1C	mouse evidence in Cildb
MGI:2182357	Ropn1l		ropporin 1-like	No ciliary annotations	NoA-NoR	0	done	2014-03-24		1:1	both HomoloGene & Panther, via MouseMine	83853	ROPN1L	mouse evidence in Cildb
MGI:107736	Dync2h1		dynein cytoplasmic 2 heavy chain 1	Both BP & CC	Ann-CilLit	3	done	2014-04-04	dynein	1:1	both HomoloGene & Panther, via MouseMine	79659	DYNC2H1	mouse evidence in Cildb
MGI:2682064	Ift172		intraflagellar transport 172	Both BP & CC	Ann-CilLit	8	done	2014-04-08	IFT B	1:1	both HomoloGene & Panther, via MouseMine	26160	IFT172	mouse evidence in Cildb
MGI:98715	Ift88		intraflagellar transport 88	Both BP & CC	Ann-CilLit	43	done	2014-04-10	IFT B	1:1	both HomoloGene & Panther, via MouseMine	8100	IFT88	mouse evidence in Cildb
MGI:2146906	Ift140		intraflagellar transport 140	Both BP & CC	Ann-NR	0	done	2014-05-07	IFT A	1:1	both HomoloGene & Panther, via MouseMine	9742	IFT140	mouse evidence in Cildb
MGI:1923661	Ift43		intraflagellar transport 43	No ciliary annotations	NoA-NoR	0	done	2014-05-07	IFT A	1:1	HomoloGene only, via MouseMine	112752	IFT43	evidence from species other than mouse in Cildb
MGI:1920918	Ttc21b		tetratricopeptide repeat domain 21B	Both BP & CC	Ann-OthLit	2	done	2014-05-07	IFT A	1:1	both HomoloGene & Panther, via MouseMine	79809	TTC21B	mouse evidence in Cildb
MGI:2443231	Wdr19		WD repeat domain 19	Both BP & CC	Ann-NR	0	done	2014-05-07	IFT A	1:1	both HomoloGene & Panther, via MouseMine	57728	WDR19	mouse evidence in Cildb
MGI:1921932	Wdr35		WD repeat domain 35	Both BP & CC	Ann-NR	0	done	2014-05-07	IFT A	1:1	both HomoloGene & Panther, via MouseMine	57539	WDR35	mouse evidence in Cildb
MGI:1329045	Tulp3		tubby-like protein 3	Ciliary CC only	NBP-CilLit	5	done	2014-05-08		1:1	both HomoloGene & Panther, via MouseMine	7289	TULP3	evidence from species other than mouse in Cildb
MGI:2384210	Nphp4		nephronophthisis 4 (juvenile) homolog (human)	No ciliary annotations	NoA-CilLit	1	done	2014-08-22		1:1	both HomoloGene & Panther, via MouseMine	261734	NPHP4	mouse evidence in Cildb
MGI:109571	Tulp1		tubby like protein 1	Ciliary CC only	NBP-OthLit	9	done	2014-10-15		1:1	both HomoloGene & Panther, via MouseMine	7287	TULP1	mouse evidence in Cildb
MGI:1927136	Arl6		ADP-ribosylation factor-like 6	No ciliary annotations	NoA-CilLit	2	done	2014-10-24	Bardet-Biedl	1:1	both HomoloGene & Panther, via MouseMine	84100	ARL6	mouse evidence in Cildb
MGI:2652818	Dcdc2a		doublecortin domain containing 2a	No ciliary annotations	NoA-NoR	0	done	2014-11-06		1:1	both HomoloGene & Panther, via MouseMine	51473	DCDC2	mouse evidence in Cildb
MGI:1277215	Bbs1		Bardet-Biedl syndrome 1 (human)	Both BP & CC	Ann-CilLit	1	done	2014-11-07	Bardet-Biedl	1:1	both HomoloGene & Panther, via MouseMine	582	BBS1	mouse evidence in Cildb
MGI:2442833	Bbs9		Bardet-Biedl syndrome 9 (human)	Ciliary CC only	NBP-NR	0	done	2014-11-07	Bardet-Biedl	1:1	both HomoloGene & Panther, via MouseMine	27241	BBS9	mouse evidence in Cildb
MGI:1858233	Nphp1		nephronophthisis 1 (juvenile) homolog (human)	Ciliary CC only	NBP-NR	0	done	2014-11-07		1:1	both HomoloGene & Panther, via MouseMine	4867	NPHP1	mouse evidence in Cildb
MGI:2143311	Bbs4		Bardet-Biedl syndrome 4 (human)	Both BP & CC	Ann-CilLit	8	done	2015-01-30	Bardet-Biedl	1:1	both HomoloGene & Panther, via MouseMine	585	BBS4	mouse evidence in Cildb
MGI:1919390	Cep89		centrosomal protein 89	No ciliary annotations	NoA-NoR	0	done	2015-02-02		1:1	HomoloGene only, via MouseMine	84902	CEP89	mouse evidence in Cildb
MGI:3529431	Crocc		ciliary rootlet coiled-coil, rootletin	Ciliary CC only	NBP-CilLit	2	done	2015-02-02		1:1	both HomoloGene & Panther, via MouseMine	9696	CROCC	mouse evidence in Cildb
MGI:1891836	Mkks		McKusick-Kaufman syndrome	Both BP & CC	Ann-CilLit	2	done	2015-02-02		1:1	both HomoloGene & Panther, via MouseMine	8195	MKKS	evidence from species other than mouse in Cildb
MGI:3584243	Mks1		Meckel syndrome, type 1	Both BP & CC	Ann-CilLit	3	done	2015-02-03		1:1	both HomoloGene & Panther, via MouseMine	54903	MKS1	mouse evidence in Cildb
MGI:107721	Dnah1		dynein, axonemal, heavy chain 1	No ciliary annotations	NoA-OthLit	1	done	2015-02-04	dynein	1:1	both HomoloGene & Panther, via MouseMine	25981	DNAH1	evidence from species other than mouse in Cildb
MGI:1918345	Kif24		kinesin family member 24	No ciliary annotations	NoA-OthLit	1	done	2015-03-06		1:1	both HomoloGene & Panther, via MouseMine	347240	KIF24	evidence from species other than mouse in Cildb
MGI:1920662	Nme8		NME/NM23 family member 8	No ciliary annotations	NoA-OthLit	1	done	2015-03-06		1:1	both HomoloGene & Panther, via MouseMine	51314	NME8	evidence from species other than mouse in Cildb
MGI:1095411	Nup214		nucleoporin 214	No ciliary annotations	NoA-OthLit	1	done	2015-03-09		1:1	both HomoloGene & Panther, via MouseMine	8021	NUP214	no evidence from any species in Cildb
MGI:3608325	Pdzd7		PDZ domain containing 7	No ciliary annotations	NoA-OthLit	1	done	2015-03-11		1:1	both HomoloGene & Panther, via MouseMine	79955	PDZD7	no evidence from any species in Cildb
MGI:1333778	Spa17		sperm autoantigenic protein 17	No ciliary annotations	NoA-OthLit	1	done	2015-03-12	sperm flagellum	1:1	both HomoloGene & Panther, via MouseMine	53340	SPA17	mouse evidence in Cildb
MGI:1913972	Spag16		sperm associated antigen 16	Both BP & CC	Ann-CilLit	3	done	2015-04-13	sperm flagellum	1:1	both HomoloGene & Panther, via MouseMine	79582	SPAG16	evidence from species other than mouse in Cildb
MGI:1921612	Spag17		sperm associated antigen 17	Ciliary CC only	NBP-NR	0	done	2015-04-13	sperm flagellum	1:1	both HomoloGene & Panther, via MouseMine	200162	SPAG17	mouse evidence in Cildb
MGI:1354388	Spag6l	Spag6	sperm associated antigen 6-like	Ciliary BP only	NCC-OthLit	1	done	2015-04-13	sperm flagellum	1:2	Panther only, via MouseMine	9576	SPAG6	mouse evidence in Cildb
MGI:1860299	Dnah10		dynein, axonemal, heavy chain 10	No ciliary annotations	NoA-NoR	0	done	2015-04-14	dynein	1:1	both HomoloGene & Panther, via MouseMine	196385	DNAH10	evidence from species other than mouse in Cildb
MGI:107731	Dnah2		dynein, axonemal, heavy chain 2	No ciliary annotations	NoA-OthLit	1	done	2015-04-14	dynein	1:1	both HomoloGene & Panther, via MouseMine	146754	DNAH2	mouse evidence in Cildb
MGI:107744	Dnah6		dynein, axonemal, heavy chain 6	No ciliary annotations	NoA-NoR	0	done	2015-04-14	dynein	1:1	both HomoloGene & Panther, via MouseMine	1768	DNAH6	evidence from species other than mouse in Cildb
MGI:2685574	Dnaic2		dynein, axonemal, intermediate chain 2	No ciliary annotations	NoA-NoR	0	done	2015-04-14	dynein	1:1	both HomoloGene & Panther, via MouseMine	64446	DNAI2	evidence from species other than mouse in Cildb
MGI:2681523	Tnpo1		transportin 1	No ciliary annotations	NoA-OthLit	1	done	2015-04-15		1:1	both HomoloGene & Panther, via MouseMine	3842	TNPO1	mouse evidence in Cildb
MGI:1095410	Tuba4a		tubulin, alpha 4A	No ciliary annotations	NoA-OthLit	1	done	2015-04-15		1:1	both HomoloGene & Panther, via MouseMine	7277	TUBA4A	mouse evidence in Cildb
MGI:1341292	Ush2a		Usher syndrome 2A	No ciliary annotations	NoA-OthLit	2	done	2015-04-15		1:1	both HomoloGene & Panther, via MouseMine	7399	USH2A	mouse evidence in Cildb
MGI:99433	Arf4		ADP-ribosylation factor 4	No ciliary annotations	NoA-OthLit	1	done	2015-04-16		1:1	both HomoloGene & Panther, via MouseMine	378	ARF4	mouse evidence in Cildb
MGI:2664099	Cnga4		cyclic nucleotide gated channel alpha 4	No ciliary annotations	NoA-OthLit	1	done	2015-04-16		1:1	both HomoloGene & Panther, via MouseMine	1262	CNGA4	evidence from species other than mouse in Cildb
MGI:2389007	Hydin		HYDIN, axonemal central pair apparatus protein	Ciliary BP only	NCC-NR	0	done	2015-04-16		1:1	Panther only, via MouseMine	54768	HYDIN	mouse evidence in Cildb
MGI:1922945	Rilpl1		Rab interacting lysosomal protein-like 1	No ciliary annotations	NoA-OthLit	1	done	2015-04-16		1:1	both HomoloGene & Panther, via MouseMine	353116	RILPL1	no evidence from any species in Cildb
MGI:1933112	Rilpl2		Rab interacting lysosomal protein-like 2	No ciliary annotations	NoA-NoR	0	done	2015-04-16		1:1	both HomoloGene & Panther, via MouseMine	196383	RILPL2	mouse evidence in Cildb
MGI:2179288	Rttn		rotatin	No ciliary annotations	NoA-OthLit	1	done	2015-04-16		1:1	both HomoloGene & Panther, via MouseMine	25914	RTTN	mouse evidence in Cildb
MGI:1921462	Dnal1		dynein, axonemal, light chain 1	No ciliary annotations	NoA-NoR	0	done	2015-05-20	dynein	1:1	both HomoloGene & Panther, via MouseMine	83544	DNAL1	evidence from species other than mouse in Cildb
MGI:1859293	Atxn10		ataxin 10	No ciliary annotations	NoA-OthLit	1	done	2015-07-02		1:1	both HomoloGene & Panther, via MouseMine	25814	ATXN10	mouse evidence in Cildb
MGI:1096376	Exoc4		exocyst complex component 4	No ciliary annotations	NoA-OthLit	2	done	2015-08-05		1:1	both HomoloGene & Panther, via MouseMine	60412	EXOC4	mouse evidence in Cildb
MGI:1921275	Nphp3		nephronophthisis 3 (adolescent)	Ciliary BP only	NCC-NR	0	done	2015-08-05		1:1	both HomoloGene & Panther, via MouseMine	27031	NPHP3	mouse evidence in Cildb
MGI:1916120	Ak8		adenylate kinase 8	No ciliary annotations	NoA-NoR	0	done	2015-08-06		1:1	both HomoloGene & Panther, via MouseMine	158067	AK8	mouse evidence in Cildb
MGI:1916732	Nup35		nucleoporin 35	No ciliary annotations	NoA-NoR	0	done	2015-08-06		1:1	both HomoloGene & Panther, via MouseMine	129401	NUP35	evidence from species other than mouse in Cildb
MGI:2444588	Ttc12		tetratricopeptide repeat domain 12	No ciliary annotations	NoA-NoR	0	done	2015-08-06		1:1	both HomoloGene & Panther, via MouseMine	54970	TTC12	evidence from species other than mouse in Cildb
MGI:1921487	Tubgcp2		tubulin, gamma complex associated protein 2	No ciliary annotations	NoA-NoR	0	done	2015-08-06		1:1	HomoloGene only, via MouseMine	10844	TUBGCP2	mouse evidence in Cildb
MGI:1289263	Ccdc39		coiled-coil domain containing 39	No ciliary annotations	NoA-NoR	0	done	2015-09-11		1:1	both HomoloGene & Panther, via MouseMine	339829	CCDC39	mouse evidence in Cildb
MGI:3588207	Dnaaf3		dynein, axonemal assembly factor 3	No ciliary annotations	NoA-NoR	0	done	2015-09-11	dynein	1:1	HomoloGene only, via MouseMine	352909	DNAAF3	evidence from species other than mouse in Cildb
MGI:2685906	Drc1		dynein regulatory complex subunit 1	No ciliary annotations	NoA-NoR	0	done	2015-09-11	dynein	1:1	both HomoloGene & Panther, via MouseMine	92749	DRC1	mouse evidence in Cildb
MGI:1917550	Fuz		fuzzy planar cell polarity protein	Ciliary BP only	NCC-CilLit	3	done	2015-10-01	request: CPLANE	1:1	both HomoloGene & Panther, via MouseMine	80199	FUZ	no evidence from any species in Cildb
MGI:2443752	Intu		inturned planar cell polarity protein	Ciliary BP only	NCC-NR	0	done	2015-10-01	request: CPLANE	1:1	HomoloGene only, via MouseMine	27152	INTU	mouse evidence in Cildb
MGI:2144467	Wdpcp		WD repeat containing planar cell polarity effector	No ciliary annotations	NoA-NoR	0	done	2015-10-01	request: CPLANE	1:1	both HomoloGene & Panther, via MouseMine	51057	WDPCP	mouse evidence in Cildb
MGI:2155779	Ttbk2		tau tubulin kinase 2	No ciliary annotations	NoA-OthLit	1	done	2015-10-05		1:1	both HomoloGene & Panther, via MouseMine	146057	TTBK2	evidence from species other than mouse in Cildb
MGI:1925835	Jade1	Phf17	jade family PHD finger 1	No ciliary annotations	NoA-OthLit	1	done	2015-10-07		1:1	both HomoloGene & Panther, via MouseMine	79960	JADE1	evidence from species other than mouse in Cildb
MGI:2141942	Ccp110		centriolar coiled coil protein 110	No ciliary annotations	NoA-OthLit	2	done	2015-10-09		1:1	both HomoloGene & Panther, via MouseMine	9738	CCP110	mouse evidence in Cildb
MGI:1341819	Mlf1		myeloid leukemia factor 1	No ciliary annotations	NoA-OthLit	2	done	2015-10-16		1:1	both HomoloGene & Panther, via MouseMine	4291	MLF1	mouse evidence in Cildb
MGI:1914935	Dyx1c1		dyslexia susceptibility 1 candidate 1	No ciliary annotations	NoA-NoR	0	done	2015-10-19		1:1	both HomoloGene & Panther, via MouseMine	161582	DYX1C1	mouse evidence in Cildb
MGI:1344404	Nek4		NIMA (never in mitosis gene a)-related expressed kinase 4	No ciliary annotations	NoA-OthLit	2	done	2015-10-19		1:1	both HomoloGene & Panther, via MouseMine	6787	NEK4	evidence from species other than mouse in Cildb
MGI:1924487	Cc2d2a		coiled-coil and C2 domain containing 2A	Both BP & CC	Ann-NR	0	done	2015-11-20		1:1	both HomoloGene & Panther, via MouseMine	57545	CC2D2A	mouse evidence in Cildb
MGI:105108	Nin		ninein	No ciliary annotations	NoA-OthLit	2	done	2015-11-20		1:1	both HomoloGene & Panther, via MouseMine	51199	NIN	mouse evidence in Cildb
MGI:1351500	Nup62		nucleoporin 62	No ciliary annotations	NoA-OthLit	3	done	2015-11-20		1:2	both HomoloGene & Panther, via MouseMine	23636	NUP62	evidence from species other than mouse in Cildb
MGI:1921720	Cep72		centrosomal protein 72	No ciliary annotations	NoA-NoR	0	done	2015-12-03		1:1	both HomoloGene & Panther, via MouseMine	55722	CEP72	evidence from species other than mouse in Cildb
MGI:1919090	Tekt4		tektin 4	No ciliary annotations	NoA-OthLit	2	done	2015-12-03		1:1	both HomoloGene & Panther, via MouseMine	150483	TEKT4	mouse evidence in Cildb
MGI:1351486	Trappc3		trafficking protein particle complex 3	No ciliary annotations	NoA-NoR	0	done	2015-12-03		1:1	both HomoloGene & Panther, via MouseMine	27095	TRAPPC3	mouse evidence in Cildb
MGI:2683461	Ttll6		tubulin tyrosine ligase-like family, member 6	No ciliary annotations	NoA-NoR	0	done	2015-12-03		1:1	both HomoloGene & Panther, via MouseMine	284076	TTLL6	mouse evidence in Cildb
MGI:2444431	Rab11fip3		RAB11 family interacting protein 3 (class II)	No ciliary annotations	NoA-OthLit	1	done	2015-12-04		1:1	both HomoloGene & Panther, via MouseMine	9727	RAB11FIP3	evidence from species other than mouse in Cildb
MGI:1194909	Rsph1		radial spoke head 1 homolog (Chlamydomonas)	No ciliary annotations	NoA-OthLit	2	done	2015-12-04		1:1	both HomoloGene & Panther, via MouseMine	89765	RSPH1	mouse evidence in Cildb
MGI:1923760	Trappc9		trafficking protein particle complex 9	No ciliary annotations	NoA-OthLit	2	done	2015-12-04		1:1	both HomoloGene & Panther, via MouseMine	83696	TRAPPC9	mouse evidence in Cildb
MGI:1924393	Trip11		thyroid hormone receptor interactor 11	No ciliary annotations	NoA-OthLit	2	done	2015-12-29		1:1	both HomoloGene & Panther, via MouseMine	9321	TRIP11	evidence from species other than mouse in Cildb
MGI:96913	Mak		male germ cell-associated kinase	Ciliary CC only	NBP-OthLit	3	done	2015-12-30		1:1	both HomoloGene & Panther, via MouseMine	4117	MAK	mouse evidence in Cildb
MGI:2684927	Cenpj		centromere protein J	No ciliary annotations	NoA-OthLit	2	done	2016-01-14		1:1	both HomoloGene & Panther, via MouseMine	55835	CENPJ	mouse evidence in Cildb
MGI:1932535	Glis2		GLIS family zinc finger 2	No ciliary annotations	NoA-CilLit	4	done	2016-01-15		1:1	both HomoloGene & Panther, via MouseMine	84662	GLIS2	no evidence from any species in Cildb
MGI:104640	Rab17		RAB17, member RAS oncogene family	No ciliary annotations	NoA-OthLit	3	done	2016-01-15		1:1	both HomoloGene & Panther, via MouseMine	64284	RAB17	evidence from species other than mouse in Cildb
MGI:109589	Ocrl		oculocerebrorenal syndrome of Lowe	No ciliary annotations	NoA-OthLit	2	done	2016-01-26		1:1	both HomoloGene & Panther, via MouseMine	4952	OCRL	no evidence from any species in Cildb
MGI:1335094	Sept7		septin 7	No ciliary annotations	NoA-OthLit	3	done	2016-01-26		1:1	HomoloGene only, via MouseMine	989	SEPT7	mouse evidence in Cildb
MGI:3807506	Dynlt1a		dynein light chain Tctex-type 1A	No ciliary annotations	NoA-NoR	0	done	2016-02-16	dynein (paralog)	1:4	HomoloGene only, via MouseMine	6993	DYNLT1	mouse evidence in Cildb
MGI:98643	Dynlt1b		dynein light chain Tctex-type 1B	No ciliary annotations	NoA-OthLit	4	done	2016-02-16	dynein	1:4	both HomoloGene & Panther, via MouseMine	6993	DYNLT1	mouse evidence in Cildb
MGI:3807476	Dynlt1c		dynein light chain Tctex-type 1C	No ciliary annotations	NoA-NoR	0	done	2016-02-16	dynein (paralog)	1:4	HomoloGene only, via MouseMine	6993	DYNLT1	mouse evidence in Cildb
MGI:3780996	Dynlt1f		dynein light chain Tctex-type 1F	No ciliary annotations	NoA-NoR	0	done	2016-02-16	dynein (paralog)	1:4	HomoloGene only, via MouseMine	6993	DYNLT1	mouse evidence in Cildb
MGI:2384878	Cep164		centrosomal protein 164	Ciliary CC only	NBP-NR	0	done	2016-03-24		1:1	both HomoloGene & Panther, via MouseMine	22897	CEP164	mouse evidence in Cildb
MGI:103077	Stx3		syntaxin 3	No ciliary annotations	NoA-OthLit	3	done	2016-04-18		1:1	both HomoloGene & Panther, via MouseMine	6809	STX3	mouse evidence in Cildb
MGI:96951	Mdm1		transformed mouse 3T3 cell double minute 1	No ciliary annotations	NoA-OthLit	8	done	2016-05-09		1:1	both HomoloGene & Panther, via MouseMine	56890	MDM1	mouse evidence in Cildb
MGI:107440	Cep131	Azi1	centrosomal protein 131	No ciliary annotations	NoA-OthLit	1	done	2016-05-27		1:1	both HomoloGene & Panther, via MouseMine	22994	AZI1	mouse evidence in Cildb
MGI:1277958	Pcm1		pericentriolar material 1	No ciliary annotations	NoA-CilLit	4	done	2016-05-31		1:1	both HomoloGene & Panther, via MouseMine	5108	PCM1	mouse evidence in Cildb
MGI:1202386	Gas8		growth arrest specific 8	Ciliary CC only	NBP-NR	0	done	2016-09-01		1:1	both HomoloGene & Panther, via MouseMine	2622	GAS8	mouse evidence in Cildb
MGI:109359	Nek2		NIMA (never in mitosis gene a)-related expressed kinase 2	No ciliary annotations	NoA-OthLit	5	done	2016-10-21		1:1	both HomoloGene & Panther, via MouseMine	4751	NEK2	mouse evidence in Cildb
MGI:1342335	Asap1		ArfGAP with SH3 domain, ankyrin repeat and PH domain1	No ciliary annotations	NoA-OthLit	4	done	2016-12-01		1:1	both HomoloGene & Panther, via MouseMine	50807	ASAP1	mouse evidence in Cildb
MGI:1274784	Adgrv1	Gpr98	adhesion G protein-coupled receptor V1	No ciliary annotations	NoA-CilLit	6	done	2016-12-24		1:1	both HomoloGene & Panther, via MouseMine	84059	GPR98	mouse evidence in Cildb
MGI:2384917	Cep290		centrosomal protein 290	Both BP & CC	Ann-CilLit	7	done	2016-12-24		1:1	both HomoloGene & Panther, via MouseMine	80184	CEP290	mouse evidence in Cildb
MGI:1194921	Ttk		Ttk protein kinase	No ciliary annotations	NoA-OthLit	3	done	2016-12-24		1:1	both HomoloGene & Panther, via MouseMine	7272	TTK	evidence from species other than mouse in Cildb
MGI:99675	Adcy3		adenylate cyclase 3	Ciliary CC only	NBP-CilLit	33	not done			1:1	both HomoloGene & Panther, via MouseMine	109	ADCY3	evidence from species other than mouse in Cildb
MGI:87971	Ahi1		Abelson helper integration site 1	Both BP & CC	Ann-CilLit	7	not done			1:1	both HomoloGene & Panther, via MouseMine	54806	AHI1	mouse evidence in Cildb
MGI:1926051	Ak7		adenylate kinase 7	Ciliary BP only	NCC-NR	0	not done			1:1	both HomoloGene & Panther, via MouseMine	122481	AK7	evidence from species other than mouse in Cildb
MGI:1934606	Alms1		Alstrom syndrome 1	Ciliary BP only	NCC-NR	0	not done			1:1	both HomoloGene & Panther, via MouseMine	7840	ALMS1	mouse evidence in Cildb
MGI:1915396	Arl13b		ADP-ribosylation factor-like 13B	Ciliary CC only	NBP-CilLit	22	not done			1:1	both HomoloGene & Panther, via MouseMine	200894	ARL13B	mouse evidence in Cildb
MGI:1351471	B9d1		B9 protein domain 1	Both BP & CC	Ann-NR	0	not done			1:1	both HomoloGene & Panther, via MouseMine	27077	B9D1	mouse evidence in Cildb
MGI:2387643	B9d2		B9 protein domain 2	Both BP & CC	Ann-CilLit	3	not done			1:1	both HomoloGene & Panther, via MouseMine	80776	B9D2	mouse evidence in Cildb
MGI:2142166	C2cd3		C2 calcium-dependent domain containing 3	Ciliary BP only	NCC-NR	0	not done			1:1	both HomoloGene & Panther, via MouseMine	26005	C2CD3	mouse evidence in Cildb
MGI:1920989	Cby1		chibby family member 1, beta catenin antagonist	Ciliary BP only	NCC-CilLit	2	not done			1:1	both HomoloGene & Panther, via MouseMine	25776	CBY1	mouse evidence in Cildb
MGI:1920543	Ccdc103		coiled-coil domain containing 103	No ciliary annotations	NoA-NoR	0	not done			1:1	HomoloGene only, via MouseMine	388389	CCDC103	mouse evidence in Cildb
MGI:2446120	Ccdc114		coiled-coil domain containing 114	No ciliary annotations	NoA-NoR	0	not done			1:1	both HomoloGene & Panther, via MouseMine	93233	CCDC114	mouse evidence in Cildb
MGI:1913514	Ccdc28b		coiled coil domain containing 28B	No ciliary annotations	NoA-NoR	0	not done			1:1	both HomoloGene & Panther, via MouseMine	79140	CCDC28B	no evidence from any species in Cildb
MGI:2443893	Ccdc40		coiled-coil domain containing 40	Both BP & CC	Ann-NR	0	not done			1:1	both HomoloGene & Panther, via MouseMine	55036	CCDC40	mouse evidence in Cildb
MGI:1890219	Cdh23		cadherin 23 (otocadherin)	Ciliary CC only	NBP-OthLit	27	not done			1:1	both HomoloGene & Panther, via MouseMine	64072	CDH23	evidence from species other than mouse in Cildb
MGI:2687282	Cep104		centrosomal protein 104	No ciliary annotations	NoA-NoR	0	not done			1:1	Panther only, via MouseMine	9731	CEP104	mouse evidence in Cildb
MGI:2681869	Cep135		centrosomal protein 135	No ciliary annotations	NoA-NoR	0	not done			1:1	both HomoloGene & Panther, via MouseMine	9662	CEP135	mouse evidence in Cildb
MGI:108084	Cep250		centrosomal protein 250	No ciliary annotations	NoA-NoR	0	not done			1:1	both HomoloGene & Panther, via MouseMine	11190	CEP250	mouse evidence in Cildb
MGI:1891414	Cep41		centrosomal protein 41	Both BP & CC	Ann-NR	0	not done			1:1	both HomoloGene & Panther, via MouseMine	95681	CEP41	mouse evidence in Cildb
MGI:1921451	Cep97		centrosomal protein 97	No ciliary annotations	NoA-NoR	0	not done			1:1	both HomoloGene & Panther, via MouseMine	79598	CEP97	mouse evidence in Cildb
MGI:2141635	Cfap100	Ccdc37	cilia and flagella associated protein 100	No ciliary annotations	NoA-NoR	0	not done			1:1	both HomoloGene & Panther, via MouseMine	348807	CCDC37	mouse evidence in Cildb
MGI:1276110	Cldn2		claudin 2	No ciliary annotations	NoA-OthLit	12	not done			1:1	both HomoloGene & Panther, via MouseMine	9075	CLDN2	mouse evidence in Cildb
MGI:108040	Cnga2		cyclic nucleotide gated channel alpha 2	No ciliary annotations	NoA-OthLit	21	not done			1:1	both HomoloGene & Panther, via MouseMine	1260	CNGA2	evidence from species other than mouse in Cildb
MGI:2664102	Cngb1		cyclic nucleotide gated channel beta 1	No ciliary annotations	NoA-CilLit	9	not done			1:1	both HomoloGene & Panther, via MouseMine	1258	CNGB1	mouse evidence in Cildb
MGI:2670904	Crb3		crumbs family member 3	No ciliary annotations	NoA-CilLit	8	not done			1:1	HomoloGene only, via MouseMine	92359	CRB3	no evidence from any species in Cildb
MGI:88276	Ctnnb1		catenin (cadherin associated protein), beta 1	No ciliary annotations	NoA-CilLit	550	not done			1:1	both HomoloGene & Panther, via MouseMine	1499	CTNNB1	mouse evidence in Cildb
MGI:2447658	Disc1		disrupted in schizophrenia 1	No ciliary annotations	NoA-CilLit	20	not done			1:1	both HomoloGene & Panther, via MouseMine	27185	DISC1	evidence from species other than mouse in Cildb
MGI:1923566	Dnaaf2		dynein, axonemal assembly factor 2	No ciliary annotations	NoA-NoR	0	not done			1:1	both HomoloGene & Panther, via MouseMine	55172	DNAAF2	mouse evidence in Cildb
MGI:3616079	Dnaaf5	Heatr2	dynein, axonemal assembly factor 5	No ciliary annotations	NoA-NoR	0	not done			1:1	both HomoloGene & Panther, via MouseMine	54919	HEATR2	evidence from species other than mouse in Cildb
MGI:1100864	Dnah11		dynein, axonemal, heavy chain 11	Both BP & CC	Ann-CilLit	37	not done			1:1	both HomoloGene & Panther, via MouseMine	8701	DNAH11	mouse evidence in Cildb
MGI:107718	Dnah5		dynein, axonemal, heavy chain 5	Both BP & CC	Ann-CilLit	4	not done			1:1	both HomoloGene & Panther, via MouseMine	1767	DNAH5	mouse evidence in Cildb
MGI:1916172	Dnaic1		dynein, axonemal, intermediate chain 1	Ciliary BP only	NCC-CilLit	5	not done			1:1	both HomoloGene & Panther, via MouseMine	27019	DNAI1	mouse evidence in Cildb
MGI:1349763	Dpysl2		dihydropyrimidinase-like 2	No ciliary annotations	NoA-OthLit	13	not done			1:1	both HomoloGene & Panther, via MouseMine	1808	DPYSL2	evidence from species other than mouse in Cildb
MGI:99578	Drd1	Drd1a	dopamine receptor D1	No ciliary annotations	NoA-OthLit	51	not done			1:1	both HomoloGene & Panther, via MouseMine	1812	DRD1	no evidence from any species in Cildb
MGI:94924	Drd2		dopamine receptor D2	No ciliary annotations	NoA-OthLit	60	not done			1:1	both HomoloGene & Panther, via MouseMine	1813	DRD2	no evidence from any species in Cildb
MGI:94927	Drd5		dopamine receptor D5	No ciliary annotations	NoA-OthLit	10	not done			1:1	both HomoloGene & Panther, via MouseMine	1816	DRD5	no evidence from any species in Cildb
MGI:94941	Dvl1		dishevelled segment polarity protein 1	No ciliary annotations	NoA-OthLit	10	not done			1:1	both HomoloGene & Panther, via MouseMine	1855	DVL1	evidence from species other than mouse in Cildb
MGI:1919127	Efhc1		EF-hand domain (C-terminal) containing 1	Ciliary CC only	NBP-CilLit	5	not done			1:1	both HomoloGene & Panther, via MouseMine	114327	EFHC1	mouse evidence in Cildb
MGI:1890596	Evc		Ellis van Creveld gene syndrome	Ciliary CC only	NBP-CilLit	5	not done			1:1	both HomoloGene & Panther, via MouseMine	2121	EVC	no evidence from any species in Cildb
MGI:1915775	Evc2		Ellis van Creveld syndrome 2	Ciliary CC only	NBP-CilLit	3	not done			1:1	both HomoloGene & Panther, via MouseMine	132884	EVC2	mouse evidence in Cildb
MGI:2443972	Exoc3		exocyst complex component 3	No ciliary annotations	NoA-NoR	0	not done			1:1	both HomoloGene & Panther, via MouseMine	11336	EXOC3	mouse evidence in Cildb
MGI:2145645	Exoc5		exocyst complex component 5	No ciliary annotations	NoA-NoR	0	not done			1:1	both HomoloGene & Panther, via MouseMine	10640	EXOC5	mouse evidence in Cildb
MGI:1351611	Exoc6		exocyst complex component 6	No ciliary annotations	NoA-OthLit	7	not done			1:1	both HomoloGene & Panther, via MouseMine	54536	EXOC6	mouse evidence in Cildb
MGI:1923164	Exoc6b		exocyst complex component 6B	No ciliary annotations	NoA-NoR	0	not done			1:1	both HomoloGene & Panther, via MouseMine	23233	EXOC6B	mouse evidence in Cildb
MGI:1921123	Fam161a		family with sequence similarity 161, member A	Ciliary CC only	NBP-NR	0	not done			1:1	both HomoloGene & Panther, via MouseMine	84140	FAM161A	mouse evidence in Cildb
MGI:95556	Flna		filamin, alpha	No ciliary annotations	NoA-CilLit	24	not done			1:1	both HomoloGene & Panther, via MouseMine	2316	FLNA	mouse evidence in Cildb
MGI:1913336	Fopnl		Fgfr1op N-terminal like	Ciliary CC only	NBP-NR	0	not done			1:1	both HomoloGene & Panther, via MouseMine	123811	FOPNL	mouse evidence in Cildb
MGI:1347474	Foxj1		forkhead box J1	Ciliary BP only	NCC-CilLit	33	not done			1:1	both HomoloGene & Panther, via MouseMine	2302	FOXJ1	mouse evidence in Cildb
MGI:95727	Gli1		GLI-Kruppel family member GLI1	Ciliary CC only	NBP-CilLit	228	not done			1:1	both HomoloGene & Panther, via MouseMine	2735	GLI1	no evidence from any species in Cildb
MGI:95728	Gli2		GLI-Kruppel family member GLI2	Ciliary CC only	NBP-CilLit	75	not done			1:1	both HomoloGene & Panther, via MouseMine	2736	GLI2	mouse evidence in Cildb
MGI:95729	Gli3		GLI-Kruppel family member GLI3	Ciliary CC only	NBP-CilLit	182	not done			1:1	both HomoloGene & Panther, via MouseMine	2737	GLI3	no evidence from any species in Cildb
MGI:2685054	Gpr161		G protein-coupled receptor 161	Ciliary CC only	NBP-OthLit	5	not done			1:1	both HomoloGene & Panther, via MouseMine	23432	GPR161	no evidence from any species in Cildb
MGI:1861437	Gsk3b		glycogen synthase kinase 3 beta	No ciliary annotations	NoA-OthLit	154	not done			1:1	both HomoloGene & Panther, via MouseMine	2932	GSK3B	mouse evidence in Cildb
MGI:1261831	Hap1		huntingtin-associated protein 1	No ciliary annotations	NoA-OthLit	15	not done			1:1	both HomoloGene & Panther, via MouseMine	9001	HAP1	mouse evidence in Cildb
MGI:98505	Hnf1b		HNF1 homeobox B	No ciliary annotations	NoA-OthLit	32	not done			1:1	both HomoloGene & Panther, via MouseMine	6928	HNF1B	evidence from species other than mouse in Cildb
MGI:105384	Hspa8		heat shock protein 8	No ciliary annotations	NoA-OthLit	19	not done			1:1	both HomoloGene & Panther, via MouseMine	3312	HSPA8	mouse evidence in Cildb
MGI:1196627	Htr6		5-hydroxytryptamine (serotonin) receptor 6	Ciliary CC only	NBP-OthLit	4	not done			1:1	both HomoloGene & Panther, via MouseMine	3362	HTR6	no evidence from any species in Cildb
MGI:96067	Htt		huntingtin	No ciliary annotations	NoA-CilLit	75	not done			1:1	both HomoloGene & Panther, via MouseMine	3064	HTT	mouse evidence in Cildb
MGI:1924082	Hyls1		hydrolethalus syndrome 1	No ciliary annotations	NoA-NoR	0	not done			1:1	HomoloGene only, via MouseMine	219844	HYLS1	evidence from species other than mouse in Cildb
MGI:1927753	Inpp5e		inositol polyphosphate-5-phosphatase E	Ciliary CC only	NBP-NR	0	not done			1:1	both HomoloGene & Panther, via MouseMine	56623	INPP5E	mouse evidence in Cildb
MGI:1335082	Invs		inversin	No ciliary annotations	NoA-CilLit	20	not done			1:1	both HomoloGene & Panther, via MouseMine	27130	INVS	mouse evidence in Cildb
MGI:2443764	Iqcb1		IQ calmodulin-binding motif containing 1	Both BP & CC	Ann-NR	0	not done			1:1	both HomoloGene & Panther, via MouseMine	9657	IQCB1	mouse evidence in Cildb
MGI:1098229	Kif17		kinesin family member 17	No ciliary annotations	NoA-OthLit	10	not done			1:1	both HomoloGene & Panther, via MouseMine	57576	KIF17	evidence from species other than mouse in Cildb
MGI:2447024	Kif19a		kinesin family member 19A	Both BP & CC	Ann-OthLit	1	not done			1:1	both HomoloGene & Panther, via MouseMine	124602	KIF19	evidence from species other than mouse in Cildb
MGI:1922300	Kif27		kinesin family member 27	Both BP & CC	Ann-NR	0	not done			1:1	both HomoloGene & Panther, via MouseMine	55582	KIF27	mouse evidence in Cildb
MGI:107689	Kif3a		kinesin family member 3A	Both BP & CC	Ann-CilLit	47	not done			1:1	both HomoloGene & Panther, via MouseMine	11127	KIF3A	mouse evidence in Cildb
MGI:107688	Kif3b		kinesin family member 3B	No ciliary annotations	NoA-CilLit	10	not done			1:1	both HomoloGene & Panther, via MouseMine	9371	KIF3B	mouse evidence in Cildb
MGI:107979	Kif3c		kinesin family member 3C	No ciliary annotations	NoA-OthLit	10	not done			1:1	both HomoloGene & Panther, via MouseMine	3797	KIF3C	evidence from species other than mouse in Cildb
MGI:1098239	Kif7		kinesin family member 7	Ciliary CC only	NBP-OthLit	6	not done			1:1	both HomoloGene & Panther, via MouseMine	374654	KIF7	no evidence from any species in Cildb
MGI:1923032	Lca5		Leber congenital amaurosis 5 (human)	Both BP & CC	Ann-NR	0	not done			1:1	both HomoloGene & Panther, via MouseMine	167691	LCA5	mouse evidence in Cildb
MGI:1859553	Lrrc6		leucine rich repeat containing 6 (testis)	No ciliary annotations	NoA-NoR	0	not done			1:1	both HomoloGene & Panther, via MouseMine	23639	LRRC6	mouse evidence in Cildb
MGI:1934860	Lztfl1		leucine zipper transcription factor-like 1	No ciliary annotations	NoA-NoR	0	not done			1:1	both HomoloGene & Panther, via MouseMine	54585	LZTFL1	mouse evidence in Cildb
MGI:892970	Mal		myelin and lymphocyte protein, T cell differentiation protein	No ciliary annotations	NoA-CilLit	7	not done			1:1	both HomoloGene & Panther, via MouseMine	4118	MAL	no evidence from any species in Cildb
MGI:891995	Mapre1		microtubule-associated protein, RP/EB family, member 1	No ciliary annotations	NoA-CilLit	10	not done			1:1	both HomoloGene & Panther, via MouseMine	22919	MAPRE1	mouse evidence in Cildb
MGI:2180756	Mchr1		melanin-concentrating hormone receptor 1	Ciliary CC only	NBP-CilLit	16	not done			1:1	both HomoloGene & Panther, via MouseMine	2847	MCHR1	no evidence from any species in Cildb
MGI:107933	Mns1		meiosis-specific nuclear structural protein 1	Both BP & CC	Ann-NR	0	not done			1:1	both HomoloGene & Panther, via MouseMine	55329	MNS1	mouse evidence in Cildb
MGI:1261811	Myo15		myosin XV	No ciliary annotations	NoA-OthLit	24	not done			1:1	both HomoloGene & Panther, via MouseMine	51168	MYO15A	no evidence from any species in Cildb
MGI:104510	Myo7a		myosin VIIA	Ciliary CC only	NBP-OthLit	48	not done			1:1	both HomoloGene & Panther, via MouseMine	4647	MYO7A	mouse evidence in Cildb
MGI:97303	Nek1		NIMA (never in mitosis gene a)-related expressed kinase 1	No ciliary annotations	NoA-CilLit	9	not done			1:1	both HomoloGene & Panther, via MouseMine	4750	NEK1	mouse evidence in Cildb
MGI:1890646	Nek8		NIMA (never in mitosis gene a)-related expressed kinase 8	Ciliary CC only	NBP-CilLit	13	not done			1:1	HomoloGene only, via MouseMine	284086	NEK8	mouse evidence in Cildb
MGI:97323	Ngfr		nerve growth factor receptor (TNFR superfamily, member 16)	No ciliary annotations	NoA-OthLit	247	not done			1:1	both HomoloGene & Panther, via MouseMine	4804	NGFR	no evidence from any species in Cildb
MGI:1925427	Ninl		ninein-like	No ciliary annotations	NoA-NoR	0	not done			1:1	both HomoloGene & Panther, via MouseMine	22981	NINL	evidence from species other than mouse in Cildb
MGI:1922783	Nme5		NME/NM23 family member 5	Both BP & CC	Ann-NR	0	not done			1:1	both HomoloGene & Panther, via MouseMine	8382	NME5	mouse evidence in Cildb
MGI:2449121	Nme7		NME/NM23 family member 7	Ciliary BP only	NCC-NR	0	not done			1:1	both HomoloGene & Panther, via MouseMine	29922	NME7	evidence from species other than mouse in Cildb
MGI:3053002	Noto		notochord homeobox	Ciliary BP only	NCC-OthLit	1	not done			1:1	HomoloGene only, via MouseMine	344022	NOTO	no evidence from any species in Cildb
MGI:1919964	Nup37		nucleoporin 37	No ciliary annotations	NoA-NoR	0	not done			1:1	both HomoloGene & Panther, via MouseMine	79023	NUP37	no evidence from any species in Cildb
MGI:2685565	Nup62cl		nucleoporin 62 C-terminal like	No ciliary annotations	NoA-NoR	0	not done			1:2	Panther only, via MouseMine	23636	NUP62	evidence from species other than mouse in Cildb
MGI:1919055	Nup93		nucleoporin 93	No ciliary annotations	NoA-NoR	0	not done			1:1	both HomoloGene & Panther, via MouseMine	9688	NUP93	evidence from species other than mouse in Cildb
MGI:1098824	Odf2		outer dense fiber of sperm tails 2	Ciliary CC only	NBP-CilLit	6	not done			1:1	both HomoloGene & Panther, via MouseMine	4957	ODF2	mouse evidence in Cildb
MGI:1350328	Ofd1		oral-facial-digital syndrome 1 gene homolog (human)	Both BP & CC	Ann-OthLit	3	not done			1:1	HomoloGene only, via MouseMine	8481	OFD1	mouse evidence in Cildb
MGI:1328337	Orc1		origin recognition complex, subunit 1	No ciliary annotations	NoA-NoR	0	not done			1:1	both HomoloGene & Panther, via MouseMine	4998	ORC1	no evidence from any species in Cildb
MGI:1916560	Pacrg		PARK2 co-regulated	Ciliary CC only	NBP-NR	0	not done			1:1	both HomoloGene & Panther, via MouseMine	135138	PACRG	mouse evidence in Cildb
MGI:109520	Pafah1b1		platelet-activating factor acetylhydrolase, isoform 1b, subunit 1	Ciliary CC only	NBP-OthLit	24	not done			1:1	both HomoloGene & Panther, via MouseMine	5048	PAFAH1B1	mouse evidence in Cildb
MGI:2135608	Pard3		par-3 family cell polarity regulator	No ciliary annotations	NoA-CilLit	48	not done			1:1	both HomoloGene & Panther, via MouseMine	56288	PARD3	no evidence from any species in Cildb
MGI:1927223	Pard6a		par-6 family cell polarity regulator alpha	No ciliary annotations	NoA-OthLit	16	not done			1:1	both HomoloGene & Panther, via MouseMine	50855	PARD6A	evidence from species other than mouse in Cildb
MGI:1891428	Pcdh15		protocadherin 15	Both BP & CC	Ann-OthLit	14	not done			1:1	both HomoloGene & Panther, via MouseMine	65217	PCDH15	mouse evidence in Cildb
MGI:1270843	Pde6d		phosphodiesterase 6D, cGMP-specific, rod, delta	No ciliary annotations	NoA-OthLit	5	not done			1:1	both HomoloGene & Panther, via MouseMine	5147	PDE6D	mouse evidence in Cildb
MGI:1261910	Pibf1		progesterone immunomodulatory binding factor 1	No ciliary annotations	NoA-NoR	0	not done			1:1	both HomoloGene & Panther, via MouseMine	10464	PIBF1	mouse evidence in Cildb
MGI:97603	Pkd1		polycystic kidney disease 1 homolog	Ciliary CC only	NBP-CilLit	69	not done			1:1	both HomoloGene & Panther, via MouseMine	5310	PKD1	no evidence from any species in Cildb
MGI:2156538	Pkd1l1		polycystic kidney disease 1 like 1	Ciliary CC only	NBP-OthLit	1	not done			1:1	both HomoloGene & Panther, via MouseMine	168507	PKD1L1	no evidence from any species in Cildb
MGI:1099818	Pkd2		polycystic kidney disease 2	Ciliary CC only	NBP-CilLit	17	not done			1:1	both HomoloGene & Panther, via MouseMine	5311	PKD2	evidence from species other than mouse in Cildb
MGI:2155808	Pkhd1		polycystic kidney and hepatic disease 1	Ciliary BP only	NCC-CilLit	13	not done			1:1	both HomoloGene & Panther, via MouseMine	5314	PKHD1	evidence from species other than mouse in Cildb
MGI:97621	Plk1		polo-like kinase 1	No ciliary annotations	NoA-OthLit	22	not done			1:1	both HomoloGene & Panther, via MouseMine	5347	PLK1	evidence from species other than mouse in Cildb
MGI:1917485	Poc1a		POC1 centriolar protein A	No ciliary annotations	NoA-NoR	0	not done			1:1	HomoloGene only, via MouseMine	25886	POC1A	mouse evidence in Cildb
MGI:105373	Ptch1		patched 1	Ciliary CC only	NBP-CilLit	352	not done			1:1	both HomoloGene & Panther, via MouseMine	5727	PTCH1	evidence from species other than mouse in Cildb
MGI:1858202	Rab11a		RAB11A, member RAS oncogene family	No ciliary annotations	NoA-OthLit	10	not done			1:1	both HomoloGene & Panther, via MouseMine	8766	RAB11A	mouse evidence in Cildb
MGI:99833	Rab23		RAB23, member RAS oncogene family	No ciliary annotations	NoA-CilLit	7	not done			1:1	HomoloGene only, via MouseMine	51715	RAB23	mouse evidence in Cildb
MGI:105933	Rab3ip		RAB3A interacting protein	No ciliary annotations	NoA-NoR	0	not done			1:1	both HomoloGene & Panther, via MouseMine	117177	RAB3IP	evidence from species other than mouse in Cildb
MGI:96960	Rab8a		RAB8A, member RAS oncogene family	Ciliary CC only	NBP-OthLit	5	not done			1:1	HomoloGene only, via MouseMine	4218	RAB8A	mouse evidence in Cildb
MGI:1333112	Ran		RAN, member RAS oncogene family	No ciliary annotations	NoA-OthLit	11	not done			1:1	HomoloGene only, via MouseMine	5901	RAN	mouse evidence in Cildb
MGI:96269	Ranbp1		RAN binding protein 1	No ciliary annotations	NoA-OthLit	12	not done			1:1	both HomoloGene & Panther, via MouseMine	5902	RANBP1	mouse evidence in Cildb
MGI:106582	Rfx3		regulatory factor X, 3 (influences HLA class II expression)	Ciliary BP only	NCC-CilLit	5	not done			1:1	both HomoloGene & Panther, via MouseMine	5991	RFX3	mouse evidence in Cildb
MGI:1341105	Rp1		retinitis pigmentosa 1 (human)	Both BP & CC	Ann-OthLit	5	not done			1:1	both HomoloGene & Panther, via MouseMine	6101	RP1	mouse evidence in Cildb
MGI:1344037	Rpgr		retinitis pigmentosa GTPase regulator	Both BP & CC	Ann-OthLit	9	not done			1:1	both HomoloGene & Panther, via MouseMine	6103	RPGR	mouse evidence in Cildb
MGI:1932134	Rpgrip1		retinitis pigmentosa GTPase regulator interacting protein 1	Ciliary CC only	NBP-CilLit	4	not done			1:1	both HomoloGene & Panther, via MouseMine	57096	RPGRIP1	mouse evidence in Cildb
MGI:1920563	Rpgrip1l		Rpgrip1-like	Ciliary BP only	NCC-CilLit	8	not done			1:1	both HomoloGene & Panther, via MouseMine	23322	RPGRIP1L	mouse evidence in Cildb
MGI:1914082	Rsph3a		radial spoke 3A homolog (Chlamydomonas)	No ciliary annotations	NoA-NoR	0	not done			1:2	both HomoloGene & Panther, via MouseMine	83861	RSPH3	mouse evidence in Cildb
MGI:3630308	Rsph3b		radial spoke 3B homolog (Chlamydomonas)	No ciliary annotations	NoA-NoR	0	not done			1:2	both HomoloGene & Panther, via MouseMine	83861	RSPH3	mouse evidence in Cildb
MGI:3027894	Rsph4a		radial spoke head 4 homolog A (Chlamydomonas)	No ciliary annotations	NoA-NoR	0	not done			1:1	both HomoloGene & Panther, via MouseMine	345895	RSPH4A	mouse evidence in Cildb
MGI:1922814	Rsph9		radial spoke head 9 homolog (Chlamydomonas)	Ciliary BP only	NCC-NR	0	not done			1:1	HomoloGene only, via MouseMine	221421	RSPH9	evidence from species other than mouse in Cildb
MGI:1920026	Sass6		SAS-6 centriolar assembly protein	No ciliary annotations	NoA-NoR	0	not done			1:1	both HomoloGene & Panther, via MouseMine	163786	SASS6	mouse evidence in Cildb
MGI:1924066	Sdccag8		serologically defined colon cancer antigen 8	No ciliary annotations	NoA-NoR	0	not done			1:1	HomoloGene only, via MouseMine	10806	SDCCAG8	mouse evidence in Cildb
MGI:97298	Sept2		septin 2	Both BP & CC	Ann-OthLit	1	not done			1:1	both HomoloGene & Panther, via MouseMine	4735	SEPT2	mouse evidence in Cildb
MGI:98297	Shh		sonic hedgehog	No ciliary annotations	NoA-CilLit	641	not done			1:1	HomoloGene only, via MouseMine	6469	SHH	no evidence from any species in Cildb
MGI:1914723	Slc47a1		solute carrier family 47, member 1	No ciliary annotations	NoA-OthLit	5	not done			unclear	manual examination of PANTHER family PTHR11206	146802	SLC47A2	no evidence from any species in Cildb
MGI:3588190	Slc47a2		solute carrier family 47, member 2	No ciliary annotations	NoA-NoR	0	not done			unclear	manual examination of PANTHER family PTHR11206	146802	SLC47A2	no evidence from any species in Cildb
MGI:108075	Smo		smoothened, frizzled class receptor	Ciliary CC only	NBP-CilLit	82	not done			1:1	both HomoloGene & Panther, via MouseMine	6608	SMO	no evidence from any species in Cildb
MGI:98331	Snap25		synaptosomal-associated protein 25	No ciliary annotations	NoA-OthLit	58	not done			1:1	both HomoloGene & Panther, via MouseMine	6616	SNAP25	mouse evidence in Cildb
MGI:1919232	Snx10		sorting nexin 10	No ciliary annotations	NoA-NoR	0	not done			1:1	both HomoloGene & Panther, via MouseMine	29887	SNX10	no evidence from any species in Cildb
MGI:3040687	Spag6	BC061194	sperm associated antigen 6	No ciliary annotations	NoA-NoR	0	not done			1:2	both HomoloGene & Panther, via MouseMine	9576	SPAG6	evidence from species other than mouse in Cildb
MGI:2144877	Spata7		spermatogenesis associated 7	No ciliary annotations	NoA-NoR	0	not done			1:1	both HomoloGene & Panther, via MouseMine	55812	SPATA7	mouse evidence in Cildb
MGI:2443727	Spef2		sperm flagellar 2	Both BP & CC	Ann-NR	0	not done			1:1	both HomoloGene & Panther, via MouseMine	79925	SPEF2	evidence from species other than mouse in Cildb
MGI:98329	Sstr3		somatostatin receptor 3	Ciliary CC only	NBP-CilLit	14	not done			1:1	both HomoloGene & Panther, via MouseMine	6753	SSTR3	no evidence from any species in Cildb
MGI:107477	Stil		Scl/Tal1 interrupting locus	No ciliary annotations	NoA-OthLit	6	not done			1:1	both HomoloGene & Panther, via MouseMine	6491	STIL	mouse evidence in Cildb
MGI:1920831	Stk36		serine/threonine kinase 36	Ciliary BP only	NCC-OthLit	2	not done			1:1	both HomoloGene & Panther, via MouseMine	27148	STK36	mouse evidence in Cildb
MGI:1922250	Stk38l		serine/threonine kinase 38 like	No ciliary annotations	NoA-NoR	0	not done			1:1	both HomoloGene & Panther, via MouseMine	23012	STK38L	no evidence from any species in Cildb
MGI:2388072	Stoml3		stomatin (Epb7.2)-like 3	Ciliary CC only	NBP-OthLit	1	not done			1:1	both HomoloGene & Panther, via MouseMine	161003	STOML3	evidence from species other than mouse in Cildb
MGI:1345643	Sufu		suppressor of fused homolog (Drosophila)	Ciliary CC only	NBP-CilLit	15	not done			1:1	both HomoloGene & Panther, via MouseMine	51684	SUFU	evidence from species other than mouse in Cildb
MGI:2449316	Syne2		spectrin repeat containing, nuclear envelope 2	No ciliary annotations	NoA-CilLit	5	not done			1:1	both HomoloGene & Panther, via MouseMine	23224	SYNE2	mouse evidence in Cildb
MGI:1921944	Tbc1d30		TBC1 domain family, member 30	No ciliary annotations	NoA-NoR	0	not done			1:1	both HomoloGene & Panther, via MouseMine	23329	TBC1D30	evidence from species other than mouse in Cildb
MGI:1914296	Tbc1d7		TBC1 domain family, member 7	No ciliary annotations	NoA-NoR	0	not done			1:1	both HomoloGene & Panther, via MouseMine	51256	TBC1D7	no evidence from any species in Cildb
MGI:3603820	Tctn1		tectonic family member 1	Both BP & CC	Ann-NR	0	not done			1:1	both HomoloGene & Panther, via MouseMine	79600	TCTN1	mouse evidence in Cildb
MGI:1915228	Tctn2		tectonic family member 2	Both BP & CC	Ann-NR	0	not done			1:1	both HomoloGene & Panther, via MouseMine	79867	TCTN2	mouse evidence in Cildb
MGI:1914840	Tctn3		tectonic family member 3	Ciliary BP only	NCC-NR	0	not done			1:1	both HomoloGene & Panther, via MouseMine	26123	TCTN3	mouse evidence in Cildb
MGI:1346335	Tekt2		tektin 2	Ciliary BP only	NCC-OthLit	1	not done			1:1	both HomoloGene & Panther, via MouseMine	27285	TEKT2	mouse evidence in Cildb
MGI:1917676	Tekt5		tektin 5	No ciliary annotations	NoA-NoR	0	not done			1:1	both HomoloGene & Panther, via MouseMine	146279	TEKT5	mouse evidence in Cildb
MGI:1920232	Tmem138		transmembrane protein 138	No ciliary annotations	NoA-NoR	0	not done			1:1	both HomoloGene & Panther, via MouseMine	51524	TMEM138	mouse evidence in Cildb
MGI:1920020	Tmem216		transmembrane protein 216	Both BP & CC	Ann-NR	0	not done			1:1	both HomoloGene & Panther, via MouseMine	51259	TMEM216	mouse evidence in Cildb
MGI:2685024	Tmem231		transmembrane protein 231	Both BP & CC	Ann-NR	0	not done			1:1	both HomoloGene & Panther, via MouseMine	79583	TMEM231	mouse evidence in Cildb
MGI:2138365	Tmem237		transmembrane protein 237	Both BP & CC	Ann-NR	0	not done			1:1	HomoloGene only, via MouseMine	65062	TMEM237	mouse evidence in Cildb
MGI:1923928	Tmem67		transmembrane protein 67	Both BP & CC	Ann-CilLit	3	not done			1:1	both HomoloGene & Panther, via MouseMine	91147	TMEM67	mouse evidence in Cildb
MGI:2146189	Topors		topoisomerase I binding, arginine/serine-rich	Ciliary CC only	NBP-OthLit	1	not done			1:1	both HomoloGene & Panther, via MouseMine	10210	TOPORS	no evidence from any species in Cildb
MGI:2684923	Tppp2		tubulin polymerization-promoting protein family member 2	No ciliary annotations	NoA-NoR	0	not done			1:1	both HomoloGene & Panther, via MouseMine	122664	TPPP2	evidence from species other than mouse in Cildb
MGI:1336209	Trappc10		trafficking protein particle complex 10	No ciliary annotations	NoA-NoR	0	not done			1:1	both HomoloGene & Panther, via MouseMine	7109	TRAPPC10	mouse evidence in Cildb
MGI:1917057	Trim32		tripartite motif-containing 32	No ciliary annotations	NoA-CilLit	2	not done			1:1	both HomoloGene & Panther, via MouseMine	22954	TRIM32	evidence from species other than mouse in Cildb
MGI:1920551	Ttc29		tetratricopeptide repeat domain 29	No ciliary annotations	NoA-NoR	0	not done			1:1	both HomoloGene & Panther, via MouseMine	83894	TTC29	mouse evidence in Cildb
MGI:2141418	Ttll3		tubulin tyrosine ligase-like family, member 3	Ciliary CC only	NBP-NR	0	not done			1:1	both HomoloGene & Panther, via MouseMine	26140	TTLL3	mouse evidence in Cildb
MGI:1913589	Ttll9		tubulin tyrosine ligase-like family, member 9	No ciliary annotations	NoA-NoR	0	not done			1:1	both HomoloGene & Panther, via MouseMine	164395	TTLL9	mouse evidence in Cildb
MGI:98869	Tuba1a		tubulin, alpha 1A	No ciliary annotations	NoA-CilLit	21	not done			1:1	both HomoloGene & Panther, via MouseMine	7846	TUBA1A	mouse evidence in Cildb
MGI:107861	Tubb2a		tubulin, beta 2A class IIA	No ciliary annotations	NoA-OthLit	5	not done			1:1	both HomoloGene & Panther, via MouseMine	7280	TUBB2A	mouse evidence in Cildb
MGI:1920960	Tubb2b		tubulin, beta 2B class IIB	No ciliary annotations	NoA-OthLit	2	not done			1:1	both HomoloGene & Panther, via MouseMine	347733	TUBB2B	mouse evidence in Cildb
MGI:107813	Tubb3		tubulin, beta 3 class III	No ciliary annotations	NoA-CilLit	454	not done			1:1	HomoloGene only, via MouseMine	10381	TUBB3	mouse evidence in Cildb
MGI:1919174	Tube1		epsilon-tubulin 1	No ciliary annotations	NoA-NoR	0	not done			1:1	both HomoloGene & Panther, via MouseMine	51175	TUBE1	mouse evidence in Cildb
MGI:2183752	Tubgcp3		tubulin, gamma complex associated protein 3	No ciliary annotations	NoA-NoR	0	not done			1:1	both HomoloGene & Panther, via MouseMine	10426	TUBGCP3	mouse evidence in Cildb
MGI:1196293	Tubgcp4		tubulin, gamma complex associated protein 4	No ciliary annotations	NoA-NoR	0	not done			1:1	both HomoloGene & Panther, via MouseMine	27229	TUBGCP4	evidence from species other than mouse in Cildb
MGI:2178836	Tubgcp5		tubulin, gamma complex associated protein 5	No ciliary annotations	NoA-NoR	0	not done			1:1	both HomoloGene & Panther, via MouseMine	114791	TUBGCP5	evidence from species other than mouse in Cildb
MGI:2146071	Tubgcp6		tubulin, gamma complex associated protein 6	No ciliary annotations	NoA-NoR	0	not done			1:1	both HomoloGene & Panther, via MouseMine	85378	TUBGCP6	evidence from species other than mouse in Cildb
MGI:1921622	Ulk4		unc-51-like kinase 4	Ciliary BP only	NCC-NR	0	not done			1:1	both HomoloGene & Panther, via MouseMine	54986	ULK4	evidence from species other than mouse in Cildb
MGI:1919338	Ush1c		Usher syndrome 1C	Ciliary CC only	NBP-OthLit	11	not done			1:1	both HomoloGene & Panther, via MouseMine	10083	USH1C	no evidence from any species in Cildb
MGI:2450757	Ush1g		Usher syndrome 1G	No ciliary annotations	NoA-OthLit	5	not done			1:1	both HomoloGene & Panther, via MouseMine	124590	USH1G	no evidence from any species in Cildb
MGI:106922	Vdac3		voltage-dependent anion channel 3	No ciliary annotations	NoA-OthLit	8	not done			1:1	both HomoloGene & Panther, via MouseMine	7419	VDAC3	evidence from species other than mouse in Cildb
MGI:103223	Vhl		von Hippel-Lindau tumor suppressor	No ciliary annotations	NoA-OthLit	70	not done			1:1	HomoloGene only, via MouseMine	7428	VHL	no evidence from any species in Cildb
MGI:2445085	Wdr60		WD repeat domain 60	Ciliary CC only	NBP-NR	0	not done			1:1	both HomoloGene & Panther, via MouseMine	55112	WDR60	mouse evidence in Cildb
MGI:2385328	Wdr78		WD repeat domain 78	No ciliary annotations	NoA-NoR	0	not done			1:1	both HomoloGene & Panther, via MouseMine	79819	WDR78	mouse evidence in Cildb
MGI:2682003	Whrn		whirlin	Ciliary CC only	NBP-OthLit	11	not done			1:1	both HomoloGene & Panther, via MouseMine	25861	DFNB31	mouse evidence in Cildb
MGI:2445217	Xpnpep3		X-prolyl aminopeptidase 3, mitochondrial	No ciliary annotations	NoA-NoR	0	not done			1:1	Panther only, via MouseMine	63929	XPNPEP3	mouse evidence in Cildb
MGI:1891217	Zfp423		zinc finger protein 423	No ciliary annotations	NoA-OthLit	7	not done			1:1	both HomoloGene & Panther, via MouseMine	23090	ZNF423	mouse evidence in Cildb
