# Supplementary material for: Sensing the cilium, digital capture of ciliary data for comparative genomics investigations
Source: Cilia. 2018 Apr 19;7:3. doi: 10.1186/s13630-018-0057-0 (PMC5907423; doi:10.1186/s13630-018-0057-0)
Supplement: Supplementary file 3 — Additional file 3. Final GO annotations as of 12/24/2016. [file 13630_2018_57_MOESM3_ESM.tsv]

Sequence Feature > Primary Identifier	Sequence Feature > Symbol	Sequence Feature > Name	Sequence Feature > Mgi Type	Sequence Feature > Ontology Annotations > Ontology Term > Namespace	Sequence Feature > Ontology Annotations > Qualifier	Sequence Feature > Ontology Annotations > Ontology Term . Identifier	Sequence Feature > Ontology Annotations > Term Name	Evidence Code	Sequence Feature > Ontology Annotations > Evidence > With Text	Sequence Feature > Ontology Annotations > Evidence > Publications > Mgi Jnum	Sequence Feature > Ontology Annotations > Evidence > Publications > PubMed ID	Sequence Feature > Ontology Annotations > Evidence > Publications > Citation
MGI:103077	Stx3	syntaxin 3	protein coding gene	biological_process		GO:0006836	neurotransmitter transport	IEA	UniProtKB-KW:KW-0532	J:60000		Mouse Genome Informatics Scientific Curators (2000) Gene Ontology Annotation by electronic association of SwissProt Keywords with GO terms.
MGI:103077	Stx3	syntaxin 3	protein coding gene	biological_process		GO:0016081	synaptic vesicle docking	IEA	InterPro:IPR031186	J:72247		Mouse Genome Informatics Scientific Curators (2001) Gene Ontology Annotation by the MGI Curatorial Staff.
MGI:103077	Stx3	syntaxin 3	protein coding gene	biological_process		GO:0006810	transport	IEA	UniProtKB-KW:KW-0813	J:60000		Mouse Genome Informatics Scientific Curators (2000) Gene Ontology Annotation by electronic association of SwissProt Keywords with GO terms.
MGI:103077	Stx3	syntaxin 3	protein coding gene	biological_process		GO:0016192	vesicle-mediated transport	IEA	InterPro:IPR031186|InterPro:IPR010989	J:72247		Mouse Genome Informatics Scientific Curators (2001) Gene Ontology Annotation by the MGI Curatorial Staff.
MGI:103077	Stx3	syntaxin 3	protein coding gene	cellular_component		GO:0016324	apical plasma membrane	IDA		J:139769	18505797	Procino G, et al. (2008) AQP2 exocytosis in the renal collecting duct -- involvement of SNARE isoforms and the regulatory role of Munc18b. J Cell Sci 121(Pt 12):2097-106
MGI:103077	Stx3	syntaxin 3	protein coding gene	cellular_component		GO:0016324	apical plasma membrane	IDA		J:59629	10469351	Lehtonen S, et al. (1999) Syntaxin 3 and Munc-18-2 in epithelial cells during kidney development. Kidney Int 56(3):815-26
MGI:103077	Stx3	syntaxin 3	protein coding gene	cellular_component		GO:0030425	dendrite	IDA		J:197846	23395379	Jurado S, et al. (2013) LTP requires a unique postsynaptic SNARE fusion machinery. Neuron 77(3):542-58
MGI:103077	Stx3	syntaxin 3	protein coding gene	biological_process		GO:0006887	exocytosis	IMP		J:139769	18505797	Procino G, et al. (2008) AQP2 exocytosis in the renal collecting duct -- involvement of SNARE isoforms and the regulatory role of Munc18b. J Cell Sci 121(Pt 12):2097-106
MGI:103077	Stx3	syntaxin 3	protein coding gene	biological_process		GO:0060291	long-term synaptic potentiation	IMP		J:197846	23395379	Jurado S, et al. (2013) LTP requires a unique postsynaptic SNARE fusion machinery. Neuron 77(3):542-58
MGI:103077	Stx3	syntaxin 3	protein coding gene	cellular_component		GO:0042470	melanosome	IDA		J:200047	23549422	Yatsu A, et al. (2013) Syntaxin-3 is required for melanosomal localization of tyrp1 in melanocytes. J Invest Dermatol 133(9):2237-46
MGI:103077	Stx3	syntaxin 3	protein coding gene	cellular_component		GO:0016020	membrane	IDA		J:197846	23395379	Jurado S, et al. (2013) LTP requires a unique postsynaptic SNARE fusion machinery. Neuron 77(3):542-58
MGI:103077	Stx3	syntaxin 3	protein coding gene	cellular_component		GO:1990796	photoreceptor cell terminal bouton	IDA		J:215693	24680688	Liu X, et al. (2014) Phosphorylation of syntaxin 3B by CaMKII regulates the formation of t-SNARE complexes. Mol Cell Neurosci 60:53-62
MGI:103077	Stx3	syntaxin 3	protein coding gene	cellular_component		GO:0042734	presynaptic membrane	IDA		J:215693	24680688	Liu X, et al. (2014) Phosphorylation of syntaxin 3B by CaMKII regulates the formation of t-SNARE complexes. Mol Cell Neurosci 60:53-62
MGI:103077	Stx3	syntaxin 3	protein coding gene	molecular_function		GO:0005515	protein binding	IPI	UniProtKB:O08599	J:230327	18683220	Curtis LB, et al. (2008) Syntaxin 3b is a t-SNARE specific for ribbon synapses of the retina. J Comp Neurol 510(5):550-9
MGI:103077	Stx3	syntaxin 3	protein coding gene	molecular_function		GO:0005515	protein binding	IPI	UniProtKB:O08599	J:26509	7598732	Ibaraki K, et al. (1995) Identification of four different forms of syntaxin 3. Biochem Biophys Res Commun 211(3):997-1005
MGI:103077	Stx3	syntaxin 3	protein coding gene	molecular_function		GO:0005515	protein binding	IPI	UniProtKB:O08599	J:26509	7598732	Ibaraki K, et al. (1995) Identification of four different forms of syntaxin 3. Biochem Biophys Res Commun 211(3):997-1005
MGI:103077	Stx3	syntaxin 3	protein coding gene	molecular_function		GO:0005515	protein binding	IPI	UniProtKB:P60879	J:215693	24680688	Liu X, et al. (2014) Phosphorylation of syntaxin 3B by CaMKII regulates the formation of t-SNARE complexes. Mol Cell Neurosci 60:53-62
MGI:103077	Stx3	syntaxin 3	protein coding gene	molecular_function		GO:0005515	protein binding	IPI	UniProtKB:P60879	J:230327	18683220	Curtis LB, et al. (2008) Syntaxin 3b is a t-SNARE specific for ribbon synapses of the retina. J Comp Neurol 510(5):550-9
MGI:103077	Stx3	syntaxin 3	protein coding gene	molecular_function		GO:0005515	protein binding	IPI	UniProtKB:P63044|UniProtKB:P63024|UniProtKB:O09044|UniProtKB:Q64324	J:139769	18505797	Procino G, et al. (2008) AQP2 exocytosis in the renal collecting duct -- involvement of SNARE isoforms and the regulatory role of Munc18b. J Cell Sci 121(Pt 12):2097-106
MGI:103077	Stx3	syntaxin 3	protein coding gene	molecular_function		GO:0005515	protein binding	IPI	UniProtKB:Q28288	J:70673	8774707	Riento K, et al. (1996) A sec1-related vesicle-transport protein that is expressed predominantly in epithelial cells. Eur J Biochem 239(3):638-46
MGI:103077	Stx3	syntaxin 3	protein coding gene	molecular_function		GO:0005515	protein binding	IPI	UniProtKB:Q64324	J:137704	18535671	Cosen-Binker LI, et al. (2008) VAMP8 is the v-SNARE that mediates basolateral exocytosis in a mouse model of alcoholic pancreatitis. J Clin Invest 118(7):2535-51
MGI:103077	Stx3	syntaxin 3	protein coding gene	molecular_function		GO:0005515	protein binding	IPI	UniProtKB:Q64324	J:59629	10469351	Lehtonen S, et al. (1999) Syntaxin 3 and Munc-18-2 in epithelial cells during kidney development. Kidney Int 56(3):815-26
MGI:103077	Stx3	syntaxin 3	protein coding gene	cellular_component		GO:0097470	ribbon synapse	IDA		J:215693	24680688	Liu X, et al. (2014) Phosphorylation of syntaxin 3B by CaMKII regulates the formation of t-SNARE complexes. Mol Cell Neurosci 60:53-62
MGI:103077	Stx3	syntaxin 3	protein coding gene	cellular_component		GO:0097470	ribbon synapse	IDA		J:215693	24680688	Liu X, et al. (2014) Phosphorylation of syntaxin 3B by CaMKII regulates the formation of t-SNARE complexes. Mol Cell Neurosci 60:53-62
MGI:103077	Stx3	syntaxin 3	protein coding gene	cellular_component		GO:0097470	ribbon synapse	IDA		J:230327	18683220	Curtis LB, et al. (2008) Syntaxin 3b is a t-SNARE specific for ribbon synapses of the retina. J Comp Neurol 510(5):550-9
MGI:103077	Stx3	syntaxin 3	protein coding gene	cellular_component		GO:0030141	secretory granule	IDA		J:133652	18321981	Best D, et al. (2008) Sdmg1 is a conserved transmembrane protein associated with germ cell sex determination and germline-soma interactions in mice. Development 135(8):1415-25
MGI:103077	Stx3	syntaxin 3	protein coding gene	cellular_component		GO:0031201	SNARE complex	IDA		J:137704	18535671	Cosen-Binker LI, et al. (2008) VAMP8 is the v-SNARE that mediates basolateral exocytosis in a mouse model of alcoholic pancreatitis. J Clin Invest 118(7):2535-51
MGI:103077	Stx3	syntaxin 3	protein coding gene	cellular_component		GO:0031201	SNARE complex	IDA		J:230327	18683220	Curtis LB, et al. (2008) Syntaxin 3b is a t-SNARE specific for ribbon synapses of the retina. J Comp Neurol 510(5):550-9
MGI:103077	Stx3	syntaxin 3	protein coding gene	cellular_component		GO:0008021	synaptic vesicle	IDA		J:215693	24680688	Liu X, et al. (2014) Phosphorylation of syntaxin 3B by CaMKII regulates the formation of t-SNARE complexes. Mol Cell Neurosci 60:53-62
MGI:103077	Stx3	syntaxin 3	protein coding gene	biological_process		GO:0006906	vesicle fusion	IDA		J:230327	18683220	Curtis LB, et al. (2008) Syntaxin 3b is a t-SNARE specific for ribbon synapses of the retina. J Comp Neurol 510(5):550-9
MGI:103077	Stx3	syntaxin 3	protein coding gene	cellular_component		GO:0042589	zymogen granule membrane	IDA		J:137704	18535671	Cosen-Binker LI, et al. (2008) VAMP8 is the v-SNARE that mediates basolateral exocytosis in a mouse model of alcoholic pancreatitis. J Clin Invest 118(7):2535-51
MGI:103077	Stx3	syntaxin 3	protein coding gene	cellular_component		GO:0016021	integral component of membrane	IBA	PANTHER:PTN000461349	J:161428		Gaudet P, et al. (2010) Annotation inferences using phylogenetic trees.
MGI:103077	Stx3	syntaxin 3	protein coding gene	biological_process		GO:0006886	intracellular protein transport	IBA	PANTHER:PTN000461349	J:161428		Gaudet P, et al. (2010) Annotation inferences using phylogenetic trees.
MGI:103077	Stx3	syntaxin 3	protein coding gene	molecular_function		GO:0005484	SNAP receptor activity	IBA	PANTHER:PTN000461349	J:161428		Gaudet P, et al. (2010) Annotation inferences using phylogenetic trees.
MGI:103077	Stx3	syntaxin 3	protein coding gene	molecular_function		GO:0000149	SNARE binding	IBA	PANTHER:PTN000461349	J:161428		Gaudet P, et al. (2010) Annotation inferences using phylogenetic trees.
MGI:103077	Stx3	syntaxin 3	protein coding gene	biological_process		GO:0031629	synaptic vesicle fusion to presynaptic active zone membrane	IBA	PANTHER:PTN000461527	J:161428		Gaudet P, et al. (2010) Annotation inferences using phylogenetic trees.
MGI:103077	Stx3	syntaxin 3	protein coding gene	biological_process		GO:0048278	vesicle docking	IBA	PANTHER:PTN000461349	J:161428		Gaudet P, et al. (2010) Annotation inferences using phylogenetic trees.
MGI:103077	Stx3	syntaxin 3	protein coding gene	cellular_component		GO:0016324	apical plasma membrane	ISO	UniProtKB:Q13277	J:164563		Mouse Genome Informatics Scientific Curators (2010) Human to Mouse ISO GO annotation transfer.
MGI:103077	Stx3	syntaxin 3	protein coding gene	molecular_function		GO:0050544	arachidonic acid binding	ISO	RGD:621005	J:155856		Mouse Genome Informatics Scientific Curators (2010) Rat to Mouse ISO GO annotation transfer.
MGI:103077	Stx3	syntaxin 3	protein coding gene	cellular_component		GO:0042582	azurophil granule	ISO	UniProtKB:Q13277	J:164563		Mouse Genome Informatics Scientific Curators (2010) Human to Mouse ISO GO annotation transfer.
MGI:103077	Stx3	syntaxin 3	protein coding gene	cellular_component		GO:0005911	cell-cell junction	ISO	UniProtKB:Q13277	J:164563		Mouse Genome Informatics Scientific Curators (2010) Human to Mouse ISO GO annotation transfer.
MGI:103077	Stx3	syntaxin 3	protein coding gene	cellular_component		GO:0070062	extracellular exosome	ISO	UniProtKB:Q13277	J:164563		Mouse Genome Informatics Scientific Curators (2010) Human to Mouse ISO GO annotation transfer.
MGI:103077	Stx3	syntaxin 3	protein coding gene	cellular_component		GO:0030426	growth cone	ISO	RGD:621005	J:155856		Mouse Genome Informatics Scientific Curators (2010) Rat to Mouse ISO GO annotation transfer.
MGI:103077	Stx3	syntaxin 3	protein coding gene	cellular_component		GO:0030027	lamellipodium	ISO	UniProtKB:Q13277	J:164563		Mouse Genome Informatics Scientific Curators (2010) Human to Mouse ISO GO annotation transfer.
MGI:103077	Stx3	syntaxin 3	protein coding gene	biological_process		GO:0061025	membrane fusion	ISO	RGD:621005	J:155856		Mouse Genome Informatics Scientific Curators (2010) Rat to Mouse ISO GO annotation transfer.
MGI:103077	Stx3	syntaxin 3	protein coding gene	cellular_component		GO:0043005	neuron projection	ISO	RGD:621005	J:155856		Mouse Genome Informatics Scientific Curators (2010) Rat to Mouse ISO GO annotation transfer.
MGI:103077	Stx3	syntaxin 3	protein coding gene	biological_process		GO:0031175	neuron projection development	ISO	RGD:621005	J:155856		Mouse Genome Informatics Scientific Curators (2010) Rat to Mouse ISO GO annotation transfer.
MGI:103077	Stx3	syntaxin 3	protein coding gene	cellular_component		GO:0005886	plasma membrane	ISO	RGD:621005	J:155856		Mouse Genome Informatics Scientific Curators (2010) Rat to Mouse ISO GO annotation transfer.
MGI:103077	Stx3	syntaxin 3	protein coding gene	cellular_component		GO:0005886	plasma membrane	ISO	UniProtKB:Q13277	J:164563		Mouse Genome Informatics Scientific Curators (2010) Human to Mouse ISO GO annotation transfer.
MGI:103077	Stx3	syntaxin 3	protein coding gene	biological_process		GO:0045785	positive regulation of cell adhesion	ISO	UniProtKB:Q13277	J:164563		Mouse Genome Informatics Scientific Curators (2010) Human to Mouse ISO GO annotation transfer.
MGI:103077	Stx3	syntaxin 3	protein coding gene	biological_process		GO:0008284	positive regulation of cell proliferation	ISO	UniProtKB:Q13277	J:164563		Mouse Genome Informatics Scientific Curators (2010) Human to Mouse ISO GO annotation transfer.
MGI:103077	Stx3	syntaxin 3	protein coding gene	biological_process		GO:0050921	positive regulation of chemotaxis	ISO	UniProtKB:Q13277	J:164563		Mouse Genome Informatics Scientific Curators (2010) Human to Mouse ISO GO annotation transfer.
MGI:103077	Stx3	syntaxin 3	protein coding gene	biological_process		GO:2000010	positive regulation of protein localization to cell surface	ISO	UniProtKB:Q13277	J:164563		Mouse Genome Informatics Scientific Curators (2010) Human to Mouse ISO GO annotation transfer.
MGI:103077	Stx3	syntaxin 3	protein coding gene	biological_process		GO:1903078	positive regulation of protein localization to plasma membrane	ISO	UniProtKB:Q13277	J:164563		Mouse Genome Informatics Scientific Curators (2010) Human to Mouse ISO GO annotation transfer.
MGI:103077	Stx3	syntaxin 3	protein coding gene	molecular_function		GO:0005484	SNAP receptor activity	ISO	RGD:621005	J:155856		Mouse Genome Informatics Scientific Curators (2010) Rat to Mouse ISO GO annotation transfer.
MGI:103077	Stx3	syntaxin 3	protein coding gene	cellular_component		GO:0031201	SNARE complex	ISO	RGD:621005	J:155856		Mouse Genome Informatics Scientific Curators (2010) Rat to Mouse ISO GO annotation transfer.
MGI:103077	Stx3	syntaxin 3	protein coding gene	cellular_component		GO:0042581	specific granule	ISO	UniProtKB:Q13277	J:164563		Mouse Genome Informatics Scientific Curators (2010) Human to Mouse ISO GO annotation transfer.
MGI:103223	Vhl	von Hippel-Lindau tumor suppressor	protein coding gene	cellular_component		GO:0005929	cilium	IDA		J:126834	17825299	Lolkema MP, et al. (2007) The von Hippel-Lindau tumour suppressor interacts with microtubules through kinesin-2. FEBS Lett 581(24):4571-6
MGI:103223	Vhl	von Hippel-Lindau tumor suppressor	protein coding gene	cellular_component		GO:0016020	membrane	IEA	UniProtKB-KW:KW-0472	J:60000		Mouse Genome Informatics Scientific Curators (2000) Gene Ontology Annotation by electronic association of SwissProt Keywords with GO terms.
MGI:103223	Vhl	von Hippel-Lindau tumor suppressor	protein coding gene	biological_process		GO:0001525	angiogenesis	IMP	MGI:2136645,MGI:2450311	J:106926	16537898	Tang N, et al. (2006) pVHL function is essential for endothelial extracellular matrix deposition. Mol Cell Biol 26(7):2519-30
MGI:103223	Vhl	von Hippel-Lindau tumor suppressor	protein coding gene	biological_process		GO:0043534	blood vessel endothelial cell migration	IMP	MGI:2136645,MGI:2450311	J:106926	16537898	Tang N, et al. (2006) pVHL function is essential for endothelial extracellular matrix deposition. Mol Cell Biol 26(7):2519-30
MGI:103223	Vhl	von Hippel-Lindau tumor suppressor	protein coding gene	biological_process		GO:0061073	ciliary body morphogenesis	IMP	MGI:2136645	J:185536	22627278	Lange CA, et al. (2012) Von Hippel-Lindau protein in the RPE is essential for normal ocular growth and vascular development. Development 139(13):2340-50
MGI:103223	Vhl	von Hippel-Lindau tumor suppressor	protein coding gene	cellular_component		GO:0031462	Cul2-RING ubiquitin ligase complex	IDA		J:100984	16129783	Mekhail K, et al. (2005) Regulation of ubiquitin ligase dynamics by the nucleolus. J Cell Biol 170(5):733-44
MGI:103223	Vhl	von Hippel-Lindau tumor suppressor	protein coding gene	cellular_component		GO:0005737	cytoplasm	IDA		J:100984	16129783	Mekhail K, et al. (2005) Regulation of ubiquitin ligase dynamics by the nucleolus. J Cell Biol 170(5):733-44
MGI:103223	Vhl	von Hippel-Lindau tumor suppressor	protein coding gene	biological_process		GO:0030198	extracellular matrix organization	IMP	MGI:2136645,MGI:2450311	J:106926	16537898	Tang N, et al. (2006) pVHL function is essential for endothelial extracellular matrix deposition. Mol Cell Biol 26(7):2519-30
MGI:103223	Vhl	von Hippel-Lindau tumor suppressor	protein coding gene	biological_process		GO:0048069	eye pigmentation	IMP	MGI:2136645	J:185536	22627278	Lange CA, et al. (2012) Von Hippel-Lindau protein in the RPE is essential for normal ocular growth and vascular development. Development 139(13):2340-50
MGI:103223	Vhl	von Hippel-Lindau tumor suppressor	protein coding gene	biological_process		GO:0061072	iris morphogenesis	IGI	MGI:106918	J:185536	22627278	Lange CA, et al. (2012) Von Hippel-Lindau protein in the RPE is essential for normal ocular growth and vascular development. Development 139(13):2340-50
MGI:103223	Vhl	von Hippel-Lindau tumor suppressor	protein coding gene	biological_process		GO:0061072	iris morphogenesis	IMP	MGI:2136645	J:185536	22627278	Lange CA, et al. (2012) Von Hippel-Lindau protein in the RPE is essential for normal ocular growth and vascular development. Development 139(13):2340-50
MGI:103223	Vhl	von Hippel-Lindau tumor suppressor	protein coding gene	biological_process		GO:0006582	melanin metabolic process	IMP	MGI:2136645	J:185536	22627278	Lange CA, et al. (2012) Von Hippel-Lindau protein in the RPE is essential for normal ocular growth and vascular development. Development 139(13):2340-50
MGI:103223	Vhl	von Hippel-Lindau tumor suppressor	protein coding gene	biological_process		GO:0045602	negative regulation of endothelial cell differentiation	IMP	MGI:3608931,MGI:2136645	J:218695	25186293	Soggia A, et al. (2014) von Hippel-Lindau gene disruption in mouse pancreatic progenitors and its consequences on endocrine differentiation in vivo: importance of HIF1-alpha and VEGF-A upregulation. Diabetologia 57(11):2348-56
MGI:103223	Vhl	von Hippel-Lindau tumor suppressor	protein coding gene	biological_process		GO:0010629	negative regulation of gene expression	IMP	MGI:2136645	J:185536	22627278	Lange CA, et al. (2012) Von Hippel-Lindau protein in the RPE is essential for normal ocular growth and vascular development. Development 139(13):2340-50
MGI:103223	Vhl	von Hippel-Lindau tumor suppressor	protein coding gene	biological_process		GO:1902072	negative regulation of hypoxia-inducible factor-1alpha signaling pathway	IMP	MGI:2136645,MGI:3608931	J:218695	25186293	Soggia A, et al. (2014) von Hippel-Lindau gene disruption in mouse pancreatic progenitors and its consequences on endocrine differentiation in vivo: importance of HIF1-alpha and VEGF-A upregulation. Diabetologia 57(11):2348-56
MGI:103223	Vhl	von Hippel-Lindau tumor suppressor	protein coding gene	biological_process		GO:0070244	negative regulation of thymocyte apoptotic process	IMP	MGI:2136645,MGI:2448686	J:93322	15456877	Biju MP, et al. (2004) Vhlh gene deletion induces hif-1-mediated cell death in thymocytes. Mol Cell Biol 24(20):9038-47
MGI:103223	Vhl	von Hippel-Lindau tumor suppressor	protein coding gene	biological_process		GO:0006607	NLS-bearing protein import into nucleus	IMP		J:100984	16129783	Mekhail K, et al. (2005) Regulation of ubiquitin ligase dynamics by the nucleolus. J Cell Biol 170(5):733-44
MGI:103223	Vhl	von Hippel-Lindau tumor suppressor	protein coding gene	cellular_component		GO:0005730	nucleolus	IDA		J:100984	16129783	Mekhail K, et al. (2005) Regulation of ubiquitin ligase dynamics by the nucleolus. J Cell Biol 170(5):733-44
MGI:103223	Vhl	von Hippel-Lindau tumor suppressor	protein coding gene	cellular_component		GO:0005654	nucleoplasm	IDA		J:100984	16129783	Mekhail K, et al. (2005) Regulation of ubiquitin ligase dynamics by the nucleolus. J Cell Biol 170(5):733-44
MGI:103223	Vhl	von Hippel-Lindau tumor suppressor	protein coding gene	cellular_component		GO:0005634	nucleus	IDA		J:100984	16129783	Mekhail K, et al. (2005) Regulation of ubiquitin ligase dynamics by the nucleolus. J Cell Biol 170(5):733-44
MGI:103223	Vhl	von Hippel-Lindau tumor suppressor	protein coding gene	biological_process		GO:0003310	pancreatic A cell differentiation	IMP	MGI:3608931,MGI:2136645	J:218695	25186293	Soggia A, et al. (2014) von Hippel-Lindau gene disruption in mouse pancreatic progenitors and its consequences on endocrine differentiation in vivo: importance of HIF1-alpha and VEGF-A upregulation. Diabetologia 57(11):2348-56
MGI:103223	Vhl	von Hippel-Lindau tumor suppressor	protein coding gene	biological_process		GO:0050679	positive regulation of epithelial cell proliferation	IMP	MGI:2136645	J:185536	22627278	Lange CA, et al. (2012) Von Hippel-Lindau protein in the RPE is essential for normal ocular growth and vascular development. Development 139(13):2340-50
MGI:103223	Vhl	von Hippel-Lindau tumor suppressor	protein coding gene	biological_process		GO:0010498	proteasomal protein catabolic process	IMP		J:141453	17981124	Cheng J, et al. (2007) SUMO-specific protease 1 is essential for stabilization of HIF1alpha during hypoxia. Cell 131(3):584-95
MGI:103223	Vhl	von Hippel-Lindau tumor suppressor	protein coding gene	molecular_function		GO:0005515	protein binding	IPI	UniProtKB:P62869|UniProtKB:P83940|UniProtKB:Q9D4H8|UniProtKB:P62878	J:94679	15601820	Kamura T, et al. (2004) VHL-box and SOCS-box domains determine binding specificity for Cul2-Rbx1 and Cul5-Rbx2 modules of ubiquitin ligases. Genes Dev 18(24):3055-65
MGI:103223	Vhl	von Hippel-Lindau tumor suppressor	protein coding gene	biological_process		GO:0030163	protein catabolic process	IMP		J:84384	12832481	Park SK, et al. (2003) Hypoxia-induced gene expression occurs solely through the action of hypoxia-inducible factor 1alpha (HIF-1alpha): role of cytoplasmic trapping of HIF-2alpha. Mol Cell Biol 23(14):4959-71
MGI:103223	Vhl	von Hippel-Lindau tumor suppressor	protein coding gene	molecular_function		GO:0032403	protein complex binding	IDA		J:126834	17825299	Lolkema MP, et al. (2007) The von Hippel-Lindau tumour suppressor interacts with microtubules through kinesin-2. FEBS Lett 581(24):4571-6
MGI:103223	Vhl	von Hippel-Lindau tumor suppressor	protein coding gene	biological_process		GO:0015031	protein transport	IDA		J:100984	16129783	Mekhail K, et al. (2005) Regulation of ubiquitin ligase dynamics by the nucleolus. J Cell Biol 170(5):733-44
MGI:103223	Vhl	von Hippel-Lindau tumor suppressor	protein coding gene	biological_process		GO:2001233	regulation of apoptotic signaling pathway	IGI	MGI:1261423	J:93322	15456877	Biju MP, et al. (2004) Vhlh gene deletion induces hif-1-mediated cell death in thymocytes. Mol Cell Biol 24(20):9038-47
MGI:103223	Vhl	von Hippel-Lindau tumor suppressor	protein coding gene	biological_process		GO:1903827	regulation of cellular protein localization	IMP		J:185536	22627278	Lange CA, et al. (2012) Von Hippel-Lindau protein in the RPE is essential for normal ocular growth and vascular development. Development 139(13):2340-50
MGI:103223	Vhl	von Hippel-Lindau tumor suppressor	protein coding gene	biological_process		GO:0010468	regulation of gene expression	IMP	MGI:2136645	J:185536	22627278	Lange CA, et al. (2012) Von Hippel-Lindau protein in the RPE is essential for normal ocular growth and vascular development. Development 139(13):2340-50
MGI:103223	Vhl	von Hippel-Lindau tumor suppressor	protein coding gene	biological_process		GO:0070243	regulation of thymocyte apoptotic process	IGI	MGI:106918	J:93322	15456877	Biju MP, et al. (2004) Vhlh gene deletion induces hif-1-mediated cell death in thymocytes. Mol Cell Biol 24(20):9038-47
MGI:103223	Vhl	von Hippel-Lindau tumor suppressor	protein coding gene	biological_process		GO:0070243	regulation of thymocyte apoptotic process	IGI	MGI:1261423	J:93322	15456877	Biju MP, et al. (2004) Vhlh gene deletion induces hif-1-mediated cell death in thymocytes. Mol Cell Biol 24(20):9038-47
MGI:103223	Vhl	von Hippel-Lindau tumor suppressor	protein coding gene	biological_process		GO:0003309	type B pancreatic cell differentiation	IMP	MGI:3608931,MGI:2136645	J:218695	25186293	Soggia A, et al. (2014) von Hippel-Lindau gene disruption in mouse pancreatic progenitors and its consequences on endocrine differentiation in vivo: importance of HIF1-alpha and VEGF-A upregulation. Diabetologia 57(11):2348-56
MGI:103223	Vhl	von Hippel-Lindau tumor suppressor	protein coding gene	biological_process		GO:0016567	protein ubiquitination	IBA	PANTHER:PTN000389240	J:161428		Gaudet P, et al. (2010) Annotation inferences using phylogenetic trees.
MGI:103223	Vhl	von Hippel-Lindau tumor suppressor	protein coding gene	molecular_function		GO:0061630	ubiquitin protein ligase activity	IBA	PANTHER:PTN000389240	J:161428		Gaudet P, et al. (2010) Annotation inferences using phylogenetic trees.
MGI:103223	Vhl	von Hippel-Lindau tumor suppressor	protein coding gene	cellular_component		GO:0030891	VCB complex	IBA	PANTHER:PTN000389240	J:161428		Gaudet P, et al. (2010) Annotation inferences using phylogenetic trees.
MGI:103223	Vhl	von Hippel-Lindau tumor suppressor	protein coding gene	cellular_component		GO:0005829	cytosol	ISO	RGD:3960	J:155856		Mouse Genome Informatics Scientific Curators (2010) Rat to Mouse ISO GO annotation transfer.
MGI:103223	Vhl	von Hippel-Lindau tumor suppressor	protein coding gene	molecular_function		GO:0019899	enzyme binding	ISO	UniProtKB:P40337	J:164563		Mouse Genome Informatics Scientific Curators (2010) Human to Mouse ISO GO annotation transfer.
MGI:103223	Vhl	von Hippel-Lindau tumor suppressor	protein coding gene	cellular_component		GO:0005739	mitochondrion	ISO	RGD:3960	J:155856		Mouse Genome Informatics Scientific Curators (2010) Rat to Mouse ISO GO annotation transfer.
MGI:103223	Vhl	von Hippel-Lindau tumor suppressor	protein coding gene	biological_process		GO:0000122	negative regulation of transcription from RNA polymerase II promoter	ISO	RGD:3960	J:155856		Mouse Genome Informatics Scientific Curators (2010) Rat to Mouse ISO GO annotation transfer.
MGI:103223	Vhl	von Hippel-Lindau tumor suppressor	protein coding gene	biological_process		GO:0061428	negative regulation of transcription from RNA polymerase II promoter in response to hypoxia	ISO	UniProtKB:P40337	J:164563		Mouse Genome Informatics Scientific Curators (2010) Human to Mouse ISO GO annotation transfer.
MGI:103223	Vhl	von Hippel-Lindau tumor suppressor	protein coding gene	biological_process		GO:0030182	neuron differentiation	ISO	RGD:3960	J:155856		Mouse Genome Informatics Scientific Curators (2010) Rat to Mouse ISO GO annotation transfer.
MGI:103223	Vhl	von Hippel-Lindau tumor suppressor	protein coding gene	cellular_component		GO:0005654	nucleoplasm	ISO	UniProtKB:P40337	J:164563		Mouse Genome Informatics Scientific Curators (2010) Human to Mouse ISO GO annotation transfer.
MGI:103223	Vhl	von Hippel-Lindau tumor suppressor	protein coding gene	cellular_component		GO:0005634	nucleus	ISO	RGD:3960	J:155856		Mouse Genome Informatics Scientific Curators (2010) Rat to Mouse ISO GO annotation transfer.
MGI:103223	Vhl	von Hippel-Lindau tumor suppressor	protein coding gene	biological_process		GO:0045893	positive regulation of transcription, DNA-templated	ISO	UniProtKB:P40337	J:164563		Mouse Genome Informatics Scientific Curators (2010) Human to Mouse ISO GO annotation transfer.
MGI:103223	Vhl	von Hippel-Lindau tumor suppressor	protein coding gene	molecular_function		GO:0032403	protein complex binding	ISO	RGD:3960	J:155856		Mouse Genome Informatics Scientific Curators (2010) Rat to Mouse ISO GO annotation transfer.
MGI:103223	Vhl	von Hippel-Lindau tumor suppressor	protein coding gene	biological_process		GO:0051291	protein heterooligomerization	ISO	RGD:3960	J:155856		Mouse Genome Informatics Scientific Curators (2010) Rat to Mouse ISO GO annotation transfer.
MGI:103223	Vhl	von Hippel-Lindau tumor suppressor	protein coding gene	biological_process		GO:0016567	protein ubiquitination	ISO	UniProtKB:P40337	J:164563		Mouse Genome Informatics Scientific Curators (2010) Human to Mouse ISO GO annotation transfer.
MGI:103223	Vhl	von Hippel-Lindau tumor suppressor	protein coding gene	biological_process		GO:0042069	regulation of catecholamine metabolic process	ISO	RGD:3960	J:155856		Mouse Genome Informatics Scientific Curators (2010) Rat to Mouse ISO GO annotation transfer.
MGI:103223	Vhl	von Hippel-Lindau tumor suppressor	protein coding gene	biological_process		GO:0006355	regulation of transcription, DNA-templated	ISO	RGD:3960	J:155856		Mouse Genome Informatics Scientific Curators (2010) Rat to Mouse ISO GO annotation transfer.
MGI:103223	Vhl	von Hippel-Lindau tumor suppressor	protein coding gene	biological_process		GO:0006355	regulation of transcription, DNA-templated	ISO	UniProtKB:P40337	J:164563		Mouse Genome Informatics Scientific Curators (2010) Human to Mouse ISO GO annotation transfer.
MGI:103223	Vhl	von Hippel-Lindau tumor suppressor	protein coding gene	biological_process		GO:0001666	response to hypoxia	ISO	RGD:3960	J:155856		Mouse Genome Informatics Scientific Curators (2010) Rat to Mouse ISO GO annotation transfer.
MGI:103223	Vhl	von Hippel-Lindau tumor suppressor	protein coding gene	molecular_function		GO:0008134	transcription factor binding	ISO	UniProtKB:P40337	J:164563		Mouse Genome Informatics Scientific Curators (2010) Human to Mouse ISO GO annotation transfer.
MGI:103223	Vhl	von Hippel-Lindau tumor suppressor	protein coding gene	molecular_function		GO:0061630	ubiquitin protein ligase activity	ISO	UniProtKB:P40337	J:164563		Mouse Genome Informatics Scientific Curators (2010) Human to Mouse ISO GO annotation transfer.
MGI:103223	Vhl	von Hippel-Lindau tumor suppressor	protein coding gene	cellular_component		GO:0030891	VCB complex	ISO	RGD:3960	J:155856		Mouse Genome Informatics Scientific Curators (2010) Rat to Mouse ISO GO annotation transfer.
MGI:103223	Vhl	von Hippel-Lindau tumor suppressor	protein coding gene	biological_process		GO:0048593	camera-type eye morphogenesis	IGI	MGI:106918	J:185536	22627278	Lange CA, et al. (2012) Von Hippel-Lindau protein in the RPE is essential for normal ocular growth and vascular development. Development 139(13):2340-50
MGI:103223	Vhl	von Hippel-Lindau tumor suppressor	protein coding gene	biological_process		GO:0048593	camera-type eye morphogenesis	IMP	MGI:2136645	J:185536	22627278	Lange CA, et al. (2012) Von Hippel-Lindau protein in the RPE is essential for normal ocular growth and vascular development. Development 139(13):2340-50
MGI:103223	Vhl	von Hippel-Lindau tumor suppressor	protein coding gene	biological_process		GO:0048877	homeostasis of number of retina cells	IMP	MGI:2136645	J:185536	22627278	Lange CA, et al. (2012) Von Hippel-Lindau protein in the RPE is essential for normal ocular growth and vascular development. Development 139(13):2340-50
MGI:104510	Myo7a	myosin VIIA	protein coding gene	cellular_component		GO:0032391	photoreceptor connecting cilium	IDA		J:56998	10414956	Liu X, et al. (1999) Myosin VIIa participates in opsin transport through the photoreceptor cilium. J Neurosci 19(15):6267-74
MGI:104510	Myo7a	myosin VIIA	protein coding gene	cellular_component	NOT	GO:0001750	photoreceptor outer segment	IDA		J:34515	8842737	el-Amraoui A, et al. (1996) Human Usher 1B/mouse shaker-1: the retinal phenotype discrepancy explained by the presence/absence of myosin VIIA in the photoreceptor cells. Hum Mol Genet 5(8):1171-8
MGI:104510	Myo7a	myosin VIIA	protein coding gene	cellular_component		GO:0005856	cytoskeleton	IEA	InterPro:IPR000299|InterPro:IPR000857	J:72247		Mouse Genome Informatics Scientific Curators (2001) Gene Ontology Annotation by the MGI Curatorial Staff.
MGI:104510	Myo7a	myosin VIIA	protein coding gene	cellular_component		GO:0005856	cytoskeleton	IEA	UniProtKB-KW:KW-0206	J:60000		Mouse Genome Informatics Scientific Curators (2000) Gene Ontology Annotation by electronic association of SwissProt Keywords with GO terms.
MGI:104510	Myo7a	myosin VIIA	protein coding gene	molecular_function		GO:0000166	nucleotide binding	IEA	UniProtKB-KW:KW-0547	J:60000		Mouse Genome Informatics Scientific Curators (2000) Gene Ontology Annotation by electronic association of SwissProt Keywords with GO terms.
MGI:104510	Myo7a	myosin VIIA	protein coding gene	biological_process		GO:0006810	transport	IEA	UniProtKB-KW:KW-0813	J:60000		Mouse Genome Informatics Scientific Curators (2000) Gene Ontology Annotation by electronic association of SwissProt Keywords with GO terms.
MGI:104510	Myo7a	myosin VIIA	protein coding gene	cellular_component		GO:0016324	apical plasma membrane	IDA		J:48237	9620764	Liu X, et al. (1998) Mutant myosin VIIa causes defective melanosome distribution in the RPE of shaker-1 mice [letter]. Nat Genet 19(2):117-8
MGI:104510	Myo7a	myosin VIIA	protein coding gene	biological_process		GO:0030030	cell projection organization	IMP	MGI:1856716|MGI:1860092|MGI:2155423	J:46373	9435277	Self T, et al. (1998) Shaker-1 mutations reveal roles for myosin VIIA in both development and function of cochlear hair cells. Development 125(4):557-66
MGI:104510	Myo7a	myosin VIIA	protein coding gene	cellular_component		GO:0005737	cytoplasm	IDA		J:124995	17666436	Etournay R, et al. (2007) Shroom2, a myosin-VIIa- and actin-binding protein, directly interacts with ZO-1 at tight junctions. J Cell Sci 120(Pt 16):2838-50
MGI:104510	Myo7a	myosin VIIA	protein coding gene	cellular_component		GO:0005737	cytoplasm	IDA		J:142574	18796539	Legendre K, et al. (2008) alphaII-betaV spectrin bridges the plasma membrane and cortical lattice in the lateral wall of the auditory outer hair cells. J Cell Sci 121(Pt 20):3347-56
MGI:104510	Myo7a	myosin VIIA	protein coding gene	cellular_component		GO:0005737	cytoplasm	IDA		J:157099	20016102	Grimsley-Myers CM, et al. (2009) The small GTPase Rac1 regulates auditory hair cell morphogenesis. J Neurosci 29(50):15859-69
MGI:104510	Myo7a	myosin VIIA	protein coding gene	cellular_component		GO:0005737	cytoplasm	IDA		J:169044	21146598	Pan N, et al. (2010) Conditional deletion of Atoh1 using Pax2-Cre results in viable mice without differentiated cochlear hair cells that have lost most of the organ of Corti. Hear Res
MGI:104510	Myo7a	myosin VIIA	protein coding gene	cellular_component		GO:0005737	cytoplasm	IDA		J:218237	25535395	Li W, et al. (2015) Notch inhibition induces mitotically generated hair cells in mammalian cochleae via activating the Wnt pathway. Proc Natl Acad Sci U S A 112(1):166-71
MGI:104510	Myo7a	myosin VIIA	protein coding gene	cellular_component		GO:0005737	cytoplasm	IDA		J:64679	11023859	Zheng JL, et al. (2000) Hes1 is a negative regulator of inner ear hair cell differentiation. Development 127(21):4551-60
MGI:104510	Myo7a	myosin VIIA	protein coding gene	cellular_component		GO:0005737	cytoplasm	IDA		J:91408	14978221	Futter CE, et al. (2004) The role of Rab27a in the regulation of melanosome distribution within retinal pigment epithelial cells. Mol Biol Cell 15(5):2264-75
MGI:104510	Myo7a	myosin VIIA	protein coding gene	cellular_component		GO:0005737	cytoplasm	IDA		J:94444	15572405	Gibbs D, et al. (2004) Role of myosin VIIa and Rab27a in the motility and localization of RPE melanosomes. J Cell Sci 117(Pt 26):6473-83
MGI:104510	Myo7a	myosin VIIA	protein coding gene	cellular_component		GO:0005737	cytoplasm	IDA		J:95929	15590703	Adato A, et al. (2005) Interactions in the network of Usher syndrome type 1 proteins. Hum Mol Genet 14(3):347-56
MGI:104510	Myo7a	myosin VIIA	protein coding gene	cellular_component		GO:0005737	cytoplasm	IDA		J:98396	15905332	Longo-Guess CM, et al. (2005) A missense mutation in the previously undescribed gene Tmhs underlies deafness in hurry-scurry (hscy) mice. Proc Natl Acad Sci U S A 102(22):7894-9
MGI:104510	Myo7a	myosin VIIA	protein coding gene	biological_process		GO:0006886	intracellular protein transport	IMP	MGI:2155421	J:56998	10414956	Liu X, et al. (1999) Myosin VIIa participates in opsin transport through the photoreceptor cilium. J Neurosci 19(15):6267-74
MGI:104510	Myo7a	myosin VIIA	protein coding gene	biological_process		GO:0042490	mechanoreceptor differentiation	IMP	MGI:3527179	J:122415	17567809	Michalski N, et al. (2007) Molecular characterization of the ankle-link complex in cochlear hair cells and its role in the hair bundle functioning. J Neurosci 27(24):6478-88
MGI:104510	Myo7a	myosin VIIA	protein coding gene	cellular_component		GO:0042470	melanosome	IDA		J:91408	14978221	Futter CE, et al. (2004) The role of Rab27a in the regulation of melanosome distribution within retinal pigment epithelial cells. Mol Biol Cell 15(5):2264-75
MGI:104510	Myo7a	myosin VIIA	protein coding gene	cellular_component		GO:0042470	melanosome	IDA		J:94444	15572405	Gibbs D, et al. (2004) Role of myosin VIIa and Rab27a in the motility and localization of RPE melanosomes. J Cell Sci 117(Pt 26):6473-83
MGI:104510	Myo7a	myosin VIIA	protein coding gene	biological_process		GO:0006909	phagocytosis	IMP	MGI:2155422	J:83622	12743369	Gibbs D, et al. (2003) Abnormal phagocytosis by retinal pigmented epithelium that lacks myosin VIIa, the Usher syndrome 1B protein. Proc Natl Acad Sci U S A 100(11):6481-6
MGI:104510	Myo7a	myosin VIIA	protein coding gene	biological_process		GO:0001845	phagolysosome assembly	IMP	MGI:2155422	J:83622	12743369	Gibbs D, et al. (2003) Abnormal phagocytosis by retinal pigmented epithelium that lacks myosin VIIa, the Usher syndrome 1B protein. Proc Natl Acad Sci U S A 100(11):6481-6
MGI:104510	Myo7a	myosin VIIA	protein coding gene	biological_process		GO:0051875	pigment granule localization	IMP	MGI:1856716	J:91408	14978221	Futter CE, et al. (2004) The role of Rab27a in the regulation of melanosome distribution within retinal pigment epithelial cells. Mol Biol Cell 15(5):2264-75
MGI:104510	Myo7a	myosin VIIA	protein coding gene	biological_process		GO:0051875	pigment granule localization	IMP	MGI:2155422	J:109546	14609561	Libby RT, et al. (2003) Cdh23 mutations in the mouse are associated with retinal dysfunction but not retinal degeneration. Exp Eye Res 77(6):731-9
MGI:104510	Myo7a	myosin VIIA	protein coding gene	biological_process		GO:0051875	pigment granule localization	IMP	MGI:2155422	J:94444	15572405	Gibbs D, et al. (2004) Role of myosin VIIa and Rab27a in the motility and localization of RPE melanosomes. J Cell Sci 117(Pt 26):6473-83
MGI:104510	Myo7a	myosin VIIA	protein coding gene	biological_process		GO:0051904	pigment granule transport	IMP	MGI:1856716	J:48237	9620764	Liu X, et al. (1998) Mutant myosin VIIa causes defective melanosome distribution in the RPE of shaker-1 mice [letter]. Nat Genet 19(2):117-8
MGI:104510	Myo7a	myosin VIIA	protein coding gene	biological_process		GO:0051904	pigment granule transport	IMP	MGI:2155422	J:94444	15572405	Gibbs D, et al. (2004) Role of myosin VIIa and Rab27a in the motility and localization of RPE melanosomes. J Cell Sci 117(Pt 26):6473-83
MGI:104510	Myo7a	myosin VIIA	protein coding gene	biological_process		GO:0048563	post-embryonic animal organ morphogenesis	IMP	MGI:1856716	J:13130	13336002	DEOL MS (1956) The anatomy and development of the mutants pirouette, shaker-1 and waltzer in the mouse. Proc R Soc Lond B Biol Sci 145(919):206-13
MGI:104510	Myo7a	myosin VIIA	protein coding gene	biological_process		GO:0048563	post-embryonic animal organ morphogenesis	IMP	MGI:1856716	J:14846		Kikuchi K, et al. (1965) The defective organ of Corti in Shaker-1 mice. Acta Otolaryngol (Stockh) 60:287-303
MGI:104510	Myo7a	myosin VIIA	protein coding gene	biological_process		GO:0048563	post-embryonic animal organ morphogenesis	IMP	MGI:1856716	J:14858	14198707	MIKAELIAN DO, et al. (1964) HEARING DEGENERATION IN SHAKER-1 MOUSE. CORRELATION OF PHYSIOLOGICAL OBSERVATIONS WITH BEHAVIORAL RESPONSES AND WITH COCHLEAR ANATOMY. Arch Otolaryngol 80:418-30
MGI:104510	Myo7a	myosin VIIA	protein coding gene	biological_process		GO:0048563	post-embryonic animal organ morphogenesis	IMP	MGI:1856716	J:28477	6627025	Shnerson A, et al. (1983) The pattern of sensorineural degeneration in the cochlea of the deaf shaker-1 mouse: ultrastructural observations. Brain Res 285(3):305-15
MGI:104510	Myo7a	myosin VIIA	protein coding gene	molecular_function		GO:0005515	protein binding	IPI	UniProtKB:A2ALU4	J:124995	17666436	Etournay R, et al. (2007) Shroom2, a myosin-VIIa- and actin-binding protein, directly interacts with ZO-1 at tight junctions. J Cell Sci 120(Pt 16):2838-50
MGI:104510	Myo7a	myosin VIIA	protein coding gene	molecular_function		GO:0005515	protein binding	IPI	UniProtKB:O70309|UniProtKB:P18084	J:213636	24997346	Liu Y, et al. (2014) FERM domain-containing unconventional myosin VIIA interacts with integrin beta5 subunit and regulates alphavbeta5-mediated cell adhesion and migration. FEBS Lett 588(17):2859-66
MGI:104510	Myo7a	myosin VIIA	protein coding gene	molecular_function		GO:0005515	protein binding	IPI	UniProtKB:Q7TPH6	J:99802	15976448	Etournay R, et al. (2005) PHR1, an integral membrane protein of the inner ear sensory cells, directly interacts with myosin 1c and myosin VIIa. J Cell Sci 118(Pt 13):2891-9
MGI:104510	Myo7a	myosin VIIA	protein coding gene	molecular_function		GO:0005515	protein binding	IPI	UniProtKB:Q80VW5	J:95920	15590698	Delprat B, et al. (2005) Myosin XVa and whirlin, two deafness gene products required for hair bundle growth, are located at the stereocilia tips and interact directly. Hum Mol Genet 14(3):401-10
MGI:104510	Myo7a	myosin VIIA	protein coding gene	molecular_function		GO:0005515	protein binding	IPI	UniProtKB:Q8VHN7|UniProtKB:Q2QI47	J:122415	17567809	Michalski N, et al. (2007) Molecular characterization of the ankle-link complex in cochlear hair cells and its role in the hair bundle functioning. J Neurosci 27(24):6478-88
MGI:104510	Myo7a	myosin VIIA	protein coding gene	molecular_function		GO:0005515	protein binding	IPI	UniProtKB:Q91XD1	J:80836	12485990	Boeda B, et al. (2002) Myosin VIIa, harmonin and cadherin 23, three Usher I gene products that cooperate to shape the sensory hair cell bundle. EMBO J 21(24):6689-99
MGI:104510	Myo7a	myosin VIIA	protein coding gene	molecular_function		GO:0005515	protein binding	IPI	UniProtKB:Q91ZQ5	J:173770	21493626	Lopes VS, et al. (2011) The Usher 1B protein, MYO7A, is required for normal localization and function of the visual retinoid cycle enzyme, RPE65. Hum Mol Genet 20(13):2560-70
MGI:104510	Myo7a	myosin VIIA	protein coding gene	molecular_function		GO:0005515	protein binding	IPI	UniProtKB:Q99PJ1	J:105750	16481439	Senften M, et al. (2006) Physical and functional interaction between protocadherin 15 and myosin VIIa in mechanosensory hair cells. J Neurosci 26(7):2060-71
MGI:104510	Myo7a	myosin VIIA	protein coding gene	molecular_function		GO:0005515	protein binding	IPI	UniProtKB:Q9ES64|UniProtKB:Q80T11	J:95929	15590703	Adato A, et al. (2005) Interactions in the network of Usher syndrome type 1 proteins. Hum Mol Genet 14(3):347-56
MGI:104510	Myo7a	myosin VIIA	protein coding gene	molecular_function		GO:0019904	protein domain specific binding	IPI	UniProtKB:A2ALU4	J:124995	17666436	Etournay R, et al. (2007) Shroom2, a myosin-VIIa- and actin-binding protein, directly interacts with ZO-1 at tight junctions. J Cell Sci 120(Pt 16):2838-50
MGI:104510	Myo7a	myosin VIIA	protein coding gene	cellular_component	NOT	GO:0045202	synapse	IDA		J:34515	8842737	el-Amraoui A, et al. (1996) Human Usher 1B/mouse shaker-1: the retinal phenotype discrepancy explained by the presence/absence of myosin VIIA in the photoreceptor cells. Hum Mol Genet 5(8):1171-8
MGI:104510	Myo7a	myosin VIIA	protein coding gene	cellular_component		GO:0045202	synapse	IDA		J:76844	11964381	El-Amraoui A, et al. (2002) MyRIP, a novel Rab effector, enables myosin VIIa recruitment to retinal melanosomes. EMBO Rep 3(5):463-70
MGI:104510	Myo7a	myosin VIIA	protein coding gene	molecular_function		GO:0003779	actin binding	ISO	RGD:628830	J:155856		Mouse Genome Informatics Scientific Curators (2010) Rat to Mouse ISO GO annotation transfer.
MGI:104510	Myo7a	myosin VIIA	protein coding gene	molecular_function		GO:0051015	actin filament binding	ISO	UniProtKB:Q13402	J:164563		Mouse Genome Informatics Scientific Curators (2010) Human to Mouse ISO GO annotation transfer.
MGI:104510	Myo7a	myosin VIIA	protein coding gene	biological_process		GO:0030048	actin filament-based movement	ISO	RGD:628830	J:155856		Mouse Genome Informatics Scientific Curators (2010) Rat to Mouse ISO GO annotation transfer.
MGI:104510	Myo7a	myosin VIIA	protein coding gene	biological_process		GO:0030048	actin filament-based movement	ISO	UniProtKB:Q13402	J:164563		Mouse Genome Informatics Scientific Curators (2010) Human to Mouse ISO GO annotation transfer.
MGI:104510	Myo7a	myosin VIIA	protein coding gene	molecular_function		GO:0030898	actin-dependent ATPase activity	ISO	RGD:628830	J:155856		Mouse Genome Informatics Scientific Curators (2010) Rat to Mouse ISO GO annotation transfer.
MGI:104510	Myo7a	myosin VIIA	protein coding gene	molecular_function		GO:0043531	ADP binding	ISO	RGD:628830	J:155856		Mouse Genome Informatics Scientific Curators (2010) Rat to Mouse ISO GO annotation transfer.
MGI:104510	Myo7a	myosin VIIA	protein coding gene	molecular_function		GO:0005524	ATP binding	ISO	RGD:628830	J:155856		Mouse Genome Informatics Scientific Curators (2010) Rat to Mouse ISO GO annotation transfer.
MGI:104510	Myo7a	myosin VIIA	protein coding gene	molecular_function		GO:0005516	calmodulin binding	ISO	RGD:628830	J:155856		Mouse Genome Informatics Scientific Curators (2010) Rat to Mouse ISO GO annotation transfer.
MGI:104510	Myo7a	myosin VIIA	protein coding gene	molecular_function		GO:0005516	calmodulin binding	ISO	UniProtKB:Q13402	J:164563		Mouse Genome Informatics Scientific Curators (2010) Human to Mouse ISO GO annotation transfer.
MGI:104510	Myo7a	myosin VIIA	protein coding gene	cellular_component		GO:0005737	cytoplasm	ISA	UniProtKB:Q8CJE3	J:29409	7568224	Hasson T, et al. (1995) Expression in cochlea and retina of myosin VIIa, the gene product defective in Usher syndrome type 1B. Proc Natl Acad Sci U S A 92(21):9815-9
MGI:104510	Myo7a	myosin VIIA	protein coding gene	cellular_component		GO:0005737	cytoplasm	ISO	UniProtKB:Q13402	J:164563		Mouse Genome Informatics Scientific Curators (2010) Human to Mouse ISO GO annotation transfer.
MGI:104510	Myo7a	myosin VIIA	protein coding gene	cellular_component		GO:0005737	cytoplasm	ISO	UniProtKB:Q13402	J:199579	23704327	Papal S, et al. (2013) The giant spectrin betaV couples the molecular motors to phototransduction and Usher syndrome type I proteins along their trafficking route. Hum Mol Genet 22(18):3773-88
MGI:104510	Myo7a	myosin VIIA	protein coding gene	cellular_component		GO:0005829	cytosol	ISO	UniProtKB:Q13402	J:164563		Mouse Genome Informatics Scientific Curators (2010) Human to Mouse ISO GO annotation transfer.
MGI:104510	Myo7a	myosin VIIA	protein coding gene	cellular_component		GO:0005765	lysosomal membrane	ISO	UniProtKB:Q13402	J:164563		Mouse Genome Informatics Scientific Curators (2010) Human to Mouse ISO GO annotation transfer.
MGI:104510	Myo7a	myosin VIIA	protein coding gene	biological_process		GO:0007040	lysosome organization	ISO	UniProtKB:Q13402	J:164563		Mouse Genome Informatics Scientific Curators (2010) Human to Mouse ISO GO annotation transfer.
MGI:104510	Myo7a	myosin VIIA	protein coding gene	molecular_function		GO:0000146	microfilament motor activity	ISO	UniProtKB:Q13402	J:164563		Mouse Genome Informatics Scientific Curators (2010) Human to Mouse ISO GO annotation transfer.
MGI:104510	Myo7a	myosin VIIA	protein coding gene	cellular_component		GO:0005902	microvillus	ISA	UniProtKB:Q8CJE3	J:29409	7568224	Hasson T, et al. (1995) Expression in cochlea and retina of myosin VIIa, the gene product defective in Usher syndrome type 1B. Proc Natl Acad Sci U S A 92(21):9815-9
MGI:104510	Myo7a	myosin VIIA	protein coding gene	molecular_function		GO:0003774	motor activity	ISO	RGD:628830	J:155856		Mouse Genome Informatics Scientific Curators (2010) Rat to Mouse ISO GO annotation transfer.
MGI:104510	Myo7a	myosin VIIA	protein coding gene	cellular_component		GO:0016459	myosin complex	ISO	RGD:628830	J:155856		Mouse Genome Informatics Scientific Curators (2010) Rat to Mouse ISO GO annotation transfer.
MGI:104510	Myo7a	myosin VIIA	protein coding gene	cellular_component		GO:0031477	myosin VII complex	ISO	RGD:628830	J:155856		Mouse Genome Informatics Scientific Curators (2010) Rat to Mouse ISO GO annotation transfer.
MGI:104510	Myo7a	myosin VIIA	protein coding gene	molecular_function		GO:0032403	protein complex binding	ISO	RGD:628830	J:155856		Mouse Genome Informatics Scientific Curators (2010) Rat to Mouse ISO GO annotation transfer.
MGI:104510	Myo7a	myosin VIIA	protein coding gene	molecular_function		GO:0042803	protein homodimerization activity	ISO	RGD:628830	J:155856		Mouse Genome Informatics Scientific Curators (2010) Rat to Mouse ISO GO annotation transfer.
MGI:104510	Myo7a	myosin VIIA	protein coding gene	molecular_function		GO:0047485	protein N-terminus binding	ISO	RGD:628830	J:155856		Mouse Genome Informatics Scientific Curators (2010) Rat to Mouse ISO GO annotation transfer.
MGI:104510	Myo7a	myosin VIIA	protein coding gene	molecular_function		GO:0030507	spectrin binding	ISO	UniProtKB:Q13402	J:199579	23704327	Papal S, et al. (2013) The giant spectrin betaV couples the molecular motors to phototransduction and Usher syndrome type I proteins along their trafficking route. Hum Mol Genet 22(18):3773-88
MGI:104510	Myo7a	myosin VIIA	protein coding gene	biological_process		GO:0042491	auditory receptor cell differentiation	IMP	MGI:2155422	J:108877	12121736	Holme RH, et al. (2002) Stereocilia defects in waltzer (Cdh23), shaker1 (Myo7a) and double waltzer/shaker1 mutant mice. Hear Res 169(1-2):13-23
MGI:104510	Myo7a	myosin VIIA	protein coding gene	biological_process		GO:0042491	auditory receptor cell differentiation	IMP	MGI:2155422|MGI:1860092	J:73756	11753415	Kros CJ, et al. (2002) Reduced climbing and increased slipping adaptation in cochlear hair cells of mice with Myo7a mutations. Nat Neurosci 5(1):41-7
MGI:104510	Myo7a	myosin VIIA	protein coding gene	biological_process		GO:0042491	auditory receptor cell differentiation	IMP	MGI:3511858	J:93998	15389316	Rhodes CR, et al. (2004) A Myo7a mutation cosegregates with stereocilia defects and low-frequency hearing impairment. Mamm Genome 15(9):686-97
MGI:104510	Myo7a	myosin VIIA	protein coding gene	biological_process		GO:0060088	auditory receptor cell stereocilium organization	IMP	MGI:2155422	J:108877	12121736	Holme RH, et al. (2002) Stereocilia defects in waltzer (Cdh23), shaker1 (Myo7a) and double waltzer/shaker1 mutant mice. Hear Res 169(1-2):13-23
MGI:104510	Myo7a	myosin VIIA	protein coding gene	biological_process		GO:0060088	auditory receptor cell stereocilium organization	IMP	MGI:2155422|MGI:1860092	J:73756	11753415	Kros CJ, et al. (2002) Reduced climbing and increased slipping adaptation in cochlear hair cells of mice with Myo7a mutations. Nat Neurosci 5(1):41-7
MGI:104510	Myo7a	myosin VIIA	protein coding gene	biological_process		GO:0060088	auditory receptor cell stereocilium organization	IMP		J:113401	17050716	Phillips KR, et al. (2006) Stereociliary myosin-1c receptors are sensitive to calcium chelation and absent from cadherin 23 mutant mice. J Neurosci 26(42):10777-88
MGI:104510	Myo7a	myosin VIIA	protein coding gene	biological_process		GO:0048839	inner ear development	IMP	MGI:1856716	J:13130	13336002	DEOL MS (1956) The anatomy and development of the mutants pirouette, shaker-1 and waltzer in the mouse. Proc R Soc Lond B Biol Sci 145(919):206-13
MGI:104510	Myo7a	myosin VIIA	protein coding gene	biological_process		GO:0048839	inner ear development	IMP	MGI:1856716	J:14846		Kikuchi K, et al. (1965) The defective organ of Corti in Shaker-1 mice. Acta Otolaryngol (Stockh) 60:287-303
MGI:104510	Myo7a	myosin VIIA	protein coding gene	biological_process		GO:0048839	inner ear development	IMP	MGI:1856716	J:14858	14198707	MIKAELIAN DO, et al. (1964) HEARING DEGENERATION IN SHAKER-1 MOUSE. CORRELATION OF PHYSIOLOGICAL OBSERVATIONS WITH BEHAVIORAL RESPONSES AND WITH COCHLEAR ANATOMY. Arch Otolaryngol 80:418-30
MGI:104510	Myo7a	myosin VIIA	protein coding gene	biological_process		GO:0048839	inner ear development	IMP	MGI:1856716	J:28477	6627025	Shnerson A, et al. (1983) The pattern of sensorineural degeneration in the cochlea of the deaf shaker-1 mouse: ultrastructural observations. Brain Res 285(3):305-15
MGI:104510	Myo7a	myosin VIIA	protein coding gene	biological_process		GO:0048839	inner ear development	IMP	MGI:1856716|MGI:1860092|MGI:2155423	J:46373	9435277	Self T, et al. (1998) Shaker-1 mutations reveal roles for myosin VIIA in both development and function of cochlear hair cells. Development 125(4):557-66
MGI:104510	Myo7a	myosin VIIA	protein coding gene	biological_process		GO:0042472	inner ear morphogenesis	IMP	MGI:1856716	J:5118	5795329	Deol MS, et al. (1969) Cattanach's translocation as a tool for studying the action of the shaker-1 gene in the mouse. J Exp Zool 170(3):301-9
MGI:104510	Myo7a	myosin VIIA	protein coding gene	biological_process		GO:0042472	inner ear morphogenesis	IMP	MGI:2155422|MGI:1860092	J:73756	11753415	Kros CJ, et al. (2002) Reduced climbing and increased slipping adaptation in cochlear hair cells of mice with Myo7a mutations. Nat Neurosci 5(1):41-7
MGI:104510	Myo7a	myosin VIIA	protein coding gene	biological_process		GO:0042472	inner ear morphogenesis	IMP	MGI:3511858	J:93998	15389316	Rhodes CR, et al. (2004) A Myo7a mutation cosegregates with stereocilia defects and low-frequency hearing impairment. Mamm Genome 15(9):686-97
MGI:104510	Myo7a	myosin VIIA	protein coding gene	biological_process		GO:0060113	inner ear receptor cell differentiation	IMP	MGI:1856716|MGI:1860092|MGI:2155423	J:46373	9435277	Self T, et al. (1998) Shaker-1 mutations reveal roles for myosin VIIA in both development and function of cochlear hair cells. Development 125(4):557-66
MGI:104510	Myo7a	myosin VIIA	protein coding gene	biological_process		GO:0060113	inner ear receptor cell differentiation	IMP	MGI:1856716|MGI:1860092|MGI:2155423|MGI:2155422|MGI:2155421|MGI:2155420|MGI:2155417	J:49926	9680294	Mburu P, et al. (1997) Mutation analysis of the mouse myosin VIIA deafness gene. Genes Funct 1(3):191-203
MGI:104510	Myo7a	myosin VIIA	protein coding gene	biological_process		GO:0060122	inner ear receptor stereocilium organization	IMP	MGI:2155422	J:135991	18339676	Lefevre G, et al. (2008) A core cochlear phenotype in USH1 mouse mutants implicates fibrous links of the hair bundle in its cohesion, orientation and differential growth. Development 135(8):1427-37
MGI:104510	Myo7a	myosin VIIA	protein coding gene	cellular_component	NOT	GO:0001917	photoreceptor inner segment	IDA		J:34515	8842737	el-Amraoui A, et al. (1996) Human Usher 1B/mouse shaker-1: the retinal phenotype discrepancy explained by the presence/absence of myosin VIIA in the photoreceptor cells. Hum Mol Genet 5(8):1171-8
MGI:104510	Myo7a	myosin VIIA	protein coding gene	biological_process		GO:0007600	sensory perception	IMP	MGI:1856716	J:110706	11162241	Sun JC, et al. (2001) Origin of vestibular dysfunction in Usher syndrome type 1B. Neurobiol Dis 8(1):69-77
MGI:104510	Myo7a	myosin VIIA	protein coding gene	biological_process		GO:0050953	sensory perception of light stimulus	IMP	MGI:2155422	J:109546	14609561	Libby RT, et al. (2003) Cdh23 mutations in the mouse are associated with retinal dysfunction but not retinal degeneration. Exp Eye Res 77(6):731-9
MGI:104510	Myo7a	myosin VIIA	protein coding gene	biological_process		GO:0007605	sensory perception of sound	IMP	MGI:1856555	J:95877	15657400	Osterweil E, et al. (2005) A role for myosin VI in postsynaptic structure and glutamate receptor endocytosis. J Cell Biol 168(2):329-38
MGI:104510	Myo7a	myosin VIIA	protein coding gene	biological_process		GO:0007605	sensory perception of sound	IMP	MGI:1856716	J:13130	13336002	DEOL MS (1956) The anatomy and development of the mutants pirouette, shaker-1 and waltzer in the mouse. Proc R Soc Lond B Biol Sci 145(919):206-13
MGI:104510	Myo7a	myosin VIIA	protein coding gene	biological_process		GO:0007605	sensory perception of sound	IMP	MGI:1856716	J:14858	14198707	MIKAELIAN DO, et al. (1964) HEARING DEGENERATION IN SHAKER-1 MOUSE. CORRELATION OF PHYSIOLOGICAL OBSERVATIONS WITH BEHAVIORAL RESPONSES AND WITH COCHLEAR ANATOMY. Arch Otolaryngol 80:418-30
MGI:104510	Myo7a	myosin VIIA	protein coding gene	biological_process		GO:0007605	sensory perception of sound	IMP	MGI:1856716	J:28477	6627025	Shnerson A, et al. (1983) The pattern of sensorineural degeneration in the cochlea of the deaf shaker-1 mouse: ultrastructural observations. Brain Res 285(3):305-15
MGI:104510	Myo7a	myosin VIIA	protein coding gene	biological_process		GO:0007605	sensory perception of sound	IMP	MGI:1856716|MGI:1860092|MGI:2155423	J:46373	9435277	Self T, et al. (1998) Shaker-1 mutations reveal roles for myosin VIIA in both development and function of cochlear hair cells. Development 125(4):557-66
MGI:104510	Myo7a	myosin VIIA	protein coding gene	biological_process		GO:0007605	sensory perception of sound	IMP	MGI:1856716|MGI:1860092|MGI:2155423|MGI:2155422|MGI:2155421|MGI:2155420|MGI:2155417	J:49926	9680294	Mburu P, et al. (1997) Mutation analysis of the mouse myosin VIIA deafness gene. Genes Funct 1(3):191-203
MGI:104510	Myo7a	myosin VIIA	protein coding gene	biological_process		GO:0007605	sensory perception of sound	IMP	MGI:1860092	J:17340		Letts VA, et al. (1994) Remutation at the shaker-1 locus. Mouse Genome 92(1):116
MGI:104510	Myo7a	myosin VIIA	protein coding gene	biological_process		GO:0007605	sensory perception of sound	IMP	MGI:1860092|MGI:1856716	J:23257	7870172	Gibson F, et al. (1995) A type VII myosin encoded by the mouse deafness gene shaker-1. Nature 374(6517):62-4
MGI:104510	Myo7a	myosin VIIA	protein coding gene	biological_process		GO:0007605	sensory perception of sound	IMP	MGI:2155422	J:108877	12121736	Holme RH, et al. (2002) Stereocilia defects in waltzer (Cdh23), shaker1 (Myo7a) and double waltzer/shaker1 mutant mice. Hear Res 169(1-2):13-23
MGI:104510	Myo7a	myosin VIIA	protein coding gene	biological_process		GO:0007605	sensory perception of sound	IMP	MGI:3708382	J:119820	17329413	Schwander M, et al. (2007) A forward genetics screen in mice identifies recessive deafness traits and reveals that pejvakin is essential for outer hair cell function. J Neurosci 27(9):2163-75
MGI:104510	Myo7a	myosin VIIA	protein coding gene	cellular_component		GO:0032420	stereocilium	IDA		J:105750	16481439	Senften M, et al. (2006) Physical and functional interaction between protocadherin 15 and myosin VIIa in mechanosensory hair cells. J Neurosci 26(7):2060-71
MGI:104510	Myo7a	myosin VIIA	protein coding gene	cellular_component		GO:0032420	stereocilium	IDA		J:157099	20016102	Grimsley-Myers CM, et al. (2009) The small GTPase Rac1 regulates auditory hair cell morphogenesis. J Neurosci 29(50):15859-69
MGI:104510	Myo7a	myosin VIIA	protein coding gene	cellular_component		GO:0032420	stereocilium	IDA		J:80836	12485990	Boeda B, et al. (2002) Myosin VIIa, harmonin and cadherin 23, three Usher I gene products that cooperate to shape the sensory hair cell bundle. EMBO J 21(24):6689-99
MGI:104510	Myo7a	myosin VIIA	protein coding gene	biological_process		GO:0007601	visual perception	IMP	MGI:2155422	J:92181	15316067	Libby RT, et al. (2004) Myosin Va is required for normal photoreceptor synaptic activity. J Cell Sci 117(Pt 19):4509-15
MGI:104510	Myo7a	myosin VIIA	protein coding gene	biological_process		GO:0007601	visual perception	IMP	MGI:2155422|MGI:2155423|MGI:3045593|MGI:2182918|MGI:1857528|MGI:2155417	J:67802	11222540	Libby RT, et al. (2001) Electroretinographic anomalies in mice with mutations in Myo7a, the gene involved in human Usher syndrome type 1B. Invest Ophthalmol Vis Sci 42(3):770-8
MGI:104510	Myo7a	myosin VIIA	protein coding gene	biological_process		GO:0050957	equilibrioception	ISO	UniProtKB:Q13402	J:164563		Mouse Genome Informatics Scientific Curators (2010) Human to Mouse ISO GO annotation transfer.
MGI:104510	Myo7a	myosin VIIA	protein coding gene	biological_process		GO:0050953	sensory perception of light stimulus	ISO	UniProtKB:Q13402	J:164563		Mouse Genome Informatics Scientific Curators (2010) Human to Mouse ISO GO annotation transfer.
MGI:104510	Myo7a	myosin VIIA	protein coding gene	biological_process		GO:0007605	sensory perception of sound	ISO	UniProtKB:Q13402	J:164563		Mouse Genome Informatics Scientific Curators (2010) Human to Mouse ISO GO annotation transfer.
MGI:104510	Myo7a	myosin VIIA	protein coding gene	biological_process		GO:0007605	sensory perception of sound	ISO	UniProtKB:Q13402	J:23239	7870171	Weil D, et al. (1995) Defective myosin VIIA gene responsible for Usher syndrome type 1B. Nature 374(6517):60-1
MGI:104510	Myo7a	myosin VIIA	protein coding gene	cellular_component		GO:1990435	upper tip-link density	ISO	RGD:628830	J:155856		Mouse Genome Informatics Scientific Curators (2010) Rat to Mouse ISO GO annotation transfer.
MGI:104510	Myo7a	myosin VIIA	protein coding gene	biological_process		GO:0007601	visual perception	ISO	UniProtKB:Q13402	J:164563		Mouse Genome Informatics Scientific Curators (2010) Human to Mouse ISO GO annotation transfer.
MGI:104640	Rab17	RAB17, member RAS oncogene family	protein coding gene	biological_process		GO:0060271	cilium assembly	ISO	UniProtKB:Q9H0T7	J:164563		Mouse Genome Informatics Scientific Curators (2010) Human to Mouse ISO GO annotation transfer.
MGI:104640	Rab17	RAB17, member RAS oncogene family	protein coding gene	cellular_component		GO:0042995	cell projection	IEA	UniProtKB-KW:KW-0966	J:60000		Mouse Genome Informatics Scientific Curators (2000) Gene Ontology Annotation by electronic association of SwissProt Keywords with GO terms.
MGI:104640	Rab17	RAB17, member RAS oncogene family	protein coding gene	cellular_component		GO:0005768	endosome	IEA	UniProtKB-KW:KW-0967	J:60000		Mouse Genome Informatics Scientific Curators (2000) Gene Ontology Annotation by electronic association of SwissProt Keywords with GO terms.
MGI:104640	Rab17	RAB17, member RAS oncogene family	protein coding gene	molecular_function		GO:0005525	GTP binding	IEA	InterPro:IPR005225|InterPro:IPR001806	J:72247		Mouse Genome Informatics Scientific Curators (2001) Gene Ontology Annotation by the MGI Curatorial Staff.
MGI:104640	Rab17	RAB17, member RAS oncogene family	protein coding gene	molecular_function		GO:0005525	GTP binding	IEA	UniProtKB-KW:KW-0342	J:60000		Mouse Genome Informatics Scientific Curators (2000) Gene Ontology Annotation by electronic association of SwissProt Keywords with GO terms.
MGI:104640	Rab17	RAB17, member RAS oncogene family	protein coding gene	cellular_component		GO:0016020	membrane	IEA	UniProtKB-KW:KW-0472	J:60000		Mouse Genome Informatics Scientific Curators (2000) Gene Ontology Annotation by electronic association of SwissProt Keywords with GO terms.
MGI:104640	Rab17	RAB17, member RAS oncogene family	protein coding gene	molecular_function		GO:0000166	nucleotide binding	IEA	UniProtKB-KW:KW-0547	J:60000		Mouse Genome Informatics Scientific Curators (2000) Gene Ontology Annotation by electronic association of SwissProt Keywords with GO terms.
MGI:104640	Rab17	RAB17, member RAS oncogene family	protein coding gene	biological_process		GO:0015031	protein transport	IEA	UniProtKB-KW:KW-0653	J:60000		Mouse Genome Informatics Scientific Curators (2000) Gene Ontology Annotation by electronic association of SwissProt Keywords with GO terms.
MGI:104640	Rab17	RAB17, member RAS oncogene family	protein coding gene	biological_process		GO:0007264	small GTPase mediated signal transduction	IEA	InterPro:IPR001806	J:72247		Mouse Genome Informatics Scientific Curators (2001) Gene Ontology Annotation by the MGI Curatorial Staff.
MGI:104640	Rab17	RAB17, member RAS oncogene family	protein coding gene	biological_process		GO:0006810	transport	IEA	UniProtKB-KW:KW-0813	J:60000		Mouse Genome Informatics Scientific Curators (2000) Gene Ontology Annotation by electronic association of SwissProt Keywords with GO terms.
MGI:104640	Rab17	RAB17, member RAS oncogene family	protein coding gene	cellular_component		GO:0016324	apical plasma membrane	IDA		J:24142	8486736	Lutcke A, et al. (1993) Rab17, a novel small GTPase, is specific for epithelial cells and is induced during cell polarization. J Cell Biol 121(3):553-64
MGI:104640	Rab17	RAB17, member RAS oncogene family	protein coding gene	cellular_component		GO:0016323	basolateral plasma membrane	IDA		J:24142	8486736	Lutcke A, et al. (1993) Rab17, a novel small GTPase, is specific for epithelial cells and is induced during cell polarization. J Cell Biol 121(3):553-64
MGI:104640	Rab17	RAB17, member RAS oncogene family	protein coding gene	cellular_component		GO:0030425	dendrite	IDA		J:196245	22291024	Mori Y, et al. (2012) Small GTPase Rab17 regulates dendritic morphogenesis and postsynaptic development of hippocampal neurons. J Biol Chem 287(12):8963-73
MGI:104640	Rab17	RAB17, member RAS oncogene family	protein coding gene	cellular_component	NOT	GO:0005769	early endosome	IDA		J:196257	21291502	Beaumont KA, et al. (2011) The recycling endosome protein Rab17 regulates melanocytic filopodia formation and melanosome trafficking. Traffic 12(5):627-43
MGI:104640	Rab17	RAB17, member RAS oncogene family	protein coding gene	biological_process		GO:0032456	endocytic recycling	IMP		J:196128	9490718	Zacchi P, et al. (1998) Rab17 regulates membrane trafficking through apical recycling endosomes in polarized epithelial cells. J Cell Biol 140(5):1039-53
MGI:104640	Rab17	RAB17, member RAS oncogene family	protein coding gene	biological_process	NOT	GO:0006897	endocytosis	IMP		J:48136	9624171	Hunziker W, et al. (1998) Rab17 localizes to recycling endosomes and regulates receptor-mediated transcytosis in epithelial cells. J Biol Chem 273(25):15734-41
MGI:104640	Rab17	RAB17, member RAS oncogene family	protein coding gene	biological_process		GO:0032401	establishment of melanosome localization	IMP		J:196257	21291502	Beaumont KA, et al. (2011) The recycling endosome protein Rab17 regulates melanocytic filopodia formation and melanosome trafficking. Traffic 12(5):627-43
MGI:104640	Rab17	RAB17, member RAS oncogene family	protein coding gene	biological_process		GO:0046847	filopodium assembly	IMP		J:196257	21291502	Beaumont KA, et al. (2011) The recycling endosome protein Rab17 regulates melanocytic filopodia formation and melanosome trafficking. Traffic 12(5):627-43
MGI:104640	Rab17	RAB17, member RAS oncogene family	protein coding gene	biological_process		GO:0002415	immunoglobulin transcytosis in epithelial cells mediated by polymeric immunoglobulin receptor	IMP		J:48136	9624171	Hunziker W, et al. (1998) Rab17 localizes to recycling endosomes and regulates receptor-mediated transcytosis in epithelial cells. J Biol Chem 273(25):15734-41
MGI:104640	Rab17	RAB17, member RAS oncogene family	protein coding gene	cellular_component		GO:0042470	melanosome	IDA		J:196257	21291502	Beaumont KA, et al. (2011) The recycling endosome protein Rab17 regulates melanocytic filopodia formation and melanosome trafficking. Traffic 12(5):627-43
MGI:104640	Rab17	RAB17, member RAS oncogene family	protein coding gene	biological_process		GO:0032402	melanosome transport	IMP		J:196257	21291502	Beaumont KA, et al. (2011) The recycling endosome protein Rab17 regulates melanocytic filopodia formation and melanosome trafficking. Traffic 12(5):627-43
MGI:104640	Rab17	RAB17, member RAS oncogene family	protein coding gene	cellular_component		GO:0043025	neuronal cell body	IDA		J:196245	22291024	Mori Y, et al. (2012) Small GTPase Rab17 regulates dendritic morphogenesis and postsynaptic development of hippocampal neurons. J Biol Chem 287(12):8963-73
MGI:104640	Rab17	RAB17, member RAS oncogene family	protein coding gene	molecular_function		GO:0005515	protein binding	IPI	UniProtKB:Q9R0M3	J:150874	19368996	Tambe Y, et al. (2009) The drs tumor suppressor is involved in the maturation process of autophagy induced by low serum. Cancer Lett 283(1):74-83
MGI:104640	Rab17	RAB17, member RAS oncogene family	protein coding gene	cellular_component		GO:0055037	recycling endosome	IDA		J:196128	9490718	Zacchi P, et al. (1998) Rab17 regulates membrane trafficking through apical recycling endosomes in polarized epithelial cells. J Cell Biol 140(5):1039-53
MGI:104640	Rab17	RAB17, member RAS oncogene family	protein coding gene	cellular_component		GO:0055037	recycling endosome	IDA		J:196245	22291024	Mori Y, et al. (2012) Small GTPase Rab17 regulates dendritic morphogenesis and postsynaptic development of hippocampal neurons. J Biol Chem 287(12):8963-73
MGI:104640	Rab17	RAB17, member RAS oncogene family	protein coding gene	cellular_component		GO:0055037	recycling endosome	IDA		J:196257	21291502	Beaumont KA, et al. (2011) The recycling endosome protein Rab17 regulates melanocytic filopodia formation and melanosome trafficking. Traffic 12(5):627-43
MGI:104640	Rab17	RAB17, member RAS oncogene family	protein coding gene	cellular_component		GO:0055038	recycling endosome membrane	IDA		J:48136	9624171	Hunziker W, et al. (1998) Rab17 localizes to recycling endosomes and regulates receptor-mediated transcytosis in epithelial cells. J Biol Chem 273(25):15734-41
MGI:104640	Rab17	RAB17, member RAS oncogene family	protein coding gene	biological_process		GO:0050773	regulation of dendrite development	IMP		J:196245	22291024	Mori Y, et al. (2012) Small GTPase Rab17 regulates dendritic morphogenesis and postsynaptic development of hippocampal neurons. J Biol Chem 287(12):8963-73
MGI:104640	Rab17	RAB17, member RAS oncogene family	protein coding gene	biological_process		GO:0051489	regulation of filopodium assembly	IMP		J:196245	22291024	Mori Y, et al. (2012) Small GTPase Rab17 regulates dendritic morphogenesis and postsynaptic development of hippocampal neurons. J Biol Chem 287(12):8963-73
MGI:104640	Rab17	RAB17, member RAS oncogene family	protein coding gene	biological_process		GO:0051963	regulation of synapse assembly	IMP		J:196245	22291024	Mori Y, et al. (2012) Small GTPase Rab17 regulates dendritic morphogenesis and postsynaptic development of hippocampal neurons. J Biol Chem 287(12):8963-73
MGI:104640	Rab17	RAB17, member RAS oncogene family	protein coding gene	biological_process		GO:0045056	transcytosis	IMP		J:196128	9490718	Zacchi P, et al. (1998) Rab17 regulates membrane trafficking through apical recycling endosomes in polarized epithelial cells. J Cell Biol 140(5):1039-53
MGI:104640	Rab17	RAB17, member RAS oncogene family	protein coding gene	cellular_component		GO:0030139	endocytic vesicle	ISO	UniProtKB:Q9H0T7	J:164563		Mouse Genome Informatics Scientific Curators (2010) Human to Mouse ISO GO annotation transfer.
MGI:104640	Rab17	RAB17, member RAS oncogene family	protein coding gene	cellular_component		GO:0070062	extracellular exosome	ISO	UniProtKB:Q9H0T7	J:164563		Mouse Genome Informatics Scientific Curators (2010) Human to Mouse ISO GO annotation transfer.
MGI:104640	Rab17	RAB17, member RAS oncogene family	protein coding gene	molecular_function		GO:0019003	GDP binding	ISO	UniProtKB:Q9H0T7	J:164563		Mouse Genome Informatics Scientific Curators (2010) Human to Mouse ISO GO annotation transfer.
MGI:104640	Rab17	RAB17, member RAS oncogene family	protein coding gene	molecular_function		GO:0003924	GTPase activity	ISO	UniProtKB:Q9H0T7	J:164563		Mouse Genome Informatics Scientific Curators (2010) Human to Mouse ISO GO annotation transfer.
MGI:104640	Rab17	RAB17, member RAS oncogene family	protein coding gene	cellular_component		GO:0005622	intracellular	ISO	UniProtKB:Q9H0T7	J:164563		Mouse Genome Informatics Scientific Curators (2010) Human to Mouse ISO GO annotation transfer.
MGI:105108	Nin	ninein	protein coding gene	cellular_component		GO:0097539	ciliary transition fiber	IDA		J:207249	23955340	Wang C, et al. (2013) Centrosomal protein DZIP1 regulates Hedgehog signaling by promoting cytoplasmic retention of transcription factor GLI3 and affecting ciliogenesis. J Biol Chem 288(41):29518-29
MGI:105108	Nin	ninein	protein coding gene	cellular_component		GO:0097539	ciliary transition fiber	IDA		J:225786	25564561	Waters AM, et al. (2015) The kinetochore protein, CENPF, is mutated in human ciliopathy and microcephaly phenotypes. J Med Genet 52(3):147-56
MGI:105108	Nin	ninein	protein coding gene	cellular_component		GO:0097539	ciliary transition fiber	IDA		J:226308	10934040	Mogensen MM, et al. (2000) Microtubule minus-end anchorage at centrosomal and non-centrosomal sites: the role of ninein. J Cell Sci 113 (Pt 17):3013-23
MGI:105108	Nin	ninein	protein coding gene	cellular_component		GO:0097539	ciliary transition fiber	IDA		J:226310	24947469	Veleri S, et al. (2014) Ciliopathy-associated gene Cc2d2a promotes assembly of subdistal appendages on the mother centriole during cilia biogenesis. Nat Commun 5:4207
MGI:105108	Nin	ninein	protein coding gene	molecular_function		GO:0005509	calcium ion binding	IEA	InterPro:IPR002048	J:72247		Mouse Genome Informatics Scientific Curators (2001) Gene Ontology Annotation by the MGI Curatorial Staff.
MGI:105108	Nin	ninein	protein coding gene	cellular_component		GO:0005737	cytoplasm	IEA	UniProtKB-KW:KW-0963	J:60000		Mouse Genome Informatics Scientific Curators (2000) Gene Ontology Annotation by electronic association of SwissProt Keywords with GO terms.
MGI:105108	Nin	ninein	protein coding gene	cellular_component		GO:0005856	cytoskeleton	IEA	UniProtKB-KW:KW-0206	J:60000		Mouse Genome Informatics Scientific Curators (2000) Gene Ontology Annotation by electronic association of SwissProt Keywords with GO terms.
MGI:105108	Nin	ninein	protein coding gene	molecular_function		GO:0005525	GTP binding	IEA	UniProtKB-KW:KW-0342	J:60000		Mouse Genome Informatics Scientific Curators (2000) Gene Ontology Annotation by electronic association of SwissProt Keywords with GO terms.
MGI:105108	Nin	ninein	protein coding gene	cellular_component		GO:0005874	microtubule	IEA	UniProtKB-KW:KW-0493	J:60000		Mouse Genome Informatics Scientific Curators (2000) Gene Ontology Annotation by electronic association of SwissProt Keywords with GO terms.
MGI:105108	Nin	ninein	protein coding gene	molecular_function		GO:0000166	nucleotide binding	IEA	UniProtKB-KW:KW-0547	J:60000		Mouse Genome Informatics Scientific Curators (2000) Gene Ontology Annotation by electronic association of SwissProt Keywords with GO terms.
MGI:105108	Nin	ninein	protein coding gene	cellular_component		GO:0045177	apical part of cell	IDA		J:153804	19841136	Vijayaraj P, et al. (2009) Keratins regulate protein biosynthesis through localization of GLUT1 and -3 upstream of AMP kinase and Raptor. J Cell Biol 187(2):175-84
MGI:105108	Nin	ninein	protein coding gene	cellular_component		GO:0030424	axon	IDA		J:219928	25741725	Srivatsa S, et al. (2015) Sip1 Downstream Effector ninein Controls Neocortical Axonal Growth, Ipsilateral Branching, and Microtubule Growth and Stability. Neuron 85(5):998-1012
MGI:105108	Nin	ninein	protein coding gene	cellular_component		GO:0044295	axonal growth cone	IDA		J:219928	25741725	Srivatsa S, et al. (2015) Sip1 Downstream Effector ninein Controls Neocortical Axonal Growth, Ipsilateral Branching, and Microtubule Growth and Stability. Neuron 85(5):998-1012
MGI:105108	Nin	ninein	protein coding gene	biological_process		GO:0048668	collateral sprouting	IGI	MGI:1344407	J:219928	25741725	Srivatsa S, et al. (2015) Sip1 Downstream Effector ninein Controls Neocortical Axonal Growth, Ipsilateral Branching, and Microtubule Growth and Stability. Neuron 85(5):998-1012
MGI:105108	Nin	ninein	protein coding gene	biological_process		GO:0021957	corticospinal tract morphogenesis	IGI	MGI:1344407	J:219928	25741725	Srivatsa S, et al. (2015) Sip1 Downstream Effector ninein Controls Neocortical Axonal Growth, Ipsilateral Branching, and Microtubule Growth and Stability. Neuron 85(5):998-1012
MGI:105108	Nin	ninein	protein coding gene	cellular_component		GO:0030425	dendrite	IDA		J:219928	25741725	Srivatsa S, et al. (2015) Sip1 Downstream Effector ninein Controls Neocortical Axonal Growth, Ipsilateral Branching, and Microtubule Growth and Stability. Neuron 85(5):998-1012
MGI:105108	Nin	ninein	protein coding gene	cellular_component	colocalizes_with	GO:0036449	microtubule minus-end	IDA		J:226308	10934040	Mogensen MM, et al. (2000) Microtubule minus-end anchorage at centrosomal and non-centrosomal sites: the role of ninein. J Cell Sci 113 (Pt 17):3013-23
MGI:105108	Nin	ninein	protein coding gene	cellular_component		GO:0097431	mitotic spindle pole	IDA		J:226309	25220058	Chen CT, et al. (2014) A unique set of centrosome proteins requires pericentrin for spindle-pole localization and spindle orientation. Curr Biol 24(19):2327-34
MGI:105108	Nin	ninein	protein coding gene	cellular_component		GO:0005886	plasma membrane	IDA		J:153804	19841136	Vijayaraj P, et al. (2009) Keratins regulate protein biosynthesis through localization of GLUT1 and -3 upstream of AMP kinase and Raptor. J Cell Biol 187(2):175-84
MGI:105108	Nin	ninein	protein coding gene	biological_process		GO:0050772	positive regulation of axonogenesis	IGI	MGI:1344407	J:219928	25741725	Srivatsa S, et al. (2015) Sip1 Downstream Effector ninein Controls Neocortical Axonal Growth, Ipsilateral Branching, and Microtubule Growth and Stability. Neuron 85(5):998-1012
MGI:105108	Nin	ninein	protein coding gene	biological_process		GO:0031116	positive regulation of microtubule polymerization	IMP		J:219928	25741725	Srivatsa S, et al. (2015) Sip1 Downstream Effector ninein Controls Neocortical Axonal Growth, Ipsilateral Branching, and Microtubule Growth and Stability. Neuron 85(5):998-1012
MGI:105108	Nin	ninein	protein coding gene	molecular_function		GO:0005515	protein binding	IPI	MGI:2147298	J:126953	17920017	Xie Z, et al. (2007) Cep120 and TACCs control interkinetic nuclear migration and the neural progenitor pool. Neuron 56(1):79-93
MGI:105108	Nin	ninein	protein coding gene	molecular_function		GO:0019900	kinase binding	ISO	UniProtKB:Q61043	J:73065		Mouse Genome Informatics Scientific Curators (2001) Gene Ontology Annotation by the MGI Curatorial Staff.
MGI:105108	Nin	ninein	protein coding gene	cellular_component		GO:0005730	nucleolus	ISO	UniProtKB:Q8N4C6	J:164563		Mouse Genome Informatics Scientific Curators (2010) Human to Mouse ISO GO annotation transfer.
MGI:105108	Nin	ninein	protein coding gene	cellular_component		GO:0000922	spindle pole	ISO	UniProtKB:Q8N4C6	J:204810	18331714	Wang X, et al. (2008) sSgo1, a major splice variant of Sgo1, functions in centriole cohesion where it is regulated by Plk1. Dev Cell 14(3):331-41
MGI:105108	Nin	ninein	protein coding gene	cellular_component		GO:0005814	centriole	IDA		J:152919	19625297	Hsiao YC, et al. (2009) Ahi1, whose human ortholog is mutated in Joubert syndrome, is required for Rab8a localization, ciliogenesis and vesicle trafficking. Hum Mol Genet 18(20):3926-41
MGI:105108	Nin	ninein	protein coding gene	cellular_component		GO:0005814	centriole	IDA		J:206657	24469809	Ye X, et al. (2014) C2cd3 is critical for centriolar distal appendage assembly and ciliary vesicle docking in mammals. Proc Natl Acad Sci U S A 111(6):2164-9
MGI:105108	Nin	ninein	protein coding gene	cellular_component		GO:0005814	centriole	IDA		J:97546	15784680	Delgehyr N, et al. (2005) Microtubule nucleation and anchoring at the centrosome are independent processes linked by ninein function. J Cell Sci 118(Pt 8):1565-75
MGI:105108	Nin	ninein	protein coding gene	cellular_component		GO:0005813	centrosome	IDA		J:153804	19841136	Vijayaraj P, et al. (2009) Keratins regulate protein biosynthesis through localization of GLUT1 and -3 upstream of AMP kinase and Raptor. J Cell Biol 187(2):175-84
MGI:105108	Nin	ninein	protein coding gene	cellular_component		GO:0005813	centrosome	IDA		J:226308	10934040	Mogensen MM, et al. (2000) Microtubule minus-end anchorage at centrosomal and non-centrosomal sites: the role of ninein. J Cell Sci 113 (Pt 17):3013-23
MGI:105108	Nin	ninein	protein coding gene	cellular_component		GO:0005813	centrosome	IDA		J:31172	8834802	Bouckson-Castaing V, et al. (1996) Molecular characterisation of ninein, a new coiled-coil protein of the centrosome. J Cell Sci 109(Pt 1):179-90
MGI:105108	Nin	ninein	protein coding gene	biological_process		GO:0051642	centrosome localization	IMP		J:154055	19829375	Wang X, et al. (2009) Asymmetric centrosome inheritance maintains neural progenitors in the neocortex. Nature 461(7266):947-55
MGI:105108	Nin	ninein	protein coding gene	biological_process		GO:0090222	centrosome-templated microtubule nucleation	IMP		J:97546	15784680	Delgehyr N, et al. (2005) Microtubule nucleation and anchoring at the centrosome are independent processes linked by ninein function. J Cell Sci 118(Pt 8):1565-75
MGI:105108	Nin	ninein	protein coding gene	biological_process		GO:0021540	corpus callosum morphogenesis	IGI	MGI:1344407	J:219928	25741725	Srivatsa S, et al. (2015) Sip1 Downstream Effector ninein Controls Neocortical Axonal Growth, Ipsilateral Branching, and Microtubule Growth and Stability. Neuron 85(5):998-1012
MGI:105108	Nin	ninein	protein coding gene	biological_process		GO:0034454	microtubule anchoring at centrosome	IMP		J:97546	15784680	Delgehyr N, et al. (2005) Microtubule nucleation and anchoring at the centrosome are independent processes linked by ninein function. J Cell Sci 118(Pt 8):1565-75
MGI:105108	Nin	ninein	protein coding gene	cellular_component		GO:0000242	pericentriolar material	IBA	PANTHER:PTN000431620	J:161428		Gaudet P, et al. (2010) Annotation inferences using phylogenetic trees.
MGI:105108	Nin	ninein	protein coding gene	cellular_component		GO:0005814	centriole	ISO	UniProtKB:Q8N4C6	J:164563		Mouse Genome Informatics Scientific Curators (2010) Human to Mouse ISO GO annotation transfer.
MGI:105108	Nin	ninein	protein coding gene	cellular_component		GO:0005813	centrosome	ISO	UniProtKB:Q8N4C6	J:164563		Mouse Genome Informatics Scientific Curators (2010) Human to Mouse ISO GO annotation transfer.
MGI:105108	Nin	ninein	protein coding gene	biological_process		GO:0034454	microtubule anchoring at centrosome	ISO	UniProtKB:Q8N4C6	J:164563		Mouse Genome Informatics Scientific Curators (2010) Human to Mouse ISO GO annotation transfer.
MGI:105108	Nin	ninein	protein coding gene	cellular_component		GO:0000242	pericentriolar material	ISO	UniProtKB:Q8N4C6	J:73065		Mouse Genome Informatics Scientific Curators (2001) Gene Ontology Annotation by the MGI Curatorial Staff.
MGI:105373	Ptch1	patched 1	protein coding gene	cellular_component		GO:0005929	cilium	IDA		J:151923	19684112	Chen MH, et al. (2009) Cilium-independent regulation of Gli protein function by Sufu in Hedgehog signaling is evolutionarily conserved. Genes Dev 23(16):1910-28
MGI:105373	Ptch1	patched 1	protein coding gene	cellular_component		GO:0005929	cilium	IDA		J:153142	19654211	Clement CA, et al. (2009) The primary cilium coordinates early cardiogenesis and hedgehog signaling in cardiomyocyte differentiation. J Cell Sci 122(Pt 17):3070-82
MGI:105373	Ptch1	patched 1	protein coding gene	molecular_function		GO:0015485	cholesterol binding	TAS		J:113791	10500113	Fuse N, et al. (1999) Sonic hedgehog protein signals not as a hydrolytic enzyme but as an apparent ligand for patched. Proc Natl Acad Sci U S A 96(20):10992-9
MGI:105373	Ptch1	patched 1	protein coding gene	cellular_component		GO:0005576	extracellular region	TAS		J:113791	10500113	Fuse N, et al. (1999) Sonic hedgehog protein signals not as a hydrolytic enzyme but as an apparent ligand for patched. Proc Natl Acad Sci U S A 96(20):10992-9
MGI:105373	Ptch1	patched 1	protein coding gene	cellular_component		GO:0005887	integral component of plasma membrane	TAS		J:72380	11784021	Makino S, et al. (2001) A Spontaneous Mouse Mutation, mesenchymal dysplasia (mes), Is Caused by a Deletion of the Most C-Terminal Cytoplasmic Domain of patched (ptc). Dev Biol 239(1):95-106
MGI:105373	Ptch1	patched 1	protein coding gene	molecular_function		GO:0008270	zinc ion binding	NAS		J:113791	10500113	Fuse N, et al. (1999) Sonic hedgehog protein signals not as a hydrolytic enzyme but as an apparent ligand for patched. Proc Natl Acad Sci U S A 96(20):10992-9
MGI:105373	Ptch1	patched 1	protein coding gene	cellular_component		GO:0016021	integral component of membrane	IEA	InterPro:IPR003392|InterPro:IPR004766	J:72247		Mouse Genome Informatics Scientific Curators (2001) Gene Ontology Annotation by the MGI Curatorial Staff.
MGI:105373	Ptch1	patched 1	protein coding gene	cellular_component		GO:0016021	integral component of membrane	IEA	UniProtKB-KW:KW-0812	J:60000		Mouse Genome Informatics Scientific Curators (2000) Gene Ontology Annotation by electronic association of SwissProt Keywords with GO terms.
MGI:105373	Ptch1	patched 1	protein coding gene	cellular_component		GO:0016020	membrane	IEA	UniProtKB-KW:KW-0472	J:60000		Mouse Genome Informatics Scientific Curators (2000) Gene Ontology Annotation by electronic association of SwissProt Keywords with GO terms.
MGI:105373	Ptch1	patched 1	protein coding gene	biological_process		GO:0009887	animal organ morphogenesis	IMP	MGI:1857447	J:85472	12917290	Kawahira H, et al. (2003) Combined activities of hedgehog signaling inhibitors regulate pancreas development. Development 130(20):4871-9
MGI:105373	Ptch1	patched 1	protein coding gene	biological_process		GO:0061005	cell differentiation involved in kidney development	IGI	MGI:95729	J:154102	19809516	Cain JE, et al. (2009) GLI3 repressor controls nephron number via regulation of Wnt11 and Ret in ureteric tip cells. PLoS One 4(10):e7313
MGI:105373	Ptch1	patched 1	protein coding gene	biological_process		GO:0001709	cell fate determination	IGI	MGI:1095405	J:210838	24492243	Adolphe C, et al. (2014) Patched 1 and patched 2 redundancy has a key role in regulating epidermal differentiation. J Invest Dermatol 134(7):1981-90
MGI:105373	Ptch1	patched 1	protein coding gene	molecular_function		GO:0030332	cyclin binding	IPI	UniProtKB:P13350	J:180492	11331587	Barnes EA, et al. (2001) Patched1 interacts with cyclin B1 to regulate cell cycle progression. EMBO J 20(9):2214-23
MGI:105373	Ptch1	patched 1	protein coding gene	biological_process		GO:0048568	embryonic organ development	IGI	MGI:2144467	J:205269	24302887	Cui C, et al. (2013) Wdpcp, a PCP protein required for ciliogenesis, regulates directional cell migration and cell polarity by direct modulation of the actin cytoskeleton. PLoS Biol 11(11):e1001720
MGI:105373	Ptch1	patched 1	protein coding gene	biological_process		GO:0009957	epidermal cell fate specification	IGI	MGI:1095405	J:210838	24492243	Adolphe C, et al. (2014) Patched 1 and patched 2 redundancy has a key role in regulating epidermal differentiation. J Invest Dermatol 134(7):1981-90
MGI:105373	Ptch1	patched 1	protein coding gene	biological_process		GO:0008544	epidermis development	IMP	MGI:1856954	J:124280	17631878	Nieuwenhuis E, et al. (2007) Epidermal hyperplasia and expansion of the interfollicular stem cell compartment in mutant mice with a C-terminal truncation of Patched1. Dev Biol 308(2):547-60
MGI:105373	Ptch1	patched 1	protein coding gene	biological_process		GO:0042593	glucose homeostasis	IMP	MGI:1857447	J:65293	11044404	Hebrok M, et al. (2000) Regulation of pancreas development by hedgehog signaling. Development 127(22):4905-13
MGI:105373	Ptch1	patched 1	protein coding gene	molecular_function		GO:0008201	heparin binding	IDA		J:113791	10500113	Fuse N, et al. (1999) Sonic hedgehog protein signals not as a hydrolytic enzyme but as an apparent ligand for patched. Proc Natl Acad Sci U S A 96(20):10992-9
MGI:105373	Ptch1	patched 1	protein coding gene	biological_process		GO:0001701	in utero embryonic development	IGI	MGI:2384818	J:182970	21406566	Saarikangas J, et al. (2011) Missing-in-metastasis MIM/MTSS1 promotes actin assembly at intercellular junctions and is required for integrity of kidney epithelia. J Cell Sci 124(Pt 8):1245-55
MGI:105373	Ptch1	patched 1	protein coding gene	biological_process		GO:0043616	keratinocyte proliferation	IMP	MGI:1856954	J:124280	17631878	Nieuwenhuis E, et al. (2007) Epidermal hyperplasia and expansion of the interfollicular stem cell compartment in mutant mice with a C-terminal truncation of Patched1. Dev Biol 308(2):547-60
MGI:105373	Ptch1	patched 1	protein coding gene	biological_process		GO:0030879	mammary gland development	IMP	MGI:1857447	J:42408	10529434	Lewis MT, et al. (1999) Defects in mouse mammary gland development caused by conditional haploinsufficiency of Patched-1. Development 126(22):5181-93
MGI:105373	Ptch1	patched 1	protein coding gene	biological_process		GO:0060603	mammary gland duct morphogenesis	IMP	MGI:1857447	J:42408	10529434	Lewis MT, et al. (1999) Defects in mouse mammary gland development caused by conditional haploinsufficiency of Patched-1. Development 126(22):5181-93
MGI:105373	Ptch1	patched 1	protein coding gene	biological_process		GO:0060644	mammary gland epithelial cell differentiation	IMP	MGI:1857447	J:42408	10529434	Lewis MT, et al. (1999) Defects in mouse mammary gland development caused by conditional haploinsufficiency of Patched-1. Development 126(22):5181-93
MGI:105373	Ptch1	patched 1	protein coding gene	cellular_component		GO:0030496	midbody	IDA		J:169791	15166316	Skop AR, et al. (2004) Dissection of the mammalian midbody proteome reveals conserved cytokinesis mechanisms. Science 305(5680):61-6
MGI:105373	Ptch1	patched 1	protein coding gene	biological_process		GO:0051782	negative regulation of cell division	IMP		J:180492	11331587	Barnes EA, et al. (2001) Patched1 interacts with cyclin B1 to regulate cell cycle progression. EMBO J 20(9):2214-23
MGI:105373	Ptch1	patched 1	protein coding gene	biological_process		GO:0008285	negative regulation of cell proliferation	IMP	MGI:2675356	J:106653	16489008	Adolphe C, et al. (2006) Patched1 functions as a gatekeeper by promoting cell cycle progression. Cancer Res 66(4):2081-8
MGI:105373	Ptch1	patched 1	protein coding gene	biological_process		GO:0008285	negative regulation of cell proliferation	IMP		J:180492	11331587	Barnes EA, et al. (2001) Patched1 interacts with cyclin B1 to regulate cell cycle progression. EMBO J 20(9):2214-23
MGI:105373	Ptch1	patched 1	protein coding gene	biological_process		GO:0050680	negative regulation of epithelial cell proliferation	IMP	MGI:1856954	J:124280	17631878	Nieuwenhuis E, et al. (2007) Epidermal hyperplasia and expansion of the interfollicular stem cell compartment in mutant mice with a C-terminal truncation of Patched1. Dev Biol 308(2):547-60
MGI:105373	Ptch1	patched 1	protein coding gene	biological_process		GO:0040015	negative regulation of multicellular organism growth	IMP	MGI:1856954	J:72380	11784021	Makino S, et al. (2001) A Spontaneous Mouse Mutation, mesenchymal dysplasia (mes), Is Caused by a Deletion of the Most C-Terminal Cytoplasmic Domain of patched (ptc). Dev Biol 239(1):95-106
MGI:105373	Ptch1	patched 1	protein coding gene	biological_process		GO:0045892	negative regulation of transcription, DNA-templated	IMP		J:219044	24548465	Matz-Soja M, et al. (2014) Hepatic Hedgehog signaling contributes to the regulation of IGF1 and IGFBP1 serum levels. Cell Commun Signal 12:11
MGI:105373	Ptch1	patched 1	protein coding gene	cellular_component		GO:0005886	plasma membrane	IDA		J:180492	11331587	Barnes EA, et al. (2001) Patched1 interacts with cyclin B1 to regulate cell cycle progression. EMBO J 20(9):2214-23
MGI:105373	Ptch1	patched 1	protein coding gene	cellular_component		GO:0005886	plasma membrane	IDA		J:180534	21931618	Bidet M, et al. (2011) The hedgehog receptor patched is involved in cholesterol transport. PLoS One 6(9):e23834
MGI:105373	Ptch1	patched 1	protein coding gene	cellular_component		GO:0005886	plasma membrane	IDA		J:201190	24062445	Marazziti D, et al. (2013) Precocious cerebellum development and improved motor functions in mice lacking the astrocyte cilium-, patched 1-associated Gpr37l1 receptor. Proc Natl Acad Sci U S A 110(41):16486-16491
MGI:105373	Ptch1	patched 1	protein coding gene	biological_process		GO:0045606	positive regulation of epidermal cell differentiation	IGI	MGI:1095405	J:210838	24492243	Adolphe C, et al. (2014) Patched 1 and patched 2 redundancy has a key role in regulating epidermal differentiation. J Invest Dermatol 134(7):1981-90
MGI:105373	Ptch1	patched 1	protein coding gene	biological_process		GO:0045893	positive regulation of transcription, DNA-templated	IMP		J:219044	24548465	Matz-Soja M, et al. (2014) Hepatic Hedgehog signaling contributes to the regulation of IGF1 and IGFBP1 serum levels. Cell Commun Signal 12:11
MGI:105373	Ptch1	patched 1	protein coding gene	molecular_function		GO:0005515	protein binding	IPI	UniProtKB:Q14623	J:200497	21537345	Ma G, et al. (2011) Indian hedgehog mutations causing brachydactyly type A1 impair Hedgehog signal transduction at multiple levels. Cell Res 21(9):1343-57
MGI:105373	Ptch1	patched 1	protein coding gene	molecular_function		GO:0005515	protein binding	IPI	UniProtKB:Q62226	J:113791	10500113	Fuse N, et al. (1999) Sonic hedgehog protein signals not as a hydrolytic enzyme but as an apparent ligand for patched. Proc Natl Acad Sci U S A 96(20):10992-9
MGI:105373	Ptch1	patched 1	protein coding gene	molecular_function		GO:0005515	protein binding	IPI	UniProtKB:Q99JG2	J:201190	24062445	Marazziti D, et al. (2013) Precocious cerebellum development and improved motor functions in mice lacking the astrocyte cilium-, patched 1-associated Gpr37l1 receptor. Proc Natl Acad Sci U S A 110(41):16486-16491
MGI:105373	Ptch1	patched 1	protein coding gene	molecular_function		GO:0005515	protein binding	IPI	UniProtKB:Q9JJS0	J:226676	25639508	Lin YC, et al. (2015) Disruption of Scube2 Impairs Endochondral Bone Formation. J Bone Miner Res 30(7):1255-67
MGI:105373	Ptch1	patched 1	protein coding gene	molecular_function		GO:0032403	protein complex binding	IDA		J:180492	11331587	Barnes EA, et al. (2001) Patched1 interacts with cyclin B1 to regulate cell cycle progression. EMBO J 20(9):2214-23
MGI:105373	Ptch1	patched 1	protein coding gene	biological_process		GO:0016485	protein processing	IMP	MGI:1857447	J:100466	16061793	Huangfu D, et al. (2005) Cilia and Hedgehog responsiveness in the mouse. Proc Natl Acad Sci U S A 102(32):11325-30
MGI:105373	Ptch1	patched 1	protein coding gene	biological_process		GO:0042127	regulation of cell proliferation	IMP	MGI:1857447	J:154102	19809516	Cain JE, et al. (2009) GLI3 repressor controls nephron number via regulation of Wnt11 and Ret in ureteric tip cells. PLoS One 4(10):e7313
MGI:105373	Ptch1	patched 1	protein coding gene	biological_process		GO:0040008	regulation of growth	IMP	MGI:1857447	J:42441	9262482	Goodrich LV, et al. (1997) Altered neural cell fates and medulloblastoma in mouse patched mutants. Science 277(5329):1109-13
MGI:105373	Ptch1	patched 1	protein coding gene	biological_process		GO:0007346	regulation of mitotic cell cycle	IMP	MGI:2675356	J:106653	16489008	Adolphe C, et al. (2006) Patched1 functions as a gatekeeper by promoting cell cycle progression. Cancer Res 66(4):2081-8
MGI:105373	Ptch1	patched 1	protein coding gene	biological_process		GO:0032880	regulation of protein localization	IDA		J:180492	11331587	Barnes EA, et al. (2001) Patched1 interacts with cyclin B1 to regulate cell cycle progression. EMBO J 20(9):2214-23
MGI:105373	Ptch1	patched 1	protein coding gene	biological_process		GO:0032880	regulation of protein localization	IMP	MGI:2675356	J:106653	16489008	Adolphe C, et al. (2006) Patched1 functions as a gatekeeper by promoting cell cycle progression. Cancer Res 66(4):2081-8
MGI:105373	Ptch1	patched 1	protein coding gene	biological_process		GO:0010157	response to chlorate	IDA		J:71184	11476578	Gritli-Linde A, et al. (2001) The whereabouts of a morphogen: direct evidence for short- and graded long-range activity of hedgehog signaling peptides. Dev Biol 236(2):364-86
MGI:105373	Ptch1	patched 1	protein coding gene	biological_process		GO:0007165	signal transduction	IDA		J:113791	10500113	Fuse N, et al. (1999) Sonic hedgehog protein signals not as a hydrolytic enzyme but as an apparent ligand for patched. Proc Natl Acad Sci U S A 96(20):10992-9
MGI:105373	Ptch1	patched 1	protein coding gene	biological_process		GO:0061053	somite development	IMP		J:175111	11517919	Zhang XM, et al. (2001) Smoothened mutants reveal redundant roles for Shh and Ihh signaling including regulation of L/R symmetry by the mouse node. Cell 106(2):781-92
MGI:105373	Ptch1	patched 1	protein coding gene	cellular_component		GO:0044295	axonal growth cone	ISO	RGD:621425	J:155856		Mouse Genome Informatics Scientific Curators (2010) Rat to Mouse ISO GO annotation transfer.
MGI:105373	Ptch1	patched 1	protein coding gene	cellular_component		GO:0005901	caveola	ISO	UniProtKB:Q13635	J:164563		Mouse Genome Informatics Scientific Curators (2010) Human to Mouse ISO GO annotation transfer.
MGI:105373	Ptch1	patched 1	protein coding gene	biological_process		GO:0071397	cellular response to cholesterol	ISO	UniProtKB:Q13635	J:164563		Mouse Genome Informatics Scientific Curators (2010) Human to Mouse ISO GO annotation transfer.
MGI:105373	Ptch1	patched 1	protein coding gene	molecular_function		GO:0015485	cholesterol binding	ISO	UniProtKB:Q13635	J:164563		Mouse Genome Informatics Scientific Curators (2010) Human to Mouse ISO GO annotation transfer.
MGI:105373	Ptch1	patched 1	protein coding gene	molecular_function		GO:0030332	cyclin binding	ISO	UniProtKB:Q13635	J:164563		Mouse Genome Informatics Scientific Curators (2010) Human to Mouse ISO GO annotation transfer.
MGI:105373	Ptch1	patched 1	protein coding gene	cellular_component		GO:0044294	dendritic growth cone	ISO	RGD:621425	J:155856		Mouse Genome Informatics Scientific Curators (2010) Rat to Mouse ISO GO annotation transfer.
MGI:105373	Ptch1	patched 1	protein coding gene	cellular_component	colocalizes_with	GO:0005794	Golgi apparatus	ISO	UniProtKB:Q13635	J:164563		Mouse Genome Informatics Scientific Curators (2010) Human to Mouse ISO GO annotation transfer.
MGI:105373	Ptch1	patched 1	protein coding gene	molecular_function		GO:0097108	hedgehog family protein binding	ISO	UniProtKB:Q13635	J:164563		Mouse Genome Informatics Scientific Curators (2010) Human to Mouse ISO GO annotation transfer.
MGI:105373	Ptch1	patched 1	protein coding gene	cellular_component		GO:0043231	intracellular membrane-bounded organelle	ISO	UniProtKB:Q13635	J:164563		Mouse Genome Informatics Scientific Curators (2010) Human to Mouse ISO GO annotation transfer.
MGI:105373	Ptch1	patched 1	protein coding gene	biological_process		GO:0045668	negative regulation of osteoblast differentiation	ISO	UniProtKB:Q13635	J:164563		Mouse Genome Informatics Scientific Curators (2010) Human to Mouse ISO GO annotation transfer.
MGI:105373	Ptch1	patched 1	protein coding gene	biological_process		GO:0043433	negative regulation of sequence-specific DNA binding transcription factor activity	ISO	UniProtKB:Q13635	J:164563		Mouse Genome Informatics Scientific Curators (2010) Human to Mouse ISO GO annotation transfer.
MGI:105373	Ptch1	patched 1	protein coding gene	biological_process		GO:0000122	negative regulation of transcription from RNA polymerase II promoter	ISO	UniProtKB:Q13635	J:164563		Mouse Genome Informatics Scientific Curators (2010) Human to Mouse ISO GO annotation transfer.
MGI:105373	Ptch1	patched 1	protein coding gene	cellular_component		GO:0048471	perinuclear region of cytoplasm	ISO	UniProtKB:Q13635	J:164563		Mouse Genome Informatics Scientific Curators (2010) Human to Mouse ISO GO annotation transfer.
MGI:105373	Ptch1	patched 1	protein coding gene	biological_process		GO:0060037	pharyngeal system development	ISO	UniProtKB:Q13635	J:164563		Mouse Genome Informatics Scientific Curators (2010) Human to Mouse ISO GO annotation transfer.
MGI:105373	Ptch1	patched 1	protein coding gene	cellular_component		GO:0005886	plasma membrane	ISO	UniProtKB:Q13635	J:164563		Mouse Genome Informatics Scientific Curators (2010) Human to Mouse ISO GO annotation transfer.
MGI:105373	Ptch1	patched 1	protein coding gene	biological_process		GO:0010875	positive regulation of cholesterol efflux	ISO	UniProtKB:Q13635	J:164563		Mouse Genome Informatics Scientific Curators (2010) Human to Mouse ISO GO annotation transfer.
MGI:105373	Ptch1	patched 1	protein coding gene	cellular_component		GO:0014069	postsynaptic density	ISO	RGD:621425	J:155856		Mouse Genome Informatics Scientific Curators (2010) Rat to Mouse ISO GO annotation transfer.
MGI:105373	Ptch1	patched 1	protein coding gene	biological_process		GO:0072661	protein targeting to plasma membrane	ISO	UniProtKB:Q13635	J:164563		Mouse Genome Informatics Scientific Curators (2010) Human to Mouse ISO GO annotation transfer.
MGI:105373	Ptch1	patched 1	protein coding gene	biological_process		GO:0061053	somite development	ISO	UniProtKB:Q13635	J:164563		Mouse Genome Informatics Scientific Curators (2010) Human to Mouse ISO GO annotation transfer.
MGI:105373	Ptch1	patched 1	protein coding gene	molecular_function		GO:0008158	hedgehog receptor activity	TAS		J:72380	11784021	Makino S, et al. (2001) A Spontaneous Mouse Mutation, mesenchymal dysplasia (mes), Is Caused by a Deletion of the Most C-Terminal Cytoplasmic Domain of patched (ptc). Dev Biol 239(1):95-106
MGI:105373	Ptch1	patched 1	protein coding gene	biological_process		GO:0045879	negative regulation of smoothened signaling pathway	NAS		J:175111	11517919	Zhang XM, et al. (2001) Smoothened mutants reveal redundant roles for Shh and Ihh signaling including regulation of L/R symmetry by the mouse node. Cell 106(2):781-92
MGI:105373	Ptch1	patched 1	protein coding gene	biological_process		GO:0007420	brain development	IMP		J:175111	11517919	Zhang XM, et al. (2001) Smoothened mutants reveal redundant roles for Shh and Ihh signaling including regulation of L/R symmetry by the mouse node. Cell 106(2):781-92
MGI:105373	Ptch1	patched 1	protein coding gene	biological_process		GO:0001658	branching involved in ureteric bud morphogenesis	IMP	MGI:1857447	J:154102	19809516	Cain JE, et al. (2009) GLI3 repressor controls nephron number via regulation of Wnt11 and Ret in ureteric tip cells. PLoS One 4(10):e7313
MGI:105373	Ptch1	patched 1	protein coding gene	biological_process		GO:0072203	cell proliferation involved in metanephros development	IMP	MGI:1857447	J:154102	19809516	Cain JE, et al. (2009) GLI3 repressor controls nephron number via regulation of Wnt11 and Ret in ureteric tip cells. PLoS One 4(10):e7313
MGI:105373	Ptch1	patched 1	protein coding gene	biological_process		GO:0021904	dorsal/ventral neural tube patterning	IMP	MGI:1857447	J:42441	9262482	Goodrich LV, et al. (1997) Altered neural cell fates and medulloblastoma in mouse patched mutants. Science 277(5329):1109-13
MGI:105373	Ptch1	patched 1	protein coding gene	biological_process		GO:0009953	dorsal/ventral pattern formation	IGI	MGI:1341847	J:94269	15576403	Jeong J, et al. (2005) Growth and pattern of the mammalian neural tube are governed by partially overlapping feedback activities of the hedgehog antagonists patched 1 and Hhip1. Development 132(1):143-54
MGI:105373	Ptch1	patched 1	protein coding gene	biological_process		GO:0030326	embryonic limb morphogenesis	IGI	MGI:98297	J:69771	11389830	Lewis PM, et al. (2001) Cholesterol modification of sonic hedgehog is required for long-range signaling activity and effective modulation of signaling by Ptc1. Cell 105(5):599-612
MGI:105373	Ptch1	patched 1	protein coding gene	biological_process		GO:0030326	embryonic limb morphogenesis	IMP	MGI:1856954	J:72380	11784021	Makino S, et al. (2001) A Spontaneous Mouse Mutation, mesenchymal dysplasia (mes), Is Caused by a Deletion of the Most C-Terminal Cytoplasmic Domain of patched (ptc). Dev Biol 239(1):95-106
MGI:105373	Ptch1	patched 1	protein coding gene	biological_process		GO:0003007	heart morphogenesis	IMP	MGI:1857447	J:42441	9262482	Goodrich LV, et al. (1997) Altered neural cell fates and medulloblastoma in mouse patched mutants. Science 277(5329):1109-13
MGI:105373	Ptch1	patched 1	protein coding gene	biological_process		GO:0035137	hindlimb morphogenesis	IMP	MGI:1857447	J:42441	9262482	Goodrich LV, et al. (1997) Altered neural cell fates and medulloblastoma in mouse patched mutants. Science 277(5329):1109-13
MGI:105373	Ptch1	patched 1	protein coding gene	biological_process		GO:0045879	negative regulation of smoothened signaling pathway	IGI	UniProtKB:Q62226	J:180534	21931618	Bidet M, et al. (2011) The hedgehog receptor patched is involved in cholesterol transport. PLoS One 6(9):e23834
MGI:105373	Ptch1	patched 1	protein coding gene	biological_process		GO:0045879	negative regulation of smoothened signaling pathway	IMP	MGI:1857447	J:154102	19809516	Cain JE, et al. (2009) GLI3 repressor controls nephron number via regulation of Wnt11 and Ret in ureteric tip cells. PLoS One 4(10):e7313
MGI:105373	Ptch1	patched 1	protein coding gene	biological_process		GO:0021997	neural plate axis specification	IMP		J:175111	11517919	Zhang XM, et al. (2001) Smoothened mutants reveal redundant roles for Shh and Ihh signaling including regulation of L/R symmetry by the mouse node. Cell 106(2):781-92
MGI:105373	Ptch1	patched 1	protein coding gene	biological_process		GO:0001843	neural tube closure	IMP	MGI:1857447	J:42441	9262482	Goodrich LV, et al. (1997) Altered neural cell fates and medulloblastoma in mouse patched mutants. Science 277(5329):1109-13
MGI:105373	Ptch1	patched 1	protein coding gene	biological_process		GO:0001841	neural tube formation	IDA		J:113791	10500113	Fuse N, et al. (1999) Sonic hedgehog protein signals not as a hydrolytic enzyme but as an apparent ligand for patched. Proc Natl Acad Sci U S A 96(20):10992-9
MGI:105373	Ptch1	patched 1	protein coding gene	molecular_function		GO:0005113	patched binding	IDA		J:113791	10500113	Fuse N, et al. (1999) Sonic hedgehog protein signals not as a hydrolytic enzyme but as an apparent ligand for patched. Proc Natl Acad Sci U S A 96(20):10992-9
MGI:105373	Ptch1	patched 1	protein coding gene	biological_process		GO:0007389	pattern specification process	IMP	MGI:1857447	J:42441	9262482	Goodrich LV, et al. (1997) Altered neural cell fates and medulloblastoma in mouse patched mutants. Science 277(5329):1109-13
MGI:105373	Ptch1	patched 1	protein coding gene	biological_process		GO:0008589	regulation of smoothened signaling pathway	IGI	MGI:2142166	J:142506	19004860	Hoover AN, et al. (2008) C2cd3 is required for cilia formation and Hedgehog signaling in mouse. Development 135(24):4049-58
MGI:105373	Ptch1	patched 1	protein coding gene	biological_process		GO:0008589	regulation of smoothened signaling pathway	IMP	MGI:2153143	J:72380	11784021	Makino S, et al. (2001) A Spontaneous Mouse Mutation, mesenchymal dysplasia (mes), Is Caused by a Deletion of the Most C-Terminal Cytoplasmic Domain of patched (ptc). Dev Biol 239(1):95-106
MGI:105373	Ptch1	patched 1	protein coding gene	biological_process		GO:0007224	smoothened signaling pathway	IDA		J:38383	9006067	Bellusci S, et al. (1997) Involvement of Sonic hedgehog (Shh) in mouse embryonic lung growth and morphogenesis. Development 124(1):53-63
MGI:105373	Ptch1	patched 1	protein coding gene	biological_process		GO:0007224	smoothened signaling pathway	IDA		J:69847	11493558	Mahlapuu M, et al. (2001) Haploinsufficiency of the forkhead gene Foxf1, a target for sonic hedgehog signaling, causes lung and foregut malformations. Development 128(12):2397-406
MGI:105373	Ptch1	patched 1	protein coding gene	biological_process		GO:0007224	smoothened signaling pathway	IGI	MGI:1916147	J:92058	15269168	Tian H, et al. (2004) Dose dependency of Disp1 and genetic interaction between Disp1 and other hedgehog signaling components in the mouse. Development 131(16):4021-33
MGI:105373	Ptch1	patched 1	protein coding gene	biological_process		GO:0060831	smoothened signaling pathway involved in dorsal/ventral neural tube patterning	IMP	MGI:1857447	J:151923	19684112	Chen MH, et al. (2009) Cilium-independent regulation of Gli protein function by Sufu in Hedgehog signaling is evolutionarily conserved. Genes Dev 23(16):1910-28
MGI:105373	Ptch1	patched 1	protein coding gene	biological_process		GO:0021522	spinal cord motor neuron differentiation	IGI	MGI:107736	J:188764	21552265	Ocbina PJ, et al. (2011) Complex interactions between genes controlling trafficking in primary cilia. Nat Genet 43(6):547-53
MGI:105373	Ptch1	patched 1	protein coding gene	biological_process		GO:0035108	limb morphogenesis	ISO	UniProtKB:Q13635	J:164563		Mouse Genome Informatics Scientific Curators (2010) Human to Mouse ISO GO annotation transfer.
MGI:105373	Ptch1	patched 1	protein coding gene	biological_process		GO:0021532	neural tube patterning	ISO	UniProtKB:Q13635	J:164563		Mouse Genome Informatics Scientific Curators (2010) Human to Mouse ISO GO annotation transfer.
MGI:105373	Ptch1	patched 1	protein coding gene	molecular_function		GO:0005119	smoothened binding	ISO	UniProtKB:Q13635	J:164563		Mouse Genome Informatics Scientific Curators (2010) Human to Mouse ISO GO annotation transfer.
MGI:105384	Hspa8	heat shock protein 8	protein coding gene	biological_process		GO:0006397	mRNA processing	IEA	UniProtKB-KW:KW-0507	J:60000		Mouse Genome Informatics Scientific Curators (2000) Gene Ontology Annotation by electronic association of SwissProt Keywords with GO terms.
MGI:105384	Hspa8	heat shock protein 8	protein coding gene	molecular_function		GO:0000166	nucleotide binding	IEA	UniProtKB-KW:KW-0547	J:60000		Mouse Genome Informatics Scientific Curators (2000) Gene Ontology Annotation by electronic association of SwissProt Keywords with GO terms.
MGI:105384	Hspa8	heat shock protein 8	protein coding gene	cellular_component		GO:0005886	plasma membrane	IEA	UniProtKB-KW:KW-1003	J:60000		Mouse Genome Informatics Scientific Curators (2000) Gene Ontology Annotation by electronic association of SwissProt Keywords with GO terms.
MGI:105384	Hspa8	heat shock protein 8	protein coding gene	biological_process		GO:0006355	regulation of transcription, DNA-templated	IEA	UniProtKB-KW:KW-0805	J:60000		Mouse Genome Informatics Scientific Curators (2000) Gene Ontology Annotation by electronic association of SwissProt Keywords with GO terms.
MGI:105384	Hspa8	heat shock protein 8	protein coding gene	biological_process		GO:0008380	RNA splicing	IEA	UniProtKB-KW:KW-0508	J:60000		Mouse Genome Informatics Scientific Curators (2000) Gene Ontology Annotation by electronic association of SwissProt Keywords with GO terms.
MGI:105384	Hspa8	heat shock protein 8	protein coding gene	cellular_component		GO:0005681	spliceosomal complex	IEA	UniProtKB-KW:KW-0747	J:60000		Mouse Genome Informatics Scientific Curators (2000) Gene Ontology Annotation by electronic association of SwissProt Keywords with GO terms.
MGI:105384	Hspa8	heat shock protein 8	protein coding gene	biological_process		GO:0006351	transcription, DNA-templated	IEA	UniProtKB-KW:KW-0804	J:60000		Mouse Genome Informatics Scientific Curators (2000) Gene Ontology Annotation by electronic association of SwissProt Keywords with GO terms.
MGI:105384	Hspa8	heat shock protein 8	protein coding gene	molecular_function		GO:0042623	ATPase activity, coupled	IDA		J:82317	12588994	Diehl JA, et al. (2003) Hsc70 regulates accumulation of cyclin D1 and cyclin D1-dependent protein kinase. Mol Cell Biol 23(5):1764-74
MGI:105384	Hspa8	heat shock protein 8	protein coding gene	biological_process		GO:0051085	chaperone mediated protein folding requiring cofactor	IGI	MGI:1931874	J:86751	14644449	Yamagishi N, et al. (2003) Hsp105 but not Hsp70 family proteins suppress the aggregation of heat-denatured protein in the presence of ADP. FEBS Lett 555(2):390-6
MGI:105384	Hspa8	heat shock protein 8	protein coding gene	biological_process		GO:0072318	clathrin coat disassembly	IGI	MGI:1919935|MGI:2442153	J:158574	20160091	Yim YI, et al. (2010) Endocytosis and clathrin-uncoating defects at synapses of auxilin knockout mice. Proc Natl Acad Sci U S A 107(9):4412-7
MGI:105384	Hspa8	heat shock protein 8	protein coding gene	cellular_component		GO:0005737	cytoplasm	IDA		J:233627	26581985	Salinas E, et al. (2016) Identification of Viral and Host Proteins That Interact with Murine Gammaherpesvirus 68 Latency-Associated Nuclear Antigen during Lytic Replication: a Role for Hsc70 in Viral Replication. J Virol 90(3):1397-413
MGI:105384	Hspa8	heat shock protein 8	protein coding gene	cellular_component		GO:0005829	cytosol	IDA		J:110647	16906134	Lee JW, et al. (2006) Editing-defective tRNA synthetase causes protein misfolding and neurodegeneration. Nature 443(7107):50-5
MGI:105384	Hspa8	heat shock protein 8	protein coding gene	cellular_component		GO:0070062	extracellular exosome	IDA		J:154189	19724054	Blanc L, et al. (2009) The water channel aquaporin-1 partitions into exosomes during reticulocyte maturation: implication for the regulation of cell volume. Blood 114(18):3928-34
MGI:105384	Hspa8	heat shock protein 8	protein coding gene	cellular_component		GO:0005622	intracellular	IDA		J:39331	9122205	Rallu M, et al. (1997) Function and regulation of heat shock factor 2 during mouse embryogenesis. Proc Natl Acad Sci U S A 94(6):2392-7
MGI:105384	Hspa8	heat shock protein 8	protein coding gene	biological_process		GO:0061738	late endosomal microautophagy	IMP		J:227378	21238931	Sahu R, et al. (2011) Microautophagy of cytosolic proteins by late endosomes. Dev Cell 20(1):131-9
MGI:105384	Hspa8	heat shock protein 8	protein coding gene	cellular_component		GO:0005770	late endosome	IDA		J:227378	21238931	Sahu R, et al. (2011) Microautophagy of cytosolic proteins by late endosomes. Dev Cell 20(1):131-9
MGI:105384	Hspa8	heat shock protein 8	protein coding gene	biological_process		GO:0044788	modulation by host of viral process	IMP		J:233627	26581985	Salinas E, et al. (2016) Identification of Viral and Host Proteins That Interact with Murine Gammaherpesvirus 68 Latency-Associated Nuclear Antigen during Lytic Replication: a Role for Hsc70 in Viral Replication. J Virol 90(3):1397-413
MGI:105384	Hspa8	heat shock protein 8	protein coding gene	cellular_component		GO:0043209	myelin sheath	IDA		J:145263	17634366	Werner HB, et al. (2007) Proteolipid protein is required for transport of sirtuin 2 into CNS myelin. J Neurosci 27(29):7717-30
MGI:105384	Hspa8	heat shock protein 8	protein coding gene	molecular_function		GO:0001786	phosphatidylserine binding	IDA		J:227378	21238931	Sahu R, et al. (2011) Microautophagy of cytosolic proteins by late endosomes. Dev Cell 20(1):131-9
MGI:105384	Hspa8	heat shock protein 8	protein coding gene	biological_process		GO:0044829	positive regulation by host of viral genome replication	IMP		J:233627	26581985	Salinas E, et al. (2016) Identification of Viral and Host Proteins That Interact with Murine Gammaherpesvirus 68 Latency-Associated Nuclear Antigen during Lytic Replication: a Role for Hsc70 in Viral Replication. J Virol 90(3):1397-413
MGI:105384	Hspa8	heat shock protein 8	protein coding gene	biological_process		GO:0048026	positive regulation of mRNA splicing, via spliceosome	IMP		J:204486	23636947	Zheng S, et al. (2013) A broadly applicable high-throughput screening strategy identifies new regulators of Dlg4 (Psd-95) alternative splicing. Genome Res 23(6):998-1007
MGI:105384	Hspa8	heat shock protein 8	protein coding gene	molecular_function		GO:0005515	protein binding	IPI	UniProtKB:E9Q9D5	J:193640	23055941	Lo JC, et al. (2012) RAB-like 2 has an essential role in male fertility, sperm intra-flagellar transport, and tail assembly. PLoS Genet 8(10):e1002969
MGI:105384	Hspa8	heat shock protein 8	protein coding gene	molecular_function		GO:0005515	protein binding	IPI	UniProtKB:O41974	J:233627	26581985	Salinas E, et al. (2016) Identification of Viral and Host Proteins That Interact with Murine Gammaherpesvirus 68 Latency-Associated Nuclear Antigen during Lytic Replication: a Role for Hsc70 in Viral Replication. J Virol 90(3):1397-413
MGI:105384	Hspa8	heat shock protein 8	protein coding gene	molecular_function		GO:0005515	protein binding	IPI	UniProtKB:O88447	J:157586	20111006	Terada S, et al. (2010) Kinesin-1/Hsc70-dependent mechanism of slow axonal transport and its relation to fast axonal transport. EMBO J 29(4):843-54
MGI:105384	Hspa8	heat shock protein 8	protein coding gene	molecular_function		GO:0005515	protein binding	IPI	UniProtKB:P25322|UniProtKB:P30285	J:82317	12588994	Diehl JA, et al. (2003) Hsc70 regulates accumulation of cyclin D1 and cyclin D1-dependent protein kinase. Mol Cell Biol 23(5):1764-74
MGI:105384	Hspa8	heat shock protein 8	protein coding gene	molecular_function		GO:0005515	protein binding	IPI	UniProtKB:P29752	J:86751	14644449	Yamagishi N, et al. (2003) Hsp105 but not Hsp70 family proteins suppress the aggregation of heat-denatured protein in the presence of ADP. FEBS Lett 555(2):390-6
MGI:105384	Hspa8	heat shock protein 8	protein coding gene	molecular_function		GO:0005515	protein binding	IPI	UniProtKB:P39689	J:82317	12588994	Diehl JA, et al. (2003) Hsc70 regulates accumulation of cyclin D1 and cyclin D1-dependent protein kinase. Mol Cell Biol 23(5):1764-74
MGI:105384	Hspa8	heat shock protein 8	protein coding gene	molecular_function		GO:0005515	protein binding	IPI	UniProtKB:Q06219	J:137305	18346207	Vega IE, et al. (2008) A novel calcium-binding protein is associated with tau proteins in tauopathy. J Neurochem 106(1):96-106
MGI:105384	Hspa8	heat shock protein 8	protein coding gene	molecular_function		GO:0005515	protein binding	IPI	UniProtKB:Q8C845	J:137305	18346207	Vega IE, et al. (2008) A novel calcium-binding protein is associated with tau proteins in tauopathy. J Neurochem 106(1):96-106
MGI:105384	Hspa8	heat shock protein 8	protein coding gene	molecular_function		GO:0005515	protein binding	IPI	UniProtKB:Q9JLV1	J:156684	20060297	Arndt V, et al. (2010) Chaperone-Assisted Selective Autophagy Is Essential for Muscle Maintenance. Curr Biol 20(2):143-148
MGI:105384	Hspa8	heat shock protein 8	protein coding gene	biological_process		GO:0006457	protein folding	IDA		J:82317	12588994	Diehl JA, et al. (2003) Hsc70 regulates accumulation of cyclin D1 and cyclin D1-dependent protein kinase. Mol Cell Biol 23(5):1764-74
MGI:105384	Hspa8	heat shock protein 8	protein coding gene	biological_process		GO:0051726	regulation of cell cycle	IDA		J:82317	12588994	Diehl JA, et al. (2003) Hsc70 regulates accumulation of cyclin D1 and cyclin D1-dependent protein kinase. Mol Cell Biol 23(5):1764-74
MGI:105384	Hspa8	heat shock protein 8	protein coding gene	molecular_function		GO:0051082	unfolded protein binding	IPI	UniProtKB:P25322|UniProtKB:P30285	J:82317	12588994	Diehl JA, et al. (2003) Hsc70 regulates accumulation of cyclin D1 and cyclin D1-dependent protein kinase. Mol Cell Biol 23(5):1764-74
MGI:105384	Hspa8	heat shock protein 8	protein coding gene	molecular_function		GO:0031686	A1 adenosine receptor binding	ISO	RGD:621725	J:155856		Mouse Genome Informatics Scientific Curators (2010) Rat to Mouse ISO GO annotation transfer.
MGI:105384	Hspa8	heat shock protein 8	protein coding gene	molecular_function		GO:0043531	ADP binding	ISO	RGD:621725	J:155856		Mouse Genome Informatics Scientific Curators (2010) Rat to Mouse ISO GO annotation transfer.
MGI:105384	Hspa8	heat shock protein 8	protein coding gene	cellular_component		GO:0032279	asymmetric synapse	ISO	RGD:621725	J:155856		Mouse Genome Informatics Scientific Curators (2010) Rat to Mouse ISO GO annotation transfer.
MGI:105384	Hspa8	heat shock protein 8	protein coding gene	molecular_function		GO:0005524	ATP binding	ISO	RGD:621725	J:155856		Mouse Genome Informatics Scientific Curators (2010) Rat to Mouse ISO GO annotation transfer.
MGI:105384	Hspa8	heat shock protein 8	protein coding gene	molecular_function		GO:0005524	ATP binding	ISO	UniProtKB:P11142	J:164563		Mouse Genome Informatics Scientific Curators (2010) Human to Mouse ISO GO annotation transfer.
MGI:105384	Hspa8	heat shock protein 8	protein coding gene	biological_process		GO:0046034	ATP metabolic process	ISO	UniProtKB:P11142	J:164563		Mouse Genome Informatics Scientific Curators (2010) Human to Mouse ISO GO annotation transfer.
MGI:105384	Hspa8	heat shock protein 8	protein coding gene	molecular_function		GO:0016887	ATPase activity	ISO	UniProtKB:P11142	J:164563		Mouse Genome Informatics Scientific Curators (2010) Human to Mouse ISO GO annotation transfer.
MGI:105384	Hspa8	heat shock protein 8	protein coding gene	molecular_function		GO:0016887	ATPase activity	ISO	UniProtKB:P63018	J:73065		Mouse Genome Informatics Scientific Curators (2001) Gene Ontology Annotation by the MGI Curatorial Staff.
MGI:105384	Hspa8	heat shock protein 8	protein coding gene	molecular_function		GO:0042623	ATPase activity, coupled	ISO	RGD:621725	J:155856		Mouse Genome Informatics Scientific Curators (2010) Rat to Mouse ISO GO annotation transfer.
MGI:105384	Hspa8	heat shock protein 8	protein coding gene	cellular_component		GO:0005776	autophagosome	ISO	RGD:621725	J:155856		Mouse Genome Informatics Scientific Curators (2010) Rat to Mouse ISO GO annotation transfer.
MGI:105384	Hspa8	heat shock protein 8	protein coding gene	cellular_component		GO:0030424	axon	ISO	RGD:621725	J:155856		Mouse Genome Informatics Scientific Curators (2010) Rat to Mouse ISO GO annotation transfer.
MGI:105384	Hspa8	heat shock protein 8	protein coding gene	cellular_component		GO:0072562	blood microparticle	ISO	UniProtKB:P11142	J:164563		Mouse Genome Informatics Scientific Curators (2010) Human to Mouse ISO GO annotation transfer.
MGI:105384	Hspa8	heat shock protein 8	protein coding gene	molecular_function		GO:0055131	C3HC4-type RING finger domain binding	ISO	UniProtKB:P11142	J:164563		Mouse Genome Informatics Scientific Curators (2010) Human to Mouse ISO GO annotation transfer.
MGI:105384	Hspa8	heat shock protein 8	protein coding gene	molecular_function		GO:0098641	cadherin binding involved in cell-cell adhesion	ISO	UniProtKB:P11142	J:164563		Mouse Genome Informatics Scientific Curators (2010) Human to Mouse ISO GO annotation transfer.
MGI:105384	Hspa8	heat shock protein 8	protein coding gene	cellular_component		GO:0009986	cell surface	ISO	RGD:621725	J:155856		Mouse Genome Informatics Scientific Curators (2010) Rat to Mouse ISO GO annotation transfer.
MGI:105384	Hspa8	heat shock protein 8	protein coding gene	cellular_component		GO:0005913	cell-cell adherens junction	ISO	UniProtKB:P11142	J:164563		Mouse Genome Informatics Scientific Curators (2010) Human to Mouse ISO GO annotation transfer.
MGI:105384	Hspa8	heat shock protein 8	protein coding gene	biological_process		GO:0043624	cellular protein complex disassembly	ISO	UniProtKB:P63018	J:73065		Mouse Genome Informatics Scientific Curators (2001) Gene Ontology Annotation by the MGI Curatorial Staff.
MGI:105384	Hspa8	heat shock protein 8	protein coding gene	biological_process		GO:0051085	chaperone mediated protein folding requiring cofactor	ISO	RGD:621725	J:155856		Mouse Genome Informatics Scientific Curators (2010) Rat to Mouse ISO GO annotation transfer.
MGI:105384	Hspa8	heat shock protein 8	protein coding gene	biological_process		GO:0061684	chaperone-mediated autophagy	ISO	RGD:621725	J:155856		Mouse Genome Informatics Scientific Curators (2010) Rat to Mouse ISO GO annotation transfer.
MGI:105384	Hspa8	heat shock protein 8	protein coding gene	biological_process		GO:1904764	chaperone-mediated autophagy translocation complex disassembly	ISO	RGD:621725	J:155856		Mouse Genome Informatics Scientific Curators (2010) Rat to Mouse ISO GO annotation transfer.
MGI:105384	Hspa8	heat shock protein 8	protein coding gene	biological_process		GO:0061077	chaperone-mediated protein folding	ISO	RGD:621725	J:155856		Mouse Genome Informatics Scientific Curators (2010) Rat to Mouse ISO GO annotation transfer.
MGI:105384	Hspa8	heat shock protein 8	protein coding gene	biological_process		GO:0061741	chaperone-mediated protein transport involved in chaperone-mediated autophagy	ISO	UniProtKB:P63018	J:73065		Mouse Genome Informatics Scientific Curators (2001) Gene Ontology Annotation by the MGI Curatorial Staff.
MGI:105384	Hspa8	heat shock protein 8	protein coding gene	biological_process		GO:0072318	clathrin coat disassembly	ISO	RGD:621725	J:155856		Mouse Genome Informatics Scientific Curators (2010) Rat to Mouse ISO GO annotation transfer.
MGI:105384	Hspa8	heat shock protein 8	protein coding gene	molecular_function		GO:1990833	clathrin-uncoating ATPase activity	ISO	RGD:621725	J:155856		Mouse Genome Informatics Scientific Curators (2010) Rat to Mouse ISO GO annotation transfer.
MGI:105384	Hspa8	heat shock protein 8	protein coding gene	cellular_component		GO:0005737	cytoplasm	ISO	RGD:621725	J:155856		Mouse Genome Informatics Scientific Curators (2010) Rat to Mouse ISO GO annotation transfer.
MGI:105384	Hspa8	heat shock protein 8	protein coding gene	cellular_component		GO:0005829	cytosol	ISO	RGD:621725	J:155856		Mouse Genome Informatics Scientific Curators (2010) Rat to Mouse ISO GO annotation transfer.
MGI:105384	Hspa8	heat shock protein 8	protein coding gene	cellular_component		GO:0005829	cytosol	ISO	UniProtKB:P11142	J:164563		Mouse Genome Informatics Scientific Curators (2010) Human to Mouse ISO GO annotation transfer.
MGI:105384	Hspa8	heat shock protein 8	protein coding gene	cellular_component		GO:0030425	dendrite	ISO	RGD:621725	J:155856		Mouse Genome Informatics Scientific Curators (2010) Rat to Mouse ISO GO annotation transfer.
MGI:105384	Hspa8	heat shock protein 8	protein coding gene	cellular_component		GO:0043198	dendritic shaft	ISO	RGD:621725	J:155856		Mouse Genome Informatics Scientific Curators (2010) Rat to Mouse ISO GO annotation transfer.
MGI:105384	Hspa8	heat shock protein 8	protein coding gene	cellular_component		GO:0043197	dendritic spine	ISO	RGD:621725	J:155856		Mouse Genome Informatics Scientific Curators (2010) Rat to Mouse ISO GO annotation transfer.
MGI:105384	Hspa8	heat shock protein 8	protein coding gene	molecular_function		GO:0019899	enzyme binding	ISO	RGD:621725	J:155856		Mouse Genome Informatics Scientific Curators (2010) Rat to Mouse ISO GO annotation transfer.
MGI:105384	Hspa8	heat shock protein 8	protein coding gene	molecular_function		GO:0019899	enzyme binding	ISO	UniProtKB:P11142	J:164563		Mouse Genome Informatics Scientific Curators (2010) Human to Mouse ISO GO annotation transfer.
MGI:105384	Hspa8	heat shock protein 8	protein coding gene	cellular_component		GO:0070062	extracellular exosome	ISO	RGD:621725	J:155856		Mouse Genome Informatics Scientific Curators (2010) Rat to Mouse ISO GO annotation transfer.
MGI:105384	Hspa8	heat shock protein 8	protein coding gene	cellular_component		GO:0070062	extracellular exosome	ISO	UniProtKB:P11142	J:164563		Mouse Genome Informatics Scientific Curators (2010) Human to Mouse ISO GO annotation transfer.
MGI:105384	Hspa8	heat shock protein 8	protein coding gene	cellular_component		GO:0031012	extracellular matrix	ISO	UniProtKB:P11142	J:164563		Mouse Genome Informatics Scientific Curators (2010) Human to Mouse ISO GO annotation transfer.
MGI:105384	Hspa8	heat shock protein 8	protein coding gene	cellular_component		GO:0005615	extracellular space	ISO	UniProtKB:P11142	J:164563		Mouse Genome Informatics Scientific Curators (2010) Human to Mouse ISO GO annotation transfer.
MGI:105384	Hspa8	heat shock protein 8	protein coding gene	cellular_component		GO:0005925	focal adhesion	ISO	UniProtKB:P11142	J:164563		Mouse Genome Informatics Scientific Curators (2010) Human to Mouse ISO GO annotation transfer.
MGI:105384	Hspa8	heat shock protein 8	protein coding gene	molecular_function		GO:0001664	G-protein coupled receptor binding	ISO	UniProtKB:P11142	J:164563		Mouse Genome Informatics Scientific Curators (2010) Human to Mouse ISO GO annotation transfer.
MGI:105384	Hspa8	heat shock protein 8	protein coding gene	molecular_function		GO:0031072	heat shock protein binding	ISO	UniProtKB:P11142	J:164563		Mouse Genome Informatics Scientific Curators (2010) Human to Mouse ISO GO annotation transfer.
MGI:105384	Hspa8	heat shock protein 8	protein coding gene	cellular_component		GO:0005882	intermediate filament	ISO	RGD:621725	J:155856		Mouse Genome Informatics Scientific Curators (2010) Rat to Mouse ISO GO annotation transfer.
MGI:105384	Hspa8	heat shock protein 8	protein coding gene	cellular_component		GO:0030529	intracellular ribonucleoprotein complex	ISO	UniProtKB:P11142	J:164563		Mouse Genome Informatics Scientific Curators (2010) Human to Mouse ISO GO annotation transfer.
MGI:105384	Hspa8	heat shock protein 8	protein coding gene	cellular_component		GO:1990836	lysosomal matrix	ISO	RGD:621725	J:155856		Mouse Genome Informatics Scientific Curators (2010) Rat to Mouse ISO GO annotation transfer.
MGI:105384	Hspa8	heat shock protein 8	protein coding gene	cellular_component		GO:1990836	lysosomal matrix	ISO	UniProtKB:P63018	J:73065		Mouse Genome Informatics Scientific Curators (2001) Gene Ontology Annotation by the MGI Curatorial Staff.
MGI:105384	Hspa8	heat shock protein 8	protein coding gene	cellular_component		GO:0005765	lysosomal membrane	ISO	RGD:621725	J:155856		Mouse Genome Informatics Scientific Curators (2010) Rat to Mouse ISO GO annotation transfer.
MGI:105384	Hspa8	heat shock protein 8	protein coding gene	cellular_component		GO:0005765	lysosomal membrane	ISO	UniProtKB:P63018	J:73065		Mouse Genome Informatics Scientific Curators (2001) Gene Ontology Annotation by the MGI Curatorial Staff.
MGI:105384	Hspa8	heat shock protein 8	protein coding gene	cellular_component		GO:0005764	lysosome	ISO	RGD:621725	J:155856		Mouse Genome Informatics Scientific Curators (2010) Rat to Mouse ISO GO annotation transfer.
MGI:105384	Hspa8	heat shock protein 8	protein coding gene	cellular_component		GO:0016020	membrane	ISO	UniProtKB:P11142	J:164563		Mouse Genome Informatics Scientific Curators (2010) Human to Mouse ISO GO annotation transfer.
MGI:105384	Hspa8	heat shock protein 8	protein coding gene	cellular_component		GO:0045121	membrane raft	ISO	RGD:621725	J:155856		Mouse Genome Informatics Scientific Curators (2010) Rat to Mouse ISO GO annotation transfer.
MGI:105384	Hspa8	heat shock protein 8	protein coding gene	cellular_component		GO:1990124	messenger ribonucleoprotein complex	ISO	RGD:621725	J:155856		Mouse Genome Informatics Scientific Curators (2010) Rat to Mouse ISO GO annotation transfer.
MGI:105384	Hspa8	heat shock protein 8	protein coding gene	molecular_function		GO:0023026	MHC class II protein complex binding	ISO	UniProtKB:P11142	J:164563		Mouse Genome Informatics Scientific Curators (2010) Human to Mouse ISO GO annotation transfer.
MGI:105384	Hspa8	heat shock protein 8	protein coding gene	cellular_component		GO:0005874	microtubule	ISO	RGD:621725	J:155856		Mouse Genome Informatics Scientific Curators (2010) Rat to Mouse ISO GO annotation transfer.
MGI:105384	Hspa8	heat shock protein 8	protein coding gene	biological_process		GO:0010667	negative regulation of cardiac muscle cell apoptotic process	ISO	RGD:621725	J:155856		Mouse Genome Informatics Scientific Curators (2010) Rat to Mouse ISO GO annotation transfer.
MGI:105384	Hspa8	heat shock protein 8	protein coding gene	biological_process		GO:1902904	negative regulation of fibril organization	ISO	UniProtKB:P11142	J:164563		Mouse Genome Informatics Scientific Curators (2010) Human to Mouse ISO GO annotation transfer.
MGI:105384	Hspa8	heat shock protein 8	protein coding gene	biological_process		GO:0045892	negative regulation of transcription, DNA-templated	ISO	UniProtKB:P11142	J:164563		Mouse Genome Informatics Scientific Curators (2010) Human to Mouse ISO GO annotation transfer.
MGI:105384	Hspa8	heat shock protein 8	protein coding gene	cellular_component		GO:0043005	neuron projection	ISO	RGD:621725	J:155856		Mouse Genome Informatics Scientific Curators (2010) Rat to Mouse ISO GO annotation transfer.
MGI:105384	Hspa8	heat shock protein 8	protein coding gene	cellular_component		GO:0044309	neuron spine	ISO	RGD:621725	J:155856		Mouse Genome Informatics Scientific Curators (2010) Rat to Mouse ISO GO annotation transfer.
MGI:105384	Hspa8	heat shock protein 8	protein coding gene	cellular_component		GO:0043025	neuronal cell body	ISO	RGD:621725	J:155856		Mouse Genome Informatics Scientific Curators (2010) Rat to Mouse ISO GO annotation transfer.
MGI:105384	Hspa8	heat shock protein 8	protein coding gene	cellular_component		GO:0005634	nucleus	ISO	RGD:621725	J:155856		Mouse Genome Informatics Scientific Curators (2010) Rat to Mouse ISO GO annotation transfer.
MGI:105384	Hspa8	heat shock protein 8	protein coding gene	cellular_component		GO:0005634	nucleus	ISO	UniProtKB:P11142	J:164563		Mouse Genome Informatics Scientific Curators (2010) Human to Mouse ISO GO annotation transfer.
MGI:105384	Hspa8	heat shock protein 8	protein coding gene	molecular_function		GO:0042277	peptide binding	ISO	RGD:621725	J:155856		Mouse Genome Informatics Scientific Curators (2010) Rat to Mouse ISO GO annotation transfer.
MGI:105384	Hspa8	heat shock protein 8	protein coding gene	cellular_component		GO:0043204	perikaryon	ISO	RGD:621725	J:155856		Mouse Genome Informatics Scientific Curators (2010) Rat to Mouse ISO GO annotation transfer.
MGI:105384	Hspa8	heat shock protein 8	protein coding gene	cellular_component		GO:0048471	perinuclear region of cytoplasm	ISO	RGD:621725	J:155856		Mouse Genome Informatics Scientific Curators (2010) Rat to Mouse ISO GO annotation transfer.
MGI:105384	Hspa8	heat shock protein 8	protein coding gene	molecular_function		GO:0044822	poly(A) RNA binding	ISO	UniProtKB:P11142	J:164563		Mouse Genome Informatics Scientific Curators (2010) Human to Mouse ISO GO annotation transfer.
MGI:105384	Hspa8	heat shock protein 8	protein coding gene	biological_process		GO:0043085	positive regulation of catalytic activity	ISO	RGD:621725	J:155856		Mouse Genome Informatics Scientific Curators (2010) Rat to Mouse ISO GO annotation transfer.
MGI:105384	Hspa8	heat shock protein 8	protein coding gene	biological_process		GO:0010628	positive regulation of gene expression	ISO	RGD:621725	J:155856		Mouse Genome Informatics Scientific Curators (2010) Rat to Mouse ISO GO annotation transfer.
MGI:105384	Hspa8	heat shock protein 8	protein coding gene	biological_process		GO:0097214	positive regulation of lysosomal membrane permeability	ISO	RGD:621725	J:155856		Mouse Genome Informatics Scientific Curators (2010) Rat to Mouse ISO GO annotation transfer.
MGI:105384	Hspa8	heat shock protein 8	protein coding gene	biological_process		GO:0050766	positive regulation of phagocytosis	ISO	RGD:621725	J:155856		Mouse Genome Informatics Scientific Curators (2010) Rat to Mouse ISO GO annotation transfer.
MGI:105384	Hspa8	heat shock protein 8	protein coding gene	biological_process		GO:1904592	positive regulation of protein refolding	ISO	RGD:621725	J:155856		Mouse Genome Informatics Scientific Curators (2010) Rat to Mouse ISO GO annotation transfer.
MGI:105384	Hspa8	heat shock protein 8	protein coding gene	biological_process		GO:0045862	positive regulation of proteolysis	ISO	RGD:621725	J:155856		Mouse Genome Informatics Scientific Curators (2010) Rat to Mouse ISO GO annotation transfer.
MGI:105384	Hspa8	heat shock protein 8	protein coding gene	biological_process		GO:0001916	positive regulation of T cell mediated cytotoxicity	ISO	RGD:621725	J:155856		Mouse Genome Informatics Scientific Curators (2010) Rat to Mouse ISO GO annotation transfer.
MGI:105384	Hspa8	heat shock protein 8	protein coding gene	cellular_component		GO:0014069	postsynaptic density	ISO	RGD:621725	J:155856		Mouse Genome Informatics Scientific Curators (2010) Rat to Mouse ISO GO annotation transfer.
MGI:105384	Hspa8	heat shock protein 8	protein coding gene	molecular_function		GO:1904593	prostaglandin binding	ISO	RGD:621725	J:155856		Mouse Genome Informatics Scientific Curators (2010) Rat to Mouse ISO GO annotation transfer.
MGI:105384	Hspa8	heat shock protein 8	protein coding gene	biological_process		GO:0046777	protein autophosphorylation	ISO	RGD:621725	J:155856		Mouse Genome Informatics Scientific Curators (2010) Rat to Mouse ISO GO annotation transfer.
MGI:105384	Hspa8	heat shock protein 8	protein coding gene	cellular_component		GO:0043234	protein complex	ISO	RGD:621725	J:155856		Mouse Genome Informatics Scientific Curators (2010) Rat to Mouse ISO GO annotation transfer.
MGI:105384	Hspa8	heat shock protein 8	protein coding gene	biological_process		GO:0006606	protein import into nucleus	ISO	RGD:621725	J:155856		Mouse Genome Informatics Scientific Curators (2010) Rat to Mouse ISO GO annotation transfer.
MGI:105384	Hspa8	heat shock protein 8	protein coding gene	biological_process		GO:0042026	protein refolding	ISO	UniProtKB:P11142	J:164563		Mouse Genome Informatics Scientific Curators (2010) Human to Mouse ISO GO annotation transfer.
MGI:105384	Hspa8	heat shock protein 8	protein coding gene	biological_process		GO:0061740	protein targeting to lysosome involved in chaperone-mediated autophagy	ISO	UniProtKB:P11142	J:164563		Mouse Genome Informatics Scientific Curators (2010) Human to Mouse ISO GO annotation transfer.
MGI:105384	Hspa8	heat shock protein 8	protein coding gene	cellular_component		GO:0000974	Prp19 complex	ISO	UniProtKB:P11142	J:164563		Mouse Genome Informatics Scientific Curators (2010) Human to Mouse ISO GO annotation transfer.
MGI:105384	Hspa8	heat shock protein 8	protein coding gene	molecular_function		GO:0005102	receptor binding	ISO	RGD:621725	J:155856		Mouse Genome Informatics Scientific Curators (2010) Rat to Mouse ISO GO annotation transfer.
MGI:105384	Hspa8	heat shock protein 8	protein coding gene	biological_process		GO:0061635	regulation of protein complex stability	ISO	RGD:621725	J:155856		Mouse Genome Informatics Scientific Curators (2010) Rat to Mouse ISO GO annotation transfer.
MGI:105384	Hspa8	heat shock protein 8	protein coding gene	biological_process		GO:0031647	regulation of protein stability	ISO	UniProtKB:P11142	J:164563		Mouse Genome Informatics Scientific Curators (2010) Human to Mouse ISO GO annotation transfer.
MGI:105384	Hspa8	heat shock protein 8	protein coding gene	molecular_function		GO:0003723	RNA binding	ISO	RGD:621725	J:155856		Mouse Genome Informatics Scientific Curators (2010) Rat to Mouse ISO GO annotation transfer.
MGI:105384	Hspa8	heat shock protein 8	protein coding gene	cellular_component		GO:0008021	synaptic vesicle	ISO	RGD:621725	J:155856		Mouse Genome Informatics Scientific Curators (2010) Rat to Mouse ISO GO annotation transfer.
MGI:105384	Hspa8	heat shock protein 8	protein coding gene	cellular_component		GO:0043195	terminal bouton	ISO	RGD:621725	J:155856		Mouse Genome Informatics Scientific Curators (2010) Rat to Mouse ISO GO annotation transfer.
MGI:105384	Hspa8	heat shock protein 8	protein coding gene	molecular_function		GO:0008134	transcription factor binding	ISO	RGD:621725	J:155856		Mouse Genome Informatics Scientific Curators (2010) Rat to Mouse ISO GO annotation transfer.
MGI:105384	Hspa8	heat shock protein 8	protein coding gene	cellular_component	colocalizes_with	GO:0000151	ubiquitin ligase complex	ISO	UniProtKB:P11142	J:164563		Mouse Genome Informatics Scientific Curators (2010) Human to Mouse ISO GO annotation transfer.
MGI:105384	Hspa8	heat shock protein 8	protein coding gene	molecular_function		GO:0031625	ubiquitin protein ligase binding	ISO	UniProtKB:P11142	J:164563		Mouse Genome Informatics Scientific Curators (2010) Human to Mouse ISO GO annotation transfer.
MGI:105384	Hspa8	heat shock protein 8	protein coding gene	molecular_function		GO:0051082	unfolded protein binding	ISO	RGD:621725	J:155856		Mouse Genome Informatics Scientific Curators (2010) Rat to Mouse ISO GO annotation transfer.
MGI:105384	Hspa8	heat shock protein 8	protein coding gene	molecular_function		GO:0051082	unfolded protein binding	ISO	UniProtKB:P11142	J:164563		Mouse Genome Informatics Scientific Curators (2010) Human to Mouse ISO GO annotation transfer.
MGI:105384	Hspa8	heat shock protein 8	protein coding gene	cellular_component		GO:0001917	photoreceptor inner segment	ISO	RGD:621725	J:155856		Mouse Genome Informatics Scientific Curators (2010) Rat to Mouse ISO GO annotation transfer.
MGI:105933	Rab3ip	RAB3A interacting protein	protein coding gene	biological_process		GO:0060271	cilium assembly	ISO	UniProtKB:Q96QF0	J:164563		Mouse Genome Informatics Scientific Curators (2010) Human to Mouse ISO GO annotation transfer.
MGI:105933	Rab3ip	RAB3A interacting protein	protein coding gene	cellular_component		GO:0042995	cell projection	IEA	UniProtKB-KW:KW-0966	J:60000		Mouse Genome Informatics Scientific Curators (2000) Gene Ontology Annotation by electronic association of SwissProt Keywords with GO terms.
MGI:105933	Rab3ip	RAB3A interacting protein	protein coding gene	cellular_component		GO:0005856	cytoskeleton	IEA	UniProtKB-KW:KW-0206	J:60000		Mouse Genome Informatics Scientific Curators (2000) Gene Ontology Annotation by electronic association of SwissProt Keywords with GO terms.
MGI:105933	Rab3ip	RAB3A interacting protein	protein coding gene	molecular_function		GO:0005085	guanyl-nucleotide exchange factor activity	IEA	UniProtKB-KW:KW-0344	J:60000		Mouse Genome Informatics Scientific Curators (2000) Gene Ontology Annotation by electronic association of SwissProt Keywords with GO terms.
MGI:105933	Rab3ip	RAB3A interacting protein	protein coding gene	biological_process		GO:0015031	protein transport	IEA	UniProtKB-KW:KW-0653	J:60000		Mouse Genome Informatics Scientific Curators (2000) Gene Ontology Annotation by electronic association of SwissProt Keywords with GO terms.
MGI:105933	Rab3ip	RAB3A interacting protein	protein coding gene	biological_process		GO:0006810	transport	IEA	UniProtKB-KW:KW-0813	J:60000		Mouse Genome Informatics Scientific Curators (2000) Gene Ontology Annotation by electronic association of SwissProt Keywords with GO terms.
MGI:105933	Rab3ip	RAB3A interacting protein	protein coding gene	cellular_component		GO:0005737	cytoplasm	ISO	EMBL:AJ312896	J:73065		Mouse Genome Informatics Scientific Curators (2001) Gene Ontology Annotation by the MGI Curatorial Staff.
MGI:105933	Rab3ip	RAB3A interacting protein	protein coding gene	cellular_component		GO:0005829	cytosol	ISO	RGD:620650	J:155856		Mouse Genome Informatics Scientific Curators (2010) Rat to Mouse ISO GO annotation transfer.
MGI:105933	Rab3ip	RAB3A interacting protein	protein coding gene	cellular_component		GO:0005829	cytosol	ISO	UniProtKB:Q96QF0	J:164563		Mouse Genome Informatics Scientific Curators (2010) Human to Mouse ISO GO annotation transfer.
MGI:105933	Rab3ip	RAB3A interacting protein	protein coding gene	cellular_component	colocalizes_with	GO:0005794	Golgi apparatus	ISO	RGD:620650	J:155856		Mouse Genome Informatics Scientific Curators (2010) Rat to Mouse ISO GO annotation transfer.
MGI:105933	Rab3ip	RAB3A interacting protein	protein coding gene	molecular_function		GO:0051020	GTPase binding	ISO	RGD:620650	J:155856		Mouse Genome Informatics Scientific Curators (2010) Rat to Mouse ISO GO annotation transfer.
MGI:105933	Rab3ip	RAB3A interacting protein	protein coding gene	biological_process		GO:0051490	negative regulation of filopodium assembly	ISO	RGD:620650	J:155856		Mouse Genome Informatics Scientific Curators (2010) Rat to Mouse ISO GO annotation transfer.
MGI:105933	Rab3ip	RAB3A interacting protein	protein coding gene	cellular_component		GO:0005634	nucleus	ISO	EMBL:AJ312896	J:73065		Mouse Genome Informatics Scientific Curators (2001) Gene Ontology Annotation by the MGI Curatorial Staff.
MGI:105933	Rab3ip	RAB3A interacting protein	protein coding gene	cellular_component		GO:0005634	nucleus	ISO	UniProtKB:Q96QF0	J:164563		Mouse Genome Informatics Scientific Curators (2010) Human to Mouse ISO GO annotation transfer.
MGI:105933	Rab3ip	RAB3A interacting protein	protein coding gene	cellular_component		GO:0048471	perinuclear region of cytoplasm	ISO	RGD:620650	J:155856		Mouse Genome Informatics Scientific Curators (2010) Rat to Mouse ISO GO annotation transfer.
MGI:105933	Rab3ip	RAB3A interacting protein	protein coding gene	biological_process		GO:0033365	protein localization to organelle	ISO	UniProtKB:Q96QF0	J:164563		Mouse Genome Informatics Scientific Curators (2010) Human to Mouse ISO GO annotation transfer.
MGI:105933	Rab3ip	RAB3A interacting protein	protein coding gene	biological_process		GO:0006612	protein targeting to membrane	ISO	UniProtKB:Q96QF0	J:164563		Mouse Genome Informatics Scientific Curators (2010) Human to Mouse ISO GO annotation transfer.
MGI:105933	Rab3ip	RAB3A interacting protein	protein coding gene	cellular_component		GO:1990635	proximal dendrite	ISO	RGD:620650	J:155856		Mouse Genome Informatics Scientific Curators (2010) Rat to Mouse ISO GO annotation transfer.
MGI:105933	Rab3ip	RAB3A interacting protein	protein coding gene	molecular_function		GO:0017112	Rab guanyl-nucleotide exchange factor activity	ISO	RGD:620650	J:155856		Mouse Genome Informatics Scientific Curators (2010) Rat to Mouse ISO GO annotation transfer.
MGI:105933	Rab3ip	RAB3A interacting protein	protein coding gene	molecular_function		GO:0017112	Rab guanyl-nucleotide exchange factor activity	ISO	UniProtKB:Q96QF0	J:164563		Mouse Genome Informatics Scientific Curators (2010) Human to Mouse ISO GO annotation transfer.
MGI:105933	Rab3ip	RAB3A interacting protein	protein coding gene	cellular_component		GO:0005813	centrosome	ISO	UniProtKB:Q96QF0	J:164563		Mouse Genome Informatics Scientific Curators (2010) Human to Mouse ISO GO annotation transfer.
MGI:106582	Rfx3	regulatory factor X, 3 (influences HLA class II expression)	protein coding gene	biological_process		GO:0060271	cilium assembly	IMP		J:169647	20413507	Ait-Lounis A, et al. (2010) The transcription factor Rfx3 regulates beta-cell differentiation, function, and glucokinase expression. Diabetes 59(7):1674-85
MGI:106582	Rfx3	regulatory factor X, 3 (influences HLA class II expression)	protein coding gene	biological_process		GO:0060285	cilium-dependent cell motility	IMP		J:153136	19671664	El Zein L, et al. (2009) RFX3 governs growth and beating efficiency of motile cilia in mouse and controls the expression of genes involved in human ciliopathies. J Cell Sci 122(Pt 17):3180-9
MGI:106582	Rfx3	regulatory factor X, 3 (influences HLA class II expression)	protein coding gene	biological_process		GO:0060287	epithelial cilium movement involved in determination of left/right asymmetry	IMP		J:89880	15121860	Bonnafe E, et al. (2004) The transcription factor RFX3 directs nodal cilium development and left-right asymmetry specification. Mol Cell Biol 24(10):4417-27
MGI:106582	Rfx3	regulatory factor X, 3 (influences HLA class II expression)	protein coding gene	cellular_component		GO:0005667	transcription factor complex	IC	GO:0000790	J:169647	20413507	Ait-Lounis A, et al. (2010) The transcription factor Rfx3 regulates beta-cell differentiation, function, and glucokinase expression. Diabetes 59(7):1674-85
MGI:106582	Rfx3	regulatory factor X, 3 (influences HLA class II expression)	protein coding gene	biological_process		GO:0030154	cell differentiation	IEA	UniProtKB-KW:KW-0221	J:60000		Mouse Genome Informatics Scientific Curators (2000) Gene Ontology Annotation by electronic association of SwissProt Keywords with GO terms.
MGI:106582	Rfx3	regulatory factor X, 3 (influences HLA class II expression)	protein coding gene	molecular_function		GO:0003677	DNA binding	IEA	InterPro:IPR003150|InterPro:IPR007668	J:72247		Mouse Genome Informatics Scientific Curators (2001) Gene Ontology Annotation by the MGI Curatorial Staff.
MGI:106582	Rfx3	regulatory factor X, 3 (influences HLA class II expression)	protein coding gene	molecular_function		GO:0003677	DNA binding	IEA	UniProtKB-KW:KW-0238	J:60000		Mouse Genome Informatics Scientific Curators (2000) Gene Ontology Annotation by electronic association of SwissProt Keywords with GO terms.
MGI:106582	Rfx3	regulatory factor X, 3 (influences HLA class II expression)	protein coding gene	biological_process		GO:0007275	multicellular organism development	IEA	UniProtKB-KW:KW-0217	J:60000		Mouse Genome Informatics Scientific Curators (2000) Gene Ontology Annotation by electronic association of SwissProt Keywords with GO terms.
MGI:106582	Rfx3	regulatory factor X, 3 (influences HLA class II expression)	protein coding gene	cellular_component		GO:0005634	nucleus	IEA	InterPro:IPR007668	J:72247		Mouse Genome Informatics Scientific Curators (2001) Gene Ontology Annotation by the MGI Curatorial Staff.
MGI:106582	Rfx3	regulatory factor X, 3 (influences HLA class II expression)	protein coding gene	cellular_component		GO:0005634	nucleus	IEA	UniProtKB-KW:KW-0539	J:60000		Mouse Genome Informatics Scientific Curators (2000) Gene Ontology Annotation by electronic association of SwissProt Keywords with GO terms.
MGI:106582	Rfx3	regulatory factor X, 3 (influences HLA class II expression)	protein coding gene	biological_process		GO:0048469	cell maturation	IMP		J:169647	20413507	Ait-Lounis A, et al. (2010) The transcription factor Rfx3 regulates beta-cell differentiation, function, and glucokinase expression. Diabetes 59(7):1674-85
MGI:106582	Rfx3	regulatory factor X, 3 (influences HLA class II expression)	protein coding gene	biological_process		GO:0031018	endocrine pancreas development	IMP		J:122122	17229940	Ait-Lounis A, et al. (2007) Novel function of the ciliogenic transcription factor RFX3 in development of the endocrine pancreas. Diabetes 56(4):950-9
MGI:106582	Rfx3	regulatory factor X, 3 (influences HLA class II expression)	protein coding gene	cellular_component		GO:0000790	nuclear chromatin	IDA		J:169647	20413507	Ait-Lounis A, et al. (2010) The transcription factor Rfx3 regulates beta-cell differentiation, function, and glucokinase expression. Diabetes 59(7):1674-85
MGI:106582	Rfx3	regulatory factor X, 3 (influences HLA class II expression)	protein coding gene	biological_process		GO:0045944	positive regulation of transcription from RNA polymerase II promoter	IMP		J:169647	20413507	Ait-Lounis A, et al. (2010) The transcription factor Rfx3 regulates beta-cell differentiation, function, and glucokinase expression. Diabetes 59(7):1674-85
MGI:106582	Rfx3	regulatory factor X, 3 (influences HLA class II expression)	protein coding gene	biological_process		GO:0045893	positive regulation of transcription, DNA-templated	IDA		J:169647	20413507	Ait-Lounis A, et al. (2010) The transcription factor Rfx3 regulates beta-cell differentiation, function, and glucokinase expression. Diabetes 59(7):1674-85
MGI:106582	Rfx3	regulatory factor X, 3 (influences HLA class II expression)	protein coding gene	biological_process		GO:2000078	positive regulation of type B pancreatic cell development	IMP		J:169647	20413507	Ait-Lounis A, et al. (2010) The transcription factor Rfx3 regulates beta-cell differentiation, function, and glucokinase expression. Diabetes 59(7):1674-85
MGI:106582	Rfx3	regulatory factor X, 3 (influences HLA class II expression)	protein coding gene	molecular_function		GO:0005515	protein binding	IPI	UniProtKB:Q8C7R7	J:156925	20148032	Smith SB, et al. (2010) Rfx6 directs islet formation and insulin production in mice and humans. Nature 463(7282):775-80
MGI:106582	Rfx3	regulatory factor X, 3 (influences HLA class II expression)	protein coding gene	biological_process		GO:0050796	regulation of insulin secretion	IMP		J:122122	17229940	Ait-Lounis A, et al. (2007) Novel function of the ciliogenic transcription factor RFX3 in development of the endocrine pancreas. Diabetes 56(4):950-9
MGI:106582	Rfx3	regulatory factor X, 3 (influences HLA class II expression)	protein coding gene	biological_process		GO:0050796	regulation of insulin secretion	IMP		J:169647	20413507	Ait-Lounis A, et al. (2010) The transcription factor Rfx3 regulates beta-cell differentiation, function, and glucokinase expression. Diabetes 59(7):1674-85
MGI:106582	Rfx3	regulatory factor X, 3 (influences HLA class II expression)	protein coding gene	biological_process		GO:0006355	regulation of transcription, DNA-templated	IMP		J:153136	19671664	El Zein L, et al. (2009) RFX3 governs growth and beating efficiency of motile cilia in mouse and controls the expression of genes involved in human ciliopathies. J Cell Sci 122(Pt 17):3180-9
MGI:106582	Rfx3	regulatory factor X, 3 (influences HLA class II expression)	protein coding gene	biological_process		GO:0006355	regulation of transcription, DNA-templated	IMP		J:89880	15121860	Bonnafe E, et al. (2004) The transcription factor RFX3 directs nodal cilium development and left-right asymmetry specification. Mol Cell Biol 24(10):4417-27
MGI:106582	Rfx3	regulatory factor X, 3 (influences HLA class II expression)	protein coding gene	molecular_function		GO:0043565	sequence-specific DNA binding	IDA		J:209144	24531968	Bae BI, et al. (2014) Evolutionarily dynamic alternative splicing of GPR56 regulates regional cerebral cortical patterning. Science 343(6172):764-8
MGI:106582	Rfx3	regulatory factor X, 3 (influences HLA class II expression)	protein coding gene	molecular_function		GO:0003700	transcription factor activity, sequence-specific DNA binding	IDA		J:169647	20413507	Ait-Lounis A, et al. (2010) The transcription factor Rfx3 regulates beta-cell differentiation, function, and glucokinase expression. Diabetes 59(7):1674-85
MGI:106582	Rfx3	regulatory factor X, 3 (influences HLA class II expression)	protein coding gene	molecular_function		GO:0044212	transcription regulatory region DNA binding	IDA		J:153136	19671664	El Zein L, et al. (2009) RFX3 governs growth and beating efficiency of motile cilia in mouse and controls the expression of genes involved in human ciliopathies. J Cell Sci 122(Pt 17):3180-9
MGI:106582	Rfx3	regulatory factor X, 3 (influences HLA class II expression)	protein coding gene	biological_process		GO:0006351	transcription, DNA-templated	IMP		J:153136	19671664	El Zein L, et al. (2009) RFX3 governs growth and beating efficiency of motile cilia in mouse and controls the expression of genes involved in human ciliopathies. J Cell Sci 122(Pt 17):3180-9
MGI:106582	Rfx3	regulatory factor X, 3 (influences HLA class II expression)	protein coding gene	biological_process		GO:0072560	type B pancreatic cell maturation	IMP		J:169647	20413507	Ait-Lounis A, et al. (2010) The transcription factor Rfx3 regulates beta-cell differentiation, function, and glucokinase expression. Diabetes 59(7):1674-85
MGI:106582	Rfx3	regulatory factor X, 3 (influences HLA class II expression)	protein coding gene	molecular_function		GO:0000978	RNA polymerase II core promoter proximal region sequence-specific DNA binding	IBA	PANTHER:PTN000289470	J:161428		Gaudet P, et al. (2010) Annotation inferences using phylogenetic trees.
MGI:106582	Rfx3	regulatory factor X, 3 (influences HLA class II expression)	protein coding gene	biological_process		GO:0045892	negative regulation of transcription, DNA-templated	ISO	UniProtKB:P48380	J:164563		Mouse Genome Informatics Scientific Curators (2010) Human to Mouse ISO GO annotation transfer.
MGI:106582	Rfx3	regulatory factor X, 3 (influences HLA class II expression)	protein coding gene	cellular_component		GO:0000790	nuclear chromatin	ISO	UniProtKB:P48380	J:164563		Mouse Genome Informatics Scientific Curators (2010) Human to Mouse ISO GO annotation transfer.
MGI:106582	Rfx3	regulatory factor X, 3 (influences HLA class II expression)	protein coding gene	biological_process		GO:0045893	positive regulation of transcription, DNA-templated	ISO	UniProtKB:P48380	J:164563		Mouse Genome Informatics Scientific Curators (2010) Human to Mouse ISO GO annotation transfer.
MGI:106582	Rfx3	regulatory factor X, 3 (influences HLA class II expression)	protein coding gene	molecular_function		GO:0044212	transcription regulatory region DNA binding	ISO	UniProtKB:P48380	J:164563		Mouse Genome Informatics Scientific Curators (2010) Human to Mouse ISO GO annotation transfer.
MGI:106582	Rfx3	regulatory factor X, 3 (influences HLA class II expression)	protein coding gene	biological_process		GO:0007368	determination of left/right symmetry	IMP	MGI:3045792	J:89880	15121860	Bonnafe E, et al. (2004) The transcription factor RFX3 directs nodal cilium development and left-right asymmetry specification. Mol Cell Biol 24(10):4417-27
MGI:106922	Vdac3	voltage-dependent anion channel 3	protein coding gene	biological_process		GO:1902017	regulation of cilium assembly	IEA	InterPro:IPR030271	J:72247		Mouse Genome Informatics Scientific Curators (2001) Gene Ontology Annotation by the MGI Curatorial Staff.
MGI:106922	Vdac3	voltage-dependent anion channel 3	protein coding gene	biological_process		GO:0006820	anion transport	IEA	InterPro:IPR001925	J:72247		Mouse Genome Informatics Scientific Curators (2001) Gene Ontology Annotation by the MGI Curatorial Staff.
MGI:106922	Vdac3	voltage-dependent anion channel 3	protein coding gene	cellular_component		GO:0016021	integral component of membrane	IEA	UniProtKB-KW:KW-0812	J:60000		Mouse Genome Informatics Scientific Curators (2000) Gene Ontology Annotation by electronic association of SwissProt Keywords with GO terms.
MGI:106922	Vdac3	voltage-dependent anion channel 3	protein coding gene	biological_process		GO:0006811	ion transport	IEA	UniProtKB-KW:KW-0406	J:60000		Mouse Genome Informatics Scientific Curators (2000) Gene Ontology Annotation by electronic association of SwissProt Keywords with GO terms.
MGI:106922	Vdac3	voltage-dependent anion channel 3	protein coding gene	cellular_component		GO:0016020	membrane	IEA	UniProtKB-KW:KW-0472	J:60000		Mouse Genome Informatics Scientific Curators (2000) Gene Ontology Annotation by electronic association of SwissProt Keywords with GO terms.
MGI:106922	Vdac3	voltage-dependent anion channel 3	protein coding gene	cellular_component		GO:0005741	mitochondrial outer membrane	IEA	InterPro:IPR001925|InterPro:IPR027246	J:72247		Mouse Genome Informatics Scientific Curators (2001) Gene Ontology Annotation by the MGI Curatorial Staff.
MGI:106922	Vdac3	voltage-dependent anion channel 3	protein coding gene	cellular_component		GO:0005741	mitochondrial outer membrane	IEA	UniProtKB-KW:KW-1000	J:60000		Mouse Genome Informatics Scientific Curators (2000) Gene Ontology Annotation by electronic association of SwissProt Keywords with GO terms.
MGI:106922	Vdac3	voltage-dependent anion channel 3	protein coding gene	molecular_function		GO:0000166	nucleotide binding	IEA	UniProtKB-KW:KW-0547	J:60000		Mouse Genome Informatics Scientific Curators (2000) Gene Ontology Annotation by electronic association of SwissProt Keywords with GO terms.
MGI:106922	Vdac3	voltage-dependent anion channel 3	protein coding gene	cellular_component		GO:0046930	pore complex	IEA	UniProtKB-KW:KW-0626	J:60000		Mouse Genome Informatics Scientific Curators (2000) Gene Ontology Annotation by electronic association of SwissProt Keywords with GO terms.
MGI:106922	Vdac3	voltage-dependent anion channel 3	protein coding gene	molecular_function		GO:0015288	porin activity	IEA	UniProtKB-KW:KW-0626	J:60000		Mouse Genome Informatics Scientific Curators (2000) Gene Ontology Annotation by electronic association of SwissProt Keywords with GO terms.
MGI:106922	Vdac3	voltage-dependent anion channel 3	protein coding gene	biological_process		GO:0044070	regulation of anion transport	IEA	InterPro:IPR001925	J:72247		Mouse Genome Informatics Scientific Curators (2001) Gene Ontology Annotation by the MGI Curatorial Staff.
MGI:106922	Vdac3	voltage-dependent anion channel 3	protein coding gene	biological_process		GO:0055085	transmembrane transport	IEA	InterPro:IPR001925|InterPro:IPR027246	J:72247		Mouse Genome Informatics Scientific Curators (2001) Gene Ontology Annotation by the MGI Curatorial Staff.
MGI:106922	Vdac3	voltage-dependent anion channel 3	protein coding gene	biological_process		GO:0006810	transport	IEA	UniProtKB-KW:KW-0813	J:60000		Mouse Genome Informatics Scientific Curators (2000) Gene Ontology Annotation by electronic association of SwissProt Keywords with GO terms.
MGI:106922	Vdac3	voltage-dependent anion channel 3	protein coding gene	molecular_function		GO:0008308	voltage-gated anion channel activity	IEA	InterPro:IPR001925|InterPro:IPR030271	J:72247		Mouse Genome Informatics Scientific Curators (2001) Gene Ontology Annotation by the MGI Curatorial Staff.
MGI:106922	Vdac3	voltage-dependent anion channel 3	protein coding gene	biological_process		GO:0001662	behavioral fear response	IMP	MGI:2182182	J:76838	11907043	Weeber EJ, et al. (2002) The role of mitochondrial porins and the permeability transition pore in learning and synaptic plasticity. J Biol Chem 277(21):18891-7
MGI:106922	Vdac3	voltage-dependent anion channel 3	protein coding gene	biological_process		GO:0007268	chemical synaptic transmission	IMP	MGI:2182182	J:76838	11907043	Weeber EJ, et al. (2002) The role of mitochondrial porins and the permeability transition pore in learning and synaptic plasticity. J Biol Chem 277(21):18891-7
MGI:106922	Vdac3	voltage-dependent anion channel 3	protein coding gene	cellular_component		GO:0005743	mitochondrial inner membrane	IDA		J:100953	12865426	Da Cruz S, et al. (2003) Proteomic analysis of the mouse liver mitochondrial inner membrane. J Biol Chem 278(42):41566-71
MGI:106922	Vdac3	voltage-dependent anion channel 3	protein coding gene	cellular_component		GO:0005739	mitochondrion	IDA		J:151002	18614015	Pagliarini DJ, et al. (2008) A mitochondrial protein compendium elucidates complex I disease biology. Cell 134(1):112-23
MGI:106922	Vdac3	voltage-dependent anion channel 3	protein coding gene	cellular_component		GO:0005739	mitochondrion	IDA		J:192731	23028046	Ha SD, et al. (2012) Cellular adaptation to anthrax lethal toxin-induced mitochondrial cholesterol enrichment, hyperpolarization, and reactive oxygen species generation through downregulating MLN64 in macrophages. Mol Cell Biol 32(23):4846-60
MGI:106922	Vdac3	voltage-dependent anion channel 3	protein coding gene	cellular_component		GO:0005739	mitochondrion	IDA		J:86816	14651853	Mootha VK, et al. (2003) Integrated analysis of protein composition, tissue diversity, and gene regulation in mouse mitochondria. Cell 115(5):629-40
MGI:106922	Vdac3	voltage-dependent anion channel 3	protein coding gene	biological_process		GO:0007270	neuron-neuron synaptic transmission	IMP	MGI:2182182	J:76838	11907043	Weeber EJ, et al. (2002) The role of mitochondrial porins and the permeability transition pore in learning and synaptic plasticity. J Biol Chem 277(21):18891-7
MGI:106922	Vdac3	voltage-dependent anion channel 3	protein coding gene	cellular_component		GO:0070062	extracellular exosome	ISO	UniProtKB:Q9Y277	J:164563		Mouse Genome Informatics Scientific Curators (2010) Human to Mouse ISO GO annotation transfer.
MGI:106922	Vdac3	voltage-dependent anion channel 3	protein coding gene	cellular_component		GO:0005739	mitochondrion	ISO	RGD:621577	J:155856		Mouse Genome Informatics Scientific Curators (2010) Rat to Mouse ISO GO annotation transfer.
MGI:106922	Vdac3	voltage-dependent anion channel 3	protein coding gene	cellular_component		GO:0005739	mitochondrion	ISO	UniProtKB:Q9Y277	J:164563		Mouse Genome Informatics Scientific Curators (2010) Human to Mouse ISO GO annotation transfer.
MGI:106922	Vdac3	voltage-dependent anion channel 3	protein coding gene	cellular_component		GO:0005634	nucleus	ISO	UniProtKB:Q9Y277	J:164563		Mouse Genome Informatics Scientific Curators (2010) Human to Mouse ISO GO annotation transfer.
MGI:106922	Vdac3	voltage-dependent anion channel 3	protein coding gene	cellular_component		GO:0005791	rough endoplasmic reticulum	ISO	RGD:621577	J:155856		Mouse Genome Informatics Scientific Curators (2010) Rat to Mouse ISO GO annotation transfer.
MGI:106922	Vdac3	voltage-dependent anion channel 3	protein coding gene	cellular_component		GO:0008021	synaptic vesicle	ISO	RGD:621577	J:155856		Mouse Genome Informatics Scientific Curators (2010) Rat to Mouse ISO GO annotation transfer.
MGI:106922	Vdac3	voltage-dependent anion channel 3	protein coding gene	biological_process		GO:0007612	learning	IMP	MGI:2182182	J:76838	11907043	Weeber EJ, et al. (2002) The role of mitochondrial porins and the permeability transition pore in learning and synaptic plasticity. J Biol Chem 277(21):18891-7
MGI:107440	Cep131	centrosomal protein 131	protein coding gene	cellular_component		GO:0035869	ciliary transition zone	IDA		J:223125	24415959	Hall EA, et al. (2013) Acute versus chronic loss of mammalian Azi1/Cep131 results in distinct ciliary phenotypes. PLoS Genet 9(12):e1003928
MGI:107440	Cep131	centrosomal protein 131	protein coding gene	biological_process		GO:0042073	intraciliary transport	IMP	MGI:3870375	J:223125	24415959	Hall EA, et al. (2013) Acute versus chronic loss of mammalian Azi1/Cep131 results in distinct ciliary phenotypes. PLoS Genet 9(12):e1003928
MGI:107440	Cep131	centrosomal protein 131	protein coding gene	biological_process		GO:1905515	non-motile cilium assembly	IMP		J:223125	24415959	Hall EA, et al. (2013) Acute versus chronic loss of mammalian Azi1/Cep131 results in distinct ciliary phenotypes. PLoS Genet 9(12):e1003928
MGI:107440	Cep131	centrosomal protein 131	protein coding gene	biological_process		GO:0007288	sperm axoneme assembly	IMP	MGI:3870375	J:223125	24415959	Hall EA, et al. (2013) Acute versus chronic loss of mammalian Azi1/Cep131 results in distinct ciliary phenotypes. PLoS Genet 9(12):e1003928
MGI:107440	Cep131	centrosomal protein 131	protein coding gene	biological_process		GO:0060271	cilium assembly	IBA	PANTHER:PTN001267958	J:161428		Gaudet P, et al. (2010) Annotation inferences using phylogenetic trees.
MGI:107440	Cep131	centrosomal protein 131	protein coding gene	cellular_component		GO:0035869	ciliary transition zone	ISO	UniProtKB:Q9UPN4	J:164563		Mouse Genome Informatics Scientific Curators (2010) Human to Mouse ISO GO annotation transfer.
MGI:107440	Cep131	centrosomal protein 131	protein coding gene	biological_process		GO:0035735	intraciliary transport involved in cilium assembly	ISO	UniProtKB:Q9UPN4	J:164563		Mouse Genome Informatics Scientific Curators (2010) Human to Mouse ISO GO annotation transfer.
MGI:107440	Cep131	centrosomal protein 131	protein coding gene	biological_process		GO:0007049	cell cycle	IEA	UniProtKB-KW:KW-0131	J:60000		Mouse Genome Informatics Scientific Curators (2000) Gene Ontology Annotation by electronic association of SwissProt Keywords with GO terms.
MGI:107440	Cep131	centrosomal protein 131	protein coding gene	biological_process		GO:0030154	cell differentiation	IEA	UniProtKB-KW:KW-0221	J:60000		Mouse Genome Informatics Scientific Curators (2000) Gene Ontology Annotation by electronic association of SwissProt Keywords with GO terms.
MGI:107440	Cep131	centrosomal protein 131	protein coding gene	cellular_component		GO:0042995	cell projection	IEA	UniProtKB-KW:KW-0966	J:60000		Mouse Genome Informatics Scientific Curators (2000) Gene Ontology Annotation by electronic association of SwissProt Keywords with GO terms.
MGI:107440	Cep131	centrosomal protein 131	protein coding gene	biological_process		GO:0030030	cell projection organization	IEA	UniProtKB-KW:KW-0970	J:60000		Mouse Genome Informatics Scientific Curators (2000) Gene Ontology Annotation by electronic association of SwissProt Keywords with GO terms.
MGI:107440	Cep131	centrosomal protein 131	protein coding gene	cellular_component		GO:0005737	cytoplasm	IEA	UniProtKB-KW:KW-0963	J:60000		Mouse Genome Informatics Scientific Curators (2000) Gene Ontology Annotation by electronic association of SwissProt Keywords with GO terms.
MGI:107440	Cep131	centrosomal protein 131	protein coding gene	cellular_component		GO:0031410	cytoplasmic vesicle	IEA	UniProtKB-KW:KW-0968	J:60000		Mouse Genome Informatics Scientific Curators (2000) Gene Ontology Annotation by electronic association of SwissProt Keywords with GO terms.
MGI:107440	Cep131	centrosomal protein 131	protein coding gene	cellular_component		GO:0005856	cytoskeleton	IEA	UniProtKB-KW:KW-0206	J:60000		Mouse Genome Informatics Scientific Curators (2000) Gene Ontology Annotation by electronic association of SwissProt Keywords with GO terms.
MGI:107440	Cep131	centrosomal protein 131	protein coding gene	biological_process		GO:0007275	multicellular organism development	IEA	UniProtKB-KW:KW-0217	J:60000		Mouse Genome Informatics Scientific Curators (2000) Gene Ontology Annotation by electronic association of SwissProt Keywords with GO terms.
MGI:107440	Cep131	centrosomal protein 131	protein coding gene	biological_process		GO:0006810	transport	IEA	UniProtKB-KW:KW-0813	J:60000		Mouse Genome Informatics Scientific Curators (2000) Gene Ontology Annotation by electronic association of SwissProt Keywords with GO terms.
MGI:107440	Cep131	centrosomal protein 131	protein coding gene	cellular_component		GO:0001669	acrosomal vesicle	IDA		J:223125	24415959	Hall EA, et al. (2013) Acute versus chronic loss of mammalian Azi1/Cep131 results in distinct ciliary phenotypes. PLoS Genet 9(12):e1003928
MGI:107440	Cep131	centrosomal protein 131	protein coding gene	cellular_component		GO:0005623	cell	IMP	MGI:3870375	J:223125	24415959	Hall EA, et al. (2013) Acute versus chronic loss of mammalian Azi1/Cep131 results in distinct ciliary phenotypes. PLoS Genet 9(12):e1003928
MGI:107440	Cep131	centrosomal protein 131	protein coding gene	cellular_component		GO:0005622	intracellular	IMP	MGI:3870375	J:223125	24415959	Hall EA, et al. (2013) Acute versus chronic loss of mammalian Azi1/Cep131 results in distinct ciliary phenotypes. PLoS Genet 9(12):e1003928
MGI:107440	Cep131	centrosomal protein 131	protein coding gene	molecular_function		GO:0032403	protein complex binding	IDA		J:207969	24550735	Chamling X, et al. (2014) The centriolar satellite protein AZI1 interacts with BBS4 and regulates ciliary trafficking of the BBSome. PLoS Genet 10(2):e1004083
MGI:107440	Cep131	centrosomal protein 131	protein coding gene	cellular_component		GO:0045171	intercellular bridge	ISO	UniProtKB:Q9UPN4	J:164563		Mouse Genome Informatics Scientific Curators (2010) Human to Mouse ISO GO annotation transfer.
MGI:107440	Cep131	centrosomal protein 131	protein coding gene	cellular_component		GO:0043231	intracellular membrane-bounded organelle	ISO	UniProtKB:Q9UPN4	J:164563		Mouse Genome Informatics Scientific Curators (2010) Human to Mouse ISO GO annotation transfer.
MGI:107440	Cep131	centrosomal protein 131	protein coding gene	cellular_component		GO:0015630	microtubule cytoskeleton	ISO	UniProtKB:Q9UPN4	J:164563		Mouse Genome Informatics Scientific Curators (2010) Human to Mouse ISO GO annotation transfer.
MGI:107440	Cep131	centrosomal protein 131	protein coding gene	cellular_component		GO:0031965	nuclear membrane	ISO	UniProtKB:Q9UPN4	J:164563		Mouse Genome Informatics Scientific Curators (2010) Human to Mouse ISO GO annotation transfer.
MGI:107440	Cep131	centrosomal protein 131	protein coding gene	cellular_component		GO:0005634	nucleus	ISO	UniProtKB:Q9UPN4	J:164563		Mouse Genome Informatics Scientific Curators (2010) Human to Mouse ISO GO annotation transfer.
MGI:107440	Cep131	centrosomal protein 131	protein coding gene	biological_process		GO:0008284	positive regulation of cell proliferation	ISO	UniProtKB:Q9UPN4	J:164563		Mouse Genome Informatics Scientific Curators (2010) Human to Mouse ISO GO annotation transfer.
MGI:107440	Cep131	centrosomal protein 131	protein coding gene	biological_process		GO:0090316	positive regulation of intracellular protein transport	ISO	UniProtKB:Q9UPN4	J:164563		Mouse Genome Informatics Scientific Curators (2010) Human to Mouse ISO GO annotation transfer.
MGI:107440	Cep131	centrosomal protein 131	protein coding gene	molecular_function		GO:0032403	protein complex binding	ISO	UniProtKB:Q9UPN4	J:164563		Mouse Genome Informatics Scientific Curators (2010) Human to Mouse ISO GO annotation transfer.
MGI:107440	Cep131	centrosomal protein 131	protein coding gene	molecular_function		GO:0042803	protein homodimerization activity	ISO	UniProtKB:Q9UPN4	J:164563		Mouse Genome Informatics Scientific Curators (2010) Human to Mouse ISO GO annotation transfer.
MGI:107440	Cep131	centrosomal protein 131	protein coding gene	biological_process		GO:0007283	spermatogenesis	TAS		J:38559	9070930	Aoto H, et al. (1997) Genomic organization of the mouse AZ1 gene that encodes the protein localized to preacrosomes of spermatids. Genomics 40(1):138-41
MGI:107440	Cep131	centrosomal protein 131	protein coding gene	cellular_component		GO:0034451	centriolar satellite	IDA		J:223125	24415959	Hall EA, et al. (2013) Acute versus chronic loss of mammalian Azi1/Cep131 results in distinct ciliary phenotypes. PLoS Genet 9(12):e1003928
MGI:107440	Cep131	centrosomal protein 131	protein coding gene	biological_process		GO:1990953	intramanchette transport	IMP	MGI:3870375	J:223125	24415959	Hall EA, et al. (2013) Acute versus chronic loss of mammalian Azi1/Cep131 results in distinct ciliary phenotypes. PLoS Genet 9(12):e1003928
MGI:107440	Cep131	centrosomal protein 131	protein coding gene	cellular_component		GO:0002177	manchette	IMP	MGI:3870375	J:223125	24415959	Hall EA, et al. (2013) Acute versus chronic loss of mammalian Azi1/Cep131 results in distinct ciliary phenotypes. PLoS Genet 9(12):e1003928
MGI:107440	Cep131	centrosomal protein 131	protein coding gene	biological_process		GO:1905198	manchette assembly	IMP	MGI:3870375	J:223125	24415959	Hall EA, et al. (2013) Acute versus chronic loss of mammalian Azi1/Cep131 results in distinct ciliary phenotypes. PLoS Genet 9(12):e1003928
MGI:107440	Cep131	centrosomal protein 131	protein coding gene	biological_process		GO:0007286	spermatid development	IEP		J:30050	8529672	Aoto H, et al. (1995) Isolation of a novel cDNA that encodes a protein localized to the pre-acrosome region of spermatids. Eur J Biochem 234(1):8-15
MGI:107440	Cep131	centrosomal protein 131	protein coding gene	biological_process		GO:0007286	spermatid development	IMP	MGI:3870375	J:223125	24415959	Hall EA, et al. (2013) Acute versus chronic loss of mammalian Azi1/Cep131 results in distinct ciliary phenotypes. PLoS Genet 9(12):e1003928
MGI:107440	Cep131	centrosomal protein 131	protein coding gene	cellular_component		GO:0034451	centriolar satellite	IBA	PANTHER:PTN001267958	J:161428		Gaudet P, et al. (2010) Annotation inferences using phylogenetic trees.
MGI:107440	Cep131	centrosomal protein 131	protein coding gene	biological_process		GO:0010824	regulation of centrosome duplication	IBA	PANTHER:PTN001267958	J:161428		Gaudet P, et al. (2010) Annotation inferences using phylogenetic trees.
MGI:107440	Cep131	centrosomal protein 131	protein coding gene	cellular_component		GO:0034451	centriolar satellite	ISO	UniProtKB:Q9UPN4	J:164563		Mouse Genome Informatics Scientific Curators (2010) Human to Mouse ISO GO annotation transfer.
MGI:107440	Cep131	centrosomal protein 131	protein coding gene	cellular_component	colocalizes_with	GO:0005813	centrosome	ISO	UniProtKB:Q9UPN4	J:164563		Mouse Genome Informatics Scientific Curators (2010) Human to Mouse ISO GO annotation transfer.
MGI:107440	Cep131	centrosomal protein 131	protein coding gene	cellular_component		GO:0005813	centrosome	ISO	UniProtKB:Q9UPN4	J:164563		Mouse Genome Informatics Scientific Curators (2010) Human to Mouse ISO GO annotation transfer.
MGI:107440	Cep131	centrosomal protein 131	protein coding gene	cellular_component		GO:0005815	microtubule organizing center	ISO	UniProtKB:Q9UPN4	J:164563		Mouse Genome Informatics Scientific Curators (2010) Human to Mouse ISO GO annotation transfer.
MGI:107440	Cep131	centrosomal protein 131	protein coding gene	biological_process		GO:0071539	protein localization to centrosome	ISO	UniProtKB:Q9UPN4	J:164563		Mouse Genome Informatics Scientific Curators (2010) Human to Mouse ISO GO annotation transfer.
MGI:107440	Cep131	centrosomal protein 131	protein coding gene	biological_process		GO:0010824	regulation of centrosome duplication	ISO	UniProtKB:Q9UPN4	J:164563		Mouse Genome Informatics Scientific Curators (2010) Human to Mouse ISO GO annotation transfer.
MGI:107477	Stil	Scl/Tal1 interrupting locus	protein coding gene	biological_process		GO:1905515	non-motile cilium assembly	IMP	MGI:2152962	J:197278	22349705	Vulprecht J, et al. (2012) STIL is required for centriole duplication in human cells. J Cell Sci 125(Pt 5):1353-62
MGI:107477	Stil	Scl/Tal1 interrupting locus	protein coding gene	cellular_component		GO:0005856	cytoskeleton	IEA	UniProtKB-KW:KW-0206	J:60000		Mouse Genome Informatics Scientific Curators (2000) Gene Ontology Annotation by electronic association of SwissProt Keywords with GO terms.
MGI:107477	Stil	Scl/Tal1 interrupting locus	protein coding gene	biological_process		GO:0007275	multicellular organism development	IEA	UniProtKB-KW:KW-0217	J:60000		Mouse Genome Informatics Scientific Curators (2000) Gene Ontology Annotation by electronic association of SwissProt Keywords with GO terms.
MGI:107477	Stil	Scl/Tal1 interrupting locus	protein coding gene	biological_process		GO:0033504	floor plate development	IMP	MGI:2152962	J:55887	10385121	Izraeli S, et al. (1999) The SIL gene is required for mouse embryonic axial development and left-right specification. Nature 399(6737):691-4
MGI:107477	Stil	Scl/Tal1 interrupting locus	protein coding gene	biological_process		GO:0001701	in utero embryonic development	IMP	MGI:2152962	J:55887	10385121	Izraeli S, et al. (1999) The SIL gene is required for mouse embryonic axial development and left-right specification. Nature 399(6737):691-4
MGI:107477	Stil	Scl/Tal1 interrupting locus	protein coding gene	biological_process		GO:0071174	mitotic spindle checkpoint	IMP		J:100018	16024801	Campaner S, et al. (2005) Sil phosphorylation in a pin1 binding domain affects the duration of the spindle checkpoint. Mol Cell Biol 25(15):6660-72
MGI:107477	Stil	Scl/Tal1 interrupting locus	protein coding gene	biological_process		GO:0035264	multicellular organism growth	IMP	MGI:2152962	J:55887	10385121	Izraeli S, et al. (1999) The SIL gene is required for mouse embryonic axial development and left-right specification. Nature 399(6737):691-4
MGI:107477	Stil	Scl/Tal1 interrupting locus	protein coding gene	biological_process		GO:0043066	negative regulation of apoptotic process	IMP	MGI:2152962	J:55887	10385121	Izraeli S, et al. (1999) The SIL gene is required for mouse embryonic axial development and left-right specification. Nature 399(6737):691-4
MGI:107477	Stil	Scl/Tal1 interrupting locus	protein coding gene	biological_process		GO:0045737	positive regulation of cyclin-dependent protein serine/threonine kinase activity	IMP		J:100018	16024801	Campaner S, et al. (2005) Sil phosphorylation in a pin1 binding domain affects the duration of the spindle checkpoint. Mol Cell Biol 25(15):6660-72
MGI:107477	Stil	Scl/Tal1 interrupting locus	protein coding gene	molecular_function		GO:0005515	protein binding	IPI	UniProtKB:Q13526	J:100018	16024801	Campaner S, et al. (2005) Sil phosphorylation in a pin1 binding domain affects the duration of the spindle checkpoint. Mol Cell Biol 25(15):6660-72
MGI:107477	Stil	Scl/Tal1 interrupting locus	protein coding gene	cellular_component		GO:0005737	cytoplasm	ISO	UniProtKB:Q15468	J:197278	22349705	Vulprecht J, et al. (2012) STIL is required for centriole duplication in human cells. J Cell Sci 125(Pt 5):1353-62
MGI:107477	Stil	Scl/Tal1 interrupting locus	protein coding gene	biological_process		GO:0007052	mitotic spindle organization	ISO	UniProtKB:Q15468	J:197278	22349705	Vulprecht J, et al. (2012) STIL is required for centriole duplication in human cells. J Cell Sci 125(Pt 5):1353-62
MGI:107477	Stil	Scl/Tal1 interrupting locus	protein coding gene	biological_process		GO:0051298	centrosome duplication	IMP	MGI:2152962	J:197278	22349705	Vulprecht J, et al. (2012) STIL is required for centriole duplication in human cells. J Cell Sci 125(Pt 5):1353-62
MGI:107477	Stil	Scl/Tal1 interrupting locus	protein coding gene	biological_process		GO:0007368	determination of left/right symmetry	IMP	MGI:2152962	J:55887	10385121	Izraeli S, et al. (1999) The SIL gene is required for mouse embryonic axial development and left-right specification. Nature 399(6737):691-4
MGI:107477	Stil	Scl/Tal1 interrupting locus	protein coding gene	biological_process		GO:0000578	embryonic axis specification	IMP	MGI:2152962	J:55887	10385121	Izraeli S, et al. (1999) The SIL gene is required for mouse embryonic axial development and left-right specification. Nature 399(6737):691-4
MGI:107477	Stil	Scl/Tal1 interrupting locus	protein coding gene	biological_process		GO:0030900	forebrain development	IMP	MGI:2152962	J:55887	10385121	Izraeli S, et al. (1999) The SIL gene is required for mouse embryonic axial development and left-right specification. Nature 399(6737):691-4
MGI:107477	Stil	Scl/Tal1 interrupting locus	protein coding gene	biological_process		GO:0001947	heart looping	IMP	MGI:2152962	J:55887	10385121	Izraeli S, et al. (1999) The SIL gene is required for mouse embryonic axial development and left-right specification. Nature 399(6737):691-4
MGI:107477	Stil	Scl/Tal1 interrupting locus	protein coding gene	biological_process		GO:0001843	neural tube closure	IMP	MGI:2152962	J:55887	10385121	Izraeli S, et al. (1999) The SIL gene is required for mouse embryonic axial development and left-right specification. Nature 399(6737):691-4
MGI:107477	Stil	Scl/Tal1 interrupting locus	protein coding gene	biological_process		GO:0021915	neural tube development	IMP	MGI:2152962	J:55887	10385121	Izraeli S, et al. (1999) The SIL gene is required for mouse embryonic axial development and left-right specification. Nature 399(6737):691-4
MGI:107477	Stil	Scl/Tal1 interrupting locus	protein coding gene	biological_process		GO:0030903	notochord development	IMP	MGI:2152962	J:55887	10385121	Izraeli S, et al. (1999) The SIL gene is required for mouse embryonic axial development and left-right specification. Nature 399(6737):691-4
MGI:107477	Stil	Scl/Tal1 interrupting locus	protein coding gene	biological_process		GO:0007224	smoothened signaling pathway	IMP	MGI:2152962	J:55887	10385121	Izraeli S, et al. (1999) The SIL gene is required for mouse embryonic axial development and left-right specification. Nature 399(6737):691-4
MGI:107477	Stil	Scl/Tal1 interrupting locus	protein coding gene	cellular_component		GO:0005814	centriole	ISO	UniProtKB:Q15468	J:164563		Mouse Genome Informatics Scientific Curators (2010) Human to Mouse ISO GO annotation transfer.
MGI:107477	Stil	Scl/Tal1 interrupting locus	protein coding gene	cellular_component		GO:0005814	centriole	ISO	UniProtKB:Q15468	J:197278	22349705	Vulprecht J, et al. (2012) STIL is required for centriole duplication in human cells. J Cell Sci 125(Pt 5):1353-62
MGI:107477	Stil	Scl/Tal1 interrupting locus	protein coding gene	cellular_component		GO:0005813	centrosome	ISO	UniProtKB:Q15468	J:164563		Mouse Genome Informatics Scientific Curators (2010) Human to Mouse ISO GO annotation transfer.
MGI:107477	Stil	Scl/Tal1 interrupting locus	protein coding gene	cellular_component		GO:0005813	centrosome	ISO	UniProtKB:Q15468	J:197278	22349705	Vulprecht J, et al. (2012) STIL is required for centriole duplication in human cells. J Cell Sci 125(Pt 5):1353-62
MGI:107477	Stil	Scl/Tal1 interrupting locus	protein coding gene	biological_process		GO:0051298	centrosome duplication	ISO	UniProtKB:Q15468	J:197278	22349705	Vulprecht J, et al. (2012) STIL is required for centriole duplication in human cells. J Cell Sci 125(Pt 5):1353-62
MGI:107477	Stil	Scl/Tal1 interrupting locus	protein coding gene	biological_process		GO:0051298	centrosome duplication	ISO	UniProtKB:Q15468	J:197278	22349705	Vulprecht J, et al. (2012) STIL is required for centriole duplication in human cells. J Cell Sci 125(Pt 5):1353-62
MGI:107477	Stil	Scl/Tal1 interrupting locus	protein coding gene	biological_process		GO:0071539	protein localization to centrosome	ISO	UniProtKB:Q15468	J:197278	22349705	Vulprecht J, et al. (2012) STIL is required for centriole duplication in human cells. J Cell Sci 125(Pt 5):1353-62
MGI:107477	Stil	Scl/Tal1 interrupting locus	protein coding gene	biological_process		GO:0046599	regulation of centriole replication	ISO	UniProtKB:Q15468	J:164563		Mouse Genome Informatics Scientific Curators (2010) Human to Mouse ISO GO annotation transfer.
MGI:107688	Kif3b	kinesin family member 3B	protein coding gene	cellular_component		GO:0005929	cilium	IDA		J:154656	19253336	Follit JA, et al. (2009) Characterization of mouse IFT complex B. Cell Motil Cytoskeleton 66(8):457-68
MGI:107688	Kif3b	kinesin family member 3B	protein coding gene	cellular_component		GO:0005929	cilium	IDA		J:233668	25243405	Broekhuis JR, et al. (2014) Regulation of cilium length and intraflagellar transport by the RCK-kinases ICK and MOK in renal epithelial cells. PLoS One 9(9):e108470
MGI:107688	Kif3b	kinesin family member 3B	protein coding gene	cellular_component	colocalizes_with	GO:0030990	intraciliary transport particle	IDA		J:86875	12821668	Baker SA, et al. (2003) IFT20 links kinesin II with a mammalian intraflagellar transport complex that is conserved in motile flagella and sensory cilia. J Biol Chem 278(36):34211-8
MGI:107688	Kif3b	kinesin family member 3B	protein coding gene	molecular_function		GO:0005524	ATP binding	IEA	InterPro:IPR019821|InterPro:IPR001752	J:72247		Mouse Genome Informatics Scientific Curators (2001) Gene Ontology Annotation by the MGI Curatorial Staff.
MGI:107688	Kif3b	kinesin family member 3B	protein coding gene	molecular_function		GO:0005524	ATP binding	IEA	UniProtKB-KW:KW-0067	J:60000		Mouse Genome Informatics Scientific Curators (2000) Gene Ontology Annotation by electronic association of SwissProt Keywords with GO terms.
MGI:107688	Kif3b	kinesin family member 3B	protein coding gene	cellular_component		GO:0042995	cell projection	IEA	UniProtKB-KW:KW-0966	J:60000		Mouse Genome Informatics Scientific Curators (2000) Gene Ontology Annotation by electronic association of SwissProt Keywords with GO terms.
MGI:107688	Kif3b	kinesin family member 3B	protein coding gene	cellular_component		GO:0005737	cytoplasm	IEA	UniProtKB-KW:KW-0963	J:60000		Mouse Genome Informatics Scientific Curators (2000) Gene Ontology Annotation by electronic association of SwissProt Keywords with GO terms.
MGI:107688	Kif3b	kinesin family member 3B	protein coding gene	cellular_component		GO:0005856	cytoskeleton	IEA	UniProtKB-KW:KW-0206	J:60000		Mouse Genome Informatics Scientific Curators (2000) Gene Ontology Annotation by electronic association of SwissProt Keywords with GO terms.
MGI:107688	Kif3b	kinesin family member 3B	protein coding gene	cellular_component		GO:0005874	microtubule	IEA	UniProtKB-KW:KW-0493	J:60000		Mouse Genome Informatics Scientific Curators (2000) Gene Ontology Annotation by electronic association of SwissProt Keywords with GO terms.
MGI:107688	Kif3b	kinesin family member 3B	protein coding gene	molecular_function		GO:0000166	nucleotide binding	IEA	UniProtKB-KW:KW-0547	J:60000		Mouse Genome Informatics Scientific Curators (2000) Gene Ontology Annotation by electronic association of SwissProt Keywords with GO terms.
MGI:107688	Kif3b	kinesin family member 3B	protein coding gene	molecular_function		GO:0005515	protein binding	IPI	UniProtKB:P28741	J:126834	17825299	Lolkema MP, et al. (2007) The von Hippel-Lindau tumour suppressor interacts with microtubules through kinesin-2. FEBS Lett 581(24):4571-6
MGI:107688	Kif3b	kinesin family member 3B	protein coding gene	molecular_function		GO:0005515	protein binding	IPI	UniProtKB:P28741	J:86875	12821668	Baker SA, et al. (2003) IFT20 links kinesin II with a mammalian intraflagellar transport complex that is conserved in motile flagella and sensory cilia. J Biol Chem 278(36):34211-8
MGI:107688	Kif3b	kinesin family member 3B	protein coding gene	molecular_function		GO:0005515	protein binding	IPI	UniProtKB:P28741|UniProtKB:Q8VI40	J:207074	21909995	Huang CJ, et al. (2012) Association of the testis-specific TRIM/RBCC protein RNF33/TRIM60 with the cytoplasmic motor proteins KIF3A and KIF3B. Mol Cell Biochem 360(1-2):121-31
MGI:107688	Kif3b	kinesin family member 3B	protein coding gene	molecular_function		GO:0005515	protein binding	IPI	UniProtKB:P70188|UniProtKB:Q02248|UniProtKB:P15116|UniProtKB:P30999	J:98470	15834408	Teng J, et al. (2005) The KIF3 motor transports N-cadherin and organizes the developing neuroepithelium. Nat Cell Biol 7(5):474-82
MGI:107688	Kif3b	kinesin family member 3B	protein coding gene	molecular_function		GO:0005515	protein binding	IPI	UniProtKB:Q61025	J:86875	12821668	Baker SA, et al. (2003) IFT20 links kinesin II with a mammalian intraflagellar transport complex that is conserved in motile flagella and sensory cilia. J Biol Chem 278(36):34211-8
MGI:107688	Kif3b	kinesin family member 3B	protein coding gene	molecular_function		GO:0005515	protein binding	IPI	UniProtKB:Q99PW8	J:151268	19384852	Insinna C, et al. (2009) Different roles for KIF17 and kinesin II in photoreceptor development and maintenance. Dev Dyn 238(9):2211-2222
MGI:107688	Kif3b	kinesin family member 3B	protein coding gene	molecular_function		GO:0016887	ATPase activity	IBA	PANTHER:PTN000648413	J:161428		Gaudet P, et al. (2010) Annotation inferences using phylogenetic trees.
MGI:107688	Kif3b	kinesin family member 3B	protein coding gene	biological_process		GO:0030705	cytoskeleton-dependent intracellular transport	IBA	PANTHER:PTN001190381	J:161428		Gaudet P, et al. (2010) Annotation inferences using phylogenetic trees.
MGI:107688	Kif3b	kinesin family member 3B	protein coding gene	molecular_function		GO:0003777	microtubule motor activity	IBA	PANTHER:PTN000648413	J:161428		Gaudet P, et al. (2010) Annotation inferences using phylogenetic trees.
MGI:107688	Kif3b	kinesin family member 3B	protein coding gene	biological_process		GO:0007018	microtubule-based movement	IBA	PANTHER:PTN000648413	J:161428		Gaudet P, et al. (2010) Annotation inferences using phylogenetic trees.
MGI:107688	Kif3b	kinesin family member 3B	protein coding gene	cellular_component		GO:0030424	axon	ISO	RGD:1306815	J:155856		Mouse Genome Informatics Scientific Curators (2010) Rat to Mouse ISO GO annotation transfer.
MGI:107688	Kif3b	kinesin family member 3B	protein coding gene	cellular_component		GO:0070062	extracellular exosome	ISO	UniProtKB:O15066	J:164563		Mouse Genome Informatics Scientific Curators (2010) Human to Mouse ISO GO annotation transfer.
MGI:107688	Kif3b	kinesin family member 3B	protein coding gene	cellular_component		GO:0016020	membrane	ISO	UniProtKB:O15066	J:164563		Mouse Genome Informatics Scientific Curators (2010) Human to Mouse ISO GO annotation transfer.
MGI:107688	Kif3b	kinesin family member 3B	protein coding gene	molecular_function		GO:0008017	microtubule binding	ISO	RGD:1306815	J:155856		Mouse Genome Informatics Scientific Curators (2010) Rat to Mouse ISO GO annotation transfer.
MGI:107688	Kif3b	kinesin family member 3B	protein coding gene	cellular_component		GO:0015630	microtubule cytoskeleton	ISO	UniProtKB:O15066	J:164563		Mouse Genome Informatics Scientific Curators (2010) Human to Mouse ISO GO annotation transfer.
MGI:107688	Kif3b	kinesin family member 3B	protein coding gene	cellular_component		GO:0030496	midbody	ISO	RGD:1306815	J:155856		Mouse Genome Informatics Scientific Curators (2010) Rat to Mouse ISO GO annotation transfer.
MGI:107688	Kif3b	kinesin family member 3B	protein coding gene	biological_process		GO:0090307	mitotic spindle assembly	ISO	UniProtKB:O15066	J:164563		Mouse Genome Informatics Scientific Curators (2010) Human to Mouse ISO GO annotation transfer.
MGI:107688	Kif3b	kinesin family member 3B	protein coding gene	biological_process		GO:0032467	positive regulation of cytokinesis	ISO	RGD:1306815	J:155856		Mouse Genome Informatics Scientific Curators (2010) Rat to Mouse ISO GO annotation transfer.
MGI:107688	Kif3b	kinesin family member 3B	protein coding gene	molecular_function		GO:0017048	Rho GTPase binding	ISO	UniProtKB:O15066	J:164563		Mouse Genome Informatics Scientific Curators (2010) Human to Mouse ISO GO annotation transfer.
MGI:107688	Kif3b	kinesin family member 3B	protein coding gene	cellular_component		GO:0005819	spindle	ISO	RGD:1306815	J:155856		Mouse Genome Informatics Scientific Curators (2010) Rat to Mouse ISO GO annotation transfer.
MGI:107688	Kif3b	kinesin family member 3B	protein coding gene	cellular_component		GO:0005813	centrosome	IDA		J:154656	19253336	Follit JA, et al. (2009) Characterization of mouse IFT complex B. Cell Motil Cytoskeleton 66(8):457-68
MGI:107688	Kif3b	kinesin family member 3B	protein coding gene	cellular_component		GO:0005813	centrosome	IDA		J:225786	25564561	Waters AM, et al. (2015) The kinetochore protein, CENPF, is mutated in human ciliopathy and microcephaly phenotypes. J Med Genet 52(3):147-56
MGI:107688	Kif3b	kinesin family member 3B	protein coding gene	cellular_component		GO:0016939	kinesin II complex	IDA		J:151268	19384852	Insinna C, et al. (2009) Different roles for KIF17 and kinesin II in photoreceptor development and maintenance. Dev Dyn 238(9):2211-2222
MGI:107688	Kif3b	kinesin family member 3B	protein coding gene	cellular_component		GO:0016939	kinesin II complex	ISO	UniProtKB:O15066	J:164563		Mouse Genome Informatics Scientific Curators (2010) Human to Mouse ISO GO annotation transfer.
MGI:107689	Kif3a	kinesin family member 3A	protein coding gene	cellular_component		GO:0005929	cilium	IDA		J:126834	17825299	Lolkema MP, et al. (2007) The von Hippel-Lindau tumour suppressor interacts with microtubules through kinesin-2. FEBS Lett 581(24):4571-6
MGI:107689	Kif3a	kinesin family member 3A	protein coding gene	cellular_component		GO:0005929	cilium	IDA		J:173554	21670265	Choi YH, et al. (2011) Polycystin-2 and phosphodiesterase 4C are components of a ciliary A-kinase anchoring protein complex that is disrupted in cystic kidney diseases. Proc Natl Acad Sci U S A 108(26):10679-84
MGI:107689	Kif3a	kinesin family member 3A	protein coding gene	biological_process		GO:0060271	cilium assembly	IMP	MGI:1861960	J:54575	10220415	Marszalek JR, et al. (1999) Situs inversus and embryonic ciliary morphogenesis defects in mouse mutants lacking the KIF3A subunit of kinesin-II. Proc Natl Acad Sci U S A 96(9):5043-8
MGI:107689	Kif3a	kinesin family member 3A	protein coding gene	biological_process		GO:0060271	cilium assembly	IMP	MGI:2386464	J:138801	18729223	Slough J, et al. (2008) Monocilia in the embryonic mouse heart suggest a direct role for cilia in cardiac morphogenesis. Dev Dyn 237(9):2304-14
MGI:107689	Kif3a	kinesin family member 3A	protein coding gene	biological_process		GO:0060271	cilium assembly	IMP	MGI:2386464,MGI:1926500	J:173367	21703454	Ezratty EJ, et al. (2011) A Role for the Primary Cilium in Notch Signaling and Epidermal Differentiation during Skin Development. Cell 145(7):1129-41
MGI:107689	Kif3a	kinesin family member 3A	protein coding gene	biological_process		GO:0060271	cilium assembly	IMP		J:151923	19684112	Chen MH, et al. (2009) Cilium-independent regulation of Gli protein function by Sufu in Hedgehog signaling is evolutionarily conserved. Genes Dev 23(16):1910-28
MGI:107689	Kif3a	kinesin family member 3A	protein coding gene	biological_process		GO:0060271	cilium assembly	IMP		J:168317	21209331	Qin J, et al. (2011) Intraflagellar transport protein 122 antagonizes Sonic Hedgehog signaling and controls ciliary localization of pathway components. Proc Natl Acad Sci U S A 108(4):1456-61
MGI:107689	Kif3a	kinesin family member 3A	protein coding gene	biological_process		GO:0060271	cilium assembly	IMP		J:173554	21670265	Choi YH, et al. (2011) Polycystin-2 and phosphodiesterase 4C are components of a ciliary A-kinase anchoring protein complex that is disrupted in cystic kidney diseases. Proc Natl Acad Sci U S A 108(26):10679-84
MGI:107689	Kif3a	kinesin family member 3A	protein coding gene	cellular_component	colocalizes_with	GO:0030990	intraciliary transport particle	IDA		J:86875	12821668	Baker SA, et al. (2003) IFT20 links kinesin II with a mammalian intraflagellar transport complex that is conserved in motile flagella and sensory cilia. J Biol Chem 278(36):34211-8
MGI:107689	Kif3a	kinesin family member 3A	protein coding gene	cellular_component		GO:0031514	motile cilium	IDA		J:55332	10330409	Takeda S, et al. (1999) Left-right asymmetry and kinesin superfamily protein KIF3A: new insights in determination of laterality and mesoderm induction by kif3A-/- mice analysis. J Cell Biol 145(4):825-36
MGI:107689	Kif3a	kinesin family member 3A	protein coding gene	biological_process		GO:0044458	motile cilium assembly	IMP	MGI:2181727	J:55332	10330409	Takeda S, et al. (1999) Left-right asymmetry and kinesin superfamily protein KIF3A: new insights in determination of laterality and mesoderm induction by kif3A-/- mice analysis. J Cell Biol 145(4):825-36
MGI:107689	Kif3a	kinesin family member 3A	protein coding gene	biological_process		GO:1905515	non-motile cilium assembly	IMP	MGI:2386464,MGI:2179048	J:135664	18297065	Han YG, et al. (2008) Hedgehog signaling and primary cilia are required for the formation of adult neural stem cells. Nat Neurosci 11(3):277-84
MGI:107689	Kif3a	kinesin family member 3A	protein coding gene	cellular_component		GO:0032391	photoreceptor connecting cilium	IDA		J:147158	19208653	Jiang ST, et al. (2009) Essential Role of Nephrocystin in Photoreceptor Intraflagellar Transport in Mouse. Hum Mol Genet
MGI:107689	Kif3a	kinesin family member 3A	protein coding gene	cellular_component		GO:0005930	axoneme	ISO	RGD:621536	J:155856		Mouse Genome Informatics Scientific Curators (2010) Rat to Mouse ISO GO annotation transfer.
MGI:107689	Kif3a	kinesin family member 3A	protein coding gene	molecular_function		GO:0005524	ATP binding	IEA	InterPro:IPR019821|InterPro:IPR001752	J:72247		Mouse Genome Informatics Scientific Curators (2001) Gene Ontology Annotation by the MGI Curatorial Staff.
MGI:107689	Kif3a	kinesin family member 3A	protein coding gene	molecular_function		GO:0005524	ATP binding	IEA	UniProtKB-KW:KW-0067	J:60000		Mouse Genome Informatics Scientific Curators (2000) Gene Ontology Annotation by electronic association of SwissProt Keywords with GO terms.
MGI:107689	Kif3a	kinesin family member 3A	protein coding gene	cellular_component		GO:0042995	cell projection	IEA	UniProtKB-KW:KW-0966	J:60000		Mouse Genome Informatics Scientific Curators (2000) Gene Ontology Annotation by electronic association of SwissProt Keywords with GO terms.
MGI:107689	Kif3a	kinesin family member 3A	protein coding gene	biological_process		GO:0030030	cell projection organization	IEA	UniProtKB-KW:KW-0970	J:60000		Mouse Genome Informatics Scientific Curators (2000) Gene Ontology Annotation by electronic association of SwissProt Keywords with GO terms.
MGI:107689	Kif3a	kinesin family member 3A	protein coding gene	cellular_component		GO:0005737	cytoplasm	IEA	UniProtKB-KW:KW-0963	J:60000		Mouse Genome Informatics Scientific Curators (2000) Gene Ontology Annotation by electronic association of SwissProt Keywords with GO terms.
MGI:107689	Kif3a	kinesin family member 3A	protein coding gene	cellular_component		GO:0005856	cytoskeleton	IEA	UniProtKB-KW:KW-0206	J:60000		Mouse Genome Informatics Scientific Curators (2000) Gene Ontology Annotation by electronic association of SwissProt Keywords with GO terms.
MGI:107689	Kif3a	kinesin family member 3A	protein coding gene	cellular_component		GO:0005874	microtubule	IEA	UniProtKB-KW:KW-0493	J:60000		Mouse Genome Informatics Scientific Curators (2000) Gene Ontology Annotation by electronic association of SwissProt Keywords with GO terms.
MGI:107689	Kif3a	kinesin family member 3A	protein coding gene	molecular_function		GO:0000166	nucleotide binding	IEA	UniProtKB-KW:KW-0547	J:60000		Mouse Genome Informatics Scientific Curators (2000) Gene Ontology Annotation by electronic association of SwissProt Keywords with GO terms.
MGI:107689	Kif3a	kinesin family member 3A	protein coding gene	biological_process		GO:0009952	anterior/posterior pattern specification	IMP	MGI:1861960	J:54575	10220415	Marszalek JR, et al. (1999) Situs inversus and embryonic ciliary morphogenesis defects in mouse mutants lacking the KIF3A subunit of kinesin-II. Proc Natl Acad Sci U S A 96(9):5043-8
MGI:107689	Kif3a	kinesin family member 3A	protein coding gene	biological_process		GO:0010457	centriole-centriole cohesion	IMP		J:207807	23386061	Kodani A, et al. (2013) Kif3a interacts with Dynactin subunit p150 Glued to organize centriole subdistal appendages. EMBO J 32(4):597-607
MGI:107689	Kif3a	kinesin family member 3A	protein coding gene	biological_process		GO:0036334	epidermal stem cell homeostasis	IMP	MGI:2386464,MGI:2446606	J:171221	21429982	Croyle MJ, et al. (2011) Role of epidermal primary cilia in the homeostasis of skin and hair follicles. Development 138(9):1675-85
MGI:107689	Kif3a	kinesin family member 3A	protein coding gene	biological_process		GO:0008544	epidermis development	IMP	MGI:2386464,MGI:1926500	J:173367	21703454	Ezratty EJ, et al. (2011) A Role for the Primary Cilium in Notch Signaling and Epidermal Differentiation during Skin Development. Cell 145(7):1129-41
MGI:107689	Kif3a	kinesin family member 3A	protein coding gene	biological_process		GO:0001701	in utero embryonic development	IGI	MGI:1329045	J:147574	19286674	Norman RX, et al. (2009) Tubby-like protein 3 (TULP3) regulates patterning in the mouse embryo through inhibition of Hedgehog signaling. Hum Mol Genet 18(10):1740-54
MGI:107689	Kif3a	kinesin family member 3A	protein coding gene	molecular_function		GO:0008017	microtubule binding	IDA		J:125904	17360631	Ikegami K, et al. (2007) Loss of alpha-tubulin polyglutamylation in ROSA22 mice is associated with abnormal targeting of KIF1A and modulated synaptic function. Proc Natl Acad Sci U S A 104(9):3213-8
MGI:107689	Kif3a	kinesin family member 3A	protein coding gene	biological_process		GO:0061351	neural precursor cell proliferation	IMP	MGI:2386464,MGI:2179048	J:135664	18297065	Han YG, et al. (2008) Hedgehog signaling and primary cilia are required for the formation of adult neural stem cells. Nat Neurosci 11(3):277-84
MGI:107689	Kif3a	kinesin family member 3A	protein coding gene	cellular_component		GO:0043005	neuron projection	IDA		J:125904	17360631	Ikegami K, et al. (2007) Loss of alpha-tubulin polyglutamylation in ROSA22 mice is associated with abnormal targeting of KIF1A and modulated synaptic function. Proc Natl Acad Sci U S A 104(9):3213-8
MGI:107689	Kif3a	kinesin family member 3A	protein coding gene	biological_process		GO:0050679	positive regulation of epithelial cell proliferation	IMP	MGI:2386464,MGI:1926500	J:173367	21703454	Ezratty EJ, et al. (2011) A Role for the Primary Cilium in Notch Signaling and Epidermal Differentiation during Skin Development. Cell 145(7):1129-41
MGI:107689	Kif3a	kinesin family member 3A	protein coding gene	molecular_function		GO:0005515	protein binding	IPI	UniProtKB:O08788	J:207807	23386061	Kodani A, et al. (2013) Kif3a interacts with Dynactin subunit p150 Glued to organize centriole subdistal appendages. EMBO J 32(4):597-607
MGI:107689	Kif3a	kinesin family member 3A	protein coding gene	molecular_function		GO:0005515	protein binding	IPI	UniProtKB:O08788	J:207807	23386061	Kodani A, et al. (2013) Kif3a interacts with Dynactin subunit p150 Glued to organize centriole subdistal appendages. EMBO J 32(4):597-607
MGI:107689	Kif3a	kinesin family member 3A	protein coding gene	molecular_function		GO:0005515	protein binding	IPI	UniProtKB:P97343	J:145560	19015237	Cambray S, et al. (2009) Protein kinase KIS localizes to RNA granules and enhances local translation. Mol Cell Biol 29(3):726-35
MGI:107689	Kif3a	kinesin family member 3A	protein coding gene	molecular_function		GO:0005515	protein binding	IPI	UniProtKB:Q61771	J:126834	17825299	Lolkema MP, et al. (2007) The von Hippel-Lindau tumour suppressor interacts with microtubules through kinesin-2. FEBS Lett 581(24):4571-6
MGI:107689	Kif3a	kinesin family member 3A	protein coding gene	molecular_function		GO:0005515	protein binding	IPI	UniProtKB:Q61771	J:86875	12821668	Baker SA, et al. (2003) IFT20 links kinesin II with a mammalian intraflagellar transport complex that is conserved in motile flagella and sensory cilia. J Biol Chem 278(36):34211-8
MGI:107689	Kif3a	kinesin family member 3A	protein coding gene	molecular_function		GO:0005515	protein binding	IPI	UniProtKB:Q61771|UniProtKB:Q8VI40	J:207074	21909995	Huang CJ, et al. (2012) Association of the testis-specific TRIM/RBCC protein RNF33/TRIM60 with the cytoplasmic motor proteins KIF3A and KIF3B. Mol Cell Biochem 360(1-2):121-31
MGI:107689	Kif3a	kinesin family member 3A	protein coding gene	molecular_function		GO:0005515	protein binding	IPI	UniProtKB:Q6A078	J:108467	16632484	Chang B, et al. (2006) In-frame deletion in a novel centrosomal/ciliary protein CEP290/NPHP6 perturbs its interaction with RPGR and results in early-onset retinal degeneration in the rd16 mouse. Hum Mol Genet 15(11):1847-57
MGI:107689	Kif3a	kinesin family member 3A	protein coding gene	molecular_function		GO:0005515	protein binding	IPI	UniProtKB:Q99PW8	J:151268	19384852	Insinna C, et al. (2009) Different roles for KIF17 and kinesin II in photoreceptor development and maintenance. Dev Dyn 238(9):2211-2222
MGI:107689	Kif3a	kinesin family member 3A	protein coding gene	molecular_function		GO:0016887	ATPase activity	IBA	PANTHER:PTN000648413	J:161428		Gaudet P, et al. (2010) Annotation inferences using phylogenetic trees.
MGI:107689	Kif3a	kinesin family member 3A	protein coding gene	molecular_function		GO:0003777	microtubule motor activity	IBA	PANTHER:PTN000648413	J:161428		Gaudet P, et al. (2010) Annotation inferences using phylogenetic trees.
MGI:107689	Kif3a	kinesin family member 3A	protein coding gene	biological_process		GO:0007018	microtubule-based movement	IBA	PANTHER:PTN000648413	J:161428		Gaudet P, et al. (2010) Annotation inferences using phylogenetic trees.
MGI:107689	Kif3a	kinesin family member 3A	protein coding gene	cellular_component		GO:1904115	axon cytoplasm	ISO	RGD:621536	J:155856		Mouse Genome Informatics Scientific Curators (2010) Rat to Mouse ISO GO annotation transfer.
MGI:107689	Kif3a	kinesin family member 3A	protein coding gene	cellular_component		GO:0070062	extracellular exosome	ISO	UniProtKB:Q9Y496	J:164563		Mouse Genome Informatics Scientific Curators (2010) Human to Mouse ISO GO annotation transfer.
MGI:107689	Kif3a	kinesin family member 3A	protein coding gene	cellular_component		GO:0015630	microtubule cytoskeleton	ISO	UniProtKB:Q9Y496	J:164563		Mouse Genome Informatics Scientific Curators (2010) Human to Mouse ISO GO annotation transfer.
MGI:107689	Kif3a	kinesin family member 3A	protein coding gene	cellular_component		GO:0043025	neuronal cell body	ISO	RGD:621536	J:155856		Mouse Genome Informatics Scientific Curators (2010) Rat to Mouse ISO GO annotation transfer.
MGI:107689	Kif3a	kinesin family member 3A	protein coding gene	biological_process		GO:1905128	positive regulation of axo-dendritic protein transport	ISO	RGD:621536	J:155856		Mouse Genome Informatics Scientific Curators (2010) Rat to Mouse ISO GO annotation transfer.
MGI:107689	Kif3a	kinesin family member 3A	protein coding gene	biological_process		GO:0090316	positive regulation of intracellular protein transport	ISO	RGD:621536	J:155856		Mouse Genome Informatics Scientific Curators (2010) Rat to Mouse ISO GO annotation transfer.
MGI:107689	Kif3a	kinesin family member 3A	protein coding gene	biological_process		GO:0048260	positive regulation of receptor-mediated endocytosis	ISO	RGD:621536	J:155856		Mouse Genome Informatics Scientific Curators (2010) Rat to Mouse ISO GO annotation transfer.
MGI:107689	Kif3a	kinesin family member 3A	protein coding gene	molecular_function		GO:0032403	protein complex binding	ISO	RGD:621536	J:155856		Mouse Genome Informatics Scientific Curators (2010) Rat to Mouse ISO GO annotation transfer.
MGI:107689	Kif3a	kinesin family member 3A	protein coding gene	molecular_function		GO:0017137	Rab GTPase binding	ISO	UniProtKB:Q9Y496	J:164563		Mouse Genome Informatics Scientific Curators (2010) Human to Mouse ISO GO annotation transfer.
MGI:107689	Kif3a	kinesin family member 3A	protein coding gene	cellular_component	colocalizes_with	GO:0097470	ribbon synapse	ISO	RGD:621536	J:155856		Mouse Genome Informatics Scientific Curators (2010) Rat to Mouse ISO GO annotation transfer.
MGI:107689	Kif3a	kinesin family member 3A	protein coding gene	molecular_function		GO:0030507	spectrin binding	ISO	UniProtKB:Q9Y496	J:199579	23704327	Papal S, et al. (2013) The giant spectrin betaV couples the molecular motors to phototransduction and Usher syndrome type I proteins along their trafficking route. Hum Mol Genet 22(18):3773-88
MGI:107689	Kif3a	kinesin family member 3A	protein coding gene	cellular_component	colocalizes_with	GO:0005876	spindle microtubule	ISO	UniProtKB:Q9Y496	J:164563		Mouse Genome Informatics Scientific Curators (2010) Human to Mouse ISO GO annotation transfer.
MGI:107689	Kif3a	kinesin family member 3A	protein coding gene	cellular_component		GO:0005814	centriole	IDA		J:207807	23386061	Kodani A, et al. (2013) Kif3a interacts with Dynactin subunit p150 Glued to organize centriole subdistal appendages. EMBO J 32(4):597-607
MGI:107689	Kif3a	kinesin family member 3A	protein coding gene	biological_process		GO:0021542	dentate gyrus development	IMP	MGI:2386464,MGI:2179048	J:135664	18297065	Han YG, et al. (2008) Hedgehog signaling and primary cilia are required for the formation of adult neural stem cells. Nat Neurosci 11(3):277-84
MGI:107689	Kif3a	kinesin family member 3A	protein coding gene	biological_process		GO:0007368	determination of left/right symmetry	IMP	MGI:1861960	J:54575	10220415	Marszalek JR, et al. (1999) Situs inversus and embryonic ciliary morphogenesis defects in mouse mutants lacking the KIF3A subunit of kinesin-II. Proc Natl Acad Sci U S A 96(9):5043-8
MGI:107689	Kif3a	kinesin family member 3A	protein coding gene	biological_process		GO:0007368	determination of left/right symmetry	IMP	MGI:3580660	J:98216	15755804	Garcia-Garcia MJ, et al. (2005) Inaugural Article: Analysis of mouse embryonic patterning and morphogenesis by forward genetics. Proc Natl Acad Sci U S A 102(17):5913-9
MGI:107689	Kif3a	kinesin family member 3A	protein coding gene	biological_process		GO:0021904	dorsal/ventral neural tube patterning	IGI	MGI:1341070|MGI:95728	J:138713	18590716	Cho A, et al. (2008) FKBP8 cell-autonomously controls neural tube patterning through a Gli2- and Kif3a-dependent mechanism. Dev Biol 321(1):27-39
MGI:107689	Kif3a	kinesin family member 3A	protein coding gene	biological_process		GO:0021904	dorsal/ventral neural tube patterning	IMP	MGI:1861960	J:138713	18590716	Cho A, et al. (2008) FKBP8 cell-autonomously controls neural tube patterning through a Gli2- and Kif3a-dependent mechanism. Dev Biol 321(1):27-39
MGI:107689	Kif3a	kinesin family member 3A	protein coding gene	biological_process		GO:0021904	dorsal/ventral neural tube patterning	IMP	MGI:1861960	J:147574	19286674	Norman RX, et al. (2009) Tubby-like protein 3 (TULP3) regulates patterning in the mouse embryo through inhibition of Hedgehog signaling. Hum Mol Genet 18(10):1740-54
MGI:107689	Kif3a	kinesin family member 3A	protein coding gene	biological_process		GO:0021904	dorsal/ventral neural tube patterning	IMP		J:168317	21209331	Qin J, et al. (2011) Intraflagellar transport protein 122 antagonizes Sonic Hedgehog signaling and controls ciliary localization of pathway components. Proc Natl Acad Sci U S A 108(4):1456-61
MGI:107689	Kif3a	kinesin family member 3A	protein coding gene	biological_process		GO:0009953	dorsal/ventral pattern formation	IMP	MGI:3580660	J:98216	15755804	Garcia-Garcia MJ, et al. (2005) Inaugural Article: Analysis of mouse embryonic patterning and morphogenesis by forward genetics. Proc Natl Acad Sci U S A 102(17):5913-9
MGI:107689	Kif3a	kinesin family member 3A	protein coding gene	biological_process		GO:0007507	heart development	IMP	MGI:2386464	J:138801	18729223	Slough J, et al. (2008) Monocilia in the embryonic mouse heart suggest a direct role for cilia in cardiac morphogenesis. Dev Dyn 237(9):2304-14
MGI:107689	Kif3a	kinesin family member 3A	protein coding gene	biological_process		GO:0001947	heart looping	IMP	MGI:2181727	J:55332	10330409	Takeda S, et al. (1999) Left-right asymmetry and kinesin superfamily protein KIF3A: new insights in determination of laterality and mesoderm induction by kif3A-/- mice analysis. J Cell Biol 145(4):825-36
MGI:107689	Kif3a	kinesin family member 3A	protein coding gene	biological_process		GO:0060122	inner ear receptor stereocilium organization	IMP	MGI:2386464	J:131308	18066062	Jones C, et al. (2008) Ciliary proteins link basal body polarization to planar cell polarity regulation. Nat Genet 40(1):69-77
MGI:107689	Kif3a	kinesin family member 3A	protein coding gene	biological_process		GO:0001822	kidney development	IMP	MGI:2386464	J:89193	15067314	Hiesberger T, et al. (2004) Mutation of hepatocyte nuclear factor-1beta inhibits Pkhd1 gene expression and produces renal cysts in mice. J Clin Invest 113(6):814-25
MGI:107689	Kif3a	kinesin family member 3A	protein coding gene	cellular_component		GO:0016939	kinesin II complex	IDA		J:151268	19384852	Insinna C, et al. (2009) Different roles for KIF17 and kinesin II in photoreceptor development and maintenance. Dev Dyn 238(9):2211-2222
MGI:107689	Kif3a	kinesin family member 3A	protein coding gene	biological_process		GO:0034454	microtubule anchoring at centrosome	IMP		J:207807	23386061	Kodani A, et al. (2013) Kif3a interacts with Dynactin subunit p150 Glued to organize centriole subdistal appendages. EMBO J 32(4):597-607
MGI:107689	Kif3a	kinesin family member 3A	protein coding gene	biological_process		GO:0021915	neural tube development	IMP	MGI:2181727	J:55332	10330409	Takeda S, et al. (1999) Left-right asymmetry and kinesin superfamily protein KIF3A: new insights in determination of laterality and mesoderm induction by kif3A-/- mice analysis. J Cell Biol 145(4):825-36
MGI:107689	Kif3a	kinesin family member 3A	protein coding gene	biological_process		GO:0007224	smoothened signaling pathway	IMP	MGI:1861960	J:147574	19286674	Norman RX, et al. (2009) Tubby-like protein 3 (TULP3) regulates patterning in the mouse embryo through inhibition of Hedgehog signaling. Hum Mol Genet 18(10):1740-54
MGI:107689	Kif3a	kinesin family member 3A	protein coding gene	biological_process		GO:0007224	smoothened signaling pathway	IMP	MGI:2386464,MGI:2179048	J:135664	18297065	Han YG, et al. (2008) Hedgehog signaling and primary cilia are required for the formation of adult neural stem cells. Nat Neurosci 11(3):277-84
MGI:107689	Kif3a	kinesin family member 3A	protein coding gene	cellular_component		GO:0005814	centriole	ISO	UniProtKB:Q9Y496	J:164563		Mouse Genome Informatics Scientific Curators (2010) Human to Mouse ISO GO annotation transfer.
MGI:107689	Kif3a	kinesin family member 3A	protein coding gene	cellular_component		GO:0005813	centrosome	ISO	UniProtKB:Q9Y496	J:164563		Mouse Genome Informatics Scientific Curators (2010) Human to Mouse ISO GO annotation transfer.
MGI:107689	Kif3a	kinesin family member 3A	protein coding gene	molecular_function		GO:0019894	kinesin binding	ISO	RGD:621536	J:155856		Mouse Genome Informatics Scientific Curators (2010) Rat to Mouse ISO GO annotation transfer.
MGI:107689	Kif3a	kinesin family member 3A	protein coding gene	cellular_component		GO:0016939	kinesin II complex	ISO	UniProtKB:Q9Y496	J:164563		Mouse Genome Informatics Scientific Curators (2010) Human to Mouse ISO GO annotation transfer.
MGI:107689	Kif3a	kinesin family member 3A	protein coding gene	biological_process		GO:2000771	positive regulation of establishment or maintenance of cell polarity regulating cell shape	ISO	RGD:621536	J:155856		Mouse Genome Informatics Scientific Curators (2010) Rat to Mouse ISO GO annotation transfer.
MGI:107718	Dnah5	dynein, axonemal, heavy chain 5	protein coding gene	cellular_component		GO:0005929	cilium	IEA	UniProtKB-KW:KW-0969	J:60000		Mouse Genome Informatics Scientific Curators (2000) Gene Ontology Annotation by electronic association of SwissProt Keywords with GO terms.
MGI:107718	Dnah5	dynein, axonemal, heavy chain 5	protein coding gene	cellular_component		GO:0005858	axonemal dynein complex	IMP	MGI:2180081	J:76189	11912187	Ibanez-Tallon I, et al. (2002) Loss of function of axonemal dynein Mdnah5 causes primary ciliary dyskinesia and hydrocephalus. Hum Mol Genet 11(6):715-21
MGI:107718	Dnah5	dynein, axonemal, heavy chain 5	protein coding gene	cellular_component		GO:0005930	axoneme	IDA		J:206685	23849778	Hjeij R, et al. (2013) ARMC4 mutations cause primary ciliary dyskinesia with randomization of left/right body asymmetry. Am J Hum Genet 93(2):357-67
MGI:107718	Dnah5	dynein, axonemal, heavy chain 5	protein coding gene	cellular_component		GO:0005930	axoneme	IDA		J:215900	25192045	Hjeij R, et al. (2014) CCDC151 mutations cause primary ciliary dyskinesia by disruption of the outer dynein arm docking complex formation. Am J Hum Genet 95(3):257-74
MGI:107718	Dnah5	dynein, axonemal, heavy chain 5	protein coding gene	biological_process		GO:0003341	cilium movement	IMP	MGI:2180081	J:76189	11912187	Ibanez-Tallon I, et al. (2002) Loss of function of axonemal dynein Mdnah5 causes primary ciliary dyskinesia and hydrocephalus. Hum Mol Genet 11(6):715-21
MGI:107718	Dnah5	dynein, axonemal, heavy chain 5	protein coding gene	cellular_component		GO:0005930	axoneme	ISO	UniProtKB:Q8TE73	J:73065		Mouse Genome Informatics Scientific Curators (2001) Gene Ontology Annotation by the MGI Curatorial Staff.
MGI:107718	Dnah5	dynein, axonemal, heavy chain 5	protein coding gene	cellular_component		GO:0005930	axoneme	ISO	UniProtKB:Q8TE73	J:73065		Mouse Genome Informatics Scientific Curators (2001) Gene Ontology Annotation by the MGI Curatorial Staff.
MGI:107718	Dnah5	dynein, axonemal, heavy chain 5	protein coding gene	biological_process		GO:0060271	cilium assembly	ISO	UniProtKB:Q8TE73	J:164563		Mouse Genome Informatics Scientific Curators (2010) Human to Mouse ISO GO annotation transfer.
MGI:107718	Dnah5	dynein, axonemal, heavy chain 5	protein coding gene	biological_process		GO:0003341	cilium movement	ISO	UniProtKB:Q8TE73	J:164563		Mouse Genome Informatics Scientific Curators (2010) Human to Mouse ISO GO annotation transfer.
MGI:107718	Dnah5	dynein, axonemal, heavy chain 5	protein coding gene	biological_process		GO:0030317	flagellated sperm motility	ISO	UniProtKB:Q8TE73	J:164563		Mouse Genome Informatics Scientific Curators (2010) Human to Mouse ISO GO annotation transfer.
MGI:107718	Dnah5	dynein, axonemal, heavy chain 5	protein coding gene	cellular_component		GO:0036157	outer dynein arm	ISO	UniProtKB:Q8TE73	J:164563		Mouse Genome Informatics Scientific Curators (2010) Human to Mouse ISO GO annotation transfer.
MGI:107718	Dnah5	dynein, axonemal, heavy chain 5	protein coding gene	biological_process		GO:0036158	outer dynein arm assembly	ISO	UniProtKB:Q8TE73	J:164563		Mouse Genome Informatics Scientific Curators (2010) Human to Mouse ISO GO annotation transfer.
MGI:107718	Dnah5	dynein, axonemal, heavy chain 5	protein coding gene	molecular_function		GO:0005524	ATP binding	IEA	InterPro:IPR011704	J:72247		Mouse Genome Informatics Scientific Curators (2001) Gene Ontology Annotation by the MGI Curatorial Staff.
MGI:107718	Dnah5	dynein, axonemal, heavy chain 5	protein coding gene	molecular_function		GO:0005524	ATP binding	IEA	UniProtKB-KW:KW-0067	J:60000		Mouse Genome Informatics Scientific Curators (2000) Gene Ontology Annotation by electronic association of SwissProt Keywords with GO terms.
MGI:107718	Dnah5	dynein, axonemal, heavy chain 5	protein coding gene	molecular_function		GO:0016887	ATPase activity	IEA	InterPro:IPR011704	J:72247		Mouse Genome Informatics Scientific Curators (2001) Gene Ontology Annotation by the MGI Curatorial Staff.
MGI:107718	Dnah5	dynein, axonemal, heavy chain 5	protein coding gene	cellular_component		GO:0042995	cell projection	IEA	UniProtKB-KW:KW-0966	J:60000		Mouse Genome Informatics Scientific Curators (2000) Gene Ontology Annotation by electronic association of SwissProt Keywords with GO terms.
MGI:107718	Dnah5	dynein, axonemal, heavy chain 5	protein coding gene	cellular_component		GO:0005737	cytoplasm	IEA	UniProtKB-KW:KW-0963	J:60000		Mouse Genome Informatics Scientific Curators (2000) Gene Ontology Annotation by electronic association of SwissProt Keywords with GO terms.
MGI:107718	Dnah5	dynein, axonemal, heavy chain 5	protein coding gene	cellular_component		GO:0005856	cytoskeleton	IEA	UniProtKB-KW:KW-0206	J:60000		Mouse Genome Informatics Scientific Curators (2000) Gene Ontology Annotation by electronic association of SwissProt Keywords with GO terms.
MGI:107718	Dnah5	dynein, axonemal, heavy chain 5	protein coding gene	cellular_component		GO:0005874	microtubule	IEA	UniProtKB-KW:KW-0493	J:60000		Mouse Genome Informatics Scientific Curators (2000) Gene Ontology Annotation by electronic association of SwissProt Keywords with GO terms.
MGI:107718	Dnah5	dynein, axonemal, heavy chain 5	protein coding gene	biological_process		GO:0007018	microtubule-based movement	IEA	InterPro:IPR026983|InterPro:IPR004273	J:72247		Mouse Genome Informatics Scientific Curators (2001) Gene Ontology Annotation by the MGI Curatorial Staff.
MGI:107718	Dnah5	dynein, axonemal, heavy chain 5	protein coding gene	molecular_function		GO:0003774	motor activity	IEA	UniProtKB-KW:KW-0243	J:60000		Mouse Genome Informatics Scientific Curators (2000) Gene Ontology Annotation by electronic association of SwissProt Keywords with GO terms.
MGI:107718	Dnah5	dynein, axonemal, heavy chain 5	protein coding gene	molecular_function		GO:0000166	nucleotide binding	IEA	UniProtKB-KW:KW-0547	J:60000		Mouse Genome Informatics Scientific Curators (2000) Gene Ontology Annotation by electronic association of SwissProt Keywords with GO terms.
MGI:107718	Dnah5	dynein, axonemal, heavy chain 5	protein coding gene	molecular_function		GO:0003777	microtubule motor activity	IMP	MGI:2180081	J:76189	11912187	Ibanez-Tallon I, et al. (2002) Loss of function of axonemal dynein Mdnah5 causes primary ciliary dyskinesia and hydrocephalus. Hum Mol Genet 11(6):715-21
MGI:107718	Dnah5	dynein, axonemal, heavy chain 5	protein coding gene	cellular_component		GO:0030286	dynein complex	IEA	InterPro:IPR004273	J:72247		Mouse Genome Informatics Scientific Curators (2001) Gene Ontology Annotation by the MGI Curatorial Staff.
MGI:107718	Dnah5	dynein, axonemal, heavy chain 5	protein coding gene	cellular_component		GO:0030286	dynein complex	IEA	UniProtKB-KW:KW-0243	J:60000		Mouse Genome Informatics Scientific Curators (2000) Gene Ontology Annotation by electronic association of SwissProt Keywords with GO terms.
MGI:107718	Dnah5	dynein, axonemal, heavy chain 5	protein coding gene	biological_process		GO:0007368	determination of left/right symmetry	IMP	MGI:2180081	J:76189	11912187	Ibanez-Tallon I, et al. (2002) Loss of function of axonemal dynein Mdnah5 causes primary ciliary dyskinesia and hydrocephalus. Hum Mol Genet 11(6):715-21
MGI:107718	Dnah5	dynein, axonemal, heavy chain 5	protein coding gene	biological_process		GO:0007368	determination of left/right symmetry	IMP		J:222159	25807483	Li Y, et al. (2015) Global genetic analysis in mice unveils central role for cilia in congenital heart disease. Nature 521(7553):520-4
MGI:107718	Dnah5	dynein, axonemal, heavy chain 5	protein coding gene	biological_process		GO:0007507	heart development	IMP		J:222159	25807483	Li Y, et al. (2015) Global genetic analysis in mice unveils central role for cilia in congenital heart disease. Nature 521(7553):520-4
MGI:107718	Dnah5	dynein, axonemal, heavy chain 5	protein coding gene	biological_process		GO:0021670	lateral ventricle development	IMP	MGI:2180081	J:76189	11912187	Ibanez-Tallon I, et al. (2002) Loss of function of axonemal dynein Mdnah5 causes primary ciliary dyskinesia and hydrocephalus. Hum Mol Genet 11(6):715-21
MGI:107718	Dnah5	dynein, axonemal, heavy chain 5	protein coding gene	biological_process		GO:0007368	determination of left/right symmetry	ISO	UniProtKB:Q8TE73	J:164563		Mouse Genome Informatics Scientific Curators (2010) Human to Mouse ISO GO annotation transfer.
MGI:107721	Dnah1	dynein, axonemal, heavy chain 1	protein coding gene	biological_process		GO:0060294	cilium movement involved in cell motility	IMP	MGI:2151944	J:69800	11371505	Neesen J, et al. (2001) Disruption of an inner arm dynein heavy chain gene results in asthenozoospermia and reduced ciliary beat frequency. Hum Mol Genet 10(11):1117-28
MGI:107721	Dnah1	dynein, axonemal, heavy chain 1	protein coding gene	biological_process		GO:0003351	epithelial cilium movement	IMP	MGI:2151944	J:69800	11371505	Neesen J, et al. (2001) Disruption of an inner arm dynein heavy chain gene results in asthenozoospermia and reduced ciliary beat frequency. Hum Mol Genet 10(11):1117-28
MGI:107721	Dnah1	dynein, axonemal, heavy chain 1	protein coding gene	biological_process		GO:0030317	flagellated sperm motility	IMP	MGI:2151944	J:69800	11371505	Neesen J, et al. (2001) Disruption of an inner arm dynein heavy chain gene results in asthenozoospermia and reduced ciliary beat frequency. Hum Mol Genet 10(11):1117-28
MGI:107721	Dnah1	dynein, axonemal, heavy chain 1	protein coding gene	cellular_component		GO:0036126	sperm flagellum	IDA		J:69800	11371505	Neesen J, et al. (2001) Disruption of an inner arm dynein heavy chain gene results in asthenozoospermia and reduced ciliary beat frequency. Hum Mol Genet 10(11):1117-28
MGI:107721	Dnah1	dynein, axonemal, heavy chain 1	protein coding gene	biological_process		GO:0030317	flagellated sperm motility	ISO	UniProtKB:Q9P2D7	J:164563		Mouse Genome Informatics Scientific Curators (2010) Human to Mouse ISO GO annotation transfer.
MGI:107721	Dnah1	dynein, axonemal, heavy chain 1	protein coding gene	cellular_component		GO:0036156	inner dynein arm	ISM		J:43700	9373155	Neesen J, et al. (1997) Identification of dynein heavy chain genes expressed in human and mouse testis: chromosomal localization of an axonemal dynein gene. Gene 200(1-2):193-202
MGI:107721	Dnah1	dynein, axonemal, heavy chain 1	protein coding gene	cellular_component		GO:0036156	inner dynein arm	ISO	UniProtKB:Q9P2D7	J:164563		Mouse Genome Informatics Scientific Curators (2010) Human to Mouse ISO GO annotation transfer.
MGI:107721	Dnah1	dynein, axonemal, heavy chain 1	protein coding gene	biological_process		GO:0036159	inner dynein arm assembly	ISO	UniProtKB:Q9P2D7	J:164563		Mouse Genome Informatics Scientific Curators (2010) Human to Mouse ISO GO annotation transfer.
MGI:107721	Dnah1	dynein, axonemal, heavy chain 1	protein coding gene	cellular_component		GO:0036126	sperm flagellum	ISO	UniProtKB:Q9P2D7	J:164563		Mouse Genome Informatics Scientific Curators (2010) Human to Mouse ISO GO annotation transfer.
MGI:107721	Dnah1	dynein, axonemal, heavy chain 1	protein coding gene	molecular_function		GO:0003777	microtubule motor activity	IC	GO:0036156	J:43700	9373155	Neesen J, et al. (1997) Identification of dynein heavy chain genes expressed in human and mouse testis: chromosomal localization of an axonemal dynein gene. Gene 200(1-2):193-202
MGI:107731	Dnah2	dynein, axonemal, heavy chain 2	protein coding gene	cellular_component		GO:0005929	cilium	IEA	UniProtKB-KW:KW-0969	J:60000		Mouse Genome Informatics Scientific Curators (2000) Gene Ontology Annotation by electronic association of SwissProt Keywords with GO terms.
MGI:107731	Dnah2	dynein, axonemal, heavy chain 2	protein coding gene	cellular_component		GO:0031514	motile cilium	IDA		J:55332	10330409	Takeda S, et al. (1999) Left-right asymmetry and kinesin superfamily protein KIF3A: new insights in determination of laterality and mesoderm induction by kif3A-/- mice analysis. J Cell Biol 145(4):825-36
MGI:107731	Dnah2	dynein, axonemal, heavy chain 2	protein coding gene	cellular_component		GO:0036156	inner dynein arm	ISM		J:43700	9373155	Neesen J, et al. (1997) Identification of dynein heavy chain genes expressed in human and mouse testis: chromosomal localization of an axonemal dynein gene. Gene 200(1-2):193-202
MGI:107731	Dnah2	dynein, axonemal, heavy chain 2	protein coding gene	molecular_function		GO:0005524	ATP binding	IEA	InterPro:IPR011704	J:72247		Mouse Genome Informatics Scientific Curators (2001) Gene Ontology Annotation by the MGI Curatorial Staff.
MGI:107731	Dnah2	dynein, axonemal, heavy chain 2	protein coding gene	molecular_function		GO:0005524	ATP binding	IEA	UniProtKB-KW:KW-0067	J:60000		Mouse Genome Informatics Scientific Curators (2000) Gene Ontology Annotation by electronic association of SwissProt Keywords with GO terms.
MGI:107731	Dnah2	dynein, axonemal, heavy chain 2	protein coding gene	molecular_function		GO:0016887	ATPase activity	IEA	InterPro:IPR011704	J:72247		Mouse Genome Informatics Scientific Curators (2001) Gene Ontology Annotation by the MGI Curatorial Staff.
MGI:107731	Dnah2	dynein, axonemal, heavy chain 2	protein coding gene	cellular_component		GO:0042995	cell projection	IEA	UniProtKB-KW:KW-0966	J:60000		Mouse Genome Informatics Scientific Curators (2000) Gene Ontology Annotation by electronic association of SwissProt Keywords with GO terms.
MGI:107731	Dnah2	dynein, axonemal, heavy chain 2	protein coding gene	cellular_component		GO:0005737	cytoplasm	IEA	UniProtKB-KW:KW-0963	J:60000		Mouse Genome Informatics Scientific Curators (2000) Gene Ontology Annotation by electronic association of SwissProt Keywords with GO terms.
MGI:107731	Dnah2	dynein, axonemal, heavy chain 2	protein coding gene	cellular_component		GO:0005856	cytoskeleton	IEA	UniProtKB-KW:KW-0206	J:60000		Mouse Genome Informatics Scientific Curators (2000) Gene Ontology Annotation by electronic association of SwissProt Keywords with GO terms.
MGI:107731	Dnah2	dynein, axonemal, heavy chain 2	protein coding gene	cellular_component		GO:0005874	microtubule	IEA	UniProtKB-KW:KW-0493	J:60000		Mouse Genome Informatics Scientific Curators (2000) Gene Ontology Annotation by electronic association of SwissProt Keywords with GO terms.
MGI:107731	Dnah2	dynein, axonemal, heavy chain 2	protein coding gene	molecular_function		GO:0003777	microtubule motor activity	IEA	InterPro:IPR026983|InterPro:IPR004273	J:72247		Mouse Genome Informatics Scientific Curators (2001) Gene Ontology Annotation by the MGI Curatorial Staff.
MGI:107731	Dnah2	dynein, axonemal, heavy chain 2	protein coding gene	biological_process		GO:0007018	microtubule-based movement	IEA	InterPro:IPR026983|InterPro:IPR004273	J:72247		Mouse Genome Informatics Scientific Curators (2001) Gene Ontology Annotation by the MGI Curatorial Staff.
MGI:107731	Dnah2	dynein, axonemal, heavy chain 2	protein coding gene	molecular_function		GO:0003774	motor activity	IEA	UniProtKB-KW:KW-0243	J:60000		Mouse Genome Informatics Scientific Curators (2000) Gene Ontology Annotation by electronic association of SwissProt Keywords with GO terms.
MGI:107731	Dnah2	dynein, axonemal, heavy chain 2	protein coding gene	molecular_function		GO:0000166	nucleotide binding	IEA	UniProtKB-KW:KW-0547	J:60000		Mouse Genome Informatics Scientific Curators (2000) Gene Ontology Annotation by electronic association of SwissProt Keywords with GO terms.
MGI:107731	Dnah2	dynein, axonemal, heavy chain 2	protein coding gene	cellular_component		GO:0030286	dynein complex	IEA	InterPro:IPR004273	J:72247		Mouse Genome Informatics Scientific Curators (2001) Gene Ontology Annotation by the MGI Curatorial Staff.
MGI:107731	Dnah2	dynein, axonemal, heavy chain 2	protein coding gene	cellular_component		GO:0030286	dynein complex	IEA	UniProtKB-KW:KW-0243	J:60000		Mouse Genome Informatics Scientific Curators (2000) Gene Ontology Annotation by electronic association of SwissProt Keywords with GO terms.
MGI:107736	Dync2h1	dynein cytoplasmic 2 heavy chain 1	protein coding gene	cellular_component		GO:0005929	cilium	IEA	UniProtKB-KW:KW-0969	J:60000		Mouse Genome Informatics Scientific Curators (2000) Gene Ontology Annotation by electronic association of SwissProt Keywords with GO terms.
MGI:107736	Dync2h1	dynein cytoplasmic 2 heavy chain 1	protein coding gene	cellular_component		GO:0005930	axoneme	IDA		J:172889	12802074	Perrone CA, et al. (2003) A novel dynein light intermediate chain colocalizes with the retrograde motor for intraflagellar transport at sites of axoneme assembly in chlamydomonas and Mammalian cells. Mol Biol Cell 14(5):2041-56
MGI:107736	Dync2h1	dynein cytoplasmic 2 heavy chain 1	protein coding gene	biological_process		GO:0060271	cilium assembly	IMP	MGI:3578144	J:100466	16061793	Huangfu D, et al. (2005) Cilia and Hedgehog responsiveness in the mouse. Proc Natl Acad Sci U S A 102(32):11325-30
MGI:107736	Dync2h1	dynein cytoplasmic 2 heavy chain 1	protein coding gene	biological_process		GO:0060271	cilium assembly	IMP		J:103514	16229832	May SR, et al. (2005) Loss of the retrograde motor for IFT disrupts localization of Smo to cilia and prevents the expression of both activator and repressor functions of Gli. Dev Biol 287(2):378-89
MGI:107736	Dync2h1	dynein cytoplasmic 2 heavy chain 1	protein coding gene	biological_process		GO:0035721	intraciliary retrograde transport	IMP	MGI:4359237	J:138139	18488998	Ocbina PJ, et al. (2008) Intraflagellar transport, cilia, and mammalian Hedgehog signaling: analysis in mouse embryonic fibroblasts. Dev Dyn 237(8):2030-8
MGI:107736	Dync2h1	dynein cytoplasmic 2 heavy chain 1	protein coding gene	cellular_component		GO:0031514	motile cilium	IDA		J:172889	12802074	Perrone CA, et al. (2003) A novel dynein light intermediate chain colocalizes with the retrograde motor for intraflagellar transport at sites of axoneme assembly in chlamydomonas and Mammalian cells. Mol Biol Cell 14(5):2041-56
MGI:107736	Dync2h1	dynein cytoplasmic 2 heavy chain 1	protein coding gene	biological_process		GO:1905515	non-motile cilium assembly	IMP	MGI:4355983	J:185270	22689656	Liem KF Jr, et al. (2012) The IFT-A complex regulates Shh signaling through cilia structure and membrane protein trafficking. J Cell Biol 197(6):789-800
MGI:107736	Dync2h1	dynein cytoplasmic 2 heavy chain 1	protein coding gene	molecular_function		GO:0005524	ATP binding	IEA	InterPro:IPR011704	J:72247		Mouse Genome Informatics Scientific Curators (2001) Gene Ontology Annotation by the MGI Curatorial Staff.
MGI:107736	Dync2h1	dynein cytoplasmic 2 heavy chain 1	protein coding gene	molecular_function		GO:0005524	ATP binding	IEA	UniProtKB-KW:KW-0067	J:60000		Mouse Genome Informatics Scientific Curators (2000) Gene Ontology Annotation by electronic association of SwissProt Keywords with GO terms.
MGI:107736	Dync2h1	dynein cytoplasmic 2 heavy chain 1	protein coding gene	molecular_function		GO:0016887	ATPase activity	IEA	InterPro:IPR011704	J:72247		Mouse Genome Informatics Scientific Curators (2001) Gene Ontology Annotation by the MGI Curatorial Staff.
MGI:107736	Dync2h1	dynein cytoplasmic 2 heavy chain 1	protein coding gene	cellular_component		GO:0042995	cell projection	IEA	UniProtKB-KW:KW-0966	J:60000		Mouse Genome Informatics Scientific Curators (2000) Gene Ontology Annotation by electronic association of SwissProt Keywords with GO terms.
MGI:107736	Dync2h1	dynein cytoplasmic 2 heavy chain 1	protein coding gene	biological_process		GO:0030030	cell projection organization	IEA	UniProtKB-KW:KW-0970	J:60000		Mouse Genome Informatics Scientific Curators (2000) Gene Ontology Annotation by electronic association of SwissProt Keywords with GO terms.
MGI:107736	Dync2h1	dynein cytoplasmic 2 heavy chain 1	protein coding gene	cellular_component		GO:0005737	cytoplasm	IEA	UniProtKB-KW:KW-0963	J:60000		Mouse Genome Informatics Scientific Curators (2000) Gene Ontology Annotation by electronic association of SwissProt Keywords with GO terms.
MGI:107736	Dync2h1	dynein cytoplasmic 2 heavy chain 1	protein coding gene	cellular_component		GO:0005856	cytoskeleton	IEA	UniProtKB-KW:KW-0206	J:60000		Mouse Genome Informatics Scientific Curators (2000) Gene Ontology Annotation by electronic association of SwissProt Keywords with GO terms.
MGI:107736	Dync2h1	dynein cytoplasmic 2 heavy chain 1	protein coding gene	cellular_component		GO:0016020	membrane	IEA	UniProtKB-KW:KW-0472	J:60000		Mouse Genome Informatics Scientific Curators (2000) Gene Ontology Annotation by electronic association of SwissProt Keywords with GO terms.
MGI:107736	Dync2h1	dynein cytoplasmic 2 heavy chain 1	protein coding gene	molecular_function		GO:0003777	microtubule motor activity	IEA	InterPro:IPR026983|InterPro:IPR004273	J:72247		Mouse Genome Informatics Scientific Curators (2001) Gene Ontology Annotation by the MGI Curatorial Staff.
MGI:107736	Dync2h1	dynein cytoplasmic 2 heavy chain 1	protein coding gene	biological_process		GO:0007018	microtubule-based movement	IEA	InterPro:IPR026983|InterPro:IPR004273	J:72247		Mouse Genome Informatics Scientific Curators (2001) Gene Ontology Annotation by the MGI Curatorial Staff.
MGI:107736	Dync2h1	dynein cytoplasmic 2 heavy chain 1	protein coding gene	molecular_function		GO:0003774	motor activity	IEA	UniProtKB-KW:KW-0243	J:60000		Mouse Genome Informatics Scientific Curators (2000) Gene Ontology Annotation by electronic association of SwissProt Keywords with GO terms.
MGI:107736	Dync2h1	dynein cytoplasmic 2 heavy chain 1	protein coding gene	biological_process		GO:0007275	multicellular organism development	IEA	UniProtKB-KW:KW-0217	J:60000		Mouse Genome Informatics Scientific Curators (2000) Gene Ontology Annotation by electronic association of SwissProt Keywords with GO terms.
MGI:107736	Dync2h1	dynein cytoplasmic 2 heavy chain 1	protein coding gene	molecular_function		GO:0000166	nucleotide binding	IEA	UniProtKB-KW:KW-0547	J:60000		Mouse Genome Informatics Scientific Curators (2000) Gene Ontology Annotation by electronic association of SwissProt Keywords with GO terms.
MGI:107736	Dync2h1	dynein cytoplasmic 2 heavy chain 1	protein coding gene	cellular_component		GO:0005886	plasma membrane	IEA	UniProtKB-KW:KW-1003	J:60000		Mouse Genome Informatics Scientific Curators (2000) Gene Ontology Annotation by electronic association of SwissProt Keywords with GO terms.
MGI:107736	Dync2h1	dynein cytoplasmic 2 heavy chain 1	protein coding gene	cellular_component		GO:0045177	apical part of cell	IDA		J:172889	12802074	Perrone CA, et al. (2003) A novel dynein light intermediate chain colocalizes with the retrograde motor for intraflagellar transport at sites of axoneme assembly in chlamydomonas and Mammalian cells. Mol Biol Cell 14(5):2041-56
MGI:107736	Dync2h1	dynein cytoplasmic 2 heavy chain 1	protein coding gene	biological_process		GO:0008105	asymmetric protein localization	IMP		J:103514	16229832	May SR, et al. (2005) Loss of the retrograde motor for IFT disrupts localization of Smo to cilia and prevents the expression of both activator and repressor functions of Gli. Dev Biol 287(2):378-89
MGI:107736	Dync2h1	dynein cytoplasmic 2 heavy chain 1	protein coding gene	biological_process		GO:0060976	coronary vasculature development	IMP		J:222159	25807483	Li Y, et al. (2015) Global genetic analysis in mice unveils central role for cilia in congenital heart disease. Nature 521(7553):520-4
MGI:107736	Dync2h1	dynein cytoplasmic 2 heavy chain 1	protein coding gene	biological_process		GO:0030182	neuron differentiation	IMP	MGI:3578144	J:188764	21552265	Ocbina PJ, et al. (2011) Complex interactions between genes controlling trafficking in primary cilia. Nat Genet 43(6):547-53
MGI:107736	Dync2h1	dynein cytoplasmic 2 heavy chain 1	protein coding gene	biological_process		GO:0016485	protein processing	IMP	MGI:3578144	J:100466	16061793	Huangfu D, et al. (2005) Cilia and Hedgehog responsiveness in the mouse. Proc Natl Acad Sci U S A 102(32):11325-30
MGI:107736	Dync2h1	dynein cytoplasmic 2 heavy chain 1	protein coding gene	biological_process		GO:0016485	protein processing	IMP		J:103514	16229832	May SR, et al. (2005) Loss of the retrograde motor for IFT disrupts localization of Smo to cilia and prevents the expression of both activator and repressor functions of Gli. Dev Biol 287(2):378-89
MGI:107736	Dync2h1	dynein cytoplasmic 2 heavy chain 1	protein coding gene	cellular_component		GO:0005868	cytoplasmic dynein complex	ISM		J:43700	9373155	Neesen J, et al. (1997) Identification of dynein heavy chain genes expressed in human and mouse testis: chromosomal localization of an axonemal dynein gene. Gene 200(1-2):193-202
MGI:107736	Dync2h1	dynein cytoplasmic 2 heavy chain 1	protein coding gene	cellular_component		GO:0070062	extracellular exosome	ISO	UniProtKB:Q8NCM8	J:164563		Mouse Genome Informatics Scientific Curators (2010) Human to Mouse ISO GO annotation transfer.
MGI:107736	Dync2h1	dynein cytoplasmic 2 heavy chain 1	protein coding gene	cellular_component		GO:0005794	Golgi apparatus	ISO	UniProtKB:Q8NCM8	J:164563		Mouse Genome Informatics Scientific Curators (2010) Human to Mouse ISO GO annotation transfer.
MGI:107736	Dync2h1	dynein cytoplasmic 2 heavy chain 1	protein coding gene	biological_process		GO:0007030	Golgi organization	ISO	UniProtKB:Q8NCM8	J:164563		Mouse Genome Informatics Scientific Curators (2010) Human to Mouse ISO GO annotation transfer.
MGI:107736	Dync2h1	dynein cytoplasmic 2 heavy chain 1	protein coding gene	cellular_component		GO:0005874	microtubule	ISO	UniProtKB:Q8NCM8	J:164563		Mouse Genome Informatics Scientific Curators (2010) Human to Mouse ISO GO annotation transfer.
MGI:107736	Dync2h1	dynein cytoplasmic 2 heavy chain 1	protein coding gene	cellular_component		GO:0030286	dynein complex	IEA	InterPro:IPR004273	J:72247		Mouse Genome Informatics Scientific Curators (2001) Gene Ontology Annotation by the MGI Curatorial Staff.
MGI:107736	Dync2h1	dynein cytoplasmic 2 heavy chain 1	protein coding gene	cellular_component		GO:0030286	dynein complex	IEA	UniProtKB-KW:KW-0243	J:60000		Mouse Genome Informatics Scientific Curators (2000) Gene Ontology Annotation by electronic association of SwissProt Keywords with GO terms.
MGI:107736	Dync2h1	dynein cytoplasmic 2 heavy chain 1	protein coding gene	biological_process		GO:0007368	determination of left/right symmetry	IMP	MGI:3578144	J:100466	16061793	Huangfu D, et al. (2005) Cilia and Hedgehog responsiveness in the mouse. Proc Natl Acad Sci U S A 102(32):11325-30
MGI:107736	Dync2h1	dynein cytoplasmic 2 heavy chain 1	protein coding gene	biological_process		GO:0007368	determination of left/right symmetry	IMP	MGI:3578144	J:98216	15755804	Garcia-Garcia MJ, et al. (2005) Inaugural Article: Analysis of mouse embryonic patterning and morphogenesis by forward genetics. Proc Natl Acad Sci U S A 102(17):5913-9
MGI:107736	Dync2h1	dynein cytoplasmic 2 heavy chain 1	protein coding gene	biological_process		GO:0007368	determination of left/right symmetry	IMP		J:103514	16229832	May SR, et al. (2005) Loss of the retrograde motor for IFT disrupts localization of Smo to cilia and prevents the expression of both activator and repressor functions of Gli. Dev Biol 287(2):378-89
MGI:107736	Dync2h1	dynein cytoplasmic 2 heavy chain 1	protein coding gene	biological_process		GO:0007368	determination of left/right symmetry	IMP		J:222159	25807483	Li Y, et al. (2015) Global genetic analysis in mice unveils central role for cilia in congenital heart disease. Nature 521(7553):520-4
MGI:107736	Dync2h1	dynein cytoplasmic 2 heavy chain 1	protein coding gene	biological_process		GO:0009953	dorsal/ventral pattern formation	IGI	MGI:105373	J:188764	21552265	Ocbina PJ, et al. (2011) Complex interactions between genes controlling trafficking in primary cilia. Nat Genet 43(6):547-53
MGI:107736	Dync2h1	dynein cytoplasmic 2 heavy chain 1	protein coding gene	biological_process		GO:0009953	dorsal/ventral pattern formation	IGI	MGI:105373|MGI:98297|MGI:95729	J:188764	21552265	Ocbina PJ, et al. (2011) Complex interactions between genes controlling trafficking in primary cilia. Nat Genet 43(6):547-53
MGI:107736	Dync2h1	dynein cytoplasmic 2 heavy chain 1	protein coding gene	biological_process		GO:0009953	dorsal/ventral pattern formation	IMP	MGI:3578144	J:100466	16061793	Huangfu D, et al. (2005) Cilia and Hedgehog responsiveness in the mouse. Proc Natl Acad Sci U S A 102(32):11325-30
MGI:107736	Dync2h1	dynein cytoplasmic 2 heavy chain 1	protein coding gene	biological_process		GO:0009953	dorsal/ventral pattern formation	IMP	MGI:3578144	J:98216	15755804	Garcia-Garcia MJ, et al. (2005) Inaugural Article: Analysis of mouse embryonic patterning and morphogenesis by forward genetics. Proc Natl Acad Sci U S A 102(17):5913-9
MGI:107736	Dync2h1	dynein cytoplasmic 2 heavy chain 1	protein coding gene	biological_process		GO:0009953	dorsal/ventral pattern formation	IMP		J:103514	16229832	May SR, et al. (2005) Loss of the retrograde motor for IFT disrupts localization of Smo to cilia and prevents the expression of both activator and repressor functions of Gli. Dev Biol 287(2):378-89
MGI:107736	Dync2h1	dynein cytoplasmic 2 heavy chain 1	protein coding gene	biological_process		GO:0030326	embryonic limb morphogenesis	IMP		J:103514	16229832	May SR, et al. (2005) Loss of the retrograde motor for IFT disrupts localization of Smo to cilia and prevents the expression of both activator and repressor functions of Gli. Dev Biol 287(2):378-89
MGI:107736	Dync2h1	dynein cytoplasmic 2 heavy chain 1	protein coding gene	biological_process		GO:0030900	forebrain development	IMP		J:103514	16229832	May SR, et al. (2005) Loss of the retrograde motor for IFT disrupts localization of Smo to cilia and prevents the expression of both activator and repressor functions of Gli. Dev Biol 287(2):378-89
MGI:107736	Dync2h1	dynein cytoplasmic 2 heavy chain 1	protein coding gene	biological_process		GO:0007507	heart development	IMP		J:222159	25807483	Li Y, et al. (2015) Global genetic analysis in mice unveils central role for cilia in congenital heart disease. Nature 521(7553):520-4
MGI:107736	Dync2h1	dynein cytoplasmic 2 heavy chain 1	protein coding gene	biological_process		GO:0045880	positive regulation of smoothened signaling pathway	IMP	MGI:4359237	J:138139	18488998	Ocbina PJ, et al. (2008) Intraflagellar transport, cilia, and mammalian Hedgehog signaling: analysis in mouse embryonic fibroblasts. Dev Dyn 237(8):2030-8
MGI:107736	Dync2h1	dynein cytoplasmic 2 heavy chain 1	protein coding gene	biological_process		GO:0021522	spinal cord motor neuron differentiation	IGI	MGI:105373|MGI:98297|MGI:95729	J:188764	21552265	Ocbina PJ, et al. (2011) Complex interactions between genes controlling trafficking in primary cilia. Nat Genet 43(6):547-53
MGI:107736	Dync2h1	dynein cytoplasmic 2 heavy chain 1	protein coding gene	molecular_function		GO:0051959	dynein light intermediate chain binding	ISO	RGD:71042	J:155856		Mouse Genome Informatics Scientific Curators (2010) Rat to Mouse ISO GO annotation transfer.
MGI:107744	Dnah6	dynein, axonemal, heavy chain 6	protein coding gene	biological_process		GO:0003341	cilium movement	IC	GO:0036156	J:43700	9373155	Neesen J, et al. (1997) Identification of dynein heavy chain genes expressed in human and mouse testis: chromosomal localization of an axonemal dynein gene. Gene 200(1-2):193-202
MGI:107744	Dnah6	dynein, axonemal, heavy chain 6	protein coding gene	cellular_component		GO:0036156	inner dynein arm	ISM		J:43700	9373155	Neesen J, et al. (1997) Identification of dynein heavy chain genes expressed in human and mouse testis: chromosomal localization of an axonemal dynein gene. Gene 200(1-2):193-202
MGI:107744	Dnah6	dynein, axonemal, heavy chain 6	protein coding gene	molecular_function		GO:0003777	microtubule motor activity	IC	GO:0036156	J:43700	9373155	Neesen J, et al. (1997) Identification of dynein heavy chain genes expressed in human and mouse testis: chromosomal localization of an axonemal dynein gene. Gene 200(1-2):193-202
MGI:107813	Tubb3	tubulin, beta 3 class III	protein coding gene	cellular_component		GO:0005856	cytoskeleton	IEA	UniProtKB-KW:KW-0206	J:60000		Mouse Genome Informatics Scientific Curators (2000) Gene Ontology Annotation by electronic association of SwissProt Keywords with GO terms.
MGI:107813	Tubb3	tubulin, beta 3 class III	protein coding gene	molecular_function		GO:0005525	GTP binding	IEA	InterPro:IPR002453|InterPro:IPR017975	J:72247		Mouse Genome Informatics Scientific Curators (2001) Gene Ontology Annotation by the MGI Curatorial Staff.
MGI:107813	Tubb3	tubulin, beta 3 class III	protein coding gene	molecular_function		GO:0005525	GTP binding	IEA	UniProtKB-KW:KW-0342	J:60000		Mouse Genome Informatics Scientific Curators (2000) Gene Ontology Annotation by electronic association of SwissProt Keywords with GO terms.
MGI:107813	Tubb3	tubulin, beta 3 class III	protein coding gene	molecular_function		GO:0003924	GTPase activity	IEA	InterPro:IPR003008	J:72247		Mouse Genome Informatics Scientific Curators (2001) Gene Ontology Annotation by the MGI Curatorial Staff.
MGI:107813	Tubb3	tubulin, beta 3 class III	protein coding gene	biological_process		GO:0007017	microtubule-based process	IEA	InterPro:IPR002453|InterPro:IPR000217|InterPro:IPR017975	J:72247		Mouse Genome Informatics Scientific Curators (2001) Gene Ontology Annotation by the MGI Curatorial Staff.
MGI:107813	Tubb3	tubulin, beta 3 class III	protein coding gene	molecular_function		GO:0000166	nucleotide binding	IEA	UniProtKB-KW:KW-0547	J:60000		Mouse Genome Informatics Scientific Curators (2000) Gene Ontology Annotation by electronic association of SwissProt Keywords with GO terms.
MGI:107813	Tubb3	tubulin, beta 3 class III	protein coding gene	molecular_function		GO:0005200	structural constituent of cytoskeleton	IEA	InterPro:IPR002453	J:72247		Mouse Genome Informatics Scientific Curators (2001) Gene Ontology Annotation by the MGI Curatorial Staff.
MGI:107813	Tubb3	tubulin, beta 3 class III	protein coding gene	cellular_component		GO:0030424	axon	IDA		J:125222	17761882	Kim J, et al. (2007) A MicroRNA feedback circuit in midbrain dopamine neurons. Science 317(5842):1220-4
MGI:107813	Tubb3	tubulin, beta 3 class III	protein coding gene	cellular_component		GO:0030424	axon	IDA		J:130846	18076286	Kittappa R, et al. (2007) The foxa2 gene controls the birth and spontaneous degeneration of dopamine neurons in old age. PLoS Biol 5(12):e325
MGI:107813	Tubb3	tubulin, beta 3 class III	protein coding gene	cellular_component		GO:0030424	axon	IDA		J:139991	18614158	Ding X, et al. (2008) Localization and cellular distribution of CPNE5 in embryonic mouse brain. Brain Res 1224:20-8
MGI:107813	Tubb3	tubulin, beta 3 class III	protein coding gene	cellular_component		GO:0030424	axon	IDA		J:190157	22949634	Wang C, et al. (2012) UTX regulates mesoderm differentiation of embryonic stem cells independent of H3K27 demethylase activity. Proc Natl Acad Sci U S A 109(38):15324-9
MGI:107813	Tubb3	tubulin, beta 3 class III	protein coding gene	cellular_component		GO:0030424	axon	IDA		J:197573	23434913	Itoh Y, et al. (2013) Scratch regulates neuronal migration onset via an epithelial-mesenchymal transition-like mechanism. Nat Neurosci 16(4):416-25
MGI:107813	Tubb3	tubulin, beta 3 class III	protein coding gene	cellular_component		GO:0030424	axon	IDA		J:92350	15255972	Kuvbachieva A, et al. (2004) Identification of a novel brain-specific and Reelin-regulated gene that encodes a protein colocalized with synapsin. Eur J Neurosci 20(3):603-10
MGI:107813	Tubb3	tubulin, beta 3 class III	protein coding gene	biological_process		GO:0007411	axon guidance	IMP		J:158992	20074521	Tischfield MA, et al. (2010) Human TUBB3 mutations perturb microtubule dynamics, kinesin interactions, and axon guidance. Cell 140(1):74-87
MGI:107813	Tubb3	tubulin, beta 3 class III	protein coding gene	cellular_component		GO:0071944	cell periphery	IDA		J:206879	24378336	Huang T, et al. (2014) BDNF and NT4 play interchangeable roles in gustatory development. Dev Biol 386(2):308-20
MGI:107813	Tubb3	tubulin, beta 3 class III	protein coding gene	cellular_component		GO:0005737	cytoplasm	IDA		J:142500	19036983	Willaredt MA, et al. (2008) A crucial role for primary cilia in cortical morphogenesis. J Neurosci 28(48):12887-900
MGI:107813	Tubb3	tubulin, beta 3 class III	protein coding gene	cellular_component		GO:0005737	cytoplasm	IDA		J:149456	19389377	Rocha SF, et al. (2009) Dll1 and Dll4 function sequentially in the retina and pV2 domain of the spinal cord to regulate neurogenesis and create cell diversity. Dev Biol 328(1):54-65
MGI:107813	Tubb3	tubulin, beta 3 class III	protein coding gene	cellular_component		GO:0005737	cytoplasm	IDA		J:190157	22949634	Wang C, et al. (2012) UTX regulates mesoderm differentiation of embryonic stem cells independent of H3K27 demethylase activity. Proc Natl Acad Sci U S A 109(38):15324-9
MGI:107813	Tubb3	tubulin, beta 3 class III	protein coding gene	cellular_component		GO:0005737	cytoplasm	IDA		J:191236	23090999	Wang SZ, et al. (2012) Transcription factor ATF5 is required for terminal differentiation and survival of olfactory sensory neurons. Proc Natl Acad Sci U S A 109(45):18589-94
MGI:107813	Tubb3	tubulin, beta 3 class III	protein coding gene	cellular_component		GO:0005737	cytoplasm	IDA		J:218609	25433207	Serinagaoglu Y, et al. (2015) Nf2-Yap signaling controls the expansion of DRG progenitors and glia during DRG development. Dev Biol 398(1):97-109
MGI:107813	Tubb3	tubulin, beta 3 class III	protein coding gene	cellular_component		GO:0030425	dendrite	IDA		J:206832	24464040	Parisiadou L, et al. (2014) LRRK2 regulates synaptogenesis and dopamine receptor activation through modulation of PKA activity. Nat Neurosci 17(3):367-76
MGI:107813	Tubb3	tubulin, beta 3 class III	protein coding gene	cellular_component		GO:0005622	intracellular	IDA		J:113146	16892058	Cappello S, et al. (2006) The Rho-GTPase cdc42 regulates neural progenitor fate at the apical surface. Nat Neurosci 9(9):1099-107
MGI:107813	Tubb3	tubulin, beta 3 class III	protein coding gene	cellular_component		GO:0015630	microtubule cytoskeleton	IDA		J:88813	15003631	Lawoko-Kerali G, et al. (2004) GATA3 and NeuroD distinguish auditory and vestibular neurons during development of the mammalian inner ear. Mech Dev 121(3):287-99
MGI:107813	Tubb3	tubulin, beta 3 class III	protein coding gene	cellular_component		GO:0043025	neuronal cell body	IDA		J:195630	23284756	Krolewski RC, et al. (2012) Ascl1 (Mash1) knockout perturbs differentiation of nonneuronal cells in olfactory epithelium. PLoS One 7(12):e51737
MGI:107813	Tubb3	tubulin, beta 3 class III	protein coding gene	molecular_function		GO:0005515	protein binding	IPI	UniProtKB:P47757-2	J:154619	19806181	Davis DA, et al. (2009) Capzb2 interacts with beta-tubulin to regulate growth cone morphology and neurite outgrowth. PLoS Biol 7(10):e1000208
MGI:107813	Tubb3	tubulin, beta 3 class III	protein coding gene	molecular_function		GO:0005515	protein binding	IPI	UniProtKB:Q9UBP0	J:186067	17389232	White SR, et al. (2007) Recognition of C-terminal amino acids in tubulin by pore loops in Spastin is important for microtubule severing. J Cell Biol 176(7):995-1005
MGI:107813	Tubb3	tubulin, beta 3 class III	protein coding gene	cellular_component		GO:0030424	axon	ISO	UniProtKB:Q4QRB4	J:156242	12368262	Olave I, et al. (2002) Identification of a polymorphic, neuron-specific chromatin remodeling complex. Genes Dev 16(19):2509-17
MGI:107813	Tubb3	tubulin, beta 3 class III	protein coding gene	biological_process		GO:0007411	axon guidance	ISO	UniProtKB:Q13509	J:164563		Mouse Genome Informatics Scientific Curators (2010) Human to Mouse ISO GO annotation transfer.
MGI:107813	Tubb3	tubulin, beta 3 class III	protein coding gene	cellular_component		GO:0070062	extracellular exosome	ISO	UniProtKB:Q13509	J:164563		Mouse Genome Informatics Scientific Curators (2010) Human to Mouse ISO GO annotation transfer.
MGI:107813	Tubb3	tubulin, beta 3 class III	protein coding gene	cellular_component		GO:0005874	microtubule	ISO	UniProtKB:Q13509	J:164563		Mouse Genome Informatics Scientific Curators (2010) Human to Mouse ISO GO annotation transfer.
MGI:107813	Tubb3	tubulin, beta 3 class III	protein coding gene	biological_process		GO:0007067	mitotic nuclear division	ISO	RGD:628595	J:155856		Mouse Genome Informatics Scientific Curators (2010) Rat to Mouse ISO GO annotation transfer.
MGI:107813	Tubb3	tubulin, beta 3 class III	protein coding gene	biological_process		GO:0030182	neuron differentiation	ISO	RGD:628595	J:155856		Mouse Genome Informatics Scientific Curators (2010) Rat to Mouse ISO GO annotation transfer.
MGI:107813	Tubb3	tubulin, beta 3 class III	protein coding gene	cellular_component		GO:0005634	nucleus	ISO	UniProtKB:Q13509	J:164563		Mouse Genome Informatics Scientific Curators (2010) Human to Mouse ISO GO annotation transfer.
MGI:107813	Tubb3	tubulin, beta 3 class III	protein coding gene	molecular_function		GO:0042277	peptide binding	ISO	RGD:628595	J:155856		Mouse Genome Informatics Scientific Curators (2010) Rat to Mouse ISO GO annotation transfer.
MGI:107861	Tubb2a	tubulin, beta 2A class IIA	protein coding gene	cellular_component		GO:0005737	cytoplasm	IEA	UniProtKB-KW:KW-0963	J:60000		Mouse Genome Informatics Scientific Curators (2000) Gene Ontology Annotation by electronic association of SwissProt Keywords with GO terms.
MGI:107861	Tubb2a	tubulin, beta 2A class IIA	protein coding gene	cellular_component		GO:0005856	cytoskeleton	IEA	UniProtKB-KW:KW-0206	J:60000		Mouse Genome Informatics Scientific Curators (2000) Gene Ontology Annotation by electronic association of SwissProt Keywords with GO terms.
MGI:107861	Tubb2a	tubulin, beta 2A class IIA	protein coding gene	molecular_function		GO:0005525	GTP binding	IEA	InterPro:IPR002453|InterPro:IPR017975	J:72247		Mouse Genome Informatics Scientific Curators (2001) Gene Ontology Annotation by the MGI Curatorial Staff.
MGI:107861	Tubb2a	tubulin, beta 2A class IIA	protein coding gene	molecular_function		GO:0005525	GTP binding	IEA	UniProtKB-KW:KW-0342	J:60000		Mouse Genome Informatics Scientific Curators (2000) Gene Ontology Annotation by electronic association of SwissProt Keywords with GO terms.
MGI:107861	Tubb2a	tubulin, beta 2A class IIA	protein coding gene	molecular_function		GO:0003924	GTPase activity	IEA	InterPro:IPR003008	J:72247		Mouse Genome Informatics Scientific Curators (2001) Gene Ontology Annotation by the MGI Curatorial Staff.
MGI:107861	Tubb2a	tubulin, beta 2A class IIA	protein coding gene	biological_process		GO:0007017	microtubule-based process	IEA	InterPro:IPR002453|InterPro:IPR000217|InterPro:IPR017975	J:72247		Mouse Genome Informatics Scientific Curators (2001) Gene Ontology Annotation by the MGI Curatorial Staff.
MGI:107861	Tubb2a	tubulin, beta 2A class IIA	protein coding gene	molecular_function		GO:0000166	nucleotide binding	IEA	UniProtKB-KW:KW-0547	J:60000		Mouse Genome Informatics Scientific Curators (2000) Gene Ontology Annotation by electronic association of SwissProt Keywords with GO terms.
MGI:107861	Tubb2a	tubulin, beta 2A class IIA	protein coding gene	molecular_function		GO:0005200	structural constituent of cytoskeleton	IEA	InterPro:IPR002453	J:72247		Mouse Genome Informatics Scientific Curators (2001) Gene Ontology Annotation by the MGI Curatorial Staff.
MGI:107861	Tubb2a	tubulin, beta 2A class IIA	protein coding gene	cellular_component		GO:0070062	extracellular exosome	ISO	UniProtKB:Q13885	J:164563		Mouse Genome Informatics Scientific Curators (2010) Human to Mouse ISO GO annotation transfer.
MGI:107861	Tubb2a	tubulin, beta 2A class IIA	protein coding gene	cellular_component		GO:1903561	extracellular vesicle	ISO	UniProtKB:Q13885	J:164563		Mouse Genome Informatics Scientific Curators (2010) Human to Mouse ISO GO annotation transfer.
MGI:107861	Tubb2a	tubulin, beta 2A class IIA	protein coding gene	cellular_component		GO:0005874	microtubule	ISO	UniProtKB:Q13885	J:164563		Mouse Genome Informatics Scientific Curators (2010) Human to Mouse ISO GO annotation transfer.
MGI:107861	Tubb2a	tubulin, beta 2A class IIA	protein coding gene	cellular_component		GO:0005634	nucleus	ISO	UniProtKB:Q13885	J:164563		Mouse Genome Informatics Scientific Curators (2010) Human to Mouse ISO GO annotation transfer.
MGI:107933	Mns1	meiosis-specific nuclear structural protein 1	protein coding gene	cellular_component		GO:0005930	axoneme	IDA		J:183398	22396656	Zhou J, et al. (2012) MNS1 is essential for spermiogenesis and motile ciliary functions in mice. PLoS Genet 8(3):e1002516
MGI:107933	Mns1	meiosis-specific nuclear structural protein 1	protein coding gene	biological_process		GO:0044782	cilium organization	IMP	MGI:5425368	J:183398	22396656	Zhou J, et al. (2012) MNS1 is essential for spermiogenesis and motile ciliary functions in mice. PLoS Genet 8(3):e1002516
MGI:107933	Mns1	meiosis-specific nuclear structural protein 1	protein coding gene	biological_process		GO:0045724	positive regulation of cilium assembly	IMP		J:183398	22396656	Zhou J, et al. (2012) MNS1 is essential for spermiogenesis and motile ciliary functions in mice. PLoS Genet 8(3):e1002516
MGI:107933	Mns1	meiosis-specific nuclear structural protein 1	protein coding gene	cellular_component		GO:0036126	sperm flagellum	IDA		J:183398	22396656	Zhou J, et al. (2012) MNS1 is essential for spermiogenesis and motile ciliary functions in mice. PLoS Genet 8(3):e1002516
MGI:107933	Mns1	meiosis-specific nuclear structural protein 1	protein coding gene	biological_process		GO:0051321	meiotic cell cycle	IEA	UniProtKB-KW:KW-0469	J:60000		Mouse Genome Informatics Scientific Curators (2000) Gene Ontology Annotation by electronic association of SwissProt Keywords with GO terms.
MGI:107933	Mns1	meiosis-specific nuclear structural protein 1	protein coding gene	cellular_component		GO:0005634	nucleus	IEA	UniProtKB-KW:KW-0539	J:60000		Mouse Genome Informatics Scientific Curators (2000) Gene Ontology Annotation by electronic association of SwissProt Keywords with GO terms.
MGI:107933	Mns1	meiosis-specific nuclear structural protein 1	protein coding gene	cellular_component		GO:0005882	intermediate filament	IDA		J:19855	8032679	Furukawa K, et al. (1994) cDNA cloning and functional characterization of a meiosis-specific protein (MNS1) with apparent nuclear association. Chromosome Res 2(2):99-113
MGI:107933	Mns1	meiosis-specific nuclear structural protein 1	protein coding gene	cellular_component		GO:0005635	nuclear envelope	IDA		J:19855	8032679	Furukawa K, et al. (1994) cDNA cloning and functional characterization of a meiosis-specific protein (MNS1) with apparent nuclear association. Chromosome Res 2(2):99-113
MGI:107933	Mns1	meiosis-specific nuclear structural protein 1	protein coding gene	molecular_function		GO:0042802	identical protein binding	ISO	UniProtKB:Q8NEH6	J:73065		Mouse Genome Informatics Scientific Curators (2001) Gene Ontology Annotation by the MGI Curatorial Staff.
MGI:107933	Mns1	meiosis-specific nuclear structural protein 1	protein coding gene	biological_process		GO:0070986	left/right axis specification	IMP	MGI:5425368	J:183398	22396656	Zhou J, et al. (2012) MNS1 is essential for spermiogenesis and motile ciliary functions in mice. PLoS Genet 8(3):e1002516
MGI:107933	Mns1	meiosis-specific nuclear structural protein 1	protein coding gene	biological_process		GO:0007283	spermatogenesis	IMP		J:183398	22396656	Zhou J, et al. (2012) MNS1 is essential for spermiogenesis and motile ciliary functions in mice. PLoS Genet 8(3):e1002516
MGI:107979	Kif3c	kinesin family member 3C	protein coding gene	molecular_function		GO:0005524	ATP binding	IEA	InterPro:IPR019821|InterPro:IPR001752	J:72247		Mouse Genome Informatics Scientific Curators (2001) Gene Ontology Annotation by the MGI Curatorial Staff.
MGI:107979	Kif3c	kinesin family member 3C	protein coding gene	molecular_function		GO:0005524	ATP binding	IEA	UniProtKB-KW:KW-0067	J:60000		Mouse Genome Informatics Scientific Curators (2000) Gene Ontology Annotation by electronic association of SwissProt Keywords with GO terms.
MGI:107979	Kif3c	kinesin family member 3C	protein coding gene	cellular_component		GO:0005737	cytoplasm	IEA	UniProtKB-KW:KW-0963	J:60000		Mouse Genome Informatics Scientific Curators (2000) Gene Ontology Annotation by electronic association of SwissProt Keywords with GO terms.
MGI:107979	Kif3c	kinesin family member 3C	protein coding gene	cellular_component		GO:0005856	cytoskeleton	IEA	UniProtKB-KW:KW-0206	J:60000		Mouse Genome Informatics Scientific Curators (2000) Gene Ontology Annotation by electronic association of SwissProt Keywords with GO terms.
MGI:107979	Kif3c	kinesin family member 3C	protein coding gene	biological_process		GO:0007018	microtubule-based movement	IEA	InterPro:IPR027640|InterPro:IPR019821|InterPro:IPR001752	J:72247		Mouse Genome Informatics Scientific Curators (2001) Gene Ontology Annotation by the MGI Curatorial Staff.
MGI:107979	Kif3c	kinesin family member 3C	protein coding gene	molecular_function		GO:0000166	nucleotide binding	IEA	UniProtKB-KW:KW-0547	J:60000		Mouse Genome Informatics Scientific Curators (2000) Gene Ontology Annotation by electronic association of SwissProt Keywords with GO terms.
MGI:107979	Kif3c	kinesin family member 3C	protein coding gene	cellular_component		GO:0005623	cell	IMP		J:132042	17881655	Davidovic L, et al. (2007) The fragile X mental retardation protein is a molecular adaptor between the neurospecific KIF3C kinesin and dendritic RNA granules. Hum Mol Genet 16(24):3047-58
MGI:107979	Kif3c	kinesin family member 3C	protein coding gene	cellular_component		GO:0005622	intracellular	IMP		J:132042	17881655	Davidovic L, et al. (2007) The fragile X mental retardation protein is a molecular adaptor between the neurospecific KIF3C kinesin and dendritic RNA granules. Hum Mol Genet 16(24):3047-58
MGI:107979	Kif3c	kinesin family member 3C	protein coding gene	biological_process		GO:0072384	organelle transport along microtubule	IMP		J:132042	17881655	Davidovic L, et al. (2007) The fragile X mental retardation protein is a molecular adaptor between the neurospecific KIF3C kinesin and dendritic RNA granules. Hum Mol Genet 16(24):3047-58
MGI:107979	Kif3c	kinesin family member 3C	protein coding gene	molecular_function		GO:0005515	protein binding	IPI	UniProtKB:P35922	J:132042	17881655	Davidovic L, et al. (2007) The fragile X mental retardation protein is a molecular adaptor between the neurospecific KIF3C kinesin and dendritic RNA granules. Hum Mol Genet 16(24):3047-58
MGI:107979	Kif3c	kinesin family member 3C	protein coding gene	molecular_function		GO:0016887	ATPase activity	IBA	PANTHER:PTN000648413	J:161428		Gaudet P, et al. (2010) Annotation inferences using phylogenetic trees.
MGI:107979	Kif3c	kinesin family member 3C	protein coding gene	molecular_function		GO:0003777	microtubule motor activity	IBA	PANTHER:PTN000648413	J:161428		Gaudet P, et al. (2010) Annotation inferences using phylogenetic trees.
MGI:107979	Kif3c	kinesin family member 3C	protein coding gene	cellular_component		GO:0030424	axon	ISO	RGD:621538	J:155856		Mouse Genome Informatics Scientific Curators (2010) Rat to Mouse ISO GO annotation transfer.
MGI:107979	Kif3c	kinesin family member 3C	protein coding gene	cellular_component		GO:0030425	dendrite	ISO	RGD:621538	J:155856		Mouse Genome Informatics Scientific Curators (2010) Rat to Mouse ISO GO annotation transfer.
MGI:107979	Kif3c	kinesin family member 3C	protein coding gene	cellular_component		GO:0030426	growth cone	ISO	RGD:621538	J:155856		Mouse Genome Informatics Scientific Curators (2010) Rat to Mouse ISO GO annotation transfer.
MGI:107979	Kif3c	kinesin family member 3C	protein coding gene	cellular_component		GO:0016020	membrane	ISO	RGD:621538	J:155856		Mouse Genome Informatics Scientific Curators (2010) Rat to Mouse ISO GO annotation transfer.
MGI:107979	Kif3c	kinesin family member 3C	protein coding gene	cellular_component	colocalizes_with	GO:0005874	microtubule	ISO	UniProtKB:O55165	J:132042	17881655	Davidovic L, et al. (2007) The fragile X mental retardation protein is a molecular adaptor between the neurospecific KIF3C kinesin and dendritic RNA granules. Hum Mol Genet 16(24):3047-58
MGI:107979	Kif3c	kinesin family member 3C	protein coding gene	molecular_function		GO:0008017	microtubule binding	ISO	RGD:621538	J:155856		Mouse Genome Informatics Scientific Curators (2010) Rat to Mouse ISO GO annotation transfer.
MGI:107979	Kif3c	kinesin family member 3C	protein coding gene	cellular_component		GO:0035371	microtubule plus-end	ISO	RGD:621538	J:155856		Mouse Genome Informatics Scientific Curators (2010) Rat to Mouse ISO GO annotation transfer.
MGI:107979	Kif3c	kinesin family member 3C	protein coding gene	cellular_component		GO:0043025	neuronal cell body	ISO	RGD:621538	J:155856		Mouse Genome Informatics Scientific Curators (2010) Rat to Mouse ISO GO annotation transfer.
MGI:107979	Kif3c	kinesin family member 3C	protein coding gene	cellular_component		GO:0043025	neuronal cell body	ISO	UniProtKB:O55165	J:132042	17881655	Davidovic L, et al. (2007) The fragile X mental retardation protein is a molecular adaptor between the neurospecific KIF3C kinesin and dendritic RNA granules. Hum Mol Genet 16(24):3047-58
MGI:107979	Kif3c	kinesin family member 3C	protein coding gene	cellular_component		GO:0071598	neuronal ribonucleoprotein granule	ISO	UniProtKB:O55165	J:132042	17881655	Davidovic L, et al. (2007) The fragile X mental retardation protein is a molecular adaptor between the neurospecific KIF3C kinesin and dendritic RNA granules. Hum Mol Genet 16(24):3047-58
MGI:107979	Kif3c	kinesin family member 3C	protein coding gene	biological_process		GO:0010976	positive regulation of neuron projection development	ISO	RGD:621538	J:155856		Mouse Genome Informatics Scientific Curators (2010) Rat to Mouse ISO GO annotation transfer.
MGI:107979	Kif3c	kinesin family member 3C	protein coding gene	cellular_component		GO:0008021	synaptic vesicle	ISO	RGD:621538	J:155856		Mouse Genome Informatics Scientific Curators (2010) Rat to Mouse ISO GO annotation transfer.
MGI:107979	Kif3c	kinesin family member 3C	protein coding gene	cellular_component		GO:0005871	kinesin complex	IBA	PANTHER:PTN000648413	J:161428		Gaudet P, et al. (2010) Annotation inferences using phylogenetic trees.
MGI:107979	Kif3c	kinesin family member 3C	protein coding gene	molecular_function		GO:0019894	kinesin binding	ISO	RGD:621538	J:155856		Mouse Genome Informatics Scientific Curators (2010) Rat to Mouse ISO GO annotation transfer.
MGI:108040	Cnga2	cyclic nucleotide gated channel alpha 2	protein coding gene	molecular_function		GO:0005516	calmodulin binding	IEA	UniProtKB-KW:KW-0112	J:60000		Mouse Genome Informatics Scientific Curators (2000) Gene Ontology Annotation by electronic association of SwissProt Keywords with GO terms.
MGI:108040	Cnga2	cyclic nucleotide gated channel alpha 2	protein coding gene	molecular_function		GO:0030552	cAMP binding	IEA	UniProtKB-KW:KW-0116	J:60000		Mouse Genome Informatics Scientific Curators (2000) Gene Ontology Annotation by electronic association of SwissProt Keywords with GO terms.
MGI:108040	Cnga2	cyclic nucleotide gated channel alpha 2	protein coding gene	cellular_component		GO:0016021	integral component of membrane	IEA	UniProtKB-KW:KW-0812	J:60000		Mouse Genome Informatics Scientific Curators (2000) Gene Ontology Annotation by electronic association of SwissProt Keywords with GO terms.
MGI:108040	Cnga2	cyclic nucleotide gated channel alpha 2	protein coding gene	biological_process		GO:0006811	ion transport	IEA	InterPro:IPR005821	J:72247		Mouse Genome Informatics Scientific Curators (2001) Gene Ontology Annotation by the MGI Curatorial Staff.
MGI:108040	Cnga2	cyclic nucleotide gated channel alpha 2	protein coding gene	biological_process		GO:0006811	ion transport	IEA	UniProtKB-KW:KW-0406	J:60000		Mouse Genome Informatics Scientific Curators (2000) Gene Ontology Annotation by electronic association of SwissProt Keywords with GO terms.
MGI:108040	Cnga2	cyclic nucleotide gated channel alpha 2	protein coding gene	cellular_component		GO:0016020	membrane	IEA	InterPro:IPR005821|InterPro:IPR003938	J:72247		Mouse Genome Informatics Scientific Curators (2001) Gene Ontology Annotation by the MGI Curatorial Staff.
MGI:108040	Cnga2	cyclic nucleotide gated channel alpha 2	protein coding gene	cellular_component		GO:0016020	membrane	IEA	UniProtKB-KW:KW-0472	J:60000		Mouse Genome Informatics Scientific Curators (2000) Gene Ontology Annotation by electronic association of SwissProt Keywords with GO terms.
MGI:108040	Cnga2	cyclic nucleotide gated channel alpha 2	protein coding gene	molecular_function		GO:0000166	nucleotide binding	IEA	UniProtKB-KW:KW-0547	J:60000		Mouse Genome Informatics Scientific Curators (2000) Gene Ontology Annotation by electronic association of SwissProt Keywords with GO terms.
MGI:108040	Cnga2	cyclic nucleotide gated channel alpha 2	protein coding gene	biological_process		GO:0006813	potassium ion transport	IEA	InterPro:IPR003938	J:72247		Mouse Genome Informatics Scientific Curators (2001) Gene Ontology Annotation by the MGI Curatorial Staff.
MGI:108040	Cnga2	cyclic nucleotide gated channel alpha 2	protein coding gene	biological_process		GO:0050896	response to stimulus	IEA	UniProtKB-KW:KW-0716	J:60000		Mouse Genome Informatics Scientific Curators (2000) Gene Ontology Annotation by electronic association of SwissProt Keywords with GO terms.
MGI:108040	Cnga2	cyclic nucleotide gated channel alpha 2	protein coding gene	biological_process		GO:0055085	transmembrane transport	IEA	InterPro:IPR005821	J:72247		Mouse Genome Informatics Scientific Curators (2001) Gene Ontology Annotation by the MGI Curatorial Staff.
MGI:108040	Cnga2	cyclic nucleotide gated channel alpha 2	protein coding gene	biological_process		GO:0006810	transport	IEA	UniProtKB-KW:KW-0813	J:60000		Mouse Genome Informatics Scientific Curators (2000) Gene Ontology Annotation by electronic association of SwissProt Keywords with GO terms.
MGI:108040	Cnga2	cyclic nucleotide gated channel alpha 2	protein coding gene	molecular_function		GO:0005216	ion channel activity	IMP	MGI:2159016	J:67661	10798394	Zheng C, et al. (2000) Peripheral olfactory projections are differentially affected in mice deficient in a cyclic nucleotide-gated channel subunit. Neuron 26(1):81-91
MGI:108040	Cnga2	cyclic nucleotide gated channel alpha 2	protein coding gene	molecular_function		GO:0030553	cGMP binding	IBA	PANTHER:PTN000025935	J:161428		Gaudet P, et al. (2010) Annotation inferences using phylogenetic trees.
MGI:108040	Cnga2	cyclic nucleotide gated channel alpha 2	protein coding gene	cellular_component		GO:0005887	integral component of plasma membrane	IBA	PANTHER:PTN000025348	J:161428		Gaudet P, et al. (2010) Annotation inferences using phylogenetic trees.
MGI:108040	Cnga2	cyclic nucleotide gated channel alpha 2	protein coding gene	molecular_function		GO:0005222	intracellular cAMP activated cation channel activity	IBA	PANTHER:PTN000025935	J:161428		Gaudet P, et al. (2010) Annotation inferences using phylogenetic trees.
MGI:108040	Cnga2	cyclic nucleotide gated channel alpha 2	protein coding gene	molecular_function		GO:0005223	intracellular cGMP activated cation channel activity	IBA	PANTHER:PTN000025935	J:161428		Gaudet P, et al. (2010) Annotation inferences using phylogenetic trees.
MGI:108040	Cnga2	cyclic nucleotide gated channel alpha 2	protein coding gene	biological_process		GO:0042391	regulation of membrane potential	IBA	PANTHER:PTN000025348	J:161428		Gaudet P, et al. (2010) Annotation inferences using phylogenetic trees.
MGI:108040	Cnga2	cyclic nucleotide gated channel alpha 2	protein coding gene	molecular_function		GO:0005249	voltage-gated potassium channel activity	IBA	PANTHER:PTN000025348	J:161428		Gaudet P, et al. (2010) Annotation inferences using phylogenetic trees.
MGI:108040	Cnga2	cyclic nucleotide gated channel alpha 2	protein coding gene	molecular_function		GO:0030553	cGMP binding	ISO	RGD:2367	J:155856		Mouse Genome Informatics Scientific Curators (2010) Rat to Mouse ISO GO annotation transfer.
MGI:108040	Cnga2	cyclic nucleotide gated channel alpha 2	protein coding gene	molecular_function		GO:0005222	intracellular cAMP activated cation channel activity	ISO	RGD:2367	J:155856		Mouse Genome Informatics Scientific Curators (2010) Rat to Mouse ISO GO annotation transfer.
MGI:108040	Cnga2	cyclic nucleotide gated channel alpha 2	protein coding gene	molecular_function		GO:0005223	intracellular cGMP activated cation channel activity	ISO	RGD:2367	J:155856		Mouse Genome Informatics Scientific Curators (2010) Rat to Mouse ISO GO annotation transfer.
MGI:108040	Cnga2	cyclic nucleotide gated channel alpha 2	protein coding gene	cellular_component		GO:0017071	intracellular cyclic nucleotide activated cation channel complex	ISO	RGD:2367	J:155856		Mouse Genome Informatics Scientific Curators (2010) Rat to Mouse ISO GO annotation transfer.
MGI:108040	Cnga2	cyclic nucleotide gated channel alpha 2	protein coding gene	biological_process		GO:0051899	membrane depolarization	ISO	RGD:2367	J:155856		Mouse Genome Informatics Scientific Curators (2010) Rat to Mouse ISO GO annotation transfer.
MGI:108040	Cnga2	cyclic nucleotide gated channel alpha 2	protein coding gene	cellular_component		GO:0043204	perikaryon	ISO	RGD:2367	J:155856		Mouse Genome Informatics Scientific Curators (2010) Rat to Mouse ISO GO annotation transfer.
MGI:108040	Cnga2	cyclic nucleotide gated channel alpha 2	protein coding gene	cellular_component		GO:0005886	plasma membrane	ISO	RGD:2367	J:155856		Mouse Genome Informatics Scientific Curators (2010) Rat to Mouse ISO GO annotation transfer.
MGI:108040	Cnga2	cyclic nucleotide gated channel alpha 2	protein coding gene	biological_process		GO:0051290	protein heterotetramerization	ISO	RGD:2367	J:155856		Mouse Genome Informatics Scientific Curators (2010) Rat to Mouse ISO GO annotation transfer.
MGI:108040	Cnga2	cyclic nucleotide gated channel alpha 2	protein coding gene	biological_process		GO:0051289	protein homotetramerization	ISO	RGD:2367	J:155856		Mouse Genome Informatics Scientific Curators (2010) Rat to Mouse ISO GO annotation transfer.
MGI:108040	Cnga2	cyclic nucleotide gated channel alpha 2	protein coding gene	biological_process		GO:0007608	sensory perception of smell	IMP	MGI:2159016	J:173937	21516098	Billig GM, et al. (2011) Ca(2)-activated Cl currents are dispensable for olfaction. Nat Neurosci 14(6):763-9
MGI:108040	Cnga2	cyclic nucleotide gated channel alpha 2	protein coding gene	biological_process		GO:0007608	sensory perception of smell	IMP	MGI:2159016	J:67661	10798394	Zheng C, et al. (2000) Peripheral olfactory projections are differentially affected in mice deficient in a cyclic nucleotide-gated channel subunit. Neuron 26(1):81-91
MGI:108075	Smo	smoothened, frizzled class receptor	protein coding gene	cellular_component		GO:0060170	ciliary membrane	IDA		J:178978	22179047	Chih B, et al. (2011) A ciliopathy complex at the transition zone protects the cilia as a privileged membrane domain. Nat Cell Biol 14(1):61-72
MGI:108075	Smo	smoothened, frizzled class receptor	protein coding gene	cellular_component		GO:0005929	cilium	IDA		J:102118	16136078	Corbit KC, et al. (2005) Vertebrate Smoothened functions at the primary cilium. Nature 437(7061):1018-21
MGI:108075	Smo	smoothened, frizzled class receptor	protein coding gene	cellular_component		GO:0005929	cilium	IDA		J:103514	16229832	May SR, et al. (2005) Loss of the retrograde motor for IFT disrupts localization of Smo to cilia and prevents the expression of both activator and repressor functions of Gli. Dev Biol 287(2):378-89
MGI:108075	Smo	smoothened, frizzled class receptor	protein coding gene	cellular_component		GO:0005929	cilium	IDA		J:138139	18488998	Ocbina PJ, et al. (2008) Intraflagellar transport, cilia, and mammalian Hedgehog signaling: analysis in mouse embryonic fibroblasts. Dev Dyn 237(8):2030-8
MGI:108075	Smo	smoothened, frizzled class receptor	protein coding gene	cellular_component		GO:0005929	cilium	IDA		J:151923	19684112	Chen MH, et al. (2009) Cilium-independent regulation of Gli protein function by Sufu in Hedgehog signaling is evolutionarily conserved. Genes Dev 23(16):1910-28
MGI:108075	Smo	smoothened, frizzled class receptor	protein coding gene	cellular_component		GO:0005929	cilium	IDA		J:153142	19654211	Clement CA, et al. (2009) The primary cilium coordinates early cardiogenesis and hedgehog signaling in cardiomyocyte differentiation. J Cell Sci 122(Pt 17):3070-82
MGI:108075	Smo	smoothened, frizzled class receptor	protein coding gene	cellular_component		GO:0005929	cilium	IDA		J:168317	21209331	Qin J, et al. (2011) Intraflagellar transport protein 122 antagonizes Sonic Hedgehog signaling and controls ciliary localization of pathway components. Proc Natl Acad Sci U S A 108(4):1456-61
MGI:108075	Smo	smoothened, frizzled class receptor	protein coding gene	cellular_component		GO:0005929	cilium	IDA		J:185270	22689656	Liem KF Jr, et al. (2012) The IFT-A complex regulates Shh signaling through cilia structure and membrane protein trafficking. J Cell Biol 197(6):789-800
MGI:108075	Smo	smoothened, frizzled class receptor	protein coding gene	cellular_component		GO:0042995	cell projection	IEA	UniProtKB-KW:KW-0966	J:60000		Mouse Genome Informatics Scientific Curators (2000) Gene Ontology Annotation by electronic association of SwissProt Keywords with GO terms.
MGI:108075	Smo	smoothened, frizzled class receptor	protein coding gene	biological_process		GO:0007166	cell surface receptor signaling pathway	IEA	InterPro:IPR000539|InterPro:IPR017981	J:72247		Mouse Genome Informatics Scientific Curators (2001) Gene Ontology Annotation by the MGI Curatorial Staff.
MGI:108075	Smo	smoothened, frizzled class receptor	protein coding gene	biological_process		GO:0007186	G-protein coupled receptor signaling pathway	IEA	UniProtKB-KW:KW-0297	J:60000		Mouse Genome Informatics Scientific Curators (2000) Gene Ontology Annotation by electronic association of SwissProt Keywords with GO terms.
MGI:108075	Smo	smoothened, frizzled class receptor	protein coding gene	cellular_component		GO:0016020	membrane	IEA	InterPro:IPR000539|InterPro:IPR017981	J:72247		Mouse Genome Informatics Scientific Curators (2001) Gene Ontology Annotation by the MGI Curatorial Staff.
MGI:108075	Smo	smoothened, frizzled class receptor	protein coding gene	cellular_component		GO:0016020	membrane	IEA	UniProtKB-KW:KW-0472	J:60000		Mouse Genome Informatics Scientific Curators (2000) Gene Ontology Annotation by electronic association of SwissProt Keywords with GO terms.
MGI:108075	Smo	smoothened, frizzled class receptor	protein coding gene	biological_process		GO:0007275	multicellular organism development	IEA	UniProtKB-KW:KW-0217	J:60000		Mouse Genome Informatics Scientific Curators (2000) Gene Ontology Annotation by electronic association of SwissProt Keywords with GO terms.
MGI:108075	Smo	smoothened, frizzled class receptor	protein coding gene	molecular_function		GO:0004871	signal transducer activity	IEA	UniProtKB-KW:KW-0807	J:60000		Mouse Genome Informatics Scientific Curators (2000) Gene Ontology Annotation by electronic association of SwissProt Keywords with GO terms.
MGI:108075	Smo	smoothened, frizzled class receptor	protein coding gene	biological_process		GO:0007165	signal transduction	IEA	UniProtKB-KW:KW-0807	J:60000		Mouse Genome Informatics Scientific Curators (2000) Gene Ontology Annotation by electronic association of SwissProt Keywords with GO terms.
MGI:108075	Smo	smoothened, frizzled class receptor	protein coding gene	molecular_function		GO:0004888	transmembrane signaling receptor activity	IEA	InterPro:IPR017981	J:72247		Mouse Genome Informatics Scientific Curators (2001) Gene Ontology Annotation by the MGI Curatorial Staff.
MGI:108075	Smo	smoothened, frizzled class receptor	protein coding gene	biological_process		GO:0009952	anterior/posterior pattern specification	IMP	MGI:2176256,MGI:2450929	J:187741	22987639	Hu JK, et al. (2012) Autonomous and nonautonomous roles of Hedgehog signaling in regulating limb muscle formation. Genes Dev 26(18):2088-102
MGI:108075	Smo	smoothened, frizzled class receptor	protein coding gene	biological_process		GO:0048143	astrocyte activation	IMP	MGI:2176256	J:201110	23680462	Komada M, et al. (2013) Smoothened controls cyclin D2 expression and regulates the generation of intermediate progenitors in the developing cortex. Neurosci Lett 547:87-91
MGI:108075	Smo	smoothened, frizzled class receptor	protein coding gene	biological_process		GO:0048468	cell development	IMP	MGI:2176256,MGI:2445832	J:80081	12403705	Gritli-Linde A, et al. (2002) Shh signaling within the dental epithelium is necessary for cell proliferation, growth and polarization. Development 129(23):5323-37
MGI:108075	Smo	smoothened, frizzled class receptor	protein coding gene	biological_process		GO:0001708	cell fate specification	IMP	MGI:2176255	J:138713	18590716	Cho A, et al. (2008) FKBP8 cell-autonomously controls neural tube patterning through a Gli2- and Kif3a-dependent mechanism. Dev Biol 321(1):27-39
MGI:108075	Smo	smoothened, frizzled class receptor	protein coding gene	biological_process		GO:0021953	central nervous system neuron differentiation	IMP	MGI:2176256,MGI:2446434	J:108509	16571630	Blaess S, et al. (2006) Sonic hedgehog regulates Gli activator and repressor functions with spatial and temporal precision in the mid/hindbrain region. Development 133(9):1799-809
MGI:108075	Smo	smoothened, frizzled class receptor	protein coding gene	cellular_component		GO:0005737	cytoplasm	IDA		J:138139	18488998	Ocbina PJ, et al. (2008) Intraflagellar transport, cilia, and mammalian Hedgehog signaling: analysis in mouse embryonic fibroblasts. Dev Dyn 237(8):2030-8
MGI:108075	Smo	smoothened, frizzled class receptor	protein coding gene	biological_process		GO:0048589	developmental growth	IMP	MGI:2176256,MGI:2446434	J:108509	16571630	Blaess S, et al. (2006) Sonic hedgehog regulates Gli activator and repressor functions with spatial and temporal precision in the mid/hindbrain region. Development 133(9):1799-809
MGI:108075	Smo	smoothened, frizzled class receptor	protein coding gene	molecular_function		GO:0008144	drug binding	IDA		J:175319	21177415	Roudaut H, et al. (2011) Identification and mechanism of action of the acylguanidine MRT-83, a novel potent Smoothened antagonist. Mol Pharmacol 79(3):453-60
MGI:108075	Smo	smoothened, frizzled class receptor	protein coding gene	biological_process		GO:0048568	embryonic organ development	IGI	MGI:2144467	J:205269	24302887	Cui C, et al. (2013) Wdpcp, a PCP protein required for ciliogenesis, regulates directional cell migration and cell polarity by direct modulation of the actin cytoskeleton. PLoS Biol 11(11):e1001720
MGI:108075	Smo	smoothened, frizzled class receptor	protein coding gene	biological_process		GO:0060684	epithelial-mesenchymal cell signaling	IMP	MGI:2176256	J:147277	19304890	Lan Y, et al. (2009) Sonic hedgehog signaling regulates reciprocal epithelial-mesenchymal interactions controlling palatal outgrowth. Development 136(8):1387-96
MGI:108075	Smo	smoothened, frizzled class receptor	protein coding gene	biological_process		GO:0031069	hair follicle morphogenesis	IMP	MGI:1934268,MGI:2445832	J:117334	17199044	Gritli-Linde A, et al. (2007) Abnormal hair development and apparent follicular transformation to mammary gland in the absence of hedgehog signaling. Dev Cell 12(1):99-112
MGI:108075	Smo	smoothened, frizzled class receptor	protein coding gene	biological_process		GO:0048873	homeostasis of number of cells within a tissue	IDA		J:201110	23680462	Komada M, et al. (2013) Smoothened controls cyclin D2 expression and regulates the generation of intermediate progenitors in the developing cortex. Neurosci Lett 547:87-91
MGI:108075	Smo	smoothened, frizzled class receptor	protein coding gene	biological_process		GO:0001701	in utero embryonic development	IMP	MGI:2176255	J:128367	17881493	Astorga J, et al. (2007) Hedgehog induction of murine vasculogenesis is mediated by Foxf1 and Bmp4. Development 134(20):3753-61
MGI:108075	Smo	smoothened, frizzled class receptor	protein coding gene	biological_process		GO:0060644	mammary gland epithelial cell differentiation	IMP	MGI:1934268,MGI:2445832	J:117334	17199044	Gritli-Linde A, et al. (2007) Abnormal hair development and apparent follicular transformation to mammary gland in the absence of hedgehog signaling. Dev Cell 12(1):99-112
MGI:108075	Smo	smoothened, frizzled class receptor	protein coding gene	biological_process		GO:0035264	multicellular organism growth	IGI	MGI:1341070	J:138713	18590716	Cho A, et al. (2008) FKBP8 cell-autonomously controls neural tube patterning through a Gli2- and Kif3a-dependent mechanism. Dev Biol 321(1):27-39
MGI:108075	Smo	smoothened, frizzled class receptor	protein coding gene	biological_process		GO:0035264	multicellular organism growth	IMP	MGI:2176255	J:138713	18590716	Cho A, et al. (2008) FKBP8 cell-autonomously controls neural tube patterning through a Gli2- and Kif3a-dependent mechanism. Dev Biol 321(1):27-39
MGI:108075	Smo	smoothened, frizzled class receptor	protein coding gene	biological_process		GO:0051451	myoblast migration	IGI	MGI:1927138	J:187741	22987639	Hu JK, et al. (2012) Autonomous and nonautonomous roles of Hedgehog signaling in regulating limb muscle formation. Genes Dev 26(18):2088-102
MGI:108075	Smo	smoothened, frizzled class receptor	protein coding gene	biological_process		GO:0043066	negative regulation of apoptotic process	IMP	MGI:2176256,MGI:2446434	J:108509	16571630	Blaess S, et al. (2006) Sonic hedgehog regulates Gli activator and repressor functions with spatial and temporal precision in the mid/hindbrain region. Development 133(9):1799-809
MGI:108075	Smo	smoothened, frizzled class receptor	protein coding gene	biological_process		GO:0043392	negative regulation of DNA binding	IGI	MGI:95729	J:104380	16396903	Hu MC, et al. (2006) GLI3-dependent transcriptional repression of Gli1, Gli2 and kidney patterning genes disrupts renal morphogenesis. Development 133(3):569-78
MGI:108075	Smo	smoothened, frizzled class receptor	protein coding gene	biological_process		GO:0043392	negative regulation of DNA binding	IMP		J:104380	16396903	Hu MC, et al. (2006) GLI3-dependent transcriptional repression of Gli1, Gli2 and kidney patterning genes disrupts renal morphogenesis. Development 133(3):569-78
MGI:108075	Smo	smoothened, frizzled class receptor	protein coding gene	biological_process		GO:0030857	negative regulation of epithelial cell differentiation	IMP	MGI:1934268,MGI:2445832	J:117334	17199044	Gritli-Linde A, et al. (2007) Abnormal hair development and apparent follicular transformation to mammary gland in the absence of hedgehog signaling. Dev Cell 12(1):99-112
MGI:108075	Smo	smoothened, frizzled class receptor	protein coding gene	biological_process		GO:0010629	negative regulation of gene expression	IMP		J:104380	16396903	Hu MC, et al. (2006) GLI3-dependent transcriptional repression of Gli1, Gli2 and kidney patterning genes disrupts renal morphogenesis. Development 133(3):569-78
MGI:108075	Smo	smoothened, frizzled class receptor	protein coding gene	biological_process		GO:0051799	negative regulation of hair follicle development	IMP	MGI:1934268,MGI:2445832	J:117334	17199044	Gritli-Linde A, et al. (2007) Abnormal hair development and apparent follicular transformation to mammary gland in the absence of hedgehog signaling. Dev Cell 12(1):99-112
MGI:108075	Smo	smoothened, frizzled class receptor	protein coding gene	biological_process		GO:0000122	negative regulation of transcription from RNA polymerase II promoter	IMP	MGI:2176256	J:147277	19304890	Lan Y, et al. (2009) Sonic hedgehog signaling regulates reciprocal epithelial-mesenchymal interactions controlling palatal outgrowth. Development 136(8):1387-96
MGI:108075	Smo	smoothened, frizzled class receptor	protein coding gene	biological_process		GO:0045892	negative regulation of transcription, DNA-templated	IMP		J:219044	24548465	Matz-Soja M, et al. (2014) Hepatic Hedgehog signaling contributes to the regulation of IGF1 and IGFBP1 serum levels. Cell Commun Signal 12:11
MGI:108075	Smo	smoothened, frizzled class receptor	protein coding gene	biological_process		GO:0001755	neural crest cell migration	IGI	MGI:101791	J:110602	16687132	Lin L, et al. (2006) Isl1 is upstream of sonic hedgehog in a pathway required for cardiac morphogenesis. Dev Biol 295(2):756-63
MGI:108075	Smo	smoothened, frizzled class receptor	protein coding gene	biological_process		GO:0042475	odontogenesis of dentin-containing tooth	IMP	MGI:1934268,MGI:2445832	J:117334	17199044	Gritli-Linde A, et al. (2007) Abnormal hair development and apparent follicular transformation to mammary gland in the absence of hedgehog signaling. Dev Cell 12(1):99-112
MGI:108075	Smo	smoothened, frizzled class receptor	protein coding gene	biological_process		GO:0042475	odontogenesis of dentin-containing tooth	IMP	MGI:2176256,MGI:2445832	J:80081	12403705	Gritli-Linde A, et al. (2002) Shh signaling within the dental epithelium is necessary for cell proliferation, growth and polarization. Development 129(23):5323-37
MGI:108075	Smo	smoothened, frizzled class receptor	protein coding gene	biological_process		GO:0001503	ossification	IMP	MGI:2176256,MGI:2176264	J:73071	11748145	Long F, et al. (2001) Genetic manipulation of hedgehog signaling in the endochondral skeleton reveals a direct role in the regulation of chondrocyte proliferation. Development 128(24):5099-108
MGI:108075	Smo	smoothened, frizzled class receptor	protein coding gene	biological_process		GO:0001649	osteoblast differentiation	IMP	MGI:2176256	J:88635	14973297	Long F, et al. (2004) Ihh signaling is directly required for the osteoblast lineage in the endochondral skeleton. Development 131(6):1309-18
MGI:108075	Smo	smoothened, frizzled class receptor	protein coding gene	biological_process		GO:0061113	pancreas morphogenesis	IMP	MGI:2176256,MGI:2684317	J:164411	20185815	Lau J, et al. (2010) Hedgehog signaling in pancreas epithelium regulates embryonic organ formation and adult beta-cell function. Diabetes 59(5):1211-21
MGI:108075	Smo	smoothened, frizzled class receptor	protein coding gene	cellular_component		GO:0005886	plasma membrane	IDA		J:180534	21931618	Bidet M, et al. (2011) The hedgehog receptor patched is involved in cholesterol transport. PLoS One 6(9):e23834
MGI:108075	Smo	smoothened, frizzled class receptor	protein coding gene	biological_process		GO:0008284	positive regulation of cell proliferation	IMP	MGI:2176256,MGI:2445832	J:80081	12403705	Gritli-Linde A, et al. (2002) Shh signaling within the dental epithelium is necessary for cell proliferation, growth and polarization. Development 129(23):5323-37
MGI:108075	Smo	smoothened, frizzled class receptor	protein coding gene	biological_process		GO:0008284	positive regulation of cell proliferation	IMP		J:146198	19124651	Wall DS, et al. (2009) Progenitor cell proliferation in the retina is dependent on Notch-independent Sonic hedgehog/Hes1 activity. J Cell Biol 184(1):101-12
MGI:108075	Smo	smoothened, frizzled class receptor	protein coding gene	biological_process		GO:0050679	positive regulation of epithelial cell proliferation	IMP	MGI:2176256	J:147277	19304890	Lan Y, et al. (2009) Sonic hedgehog signaling regulates reciprocal epithelial-mesenchymal interactions controlling palatal outgrowth. Development 136(8):1387-96
MGI:108075	Smo	smoothened, frizzled class receptor	protein coding gene	biological_process		GO:0010628	positive regulation of gene expression	IMP	MGI:2176256	J:201110	23680462	Komada M, et al. (2013) Smoothened controls cyclin D2 expression and regulates the generation of intermediate progenitors in the developing cortex. Neurosci Lett 547:87-91
MGI:108075	Smo	smoothened, frizzled class receptor	protein coding gene	biological_process		GO:0010628	positive regulation of gene expression	IMP		J:104380	16396903	Hu MC, et al. (2006) GLI3-dependent transcriptional repression of Gli1, Gli2 and kidney patterning genes disrupts renal morphogenesis. Development 133(3):569-78
MGI:108075	Smo	smoothened, frizzled class receptor	protein coding gene	biological_process		GO:0007228	positive regulation of hh target transcription factor activity	IMP		J:175111	11517919	Zhang XM, et al. (2001) Smoothened mutants reveal redundant roles for Shh and Ihh signaling including regulation of L/R symmetry by the mouse node. Cell 106(2):781-92
MGI:108075	Smo	smoothened, frizzled class receptor	protein coding gene	biological_process		GO:0002053	positive regulation of mesenchymal cell proliferation	IMP	MGI:2176256	J:147277	19304890	Lan Y, et al. (2009) Sonic hedgehog signaling regulates reciprocal epithelial-mesenchymal interactions controlling palatal outgrowth. Development 136(8):1387-96
MGI:108075	Smo	smoothened, frizzled class receptor	protein coding gene	biological_process		GO:0040018	positive regulation of multicellular organism growth	IMP		J:219044	24548465	Matz-Soja M, et al. (2014) Hepatic Hedgehog signaling contributes to the regulation of IGF1 and IGFBP1 serum levels. Cell Commun Signal 12:11
MGI:108075	Smo	smoothened, frizzled class receptor	protein coding gene	biological_process		GO:0002052	positive regulation of neuroblast proliferation	IGI	MGI:88274	J:106707	16543460	Lien WH, et al. (2006) alphaE-catenin controls cerebral cortical size by regulating the hedgehog signaling pathway. Science 311(5767):1609-12
MGI:108075	Smo	smoothened, frizzled class receptor	protein coding gene	biological_process		GO:0046622	positive regulation of organ growth	IMP		J:219044	24548465	Matz-Soja M, et al. (2014) Hepatic Hedgehog signaling contributes to the regulation of IGF1 and IGFBP1 serum levels. Cell Commun Signal 12:11
MGI:108075	Smo	smoothened, frizzled class receptor	protein coding gene	biological_process		GO:0042307	positive regulation of protein import into nucleus	IGI	MGI:98297|MGI:95729	J:113403	17043310	Kim JW, et al. (2006) Hedgehog-regulated localization of Vax2 controls eye development. Genes Dev 20(20):2833-47
MGI:108075	Smo	smoothened, frizzled class receptor	protein coding gene	biological_process		GO:0045944	positive regulation of transcription from RNA polymerase II promoter	IMP	MGI:2176256	J:147277	19304890	Lan Y, et al. (2009) Sonic hedgehog signaling regulates reciprocal epithelial-mesenchymal interactions controlling palatal outgrowth. Development 136(8):1387-96
MGI:108075	Smo	smoothened, frizzled class receptor	protein coding gene	biological_process		GO:0045944	positive regulation of transcription from RNA polymerase II promoter	IMP		J:98927	15906375	Lipinski RJ, et al. (2005) Sonic hedgehog signaling regulates the expression of insulin-like growth factor binding protein-6 during fetal prostate development. Dev Dyn 233(3):829-36
MGI:108075	Smo	smoothened, frizzled class receptor	protein coding gene	biological_process		GO:0045893	positive regulation of transcription, DNA-templated	IMP		J:219044	24548465	Matz-Soja M, et al. (2014) Hepatic Hedgehog signaling contributes to the regulation of IGF1 and IGFBP1 serum levels. Cell Commun Signal 12:11
MGI:108075	Smo	smoothened, frizzled class receptor	protein coding gene	biological_process		GO:0034504	protein localization to nucleus	IMP		J:154728	19952108	Fernandez-L A, et al. (2009) YAP1 is amplified and up-regulated in hedgehog-associated medulloblastomas and mediates Sonic hedgehog-driven neural precursor proliferation. Genes Dev 23(23):2729-41
MGI:108075	Smo	smoothened, frizzled class receptor	protein coding gene	biological_process		GO:0050821	protein stabilization	IDA		J:146198	19124651	Wall DS, et al. (2009) Progenitor cell proliferation in the retina is dependent on Notch-independent Sonic hedgehog/Hes1 activity. J Cell Biol 184(1):101-12
MGI:108075	Smo	smoothened, frizzled class receptor	protein coding gene	biological_process		GO:0010468	regulation of gene expression	IGI	MGI:1341070	J:138713	18590716	Cho A, et al. (2008) FKBP8 cell-autonomously controls neural tube patterning through a Gli2- and Kif3a-dependent mechanism. Dev Biol 321(1):27-39
MGI:108075	Smo	smoothened, frizzled class receptor	protein coding gene	biological_process		GO:2000036	regulation of stem cell population maintenance	IMP	MGI:1934268,MGI:2445832	J:117334	17199044	Gritli-Linde A, et al. (2007) Abnormal hair development and apparent follicular transformation to mammary gland in the absence of hedgehog signaling. Dev Cell 12(1):99-112
MGI:108075	Smo	smoothened, frizzled class receptor	protein coding gene	biological_process		GO:0048741	skeletal muscle fiber development	IMP	MGI:2176256,MGI:3573783	J:187741	22987639	Hu JK, et al. (2012) Autonomous and nonautonomous roles of Hedgehog signaling in regulating limb muscle formation. Genes Dev 26(18):2088-102
MGI:108075	Smo	smoothened, frizzled class receptor	protein coding gene	biological_process		GO:0061053	somite development	IMP		J:175111	11517919	Zhang XM, et al. (2001) Smoothened mutants reveal redundant roles for Shh and Ihh signaling including regulation of L/R symmetry by the mouse node. Cell 106(2):781-92
MGI:108075	Smo	smoothened, frizzled class receptor	protein coding gene	biological_process		GO:0003323	type B pancreatic cell development	IMP	MGI:2176256,MGI:2684317	J:164411	20185815	Lau J, et al. (2010) Hedgehog signaling in pancreas epithelium regulates embryonic organ formation and adult beta-cell function. Diabetes 59(5):1211-21
MGI:108075	Smo	smoothened, frizzled class receptor	protein coding gene	biological_process		GO:0001570	vasculogenesis	IMP	MGI:2176255	J:128367	17881493	Astorga J, et al. (2007) Hedgehog induction of murine vasculogenesis is mediated by Foxf1 and Bmp4. Development 134(20):3753-61
MGI:108075	Smo	smoothened, frizzled class receptor	protein coding gene	biological_process		GO:0001570	vasculogenesis	IMP	MGI:2176255	J:92048	15294868	Vokes SA, et al. (2004) Hedgehog signaling is essential for endothelial tube formation during vasculogenesis. Development 131(17):4371-80
MGI:108075	Smo	smoothened, frizzled class receptor	protein coding gene	biological_process		GO:0007371	ventral midline determination	IMP		J:175111	11517919	Zhang XM, et al. (2001) Smoothened mutants reveal redundant roles for Shh and Ihh signaling including regulation of L/R symmetry by the mouse node. Cell 106(2):781-92
MGI:108075	Smo	smoothened, frizzled class receptor	protein coding gene	molecular_function		GO:0004930	G-protein coupled receptor activity	IBA	PANTHER:PTN000139394	J:161428		Gaudet P, et al. (2010) Annotation inferences using phylogenetic trees.
MGI:108075	Smo	smoothened, frizzled class receptor	protein coding gene	cellular_component		GO:0016021	integral component of membrane	IBA	PANTHER:PTN000139394	J:161428		Gaudet P, et al. (2010) Annotation inferences using phylogenetic trees.
MGI:108075	Smo	smoothened, frizzled class receptor	protein coding gene	molecular_function		GO:0017147	Wnt-protein binding	IBA	PANTHER:PTN000139394	J:161428		Gaudet P, et al. (2010) Annotation inferences using phylogenetic trees.
MGI:108075	Smo	smoothened, frizzled class receptor	protein coding gene	biological_process		GO:0048846	axon extension involved in axon guidance	ISO	RGD:3726	J:155856		Mouse Genome Informatics Scientific Curators (2010) Rat to Mouse ISO GO annotation transfer.
MGI:108075	Smo	smoothened, frizzled class receptor	protein coding gene	cellular_component		GO:0044295	axonal growth cone	ISO	RGD:3726	J:155856		Mouse Genome Informatics Scientific Curators (2010) Rat to Mouse ISO GO annotation transfer.
MGI:108075	Smo	smoothened, frizzled class receptor	protein coding gene	cellular_component	colocalizes_with	GO:0005901	caveola	ISO	UniProtKB:Q99835	J:164563		Mouse Genome Informatics Scientific Curators (2010) Human to Mouse ISO GO annotation transfer.
MGI:108075	Smo	smoothened, frizzled class receptor	protein coding gene	cellular_component		GO:0005737	cytoplasm	ISO	RGD:3726	J:155856		Mouse Genome Informatics Scientific Curators (2010) Rat to Mouse ISO GO annotation transfer.
MGI:108075	Smo	smoothened, frizzled class receptor	protein coding gene	cellular_component		GO:0030425	dendrite	ISO	RGD:3726	J:155856		Mouse Genome Informatics Scientific Curators (2010) Rat to Mouse ISO GO annotation transfer.
MGI:108075	Smo	smoothened, frizzled class receptor	protein coding gene	cellular_component		GO:0044294	dendritic growth cone	ISO	RGD:3726	J:155856		Mouse Genome Informatics Scientific Curators (2010) Rat to Mouse ISO GO annotation transfer.
MGI:108075	Smo	smoothened, frizzled class receptor	protein coding gene	biological_process		GO:0060248	detection of cell density by contact stimulus involved in contact inhibition	ISO	UniProtKB:Q99835	J:164563		Mouse Genome Informatics Scientific Curators (2010) Human to Mouse ISO GO annotation transfer.
MGI:108075	Smo	smoothened, frizzled class receptor	protein coding gene	molecular_function		GO:0008144	drug binding	ISO	UniProtKB:Q99835	J:164563		Mouse Genome Informatics Scientific Curators (2010) Human to Mouse ISO GO annotation transfer.
MGI:108075	Smo	smoothened, frizzled class receptor	protein coding gene	cellular_component		GO:0070062	extracellular exosome	ISO	UniProtKB:Q99835	J:164563		Mouse Genome Informatics Scientific Curators (2010) Human to Mouse ISO GO annotation transfer.
MGI:108075	Smo	smoothened, frizzled class receptor	protein coding gene	cellular_component	colocalizes_with	GO:0005794	Golgi apparatus	ISO	UniProtKB:Q99835	J:164563		Mouse Genome Informatics Scientific Curators (2010) Human to Mouse ISO GO annotation transfer.
MGI:108075	Smo	smoothened, frizzled class receptor	protein coding gene	cellular_component		GO:0043231	intracellular membrane-bounded organelle	ISO	UniProtKB:Q99835	J:164563		Mouse Genome Informatics Scientific Curators (2010) Human to Mouse ISO GO annotation transfer.
MGI:108075	Smo	smoothened, frizzled class receptor	protein coding gene	cellular_component		GO:0043025	neuronal cell body	ISO	RGD:3726	J:155856		Mouse Genome Informatics Scientific Curators (2010) Rat to Mouse ISO GO annotation transfer.
MGI:108075	Smo	smoothened, frizzled class receptor	protein coding gene	cellular_component		GO:0005886	plasma membrane	ISO	UniProtKB:Q99835	J:164563		Mouse Genome Informatics Scientific Curators (2010) Human to Mouse ISO GO annotation transfer.
MGI:108075	Smo	smoothened, frizzled class receptor	protein coding gene	cellular_component		GO:0014069	postsynaptic density	ISO	RGD:3726	J:155856		Mouse Genome Informatics Scientific Curators (2010) Rat to Mouse ISO GO annotation transfer.
MGI:108075	Smo	smoothened, frizzled class receptor	protein coding gene	biological_process		GO:0060413	atrial septum morphogenesis	IGI	MGI:102541	J:187715	22898775	Xie L, et al. (2012) Tbx5-hedgehog molecular networks are essential in the second heart field for atrial septation. Dev Cell 23(2):280-91
MGI:108075	Smo	smoothened, frizzled class receptor	protein coding gene	biological_process		GO:0007417	central nervous system development	IGI	MGI:95729	J:80206	12435628	Wijgerde M, et al. (2002) A direct requirement for Hedgehog signaling for normal specification of all ventral progenitor domains in the presumptive mammalian spinal cord. Genes Dev 16(22):2849-64
MGI:108075	Smo	smoothened, frizzled class receptor	protein coding gene	biological_process		GO:0021696	cerebellar cortex morphogenesis	IMP	MGI:2176256,MGI:2176173	J:108507	16571625	Corrales JD, et al. (2006) The level of sonic hedgehog signaling regulates the complexity of cerebellar foliation. Development 133(9):1811-21
MGI:108075	Smo	smoothened, frizzled class receptor	protein coding gene	biological_process		GO:0021987	cerebral cortex development	IMP	MGI:2176256	J:201110	23680462	Komada M, et al. (2013) Smoothened controls cyclin D2 expression and regulates the generation of intermediate progenitors in the developing cortex. Neurosci Lett 547:87-91
MGI:108075	Smo	smoothened, frizzled class receptor	protein coding gene	biological_process		GO:0021542	dentate gyrus development	IMP	MGI:2176256,MGI:2179048	J:135664	18297065	Han YG, et al. (2008) Hedgehog signaling and primary cilia are required for the formation of adult neural stem cells. Nat Neurosci 11(3):277-84
MGI:108075	Smo	smoothened, frizzled class receptor	protein coding gene	biological_process		GO:0003140	determination of left/right asymmetry in lateral mesoderm	IMP		J:175111	11517919	Zhang XM, et al. (2001) Smoothened mutants reveal redundant roles for Shh and Ihh signaling including regulation of L/R symmetry by the mouse node. Cell 106(2):781-92
MGI:108075	Smo	smoothened, frizzled class receptor	protein coding gene	biological_process		GO:0007368	determination of left/right symmetry	IMP	MGI:2137553	J:98216	15755804	Garcia-Garcia MJ, et al. (2005) Inaugural Article: Analysis of mouse embryonic patterning and morphogenesis by forward genetics. Proc Natl Acad Sci U S A 102(17):5913-9
MGI:108075	Smo	smoothened, frizzled class receptor	protein coding gene	biological_process		GO:0007368	determination of left/right symmetry	IMP	MGI:2176255	J:79831	12421714	Kawakami T, et al. (2002) Mouse dispatched mutants fail to distribute hedgehog proteins and are defective in hedgehog signaling. Development 129(24):5753-65
MGI:108075	Smo	smoothened, frizzled class receptor	protein coding gene	biological_process		GO:0048565	digestive tract development	IMP	MGI:2176255	J:151981	19619492	Spence JR, et al. (2009) Sox17 regulates organ lineage segregation of ventral foregut progenitor cells. Dev Cell 17(1):62-74
MGI:108075	Smo	smoothened, frizzled class receptor	protein coding gene	biological_process		GO:0021904	dorsal/ventral neural tube patterning	IMP	MGI:2176255	J:138713	18590716	Cho A, et al. (2008) FKBP8 cell-autonomously controls neural tube patterning through a Gli2- and Kif3a-dependent mechanism. Dev Biol 321(1):27-39
MGI:108075	Smo	smoothened, frizzled class receptor	protein coding gene	biological_process		GO:0009953	dorsal/ventral pattern formation	IMP	MGI:2137553	J:98216	15755804	Garcia-Garcia MJ, et al. (2005) Inaugural Article: Analysis of mouse embryonic patterning and morphogenesis by forward genetics. Proc Natl Acad Sci U S A 102(17):5913-9
MGI:108075	Smo	smoothened, frizzled class receptor	protein coding gene	biological_process		GO:0009953	dorsal/ventral pattern formation	IMP	MGI:2176256,MGI:2176173	J:108509	16571630	Blaess S, et al. (2006) Sonic hedgehog regulates Gli activator and repressor functions with spatial and temporal precision in the mid/hindbrain region. Development 133(9):1799-809
MGI:108075	Smo	smoothened, frizzled class receptor	protein coding gene	biological_process		GO:0048853	forebrain morphogenesis	IMP		J:175111	11517919	Zhang XM, et al. (2001) Smoothened mutants reveal redundant roles for Shh and Ihh signaling including regulation of L/R symmetry by the mouse node. Cell 106(2):781-92
MGI:108075	Smo	smoothened, frizzled class receptor	protein coding gene	biological_process		GO:0001947	heart looping	IMP		J:175111	11517919	Zhang XM, et al. (2001) Smoothened mutants reveal redundant roles for Shh and Ihh signaling including regulation of L/R symmetry by the mouse node. Cell 106(2):781-92
MGI:108075	Smo	smoothened, frizzled class receptor	protein coding gene	biological_process		GO:0003007	heart morphogenesis	IGI	MGI:101791	J:110602	16687132	Lin L, et al. (2006) Isl1 is upstream of sonic hedgehog in a pathway required for cardiac morphogenesis. Dev Biol 295(2):756-63
MGI:108075	Smo	smoothened, frizzled class receptor	protein coding gene	biological_process		GO:0070986	left/right axis specification	IMP	MGI:2137553	J:48268	9636176	Kasarskis A, et al. (1998) A phenotype-based screen for embryonic lethal mutations in the mouse. Proc Natl Acad Sci U S A 95(13):7485-90
MGI:108075	Smo	smoothened, frizzled class receptor	protein coding gene	biological_process		GO:0072285	mesenchymal to epithelial transition involved in metanephric renal vesicle formation	IMP		J:104380	16396903	Hu MC, et al. (2006) GLI3-dependent transcriptional repression of Gli1, Gli2 and kidney patterning genes disrupts renal morphogenesis. Development 133(3):569-78
MGI:108075	Smo	smoothened, frizzled class receptor	protein coding gene	biological_process		GO:0007494	midgut development	IMP		J:175111	11517919	Zhang XM, et al. (2001) Smoothened mutants reveal redundant roles for Shh and Ihh signaling including regulation of L/R symmetry by the mouse node. Cell 106(2):781-92
MGI:108075	Smo	smoothened, frizzled class receptor	protein coding gene	biological_process		GO:0007389	pattern specification process	IMP	MGI:2176256	J:89445	15107405	Jeong J, et al. (2004) Hedgehog signaling in the neural crest cells regulates the patterning and growth of facial primordia. Genes Dev 18(8):937-51
MGI:108075	Smo	smoothened, frizzled class receptor	protein coding gene	biological_process		GO:0090190	positive regulation of branching involved in ureteric bud morphogenesis	IMP		J:104380	16396903	Hu MC, et al. (2006) GLI3-dependent transcriptional repression of Gli1, Gli2 and kidney patterning genes disrupts renal morphogenesis. Development 133(3):569-78
MGI:108075	Smo	smoothened, frizzled class receptor	protein coding gene	biological_process		GO:0045880	positive regulation of smoothened signaling pathway	IMP		J:105834	16459297	Varjosalo M, et al. (2006) Divergence of hedgehog signal transduction mechanism between drosophila and mammals. Dev Cell 10(2):177-86
MGI:108075	Smo	smoothened, frizzled class receptor	protein coding gene	biological_process		GO:2000826	regulation of heart morphogenesis	IMP		J:175111	11517919	Zhang XM, et al. (2001) Smoothened mutants reveal redundant roles for Shh and Ihh signaling including regulation of L/R symmetry by the mouse node. Cell 106(2):781-92
MGI:108075	Smo	smoothened, frizzled class receptor	protein coding gene	biological_process		GO:0007224	smoothened signaling pathway	IGI	MGI:98297|MGI:95729	J:113403	17043310	Kim JW, et al. (2006) Hedgehog-regulated localization of Vax2 controls eye development. Genes Dev 20(20):2833-47
MGI:108075	Smo	smoothened, frizzled class receptor	protein coding gene	biological_process		GO:0007224	smoothened signaling pathway	IMP	MGI:1934268,MGI:2445832	J:117334	17199044	Gritli-Linde A, et al. (2007) Abnormal hair development and apparent follicular transformation to mammary gland in the absence of hedgehog signaling. Dev Cell 12(1):99-112
MGI:108075	Smo	smoothened, frizzled class receptor	protein coding gene	biological_process		GO:0007224	smoothened signaling pathway	IMP	MGI:2176256	J:89445	15107405	Jeong J, et al. (2004) Hedgehog signaling in the neural crest cells regulates the patterning and growth of facial primordia. Genes Dev 18(8):937-51
MGI:108075	Smo	smoothened, frizzled class receptor	protein coding gene	biological_process		GO:0007224	smoothened signaling pathway	IMP	MGI:2176256,MGI:2684317	J:164411	20185815	Lau J, et al. (2010) Hedgehog signaling in pancreas epithelium regulates embryonic organ formation and adult beta-cell function. Diabetes 59(5):1211-21
MGI:108075	Smo	smoothened, frizzled class receptor	protein coding gene	biological_process		GO:0007224	smoothened signaling pathway	IMP		J:102118	16136078	Corbit KC, et al. (2005) Vertebrate Smoothened functions at the primary cilium. Nature 437(7061):1018-21
MGI:108075	Smo	smoothened, frizzled class receptor	protein coding gene	biological_process		GO:0007224	smoothened signaling pathway	IMP		J:175111	11517919	Zhang XM, et al. (2001) Smoothened mutants reveal redundant roles for Shh and Ihh signaling including regulation of L/R symmetry by the mouse node. Cell 106(2):781-92
MGI:108075	Smo	smoothened, frizzled class receptor	protein coding gene	biological_process		GO:0007224	smoothened signaling pathway	IMP		J:175319	21177415	Roudaut H, et al. (2011) Identification and mechanism of action of the acylguanidine MRT-83, a novel potent Smoothened antagonist. Mol Pharmacol 79(3):453-60
MGI:108075	Smo	smoothened, frizzled class receptor	protein coding gene	biological_process		GO:0021938	smoothened signaling pathway involved in regulation of cerebellar granule cell precursor cell proliferation	IMP	MGI:2176256,MGI:2176173	J:108507	16571625	Corrales JD, et al. (2006) The level of sonic hedgehog signaling regulates the complexity of cerebellar foliation. Development 133(9):1811-21
MGI:108075	Smo	smoothened, frizzled class receptor	protein coding gene	biological_process		GO:0021910	smoothened signaling pathway involved in ventral spinal cord patterning	IMP	MGI:2176255	J:147574	19286674	Norman RX, et al. (2009) Tubby-like protein 3 (TULP3) regulates patterning in the mouse embryo through inhibition of Hedgehog signaling. Hum Mol Genet 18(10):1740-54
MGI:108075	Smo	smoothened, frizzled class receptor	protein coding gene	biological_process		GO:0021910	smoothened signaling pathway involved in ventral spinal cord patterning	IMP		J:168317	21209331	Qin J, et al. (2011) Intraflagellar transport protein 122 antagonizes Sonic Hedgehog signaling and controls ciliary localization of pathway components. Proc Natl Acad Sci U S A 108(4):1456-61
MGI:108075	Smo	smoothened, frizzled class receptor	protein coding gene	biological_process		GO:0021794	thalamus development	IMP	MGI:3576373,MGI:2176173	J:147427	19357274	Vue TY, et al. (2009) Sonic hedgehog signaling controls thalamic progenitor identity and nuclei specification in mice. J Neurosci 29(14):4484-97
MGI:108075	Smo	smoothened, frizzled class receptor	protein coding gene	molecular_function		GO:0005113	patched binding	IBA	PANTHER:PTN000885245	J:161428		Gaudet P, et al. (2010) Annotation inferences using phylogenetic trees.
MGI:108075	Smo	smoothened, frizzled class receptor	protein coding gene	molecular_function		GO:0005113	patched binding	ISO	UniProtKB:Q99835	J:164563		Mouse Genome Informatics Scientific Curators (2010) Human to Mouse ISO GO annotation transfer.
MGI:108075	Smo	smoothened, frizzled class receptor	protein coding gene	biological_process		GO:0007224	smoothened signaling pathway	ISO	UniProtKB:Q99835	J:164563		Mouse Genome Informatics Scientific Curators (2010) Human to Mouse ISO GO annotation transfer.
MGI:108084	Cep250	centrosomal protein 250	protein coding gene	cellular_component		GO:0005929	cilium	IEA	UniProtKB-KW:KW-0969	J:60000		Mouse Genome Informatics Scientific Curators (2000) Gene Ontology Annotation by electronic association of SwissProt Keywords with GO terms.
MGI:108084	Cep250	centrosomal protein 250	protein coding gene	biological_process		GO:1905515	non-motile cilium assembly	ISO	UniProtKB:Q9BV73	J:164563		Mouse Genome Informatics Scientific Curators (2010) Human to Mouse ISO GO annotation transfer.
MGI:108084	Cep250	centrosomal protein 250	protein coding gene	biological_process		GO:0007049	cell cycle	IEA	UniProtKB-KW:KW-0131	J:60000		Mouse Genome Informatics Scientific Curators (2000) Gene Ontology Annotation by electronic association of SwissProt Keywords with GO terms.
MGI:108084	Cep250	centrosomal protein 250	protein coding gene	cellular_component		GO:0042995	cell projection	IEA	UniProtKB-KW:KW-0966	J:60000		Mouse Genome Informatics Scientific Curators (2000) Gene Ontology Annotation by electronic association of SwissProt Keywords with GO terms.
MGI:108084	Cep250	centrosomal protein 250	protein coding gene	cellular_component		GO:0005737	cytoplasm	IEA	UniProtKB-KW:KW-0963	J:60000		Mouse Genome Informatics Scientific Curators (2000) Gene Ontology Annotation by electronic association of SwissProt Keywords with GO terms.
MGI:108084	Cep250	centrosomal protein 250	protein coding gene	cellular_component		GO:0005856	cytoskeleton	IEA	UniProtKB-KW:KW-0206	J:60000		Mouse Genome Informatics Scientific Curators (2000) Gene Ontology Annotation by electronic association of SwissProt Keywords with GO terms.
MGI:108084	Cep250	centrosomal protein 250	protein coding gene	cellular_component		GO:0031616	spindle pole centrosome	IDA		J:149267	19117032	Sonn S, et al. (2009) Nip2/centrobin may be a substrate of Nek2 that is required for proper spindle assembly during mitosis in early mouse embryos. Mol Reprod Dev 76(6):587-92
MGI:108084	Cep250	centrosomal protein 250	protein coding gene	biological_process		GO:0010457	centriole-centriole cohesion	ISO	UniProtKB:Q9BV73	J:164563		Mouse Genome Informatics Scientific Curators (2010) Human to Mouse ISO GO annotation transfer.
MGI:108084	Cep250	centrosomal protein 250	protein coding gene	cellular_component		GO:0070062	extracellular exosome	ISO	UniProtKB:Q9BV73	J:164563		Mouse Genome Informatics Scientific Curators (2010) Human to Mouse ISO GO annotation transfer.
MGI:108084	Cep250	centrosomal protein 250	protein coding gene	biological_process		GO:0000278	mitotic cell cycle	ISO	UniProtKB:Q9BV73	J:164563		Mouse Genome Informatics Scientific Curators (2010) Human to Mouse ISO GO annotation transfer.
MGI:108084	Cep250	centrosomal protein 250	protein coding gene	molecular_function		GO:0008022	protein C-terminus binding	ISO	UniProtKB:Q9BV73	J:164563		Mouse Genome Informatics Scientific Curators (2010) Human to Mouse ISO GO annotation transfer.
MGI:108084	Cep250	centrosomal protein 250	protein coding gene	cellular_component		GO:0043234	protein complex	ISO	UniProtKB:Q9BV73	J:164563		Mouse Genome Informatics Scientific Curators (2010) Human to Mouse ISO GO annotation transfer.
MGI:108084	Cep250	centrosomal protein 250	protein coding gene	molecular_function		GO:0019904	protein domain specific binding	ISO	UniProtKB:Q9BV73	J:164563		Mouse Genome Informatics Scientific Curators (2010) Human to Mouse ISO GO annotation transfer.
MGI:108084	Cep250	centrosomal protein 250	protein coding gene	molecular_function		GO:0019901	protein kinase binding	ISO	UniProtKB:Q9BV73	J:164563		Mouse Genome Informatics Scientific Curators (2010) Human to Mouse ISO GO annotation transfer.
MGI:108084	Cep250	centrosomal protein 250	protein coding gene	biological_process		GO:0008104	protein localization	ISO	UniProtKB:Q9BV73	J:164563		Mouse Genome Informatics Scientific Curators (2010) Human to Mouse ISO GO annotation transfer.
MGI:108084	Cep250	centrosomal protein 250	protein coding gene	biological_process		GO:0033365	protein localization to organelle	ISO	UniProtKB:Q9BV73	J:164563		Mouse Genome Informatics Scientific Curators (2010) Human to Mouse ISO GO annotation transfer.
MGI:108084	Cep250	centrosomal protein 250	protein coding gene	biological_process		GO:0030997	regulation of centriole-centriole cohesion	ISO	UniProtKB:Q9BV73	J:164563		Mouse Genome Informatics Scientific Curators (2010) Human to Mouse ISO GO annotation transfer.
MGI:108084	Cep250	centrosomal protein 250	protein coding gene	cellular_component		GO:0005814	centriole	IDA		J:149267	19117032	Sonn S, et al. (2009) Nip2/centrobin may be a substrate of Nek2 that is required for proper spindle assembly during mitosis in early mouse embryos. Mol Reprod Dev 76(6):587-92
MGI:108084	Cep250	centrosomal protein 250	protein coding gene	cellular_component		GO:0005814	centriole	IDA		J:97546	15784680	Delgehyr N, et al. (2005) Microtubule nucleation and anchoring at the centrosome are independent processes linked by ninein function. J Cell Sci 118(Pt 8):1565-75
MGI:108084	Cep250	centrosomal protein 250	protein coding gene	cellular_component	colocalizes_with	GO:0005814	centriole	ISO	UniProtKB:Q9BV73	J:164563		Mouse Genome Informatics Scientific Curators (2010) Human to Mouse ISO GO annotation transfer.
MGI:108084	Cep250	centrosomal protein 250	protein coding gene	cellular_component		GO:0005814	centriole	ISO	UniProtKB:Q9BV73	J:164563		Mouse Genome Informatics Scientific Curators (2010) Human to Mouse ISO GO annotation transfer.
MGI:108084	Cep250	centrosomal protein 250	protein coding gene	cellular_component		GO:0005814	centriole	ISO	UniProtKB:Q9BV73	J:208267	24421332	Kobayashi T, et al. (2014) The CP110-interacting proteins Talpid3 and Cep290 play overlapping and distinct roles in cilia assembly. J Cell Biol 204(2):215-29
MGI:108084	Cep250	centrosomal protein 250	protein coding gene	cellular_component		GO:0005813	centrosome	ISO	UniProtKB:Q9BV73	J:164563		Mouse Genome Informatics Scientific Curators (2010) Human to Mouse ISO GO annotation transfer.
MGI:108084	Cep250	centrosomal protein 250	protein coding gene	biological_process		GO:1904781	positive regulation of protein localization to centrosome	ISO	UniProtKB:Q9BV73	J:164563		Mouse Genome Informatics Scientific Curators (2010) Human to Mouse ISO GO annotation transfer.
MGI:109359	Nek2	NIMA (never in mitosis gene a)-related expressed kinase 2	protein coding gene	molecular_function		GO:0005524	ATP binding	IEA	InterPro:IPR000719	J:72247		Mouse Genome Informatics Scientific Curators (2001) Gene Ontology Annotation by the MGI Curatorial Staff.
MGI:109359	Nek2	NIMA (never in mitosis gene a)-related expressed kinase 2	protein coding gene	molecular_function		GO:0005524	ATP binding	IEA	UniProtKB-KW:KW-0067	J:60000		Mouse Genome Informatics Scientific Curators (2000) Gene Ontology Annotation by electronic association of SwissProt Keywords with GO terms.
MGI:109359	Nek2	NIMA (never in mitosis gene a)-related expressed kinase 2	protein coding gene	biological_process		GO:0007049	cell cycle	IEA	UniProtKB-KW:KW-0131	J:60000		Mouse Genome Informatics Scientific Curators (2000) Gene Ontology Annotation by electronic association of SwissProt Keywords with GO terms.
MGI:109359	Nek2	NIMA (never in mitosis gene a)-related expressed kinase 2	protein coding gene	biological_process		GO:0051301	cell division	IEA	UniProtKB-KW:KW-0132	J:60000		Mouse Genome Informatics Scientific Curators (2000) Gene Ontology Annotation by electronic association of SwissProt Keywords with GO terms.
MGI:109359	Nek2	NIMA (never in mitosis gene a)-related expressed kinase 2	protein coding gene	cellular_component		GO:0005694	chromosome	IEA	UniProtKB-KW:KW-0158	J:60000		Mouse Genome Informatics Scientific Curators (2000) Gene Ontology Annotation by electronic association of SwissProt Keywords with GO terms.
MGI:109359	Nek2	NIMA (never in mitosis gene a)-related expressed kinase 2	protein coding gene	cellular_component		GO:0000775	chromosome, centromeric region	IEA	UniProtKB-KW:KW-0137	J:60000		Mouse Genome Informatics Scientific Curators (2000) Gene Ontology Annotation by electronic association of SwissProt Keywords with GO terms.
MGI:109359	Nek2	NIMA (never in mitosis gene a)-related expressed kinase 2	protein coding gene	cellular_component		GO:0005856	cytoskeleton	IEA	UniProtKB-KW:KW-0206	J:60000		Mouse Genome Informatics Scientific Curators (2000) Gene Ontology Annotation by electronic association of SwissProt Keywords with GO terms.
MGI:109359	Nek2	NIMA (never in mitosis gene a)-related expressed kinase 2	protein coding gene	molecular_function		GO:0016301	kinase activity	IEA	UniProtKB-KW:KW-0418	J:60000		Mouse Genome Informatics Scientific Curators (2000) Gene Ontology Annotation by electronic association of SwissProt Keywords with GO terms.
MGI:109359	Nek2	NIMA (never in mitosis gene a)-related expressed kinase 2	protein coding gene	biological_process		GO:0051321	meiotic cell cycle	IEA	UniProtKB-KW:KW-0469	J:60000		Mouse Genome Informatics Scientific Curators (2000) Gene Ontology Annotation by electronic association of SwissProt Keywords with GO terms.
MGI:109359	Nek2	NIMA (never in mitosis gene a)-related expressed kinase 2	protein coding gene	molecular_function		GO:0046872	metal ion binding	IEA	UniProtKB-KW:KW-0479	J:60000		Mouse Genome Informatics Scientific Curators (2000) Gene Ontology Annotation by electronic association of SwissProt Keywords with GO terms.
MGI:109359	Nek2	NIMA (never in mitosis gene a)-related expressed kinase 2	protein coding gene	cellular_component		GO:0005874	microtubule	IEA	UniProtKB-KW:KW-0493	J:60000		Mouse Genome Informatics Scientific Curators (2000) Gene Ontology Annotation by electronic association of SwissProt Keywords with GO terms.
MGI:109359	Nek2	NIMA (never in mitosis gene a)-related expressed kinase 2	protein coding gene	biological_process		GO:0007067	mitotic nuclear division	IEA	UniProtKB-KW:KW-0498	J:60000		Mouse Genome Informatics Scientific Curators (2000) Gene Ontology Annotation by electronic association of SwissProt Keywords with GO terms.
MGI:109359	Nek2	NIMA (never in mitosis gene a)-related expressed kinase 2	protein coding gene	molecular_function		GO:0000166	nucleotide binding	IEA	UniProtKB-KW:KW-0547	J:60000		Mouse Genome Informatics Scientific Curators (2000) Gene Ontology Annotation by electronic association of SwissProt Keywords with GO terms.
MGI:109359	Nek2	NIMA (never in mitosis gene a)-related expressed kinase 2	protein coding gene	cellular_component		GO:0005634	nucleus	IEA	UniProtKB-KW:KW-0539	J:60000		Mouse Genome Informatics Scientific Curators (2000) Gene Ontology Annotation by electronic association of SwissProt Keywords with GO terms.
MGI:109359	Nek2	NIMA (never in mitosis gene a)-related expressed kinase 2	protein coding gene	biological_process		GO:0016310	phosphorylation	IEA	UniProtKB-KW:KW-0418	J:60000		Mouse Genome Informatics Scientific Curators (2000) Gene Ontology Annotation by electronic association of SwissProt Keywords with GO terms.
MGI:109359	Nek2	NIMA (never in mitosis gene a)-related expressed kinase 2	protein coding gene	molecular_function		GO:0004674	protein serine/threonine kinase activity	IEA	UniProtKB-KW:KW-0723	J:60000		Mouse Genome Informatics Scientific Curators (2000) Gene Ontology Annotation by electronic association of SwissProt Keywords with GO terms.
MGI:109359	Nek2	NIMA (never in mitosis gene a)-related expressed kinase 2	protein coding gene	molecular_function		GO:0016740	transferase activity	IEA	UniProtKB-KW:KW-0808	J:60000		Mouse Genome Informatics Scientific Curators (2000) Gene Ontology Annotation by electronic association of SwissProt Keywords with GO terms.
MGI:109359	Nek2	NIMA (never in mitosis gene a)-related expressed kinase 2	protein coding gene	biological_process		GO:0001824	blastocyst development	IMP		J:149267	19117032	Sonn S, et al. (2009) Nip2/centrobin may be a substrate of Nek2 that is required for proper spindle assembly during mitosis in early mouse embryos. Mol Reprod Dev 76(6):587-92
MGI:109359	Nek2	NIMA (never in mitosis gene a)-related expressed kinase 2	protein coding gene	biological_process		GO:0007059	chromosome segregation	IMP		J:149267	19117032	Sonn S, et al. (2009) Nip2/centrobin may be a substrate of Nek2 that is required for proper spindle assembly during mitosis in early mouse embryos. Mol Reprod Dev 76(6):587-92
MGI:109359	Nek2	NIMA (never in mitosis gene a)-related expressed kinase 2	protein coding gene	cellular_component		GO:0000794	condensed nuclear chromosome	IDA		J:93521	15479717	Sonn S, et al. (2004) Suppression of Nek2A in mouse early embryos confirms its requirement for chromosome segregation. J Cell Sci 117(Pt 23):5557-66
MGI:109359	Nek2	NIMA (never in mitosis gene a)-related expressed kinase 2	protein coding gene	cellular_component		GO:0030496	midbody	IDA		J:93521	15479717	Sonn S, et al. (2004) Suppression of Nek2A in mouse early embryos confirms its requirement for chromosome segregation. J Cell Sci 117(Pt 23):5557-66
MGI:109359	Nek2	NIMA (never in mitosis gene a)-related expressed kinase 2	protein coding gene	biological_process		GO:0000070	mitotic sister chromatid segregation	IMP		J:93521	15479717	Sonn S, et al. (2004) Suppression of Nek2A in mouse early embryos confirms its requirement for chromosome segregation. J Cell Sci 117(Pt 23):5557-66
MGI:109359	Nek2	NIMA (never in mitosis gene a)-related expressed kinase 2	protein coding gene	biological_process		GO:0090307	mitotic spindle assembly	IMP		J:149267	19117032	Sonn S, et al. (2009) Nip2/centrobin may be a substrate of Nek2 that is required for proper spindle assembly during mitosis in early mouse embryos. Mol Reprod Dev 76(6):587-92
MGI:109359	Nek2	NIMA (never in mitosis gene a)-related expressed kinase 2	protein coding gene	biological_process		GO:0043392	negative regulation of DNA binding	IDA		J:90007	14668482	Di Agostino S, et al. (2004) Phosphorylation of high-mobility group protein A2 by Nek2 kinase during the first meiotic division in mouse spermatocytes. Mol Biol Cell 15(3):1224-32
MGI:109359	Nek2	NIMA (never in mitosis gene a)-related expressed kinase 2	protein coding gene	molecular_function		GO:0005515	protein binding	IPI	UniProtKB:P52927	J:90007	14668482	Di Agostino S, et al. (2004) Phosphorylation of high-mobility group protein A2 by Nek2 kinase during the first meiotic division in mouse spermatocytes. Mol Biol Cell 15(3):1224-32
MGI:109359	Nek2	NIMA (never in mitosis gene a)-related expressed kinase 2	protein coding gene	molecular_function		GO:0005515	protein binding	IPI	UniProtKB:Q9D6J4	J:87457	14697346	Yoo JC, et al. (2004) NIP1/XB51/NECAB3 is a potential substrate of Nek2, suggesting specific roles of Nek2 in Golgi. Exp Cell Res 292(2):393-402
MGI:109359	Nek2	NIMA (never in mitosis gene a)-related expressed kinase 2	protein coding gene	molecular_function		GO:0004672	protein kinase activity	IDA		J:87457	14697346	Yoo JC, et al. (2004) NIP1/XB51/NECAB3 is a potential substrate of Nek2, suggesting specific roles of Nek2 in Golgi. Exp Cell Res 292(2):393-402
MGI:109359	Nek2	NIMA (never in mitosis gene a)-related expressed kinase 2	protein coding gene	molecular_function		GO:0004672	protein kinase activity	IDA		J:90007	14668482	Di Agostino S, et al. (2004) Phosphorylation of high-mobility group protein A2 by Nek2 kinase during the first meiotic division in mouse spermatocytes. Mol Biol Cell 15(3):1224-32
MGI:109359	Nek2	NIMA (never in mitosis gene a)-related expressed kinase 2	protein coding gene	biological_process		GO:0006468	protein phosphorylation	IDA		J:87457	14697346	Yoo JC, et al. (2004) NIP1/XB51/NECAB3 is a potential substrate of Nek2, suggesting specific roles of Nek2 in Golgi. Exp Cell Res 292(2):393-402
MGI:109359	Nek2	NIMA (never in mitosis gene a)-related expressed kinase 2	protein coding gene	cellular_component		GO:0000922	spindle pole	IDA		J:93521	15479717	Sonn S, et al. (2004) Suppression of Nek2A in mouse early embryos confirms its requirement for chromosome segregation. J Cell Sci 117(Pt 23):5557-66
MGI:109359	Nek2	NIMA (never in mitosis gene a)-related expressed kinase 2	protein coding gene	cellular_component		GO:0005737	cytoplasm	IBA	PANTHER:PTN000686715	J:161428		Gaudet P, et al. (2010) Annotation inferences using phylogenetic trees.
MGI:109359	Nek2	NIMA (never in mitosis gene a)-related expressed kinase 2	protein coding gene	biological_process		GO:0007059	chromosome segregation	ISO	UniProtKB:P51955	J:164563		Mouse Genome Informatics Scientific Curators (2010) Human to Mouse ISO GO annotation transfer.
MGI:109359	Nek2	NIMA (never in mitosis gene a)-related expressed kinase 2	protein coding gene	cellular_component	colocalizes_with	GO:0000776	kinetochore	ISO	UniProtKB:P51955	J:164563		Mouse Genome Informatics Scientific Curators (2010) Human to Mouse ISO GO annotation transfer.
MGI:109359	Nek2	NIMA (never in mitosis gene a)-related expressed kinase 2	protein coding gene	cellular_component		GO:0000776	kinetochore	ISO	UniProtKB:P51955	J:164563		Mouse Genome Informatics Scientific Curators (2010) Human to Mouse ISO GO annotation transfer.
MGI:109359	Nek2	NIMA (never in mitosis gene a)-related expressed kinase 2	protein coding gene	biological_process		GO:0051973	positive regulation of telomerase activity	ISO	UniProtKB:P51955	J:164563		Mouse Genome Informatics Scientific Curators (2010) Human to Mouse ISO GO annotation transfer.
MGI:109359	Nek2	NIMA (never in mitosis gene a)-related expressed kinase 2	protein coding gene	biological_process		GO:1904355	positive regulation of telomere capping	ISO	UniProtKB:P51955	J:164563		Mouse Genome Informatics Scientific Curators (2010) Human to Mouse ISO GO annotation transfer.
MGI:109359	Nek2	NIMA (never in mitosis gene a)-related expressed kinase 2	protein coding gene	biological_process		GO:0032212	positive regulation of telomere maintenance via telomerase	ISO	UniProtKB:P51955	J:164563		Mouse Genome Informatics Scientific Curators (2010) Human to Mouse ISO GO annotation transfer.
MGI:109359	Nek2	NIMA (never in mitosis gene a)-related expressed kinase 2	protein coding gene	biological_process		GO:0046777	protein autophosphorylation	ISO	UniProtKB:P51955	J:164563		Mouse Genome Informatics Scientific Curators (2010) Human to Mouse ISO GO annotation transfer.
MGI:109359	Nek2	NIMA (never in mitosis gene a)-related expressed kinase 2	protein coding gene	cellular_component		GO:0043234	protein complex	ISO	UniProtKB:P51955	J:164563		Mouse Genome Informatics Scientific Curators (2010) Human to Mouse ISO GO annotation transfer.
MGI:109359	Nek2	NIMA (never in mitosis gene a)-related expressed kinase 2	protein coding gene	molecular_function		GO:0004672	protein kinase activity	ISO	UniProtKB:P51955	J:164563		Mouse Genome Informatics Scientific Curators (2010) Human to Mouse ISO GO annotation transfer.
MGI:109359	Nek2	NIMA (never in mitosis gene a)-related expressed kinase 2	protein coding gene	molecular_function		GO:0019903	protein phosphatase binding	ISO	UniProtKB:P51955	J:164563		Mouse Genome Informatics Scientific Curators (2010) Human to Mouse ISO GO annotation transfer.
MGI:109359	Nek2	NIMA (never in mitosis gene a)-related expressed kinase 2	protein coding gene	biological_process		GO:0006468	protein phosphorylation	ISO	UniProtKB:P51955	J:164563		Mouse Genome Informatics Scientific Curators (2010) Human to Mouse ISO GO annotation transfer.
MGI:109359	Nek2	NIMA (never in mitosis gene a)-related expressed kinase 2	protein coding gene	biological_process		GO:0051988	regulation of attachment of spindle microtubules to kinetochore	ISO	UniProtKB:P51955	J:164563		Mouse Genome Informatics Scientific Curators (2010) Human to Mouse ISO GO annotation transfer.
MGI:109359	Nek2	NIMA (never in mitosis gene a)-related expressed kinase 2	protein coding gene	biological_process		GO:0046602	regulation of mitotic centrosome separation	ISO	UniProtKB:P51955	J:164563		Mouse Genome Informatics Scientific Curators (2010) Human to Mouse ISO GO annotation transfer.
MGI:109359	Nek2	NIMA (never in mitosis gene a)-related expressed kinase 2	protein coding gene	cellular_component		GO:0005813	centrosome	IBA	PANTHER:PTN001969971	J:161428		Gaudet P, et al. (2010) Annotation inferences using phylogenetic trees.
MGI:109359	Nek2	NIMA (never in mitosis gene a)-related expressed kinase 2	protein coding gene	cellular_component		GO:0005813	centrosome	ISO	UniProtKB:P51955	J:164563		Mouse Genome Informatics Scientific Curators (2010) Human to Mouse ISO GO annotation transfer.
MGI:109359	Nek2	NIMA (never in mitosis gene a)-related expressed kinase 2	protein coding gene	biological_process		GO:0051299	centrosome separation	ISO	UniProtKB:P51955	J:164563		Mouse Genome Informatics Scientific Curators (2010) Human to Mouse ISO GO annotation transfer.
MGI:109359	Nek2	NIMA (never in mitosis gene a)-related expressed kinase 2	protein coding gene	biological_process		GO:1903126	negative regulation of centriole-centriole cohesion	ISO	UniProtKB:P51955	J:164563		Mouse Genome Informatics Scientific Curators (2010) Human to Mouse ISO GO annotation transfer.
MGI:109520	Pafah1b1	platelet-activating factor acetylhydrolase, isoform 1b, subunit 1	protein coding gene	cellular_component		GO:0031514	motile cilium	IDA		J:120729	17314247	Pedersen LB, et al. (2007) The lissencephaly protein Lis1 is present in motile mammalian cilia and requires outer arm dynein for targeting to Chlamydomonas flagella. J Cell Sci 120(Pt 5):858-67
MGI:109520	Pafah1b1	platelet-activating factor acetylhydrolase, isoform 1b, subunit 1	protein coding gene	cellular_component	NOT	GO:0097730	non-motile cilium	IDA		J:120729	17314247	Pedersen LB, et al. (2007) The lissencephaly protein Lis1 is present in motile mammalian cilia and requires outer arm dynein for targeting to Chlamydomonas flagella. J Cell Sci 120(Pt 5):858-67
MGI:109520	Pafah1b1	platelet-activating factor acetylhydrolase, isoform 1b, subunit 1	protein coding gene	biological_process		GO:0007049	cell cycle	IEA	UniProtKB-KW:KW-0131	J:60000		Mouse Genome Informatics Scientific Curators (2000) Gene Ontology Annotation by electronic association of SwissProt Keywords with GO terms.
MGI:109520	Pafah1b1	platelet-activating factor acetylhydrolase, isoform 1b, subunit 1	protein coding gene	biological_process		GO:0030154	cell differentiation	IEA	UniProtKB-KW:KW-0221	J:60000		Mouse Genome Informatics Scientific Curators (2000) Gene Ontology Annotation by electronic association of SwissProt Keywords with GO terms.
MGI:109520	Pafah1b1	platelet-activating factor acetylhydrolase, isoform 1b, subunit 1	protein coding gene	biological_process		GO:0051301	cell division	IEA	UniProtKB-KW:KW-0132	J:60000		Mouse Genome Informatics Scientific Curators (2000) Gene Ontology Annotation by electronic association of SwissProt Keywords with GO terms.
MGI:109520	Pafah1b1	platelet-activating factor acetylhydrolase, isoform 1b, subunit 1	protein coding gene	cellular_component		GO:0005856	cytoskeleton	IEA	UniProtKB-KW:KW-0206	J:60000		Mouse Genome Informatics Scientific Curators (2000) Gene Ontology Annotation by electronic association of SwissProt Keywords with GO terms.
MGI:109520	Pafah1b1	platelet-activating factor acetylhydrolase, isoform 1b, subunit 1	protein coding gene	biological_process		GO:0016042	lipid catabolic process	IEA	UniProtKB-KW:KW-0442	J:60000		Mouse Genome Informatics Scientific Curators (2000) Gene Ontology Annotation by electronic association of SwissProt Keywords with GO terms.
MGI:109520	Pafah1b1	platelet-activating factor acetylhydrolase, isoform 1b, subunit 1	protein coding gene	biological_process		GO:0006629	lipid metabolic process	IEA	UniProtKB-KW:KW-0443	J:60000		Mouse Genome Informatics Scientific Curators (2000) Gene Ontology Annotation by electronic association of SwissProt Keywords with GO terms.
MGI:109520	Pafah1b1	platelet-activating factor acetylhydrolase, isoform 1b, subunit 1	protein coding gene	cellular_component		GO:0016020	membrane	IEA	UniProtKB-KW:KW-0472	J:60000		Mouse Genome Informatics Scientific Curators (2000) Gene Ontology Annotation by electronic association of SwissProt Keywords with GO terms.
MGI:109520	Pafah1b1	platelet-activating factor acetylhydrolase, isoform 1b, subunit 1	protein coding gene	biological_process		GO:0007067	mitotic nuclear division	IEA	UniProtKB-KW:KW-0498	J:60000		Mouse Genome Informatics Scientific Curators (2000) Gene Ontology Annotation by electronic association of SwissProt Keywords with GO terms.
MGI:109520	Pafah1b1	platelet-activating factor acetylhydrolase, isoform 1b, subunit 1	protein coding gene	biological_process		GO:0007275	multicellular organism development	IEA	UniProtKB-KW:KW-0217	J:60000		Mouse Genome Informatics Scientific Curators (2000) Gene Ontology Annotation by electronic association of SwissProt Keywords with GO terms.
MGI:109520	Pafah1b1	platelet-activating factor acetylhydrolase, isoform 1b, subunit 1	protein coding gene	cellular_component		GO:0005634	nucleus	IEA	UniProtKB-KW:KW-0539	J:60000		Mouse Genome Informatics Scientific Curators (2000) Gene Ontology Annotation by electronic association of SwissProt Keywords with GO terms.
MGI:109520	Pafah1b1	platelet-activating factor acetylhydrolase, isoform 1b, subunit 1	protein coding gene	biological_process		GO:0006810	transport	IEA	UniProtKB-KW:KW-0813	J:60000		Mouse Genome Informatics Scientific Curators (2000) Gene Ontology Annotation by electronic association of SwissProt Keywords with GO terms.
MGI:109520	Pafah1b1	platelet-activating factor acetylhydrolase, isoform 1b, subunit 1	protein coding gene	biological_process		GO:0001675	acrosome assembly	IMP	MGI:2683481	J:86720	13129914	Nayernia K, et al. (2003) Inactivation of a testis-specific Lis1 transcript in mice prevents spermatid differentiation and causes male infertility. J Biol Chem 278(48):48377-85
MGI:109520	Pafah1b1	platelet-activating factor acetylhydrolase, isoform 1b, subunit 1	protein coding gene	biological_process		GO:0030036	actin cytoskeleton organization	IMP	MGI:2384054	J:85751	14507966	Kholmanskikh SS, et al. (2003) Disregulated RhoGTPases and actin cytoskeleton contribute to the migration defect in Lis1-deficient neurons. J Neurosci 23(25):8673-81
MGI:109520	Pafah1b1	platelet-activating factor acetylhydrolase, isoform 1b, subunit 1	protein coding gene	biological_process		GO:0001667	ameboidal-type cell migration	IMP		J:180994	22073305	Ye S, et al. (2011) LIS1 regulates osteoclast formation and function through its interactions with dynein/dynactin and Plekhm1. PLoS One 6(11):e27285
MGI:109520	Pafah1b1	platelet-activating factor acetylhydrolase, isoform 1b, subunit 1	protein coding gene	cellular_component	colocalizes_with	GO:0031252	cell leading edge	IDA		J:87104	14691133	Dujardin DL, et al. (2003) A role for cytoplasmic dynein and LIS1 in directed cell movement. J Cell Biol 163(6):1205-11
MGI:109520	Pafah1b1	platelet-activating factor acetylhydrolase, isoform 1b, subunit 1	protein coding gene	biological_process		GO:0016477	cell migration	IMP	MGI:2384054	J:82268	12629176	Gambello MJ, et al. (2003) Multiple dose-dependent effects of Lis1 on cerebral cortical development. J Neurosci 23(5):1719-29
MGI:109520	Pafah1b1	platelet-activating factor acetylhydrolase, isoform 1b, subunit 1	protein coding gene	biological_process		GO:0007268	chemical synaptic transmission	IMP	MGI:2384054	J:78106	10729324	Fleck MW, et al. (2000) Hippocampal abnormalities and enhanced excitability in a murine model of human lissencephaly. J Neurosci 20(7):2439-50
MGI:109520	Pafah1b1	platelet-activating factor acetylhydrolase, isoform 1b, subunit 1	protein coding gene	biological_process		GO:0043622	cortical microtubule organization	IMP		J:176963	21844209	Sumigray KD, et al. (2011) Lis1 is essential for cortical microtubule organization and desmosome stability in the epidermis. J Cell Biol 194(4):631-42
MGI:109520	Pafah1b1	platelet-activating factor acetylhydrolase, isoform 1b, subunit 1	protein coding gene	cellular_component		GO:0005737	cytoplasm	IDA		J:82792	12551946	Koizumi H, et al. (2003) Targeted disruption of intracellular type I platelet activating factor-acetylhydrolase catalytic subunits causes severe impairment in spermatogenesis. J Biol Chem 278(14):12489-94
MGI:109520	Pafah1b1	platelet-activating factor acetylhydrolase, isoform 1b, subunit 1	protein coding gene	cellular_component		GO:0005737	cytoplasm	IDA		J:85521	12950100	Cahana A, et al. (2003) A study of the nature of embryonic lethality in LIS1-/- mice. Mol Reprod Dev 66(2):134-42
MGI:109520	Pafah1b1	platelet-activating factor acetylhydrolase, isoform 1b, subunit 1	protein coding gene	biological_process		GO:0021819	layer formation in cerebral cortex	IGI	MGI:1340044	J:129338	17330141	Zhang G, et al. (2007) The Pafah1b complex interacts with the Reelin receptor VLDLR. PLoS One 2(2):e252
MGI:109520	Pafah1b1	platelet-activating factor acetylhydrolase, isoform 1b, subunit 1	protein coding gene	cellular_component		GO:0005875	microtubule associated complex	IDA		J:66505	11163259	Sasaki S, et al. (2000) A LIS1/NUDEL/cytoplasmic dynein heavy chain complex in the developing and adult nervous system. Neuron 28(3):681-96
MGI:109520	Pafah1b1	platelet-activating factor acetylhydrolase, isoform 1b, subunit 1	protein coding gene	molecular_function		GO:0008017	microtubule binding	IDA		J:66505	11163259	Sasaki S, et al. (2000) A LIS1/NUDEL/cytoplasmic dynein heavy chain complex in the developing and adult nervous system. Neuron 28(3):681-96
MGI:109520	Pafah1b1	platelet-activating factor acetylhydrolase, isoform 1b, subunit 1	protein coding gene	cellular_component	colocalizes_with	GO:0015630	microtubule cytoskeleton	IDA		J:120729	17314247	Pedersen LB, et al. (2007) The lissencephaly protein Lis1 is present in motile mammalian cilia and requires outer arm dynein for targeting to Chlamydomonas flagella. J Cell Sci 120(Pt 5):858-67
MGI:109520	Pafah1b1	platelet-activating factor acetylhydrolase, isoform 1b, subunit 1	protein coding gene	cellular_component		GO:0015630	microtubule cytoskeleton	IDA		J:86720	13129914	Nayernia K, et al. (2003) Inactivation of a testis-specific Lis1 transcript in mice prevents spermatid differentiation and causes male infertility. J Biol Chem 278(48):48377-85
MGI:109520	Pafah1b1	platelet-activating factor acetylhydrolase, isoform 1b, subunit 1	protein coding gene	biological_process		GO:0000226	microtubule cytoskeleton organization	IGI	MGI:1932915	J:100552	16107726	Sasaki S, et al. (2005) Complete loss of Ndel1 results in neuronal migration defects and early embryonic lethality. Mol Cell Biol 25(17):7812-27
MGI:109520	Pafah1b1	platelet-activating factor acetylhydrolase, isoform 1b, subunit 1	protein coding gene	biological_process		GO:0000226	microtubule cytoskeleton organization	IMP		J:180994	22073305	Ye S, et al. (2011) LIS1 regulates osteoclast formation and function through its interactions with dynein/dynactin and Plekhm1. PLoS One 6(11):e27285
MGI:109520	Pafah1b1	platelet-activating factor acetylhydrolase, isoform 1b, subunit 1	protein coding gene	biological_process		GO:0046329	negative regulation of JNK cascade	IGI	MGI:1100089	J:180994	22073305	Ye S, et al. (2011) LIS1 regulates osteoclast formation and function through its interactions with dynein/dynactin and Plekhm1. PLoS One 6(11):e27285
MGI:109520	Pafah1b1	platelet-activating factor acetylhydrolase, isoform 1b, subunit 1	protein coding gene	biological_process		GO:0007405	neuroblast proliferation	IMP	MGI:2384054	J:82268	12629176	Gambello MJ, et al. (2003) Multiple dose-dependent effects of Lis1 on cerebral cortical development. J Neurosci 23(5):1719-29
MGI:109520	Pafah1b1	platelet-activating factor acetylhydrolase, isoform 1b, subunit 1	protein coding gene	biological_process		GO:0050885	neuromuscular process controlling balance	IMP	MGI:2384054	J:59817	10541472	Paylor R, et al. (1999) Impaired learning and motor behavior in heterozygous Pafah1b1 (Lis1) mutant mice. Learn Mem 6(5):521-37
MGI:109520	Pafah1b1	platelet-activating factor acetylhydrolase, isoform 1b, subunit 1	protein coding gene	biological_process		GO:0001764	neuron migration	IGI	MGI:1932915	J:100552	16107726	Sasaki S, et al. (2005) Complete loss of Ndel1 results in neuronal migration defects and early embryonic lethality. Mol Cell Biol 25(17):7812-27
MGI:109520	Pafah1b1	platelet-activating factor acetylhydrolase, isoform 1b, subunit 1	protein coding gene	biological_process		GO:0001764	neuron migration	IGI	MGI:894689	J:84075	12796778	Toyo-oka K, et al. (2003) 14-3-3epsilon is important for neuronal migration by binding to NUDEL: a molecular explanation for Miller-Dieker syndrome. Nat Genet 34(3):274-85
MGI:109520	Pafah1b1	platelet-activating factor acetylhydrolase, isoform 1b, subunit 1	protein coding gene	biological_process		GO:0001764	neuron migration	IMP	MGI:2384054	J:49531	9697693	Hirotsune S, et al. (1998) Graded reduction of Pafah1b1 (Lis1) activity results in neuronal migration defects and early embryonic lethality [see comments]. Nat Genet 19(4):333-9
MGI:109520	Pafah1b1	platelet-activating factor acetylhydrolase, isoform 1b, subunit 1	protein coding gene	biological_process		GO:0001764	neuron migration	IMP	MGI:2384054	J:85751	14507966	Kholmanskikh SS, et al. (2003) Disregulated RhoGTPases and actin cytoskeleton contribute to the migration defect in Lis1-deficient neurons. J Neurosci 23(25):8673-81
MGI:109520	Pafah1b1	platelet-activating factor acetylhydrolase, isoform 1b, subunit 1	protein coding gene	biological_process		GO:0001764	neuron migration	IMP	MGI:2384054	J:92321	15331402	McManus MF, et al. (2004) Lis1 is necessary for normal non-radial migration of inhibitory interneurons. Am J Pathol 165(3):775-84
MGI:109520	Pafah1b1	platelet-activating factor acetylhydrolase, isoform 1b, subunit 1	protein coding gene	biological_process		GO:0051081	nuclear envelope disassembly	IMP	MGI:2384054	J:142819	18809722	Hebbar S, et al. (2008) Lis1 and Ndel1 influence the timing of nuclear envelope breakdown in neural stem cells. J Cell Biol 182(6):1063-71
MGI:109520	Pafah1b1	platelet-activating factor acetylhydrolase, isoform 1b, subunit 1	protein coding gene	biological_process		GO:0036035	osteoclast development	IMP		J:180994	22073305	Ye S, et al. (2011) LIS1 regulates osteoclast formation and function through its interactions with dynein/dynactin and Plekhm1. PLoS One 6(11):e27285
MGI:109520	Pafah1b1	platelet-activating factor acetylhydrolase, isoform 1b, subunit 1	protein coding gene	cellular_component		GO:0048471	perinuclear region of cytoplasm	IDA		J:86398	14578885	Assadi AH, et al. (2003) Interaction of reelin signaling and Lis1 in brain development. Nat Genet 35(3):270-6
MGI:109520	Pafah1b1	platelet-activating factor acetylhydrolase, isoform 1b, subunit 1	protein coding gene	molecular_function		GO:0051219	phosphoprotein binding	IPI	UniProtKB:P97318	J:86398	14578885	Assadi AH, et al. (2003) Interaction of reelin signaling and Lis1 in brain development. Nat Genet 35(3):270-6
MGI:109520	Pafah1b1	platelet-activating factor acetylhydrolase, isoform 1b, subunit 1	protein coding gene	biological_process		GO:0051130	positive regulation of cellular component organization	IMP		J:195272	23533177	Sipe CW, et al. (2013) Lis1 mediates planar polarity of auditory hair cells through regulation of microtubule organization. Development 140(8):1785-95
MGI:109520	Pafah1b1	platelet-activating factor acetylhydrolase, isoform 1b, subunit 1	protein coding gene	biological_process		GO:0001961	positive regulation of cytokine-mediated signaling pathway	IMP		J:180994	22073305	Ye S, et al. (2011) LIS1 regulates osteoclast formation and function through its interactions with dynein/dynactin and Plekhm1. PLoS One 6(11):e27285
MGI:109520	Pafah1b1	platelet-activating factor acetylhydrolase, isoform 1b, subunit 1	protein coding gene	biological_process		GO:0061003	positive regulation of dendritic spine morphogenesis	IMP		J:219053	23483716	Sudarov A, et al. (2013) Lis1 controls dynamics of neuronal filopodia and spines to impact synaptogenesis and social behaviour. EMBO Mol Med 5(4):591-607
MGI:109520	Pafah1b1	platelet-activating factor acetylhydrolase, isoform 1b, subunit 1	protein coding gene	biological_process		GO:0040019	positive regulation of embryonic development	IMP		J:195272	23533177	Sipe CW, et al. (2013) Lis1 mediates planar polarity of auditory hair cells through regulation of microtubule organization. Development 140(8):1785-95
MGI:109520	Pafah1b1	platelet-activating factor acetylhydrolase, isoform 1b, subunit 1	protein coding gene	molecular_function		GO:0005515	protein binding	IPI	UniProtKB:B1AWC9	J:143215	18983980	Bradshaw NJ, et al. (2008) DISC1, PDE4B, and NDE1 at the centrosome and synapse. Biochem Biophys Res Commun 377(4):1091-6
MGI:109520	Pafah1b1	platelet-activating factor acetylhydrolase, isoform 1b, subunit 1	protein coding gene	molecular_function		GO:0005515	protein binding	IPI	UniProtKB:Q155P7	J:99719	15939891	Soukoulis V, et al. (2005) Cytoplasmic LEK1 is a regulator of microtubule function through its interaction with the LIS1 pathway. Proc Natl Acad Sci U S A 102(24):8549-54
MGI:109520	Pafah1b1	platelet-activating factor acetylhydrolase, isoform 1b, subunit 1	protein coding gene	molecular_function		GO:0005515	protein binding	IPI	UniProtKB:Q61205|UniProtKB:Q9ERR1	J:68112	11231056	Sweeney KJ, et al. (2001) NudE-L, a novel Lis1-interacting protein, belongs to a family of vertebrate coiled-coil proteins. Mech Dev 101(1-2):21-33
MGI:109520	Pafah1b1	platelet-activating factor acetylhydrolase, isoform 1b, subunit 1	protein coding gene	molecular_function		GO:0005515	protein binding	IPI	UniProtKB:Q7TSI1|UniProtKB:O08788|UniProtKB:O88485	J:180994	22073305	Ye S, et al. (2011) LIS1 regulates osteoclast formation and function through its interactions with dynein/dynactin and Plekhm1. PLoS One 6(11):e27285
MGI:109520	Pafah1b1	platelet-activating factor acetylhydrolase, isoform 1b, subunit 1	protein coding gene	molecular_function		GO:0005515	protein binding	IPI	UniProtKB:Q8BG40	J:102751	16203747	Toyo-Oka K, et al. (2005) Recruitment of katanin p60 by phosphorylated NDEL1, an LIS1 interacting protein, is essential for mitotic cell division and neuronal migration. Hum Mol Genet 14(21):3113-28
MGI:109520	Pafah1b1	platelet-activating factor acetylhydrolase, isoform 1b, subunit 1	protein coding gene	molecular_function		GO:0005515	protein binding	IPI	UniProtKB:Q922J3	J:128546	11940666	Coquelle FM, et al. (2002) LIS1, CLIP-170's key to the dynein/dynactin pathway. Mol Cell Biol 22(9):3089-102
MGI:109520	Pafah1b1	platelet-activating factor acetylhydrolase, isoform 1b, subunit 1	protein coding gene	molecular_function		GO:0005515	protein binding	IPI	UniProtKB:Q9ERR1	J:133434	18331715	Shen Y, et al. (2008) Nudel binds Cdc42GAP to modulate Cdc42 activity at the leading edge of migrating cells. Dev Cell 14(3):342-53
MGI:109520	Pafah1b1	platelet-activating factor acetylhydrolase, isoform 1b, subunit 1	protein coding gene	molecular_function		GO:0005515	protein binding	IPI	UniProtKB:Q9ERR1	J:84075	12796778	Toyo-oka K, et al. (2003) 14-3-3epsilon is important for neuronal migration by binding to NUDEL: a molecular explanation for Miller-Dieker syndrome. Nat Genet 34(3):274-85
MGI:109520	Pafah1b1	platelet-activating factor acetylhydrolase, isoform 1b, subunit 1	protein coding gene	molecular_function		GO:0042803	protein homodimerization activity	IPI	UniProtKB:P63005	J:69631	11344260	Cahana A, et al. (2001) Targeted mutagenesis of Lis1 disrupts cortical development and LIS1 homodimerization. Proc Natl Acad Sci U S A 98(11):6429-34
MGI:109520	Pafah1b1	platelet-activating factor acetylhydrolase, isoform 1b, subunit 1	protein coding gene	biological_process		GO:0009306	protein secretion	IMP		J:180994	22073305	Ye S, et al. (2011) LIS1 regulates osteoclast formation and function through its interactions with dynein/dynactin and Plekhm1. PLoS One 6(11):e27285
MGI:109520	Pafah1b1	platelet-activating factor acetylhydrolase, isoform 1b, subunit 1	protein coding gene	biological_process		GO:0043087	regulation of GTPase activity	IMP	MGI:2384054	J:85751	14507966	Kholmanskikh SS, et al. (2003) Disregulated RhoGTPases and actin cytoskeleton contribute to the migration defect in Lis1-deficient neurons. J Neurosci 23(25):8673-81
MGI:109520	Pafah1b1	platelet-activating factor acetylhydrolase, isoform 1b, subunit 1	protein coding gene	biological_process		GO:0070507	regulation of microtubule cytoskeleton organization	IMP		J:195272	23533177	Sipe CW, et al. (2013) Lis1 mediates planar polarity of auditory hair cells through regulation of microtubule organization. Development 140(8):1785-95
MGI:109520	Pafah1b1	platelet-activating factor acetylhydrolase, isoform 1b, subunit 1	protein coding gene	biological_process		GO:0008090	retrograde axonal transport	IDA		J:66505	11163259	Sasaki S, et al. (2000) A LIS1/NUDEL/cytoplasmic dynein heavy chain complex in the developing and adult nervous system. Neuron 28(3):681-96
MGI:109520	Pafah1b1	platelet-activating factor acetylhydrolase, isoform 1b, subunit 1	protein coding gene	biological_process		GO:0019226	transmission of nerve impulse	IMP	MGI:2387783	J:123225	17433713	Valdes-Sanchez L, et al. (2007) Postnatal alterations of the inhibitory synaptic responses recorded from cortical pyramidal neurons in the Lis1/sLis1 mutant mouse. Mol Cell Neurosci 35(2):220-9
MGI:109520	Pafah1b1	platelet-activating factor acetylhydrolase, isoform 1b, subunit 1	protein coding gene	biological_process		GO:0047496	vesicle transport along microtubule	IGI	MGI:1932915|MGI:1914453	J:100552	16107726	Sasaki S, et al. (2005) Complete loss of Ndel1 results in neuronal migration defects and early embryonic lethality. Mol Cell Biol 25(17):7812-27
MGI:109520	Pafah1b1	platelet-activating factor acetylhydrolase, isoform 1b, subunit 1	protein coding gene	cellular_component		GO:0005938	cell cortex	IBA	PANTHER:PTN000752735	J:161428		Gaudet P, et al. (2010) Annotation inferences using phylogenetic trees.
MGI:109520	Pafah1b1	platelet-activating factor acetylhydrolase, isoform 1b, subunit 1	protein coding gene	biological_process		GO:0000132	establishment of mitotic spindle orientation	IBA	PANTHER:PTN000752736	J:161428		Gaudet P, et al. (2010) Annotation inferences using phylogenetic trees.
MGI:109520	Pafah1b1	platelet-activating factor acetylhydrolase, isoform 1b, subunit 1	protein coding gene	cellular_component		GO:0000776	kinetochore	IBA	PANTHER:PTN000752735	J:161428		Gaudet P, et al. (2010) Annotation inferences using phylogenetic trees.
MGI:109520	Pafah1b1	platelet-activating factor acetylhydrolase, isoform 1b, subunit 1	protein coding gene	cellular_component		GO:0005874	microtubule	IBA	PANTHER:PTN000752735	J:161428		Gaudet P, et al. (2010) Annotation inferences using phylogenetic trees.
MGI:109520	Pafah1b1	platelet-activating factor acetylhydrolase, isoform 1b, subunit 1	protein coding gene	biological_process		GO:0007097	nuclear migration	IBA	PANTHER:PTN000752736	J:161428		Gaudet P, et al. (2010) Annotation inferences using phylogenetic trees.
MGI:109520	Pafah1b1	platelet-activating factor acetylhydrolase, isoform 1b, subunit 1	protein coding gene	biological_process		GO:2000574	regulation of microtubule motor activity	IBA	PANTHER:PTN000752736	J:161428		Gaudet P, et al. (2010) Annotation inferences using phylogenetic trees.
MGI:109520	Pafah1b1	platelet-activating factor acetylhydrolase, isoform 1b, subunit 1	protein coding gene	cellular_component		GO:0000235	astral microtubule	ISO	UniProtKB:P43034	J:164563		Mouse Genome Informatics Scientific Curators (2010) Human to Mouse ISO GO annotation transfer.
MGI:109520	Pafah1b1	platelet-activating factor acetylhydrolase, isoform 1b, subunit 1	protein coding gene	cellular_component		GO:0030424	axon	ISO	RGD:620331	J:155856		Mouse Genome Informatics Scientific Curators (2010) Rat to Mouse ISO GO annotation transfer.
MGI:109520	Pafah1b1	platelet-activating factor acetylhydrolase, isoform 1b, subunit 1	protein coding gene	cellular_component		GO:0005938	cell cortex	ISO	UniProtKB:P43034	J:164563		Mouse Genome Informatics Scientific Curators (2010) Human to Mouse ISO GO annotation transfer.
MGI:109520	Pafah1b1	platelet-activating factor acetylhydrolase, isoform 1b, subunit 1	protein coding gene	biological_process		GO:0021895	cerebral cortex neuron differentiation	ISO	RGD:620331	J:155856		Mouse Genome Informatics Scientific Curators (2010) Rat to Mouse ISO GO annotation transfer.
MGI:109520	Pafah1b1	platelet-activating factor acetylhydrolase, isoform 1b, subunit 1	protein coding gene	cellular_component		GO:0005829	cytosol	ISO	RGD:620331	J:155856		Mouse Genome Informatics Scientific Curators (2010) Rat to Mouse ISO GO annotation transfer.
MGI:109520	Pafah1b1	platelet-activating factor acetylhydrolase, isoform 1b, subunit 1	protein coding gene	biological_process		GO:0000132	establishment of mitotic spindle orientation	ISO	UniProtKB:P43034	J:164563		Mouse Genome Informatics Scientific Curators (2010) Human to Mouse ISO GO annotation transfer.
MGI:109520	Pafah1b1	platelet-activating factor acetylhydrolase, isoform 1b, subunit 1	protein coding gene	cellular_component		GO:0070062	extracellular exosome	ISO	UniProtKB:P43034	J:164563		Mouse Genome Informatics Scientific Curators (2010) Human to Mouse ISO GO annotation transfer.
MGI:109520	Pafah1b1	platelet-activating factor acetylhydrolase, isoform 1b, subunit 1	protein coding gene	cellular_component		GO:0030426	growth cone	ISO	RGD:620331	J:155856		Mouse Genome Informatics Scientific Curators (2010) Rat to Mouse ISO GO annotation transfer.
MGI:109520	Pafah1b1	platelet-activating factor acetylhydrolase, isoform 1b, subunit 1	protein coding gene	cellular_component		GO:0000776	kinetochore	ISO	UniProtKB:P43034	J:164563		Mouse Genome Informatics Scientific Curators (2010) Human to Mouse ISO GO annotation transfer.
MGI:109520	Pafah1b1	platelet-activating factor acetylhydrolase, isoform 1b, subunit 1	protein coding gene	cellular_component		GO:0005875	microtubule associated complex	ISO	UniProtKB:P43034	J:164563		Mouse Genome Informatics Scientific Curators (2010) Human to Mouse ISO GO annotation transfer.
MGI:109520	Pafah1b1	platelet-activating factor acetylhydrolase, isoform 1b, subunit 1	protein coding gene	molecular_function		GO:0008017	microtubule binding	ISO	UniProtKB:P43033	J:73065		Mouse Genome Informatics Scientific Curators (2001) Gene Ontology Annotation by the MGI Curatorial Staff.
MGI:109520	Pafah1b1	platelet-activating factor acetylhydrolase, isoform 1b, subunit 1	protein coding gene	biological_process		GO:0007017	microtubule-based process	ISO	UniProtKB:P43034	J:164563		Mouse Genome Informatics Scientific Curators (2010) Human to Mouse ISO GO annotation transfer.
MGI:109520	Pafah1b1	platelet-activating factor acetylhydrolase, isoform 1b, subunit 1	protein coding gene	biological_process		GO:0010977	negative regulation of neuron projection development	ISO	RGD:620331	J:155856		Mouse Genome Informatics Scientific Curators (2010) Rat to Mouse ISO GO annotation transfer.
MGI:109520	Pafah1b1	platelet-activating factor acetylhydrolase, isoform 1b, subunit 1	protein coding gene	biological_process		GO:0050885	neuromuscular process controlling balance	ISO	UniProtKB:P43034	J:164563		Mouse Genome Informatics Scientific Curators (2010) Human to Mouse ISO GO annotation transfer.
MGI:109520	Pafah1b1	platelet-activating factor acetylhydrolase, isoform 1b, subunit 1	protein coding gene	biological_process		GO:0001764	neuron migration	ISO	RGD:620331	J:155856		Mouse Genome Informatics Scientific Curators (2010) Rat to Mouse ISO GO annotation transfer.
MGI:109520	Pafah1b1	platelet-activating factor acetylhydrolase, isoform 1b, subunit 1	protein coding gene	biological_process		GO:0001764	neuron migration	ISO	UniProtKB:P43034	J:164563		Mouse Genome Informatics Scientific Curators (2010) Human to Mouse ISO GO annotation transfer.
MGI:109520	Pafah1b1	platelet-activating factor acetylhydrolase, isoform 1b, subunit 1	protein coding gene	cellular_component		GO:0043005	neuron projection	ISO	RGD:620331	J:155856		Mouse Genome Informatics Scientific Curators (2010) Rat to Mouse ISO GO annotation transfer.
MGI:109520	Pafah1b1	platelet-activating factor acetylhydrolase, isoform 1b, subunit 1	protein coding gene	cellular_component		GO:0043025	neuronal cell body	ISO	RGD:620331	J:155856		Mouse Genome Informatics Scientific Curators (2010) Rat to Mouse ISO GO annotation transfer.
MGI:109520	Pafah1b1	platelet-activating factor acetylhydrolase, isoform 1b, subunit 1	protein coding gene	cellular_component		GO:0005635	nuclear envelope	ISO	UniProtKB:P43034	J:164563		Mouse Genome Informatics Scientific Curators (2010) Human to Mouse ISO GO annotation transfer.
MGI:109520	Pafah1b1	platelet-activating factor acetylhydrolase, isoform 1b, subunit 1	protein coding gene	cellular_component		GO:0005635	nuclear envelope	ISS	UniProtKB:P63004	J:142819	18809722	Hebbar S, et al. (2008) Lis1 and Ndel1 influence the timing of nuclear envelope breakdown in neural stem cells. J Cell Biol 182(6):1063-71
MGI:109520	Pafah1b1	platelet-activating factor acetylhydrolase, isoform 1b, subunit 1	protein coding gene	biological_process		GO:0007097	nuclear migration	ISO	RGD:620331	J:155856		Mouse Genome Informatics Scientific Curators (2010) Rat to Mouse ISO GO annotation transfer.
MGI:109520	Pafah1b1	platelet-activating factor acetylhydrolase, isoform 1b, subunit 1	protein coding gene	biological_process		GO:0045773	positive regulation of axon extension	ISO	RGD:620331	J:155856		Mouse Genome Informatics Scientific Curators (2010) Rat to Mouse ISO GO annotation transfer.
MGI:109520	Pafah1b1	platelet-activating factor acetylhydrolase, isoform 1b, subunit 1	protein coding gene	biological_process		GO:0045931	positive regulation of mitotic cell cycle	ISO	RGD:620331	J:155856		Mouse Genome Informatics Scientific Curators (2010) Rat to Mouse ISO GO annotation transfer.
MGI:109520	Pafah1b1	platelet-activating factor acetylhydrolase, isoform 1b, subunit 1	protein coding gene	molecular_function		GO:0032403	protein complex binding	ISO	RGD:620331	J:155856		Mouse Genome Informatics Scientific Curators (2010) Rat to Mouse ISO GO annotation transfer.
MGI:109520	Pafah1b1	platelet-activating factor acetylhydrolase, isoform 1b, subunit 1	protein coding gene	biological_process		GO:0017145	stem cell division	ISO	RGD:620331	J:155856		Mouse Genome Informatics Scientific Curators (2010) Rat to Mouse ISO GO annotation transfer.
MGI:109520	Pafah1b1	platelet-activating factor acetylhydrolase, isoform 1b, subunit 1	protein coding gene	cellular_component		GO:0031982	vesicle	ISO	RGD:620331	J:155856		Mouse Genome Informatics Scientific Curators (2010) Rat to Mouse ISO GO annotation transfer.
MGI:109520	Pafah1b1	platelet-activating factor acetylhydrolase, isoform 1b, subunit 1	protein coding gene	biological_process		GO:0007399	nervous system development	IEA	UniProtKB-KW:KW-0524	J:60000		Mouse Genome Informatics Scientific Curators (2000) Gene Ontology Annotation by electronic association of SwissProt Keywords with GO terms.
MGI:109520	Pafah1b1	platelet-activating factor acetylhydrolase, isoform 1b, subunit 1	protein coding gene	biological_process		GO:0008344	adult locomotory behavior	IMP	MGI:2384054	J:59817	10541472	Paylor R, et al. (1999) Impaired learning and motor behavior in heterozygous Pafah1b1 (Lis1) mutant mice. Learn Mem 6(5):521-37
MGI:109520	Pafah1b1	platelet-activating factor acetylhydrolase, isoform 1b, subunit 1	protein coding gene	biological_process		GO:0060117	auditory receptor cell development	IMP		J:195272	23533177	Sipe CW, et al. (2013) Lis1 mediates planar polarity of auditory hair cells through regulation of microtubule organization. Development 140(8):1785-95
MGI:109520	Pafah1b1	platelet-activating factor acetylhydrolase, isoform 1b, subunit 1	protein coding gene	cellular_component		GO:0005813	centrosome	IDA		J:66487	11163260	Niethammer M, et al. (2000) NUDEL is a novel Cdk5 substrate that associates with LIS1 and cytoplasmic dynein. Neuron 28(3):697-711
MGI:109520	Pafah1b1	platelet-activating factor acetylhydrolase, isoform 1b, subunit 1	protein coding gene	cellular_component		GO:0005813	centrosome	IDA		J:66505	11163259	Sasaki S, et al. (2000) A LIS1/NUDEL/cytoplasmic dynein heavy chain complex in the developing and adult nervous system. Neuron 28(3):681-96
MGI:109520	Pafah1b1	platelet-activating factor acetylhydrolase, isoform 1b, subunit 1	protein coding gene	biological_process		GO:0021987	cerebral cortex development	IGI	MGI:1914453	J:138579	18469343	Pawlisz AS, et al. (2008) Lis1-Nde1-dependent neuronal fate control determines cerebral cortical size and lamination. Hum Mol Genet 17(16):2441-55
MGI:109520	Pafah1b1	platelet-activating factor acetylhydrolase, isoform 1b, subunit 1	protein coding gene	biological_process		GO:0021987	cerebral cortex development	IMP	MGI:2387783	J:69631	11344260	Cahana A, et al. (2001) Targeted mutagenesis of Lis1 disrupts cortical development and LIS1 homodimerization. Proc Natl Acad Sci U S A 98(11):6429-34
MGI:109520	Pafah1b1	platelet-activating factor acetylhydrolase, isoform 1b, subunit 1	protein coding gene	biological_process		GO:0090102	cochlea development	IMP		J:195272	23533177	Sipe CW, et al. (2013) Lis1 mediates planar polarity of auditory hair cells through regulation of microtubule organization. Development 140(8):1785-95
MGI:109520	Pafah1b1	platelet-activating factor acetylhydrolase, isoform 1b, subunit 1	protein coding gene	biological_process		GO:0042249	establishment of planar polarity of embryonic epithelium	IMP		J:195272	23533177	Sipe CW, et al. (2013) Lis1 mediates planar polarity of auditory hair cells through regulation of microtubule organization. Development 140(8):1785-95
MGI:109520	Pafah1b1	platelet-activating factor acetylhydrolase, isoform 1b, subunit 1	protein coding gene	biological_process		GO:0021766	hippocampus development	IGI	MGI:1340044	J:129338	17330141	Zhang G, et al. (2007) The Pafah1b complex interacts with the Reelin receptor VLDLR. PLoS One 2(2):e252
MGI:109520	Pafah1b1	platelet-activating factor acetylhydrolase, isoform 1b, subunit 1	protein coding gene	biological_process		GO:0021766	hippocampus development	IMP	MGI:2384054	J:78106	10729324	Fleck MW, et al. (2000) Hippocampal abnormalities and enhanced excitability in a murine model of human lissencephaly. J Neurosci 20(7):2439-50
MGI:109520	Pafah1b1	platelet-activating factor acetylhydrolase, isoform 1b, subunit 1	protein coding gene	biological_process		GO:0007611	learning or memory	IMP	MGI:2384054	J:59817	10541472	Paylor R, et al. (1999) Impaired learning and motor behavior in heterozygous Pafah1b1 (Lis1) mutant mice. Learn Mem 6(5):521-37
MGI:109520	Pafah1b1	platelet-activating factor acetylhydrolase, isoform 1b, subunit 1	protein coding gene	biological_process		GO:0051661	maintenance of centrosome location	IMP	MGI:2384060	J:195272	23533177	Sipe CW, et al. (2013) Lis1 mediates planar polarity of auditory hair cells through regulation of microtubule organization. Development 140(8):1785-95
MGI:109520	Pafah1b1	platelet-activating factor acetylhydrolase, isoform 1b, subunit 1	protein coding gene	biological_process		GO:0090176	microtubule cytoskeleton organization involved in establishment of planar polarity	IMP		J:195272	23533177	Sipe CW, et al. (2013) Lis1 mediates planar polarity of auditory hair cells through regulation of microtubule organization. Development 140(8):1785-95
MGI:109520	Pafah1b1	platelet-activating factor acetylhydrolase, isoform 1b, subunit 1	protein coding gene	cellular_component		GO:0032420	stereocilium	IDA		J:195272	23533177	Sipe CW, et al. (2013) Lis1 mediates planar polarity of auditory hair cells through regulation of microtubule organization. Development 140(8):1785-95
MGI:109520	Pafah1b1	platelet-activating factor acetylhydrolase, isoform 1b, subunit 1	protein coding gene	molecular_function		GO:0045502	dynein binding	IBA	PANTHER:PTN000752735	J:161428		Gaudet P, et al. (2010) Annotation inferences using phylogenetic trees.
MGI:109520	Pafah1b1	platelet-activating factor acetylhydrolase, isoform 1b, subunit 1	protein coding gene	biological_process		GO:0031023	microtubule organizing center organization	IBA	PANTHER:PTN000752736	J:161428		Gaudet P, et al. (2010) Annotation inferences using phylogenetic trees.
MGI:109520	Pafah1b1	platelet-activating factor acetylhydrolase, isoform 1b, subunit 1	protein coding gene	biological_process		GO:0008344	adult locomotory behavior	ISO	UniProtKB:P43034	J:164563		Mouse Genome Informatics Scientific Curators (2010) Human to Mouse ISO GO annotation transfer.
MGI:109520	Pafah1b1	platelet-activating factor acetylhydrolase, isoform 1b, subunit 1	protein coding gene	biological_process		GO:0048854	brain morphogenesis	ISO	UniProtKB:P43034	J:164563		Mouse Genome Informatics Scientific Curators (2010) Human to Mouse ISO GO annotation transfer.
MGI:109520	Pafah1b1	platelet-activating factor acetylhydrolase, isoform 1b, subunit 1	protein coding gene	cellular_component		GO:0005813	centrosome	ISO	UniProtKB:P43034	J:164563		Mouse Genome Informatics Scientific Curators (2010) Human to Mouse ISO GO annotation transfer.
MGI:109520	Pafah1b1	platelet-activating factor acetylhydrolase, isoform 1b, subunit 1	protein coding gene	biological_process		GO:0021987	cerebral cortex development	ISO	UniProtKB:P43034	J:164563		Mouse Genome Informatics Scientific Curators (2010) Human to Mouse ISO GO annotation transfer.
MGI:109520	Pafah1b1	platelet-activating factor acetylhydrolase, isoform 1b, subunit 1	protein coding gene	biological_process		GO:0021540	corpus callosum morphogenesis	ISO	UniProtKB:P43034	J:164563		Mouse Genome Informatics Scientific Curators (2010) Human to Mouse ISO GO annotation transfer.
MGI:109520	Pafah1b1	platelet-activating factor acetylhydrolase, isoform 1b, subunit 1	protein coding gene	molecular_function		GO:0045502	dynein binding	ISO	UniProtKB:P43034	J:164563		Mouse Genome Informatics Scientific Curators (2010) Human to Mouse ISO GO annotation transfer.
MGI:109520	Pafah1b1	platelet-activating factor acetylhydrolase, isoform 1b, subunit 1	protein coding gene	molecular_function		GO:0045505	dynein intermediate chain binding	ISO	RGD:620331	J:155856		Mouse Genome Informatics Scientific Curators (2010) Rat to Mouse ISO GO annotation transfer.
MGI:109520	Pafah1b1	platelet-activating factor acetylhydrolase, isoform 1b, subunit 1	protein coding gene	biological_process		GO:0051660	establishment of centrosome localization	ISO	RGD:620331	J:155856		Mouse Genome Informatics Scientific Curators (2010) Rat to Mouse ISO GO annotation transfer.
MGI:109520	Pafah1b1	platelet-activating factor acetylhydrolase, isoform 1b, subunit 1	protein coding gene	cellular_component		GO:0005871	kinesin complex	ISO	RGD:620331	J:155856		Mouse Genome Informatics Scientific Curators (2010) Rat to Mouse ISO GO annotation transfer.
MGI:109520	Pafah1b1	platelet-activating factor acetylhydrolase, isoform 1b, subunit 1	protein coding gene	biological_process		GO:0031023	microtubule organizing center organization	ISO	UniProtKB:P43034	J:164563		Mouse Genome Informatics Scientific Curators (2010) Human to Mouse ISO GO annotation transfer.
MGI:1095409	Tuba1c	tubulin, alpha 1C	protein coding gene	cellular_component		GO:0005737	cytoplasm	IEA	UniProtKB-KW:KW-0963	J:60000		Mouse Genome Informatics Scientific Curators (2000) Gene Ontology Annotation by electronic association of SwissProt Keywords with GO terms.
MGI:1095409	Tuba1c	tubulin, alpha 1C	protein coding gene	cellular_component		GO:0005856	cytoskeleton	IEA	UniProtKB-KW:KW-0206	J:60000		Mouse Genome Informatics Scientific Curators (2000) Gene Ontology Annotation by electronic association of SwissProt Keywords with GO terms.
MGI:1095409	Tuba1c	tubulin, alpha 1C	protein coding gene	molecular_function		GO:0005525	GTP binding	IEA	InterPro:IPR002452|InterPro:IPR017975	J:72247		Mouse Genome Informatics Scientific Curators (2001) Gene Ontology Annotation by the MGI Curatorial Staff.
MGI:1095409	Tuba1c	tubulin, alpha 1C	protein coding gene	molecular_function		GO:0005525	GTP binding	IEA	UniProtKB-KW:KW-0342	J:60000		Mouse Genome Informatics Scientific Curators (2000) Gene Ontology Annotation by electronic association of SwissProt Keywords with GO terms.
MGI:1095409	Tuba1c	tubulin, alpha 1C	protein coding gene	molecular_function		GO:0003924	GTPase activity	IEA	InterPro:IPR003008	J:72247		Mouse Genome Informatics Scientific Curators (2001) Gene Ontology Annotation by the MGI Curatorial Staff.
MGI:1095409	Tuba1c	tubulin, alpha 1C	protein coding gene	cellular_component		GO:0005874	microtubule	IEA	InterPro:IPR002452|InterPro:IPR000217|InterPro:IPR017975	J:72247		Mouse Genome Informatics Scientific Curators (2001) Gene Ontology Annotation by the MGI Curatorial Staff.
MGI:1095409	Tuba1c	tubulin, alpha 1C	protein coding gene	cellular_component		GO:0005874	microtubule	IEA	UniProtKB-KW:KW-0493	J:60000		Mouse Genome Informatics Scientific Curators (2000) Gene Ontology Annotation by electronic association of SwissProt Keywords with GO terms.
MGI:1095409	Tuba1c	tubulin, alpha 1C	protein coding gene	biological_process		GO:0007017	microtubule-based process	IEA	InterPro:IPR002452|InterPro:IPR000217|InterPro:IPR017975	J:72247		Mouse Genome Informatics Scientific Curators (2001) Gene Ontology Annotation by the MGI Curatorial Staff.
MGI:1095409	Tuba1c	tubulin, alpha 1C	protein coding gene	molecular_function		GO:0000166	nucleotide binding	IEA	UniProtKB-KW:KW-0547	J:60000		Mouse Genome Informatics Scientific Curators (2000) Gene Ontology Annotation by electronic association of SwissProt Keywords with GO terms.
MGI:1095409	Tuba1c	tubulin, alpha 1C	protein coding gene	molecular_function		GO:0005200	structural constituent of cytoskeleton	IEA	InterPro:IPR002452	J:72247		Mouse Genome Informatics Scientific Curators (2001) Gene Ontology Annotation by the MGI Curatorial Staff.
MGI:1095409	Tuba1c	tubulin, alpha 1C	protein coding gene	cellular_component		GO:0005881	cytoplasmic microtubule	IDA		J:145723	19103752	Zhao M, et al. (2009) Inhibition of microtubule assembly in osteoblasts stimulates bone morphogenetic protein 2 expression and bone formation through transcription factor Gli2. Mol Cell Biol 29(5):1291-305
MGI:1095409	Tuba1c	tubulin, alpha 1C	protein coding gene	cellular_component		GO:0005634	nucleus	ISO	UniProtKB:Q9BQE3	J:164563		Mouse Genome Informatics Scientific Curators (2010) Human to Mouse ISO GO annotation transfer.
MGI:1095409	Tuba1c	tubulin, alpha 1C	protein coding gene	cellular_component		GO:0031982	vesicle	ISO	UniProtKB:Q9BQE3	J:164563		Mouse Genome Informatics Scientific Curators (2010) Human to Mouse ISO GO annotation transfer.
MGI:1095409	Tuba1c	tubulin, alpha 1C	protein coding gene	biological_process		GO:0008150	biological_process	ND		J:73796		Mouse Genome Informatics Scientific Curators (2002) Function or Process or Component Unknown following Literature Review.
MGI:1095409	Tuba1c	tubulin, alpha 1C	protein coding gene	molecular_function		GO:0003674	molecular_function	ND		J:73796		Mouse Genome Informatics Scientific Curators (2002) Function or Process or Component Unknown following Literature Review.
MGI:1095410	Tuba4a	tubulin, alpha 4A	protein coding gene	cellular_component		GO:0005737	cytoplasm	IEA	UniProtKB-KW:KW-0963	J:60000		Mouse Genome Informatics Scientific Curators (2000) Gene Ontology Annotation by electronic association of SwissProt Keywords with GO terms.
MGI:1095410	Tuba4a	tubulin, alpha 4A	protein coding gene	cellular_component		GO:0005856	cytoskeleton	IEA	UniProtKB-KW:KW-0206	J:60000		Mouse Genome Informatics Scientific Curators (2000) Gene Ontology Annotation by electronic association of SwissProt Keywords with GO terms.
MGI:1095410	Tuba4a	tubulin, alpha 4A	protein coding gene	molecular_function		GO:0005525	GTP binding	IEA	InterPro:IPR002452|InterPro:IPR017975	J:72247		Mouse Genome Informatics Scientific Curators (2001) Gene Ontology Annotation by the MGI Curatorial Staff.
MGI:1095410	Tuba4a	tubulin, alpha 4A	protein coding gene	molecular_function		GO:0005525	GTP binding	IEA	UniProtKB-KW:KW-0342	J:60000		Mouse Genome Informatics Scientific Curators (2000) Gene Ontology Annotation by electronic association of SwissProt Keywords with GO terms.
MGI:1095410	Tuba4a	tubulin, alpha 4A	protein coding gene	molecular_function		GO:0003924	GTPase activity	IEA	InterPro:IPR003008	J:72247		Mouse Genome Informatics Scientific Curators (2001) Gene Ontology Annotation by the MGI Curatorial Staff.
MGI:1095410	Tuba4a	tubulin, alpha 4A	protein coding gene	biological_process		GO:0007017	microtubule-based process	IEA	InterPro:IPR002452|InterPro:IPR000217|InterPro:IPR017975	J:72247		Mouse Genome Informatics Scientific Curators (2001) Gene Ontology Annotation by the MGI Curatorial Staff.
MGI:1095410	Tuba4a	tubulin, alpha 4A	protein coding gene	molecular_function		GO:0000166	nucleotide binding	IEA	UniProtKB-KW:KW-0547	J:60000		Mouse Genome Informatics Scientific Curators (2000) Gene Ontology Annotation by electronic association of SwissProt Keywords with GO terms.
MGI:1095410	Tuba4a	tubulin, alpha 4A	protein coding gene	molecular_function		GO:0005200	structural constituent of cytoskeleton	IEA	InterPro:IPR002452	J:72247		Mouse Genome Informatics Scientific Curators (2001) Gene Ontology Annotation by the MGI Curatorial Staff.
MGI:1095410	Tuba4a	tubulin, alpha 4A	protein coding gene	molecular_function		GO:0019899	enzyme binding	IPI	UniProtKB:P91153	J:224723	23874210	Saito TT, et al. (2013) Interplay between structure-specific endonucleases for crossover control during Caenorhabditis elegans meiosis. PLoS Genet 9(7):e1003586
MGI:1095410	Tuba4a	tubulin, alpha 4A	protein coding gene	cellular_component		GO:0070062	extracellular exosome	ISO	UniProtKB:P68366	J:164563		Mouse Genome Informatics Scientific Curators (2010) Human to Mouse ISO GO annotation transfer.
MGI:1095410	Tuba4a	tubulin, alpha 4A	protein coding gene	cellular_component		GO:0005874	microtubule	ISO	UniProtKB:P68366	J:164563		Mouse Genome Informatics Scientific Curators (2010) Human to Mouse ISO GO annotation transfer.
MGI:1095411	Nup214	nucleoporin 214	protein coding gene	biological_process		GO:0051028	mRNA transport	IEA	UniProtKB-KW:KW-0509	J:60000		Mouse Genome Informatics Scientific Curators (2000) Gene Ontology Annotation by electronic association of SwissProt Keywords with GO terms.
MGI:1095411	Nup214	nucleoporin 214	protein coding gene	cellular_component		GO:0005643	nuclear pore	IEA	UniProtKB-KW:KW-0906	J:60000		Mouse Genome Informatics Scientific Curators (2000) Gene Ontology Annotation by electronic association of SwissProt Keywords with GO terms.
MGI:1095411	Nup214	nucleoporin 214	protein coding gene	biological_process		GO:0015031	protein transport	IEA	UniProtKB-KW:KW-0653	J:60000		Mouse Genome Informatics Scientific Curators (2000) Gene Ontology Annotation by electronic association of SwissProt Keywords with GO terms.
MGI:1095411	Nup214	nucleoporin 214	protein coding gene	biological_process		GO:0006810	transport	IEA	UniProtKB-KW:KW-0811|UniProtKB-KW:KW-0813	J:60000		Mouse Genome Informatics Scientific Curators (2000) Gene Ontology Annotation by electronic association of SwissProt Keywords with GO terms.
MGI:1095411	Nup214	nucleoporin 214	protein coding gene	biological_process		GO:0006406	mRNA export from nucleus	IMP	MGI:2441651	J:36515	8896451	van Deursen J, et al. (1996) G2 arrest and impaired nucleocytoplasmic transport in mouse embryos lacking the proto-oncogene CAN/Nup214. EMBO J 15(20):5574-83
MGI:1095411	Nup214	nucleoporin 214	protein coding gene	molecular_function		GO:0005487	nucleocytoplasmic transporter activity	IMP	MGI:2441651	J:36515	8896451	van Deursen J, et al. (1996) G2 arrest and impaired nucleocytoplasmic transport in mouse embryos lacking the proto-oncogene CAN/Nup214. EMBO J 15(20):5574-83
MGI:1095411	Nup214	nucleoporin 214	protein coding gene	biological_process		GO:0006606	protein import into nucleus	IMP	MGI:2441651	J:36515	8896451	van Deursen J, et al. (1996) G2 arrest and impaired nucleocytoplasmic transport in mouse embryos lacking the proto-oncogene CAN/Nup214. EMBO J 15(20):5574-83
MGI:1095411	Nup214	nucleoporin 214	protein coding gene	biological_process		GO:0051726	regulation of cell cycle	IMP	MGI:2441651	J:36515	8896451	van Deursen J, et al. (1996) G2 arrest and impaired nucleocytoplasmic transport in mouse embryos lacking the proto-oncogene CAN/Nup214. EMBO J 15(20):5574-83
MGI:1095411	Nup214	nucleoporin 214	protein coding gene	molecular_function		GO:0008139	nuclear localization sequence binding	IBA	PANTHER:PTN000573960	J:161428		Gaudet P, et al. (2010) Annotation inferences using phylogenetic trees.
MGI:1095411	Nup214	nucleoporin 214	protein coding gene	molecular_function		GO:0017056	structural constituent of nuclear pore	IBA	PANTHER:PTN000573960	J:161428		Gaudet P, et al. (2010) Annotation inferences using phylogenetic trees.
MGI:1095411	Nup214	nucleoporin 214	protein coding gene	cellular_component		GO:1990876	cytoplasmic side of nuclear pore	ISO	UniProtKB:P35658	J:164563		Mouse Genome Informatics Scientific Curators (2010) Human to Mouse ISO GO annotation transfer.
MGI:1095411	Nup214	nucleoporin 214	protein coding gene	cellular_component		GO:0005925	focal adhesion	ISO	UniProtKB:P35658	J:164563		Mouse Genome Informatics Scientific Curators (2010) Human to Mouse ISO GO annotation transfer.
MGI:1095411	Nup214	nucleoporin 214	protein coding gene	cellular_component		GO:0043231	intracellular membrane-bounded organelle	ISO	UniProtKB:P35658	J:164563		Mouse Genome Informatics Scientific Curators (2010) Human to Mouse ISO GO annotation transfer.
MGI:1095411	Nup214	nucleoporin 214	protein coding gene	biological_process		GO:0007067	mitotic nuclear division	ISO	RGD:1304977	J:155856		Mouse Genome Informatics Scientific Curators (2010) Rat to Mouse ISO GO annotation transfer.
MGI:1095411	Nup214	nucleoporin 214	protein coding gene	cellular_component		GO:0005635	nuclear envelope	ISO	RGD:1304977	J:155856		Mouse Genome Informatics Scientific Curators (2010) Rat to Mouse ISO GO annotation transfer.
MGI:1095411	Nup214	nucleoporin 214	protein coding gene	molecular_function		GO:0005049	nuclear export signal receptor activity	ISO	UniProtKB:P35658	J:164563		Mouse Genome Informatics Scientific Curators (2010) Human to Mouse ISO GO annotation transfer.
MGI:1095411	Nup214	nucleoporin 214	protein coding gene	molecular_function		GO:0008139	nuclear localization sequence binding	ISO	RGD:1304977	J:155856		Mouse Genome Informatics Scientific Curators (2010) Rat to Mouse ISO GO annotation transfer.
MGI:1095411	Nup214	nucleoporin 214	protein coding gene	cellular_component		GO:0005634	nucleus	ISO	UniProtKB:P35658	J:164563		Mouse Genome Informatics Scientific Curators (2010) Human to Mouse ISO GO annotation transfer.
MGI:1095411	Nup214	nucleoporin 214	protein coding gene	biological_process		GO:0006611	protein export from nucleus	ISO	UniProtKB:P35658	J:73065		Mouse Genome Informatics Scientific Curators (2001) Gene Ontology Annotation by the MGI Curatorial Staff.
MGI:109571	Tulp1	tubby like protein 1	protein coding gene	cellular_component		GO:0001750	photoreceptor outer segment	IDA		J:154571	19218615	Grossman GH, et al. (2009) Early synaptic defects in tulp1-/- mice. Invest Ophthalmol Vis Sci 50(7):3074-83
MGI:109571	Tulp1	tubby like protein 1	protein coding gene	biological_process		GO:1903546	protein localization to photoreceptor outer segment	IMP	MGI:1859921	J:189382	21867699	Grossman GH, et al. (2011) Immunocytochemical evidence of Tulp1-dependent outer segment protein transport pathways in photoreceptor cells. Exp Eye Res 93(5):658-68
MGI:109571	Tulp1	tubby like protein 1	protein coding gene	biological_process		GO:1903546	protein localization to photoreceptor outer segment	IMP	MGI:1859921	J:214069	24664738	Grossman GH, et al. (2014) Interaction of tubby-like protein-1 (Tulp1) and microtubule-associated protein (MAP) 1A and MAP1B in the mouse retina. Adv Exp Med Biol 801:511-8
MGI:109571	Tulp1	tubby like protein 1	protein coding gene	biological_process		GO:1903546	protein localization to photoreceptor outer segment	IMP	MGI:1859921	J:214071	22183407	Hagstrom SA, et al. (2012) Tulp1 is involved in specific photoreceptor protein transport pathways. Adv Exp Med Biol 723:783-9
MGI:109571	Tulp1	tubby like protein 1	protein coding gene	biological_process		GO:1903546	protein localization to photoreceptor outer segment	IMP	MGI:1859921	J:70710	11481257	Hagstrom SA, et al. (2001) A role for the Tubby-like protein 1 in rhodopsin transport. Invest Ophthalmol Vis Sci 42(9):1955-62
MGI:109571	Tulp1	tubby like protein 1	protein coding gene	biological_process		GO:0097500	receptor localization to non-motile cilium	IBA	PANTHER:PTN000421365	J:161428		Gaudet P, et al. (2010) Annotation inferences using phylogenetic trees.
MGI:109571	Tulp1	tubby like protein 1	protein coding gene	cellular_component		GO:0030054	cell junction	IEA	UniProtKB-KW:KW-0965	J:60000		Mouse Genome Informatics Scientific Curators (2000) Gene Ontology Annotation by electronic association of SwissProt Keywords with GO terms.
MGI:109571	Tulp1	tubby like protein 1	protein coding gene	cellular_component		GO:0005737	cytoplasm	IEA	UniProtKB-KW:KW-0963	J:60000		Mouse Genome Informatics Scientific Curators (2000) Gene Ontology Annotation by electronic association of SwissProt Keywords with GO terms.
MGI:109571	Tulp1	tubby like protein 1	protein coding gene	cellular_component		GO:0016020	membrane	IEA	UniProtKB-KW:KW-0472	J:60000		Mouse Genome Informatics Scientific Curators (2000) Gene Ontology Annotation by electronic association of SwissProt Keywords with GO terms.
MGI:109571	Tulp1	tubby like protein 1	protein coding gene	biological_process		GO:0006909	phagocytosis	IEA	InterPro:IPR033018	J:72247		Mouse Genome Informatics Scientific Curators (2001) Gene Ontology Annotation by the MGI Curatorial Staff.
MGI:109571	Tulp1	tubby like protein 1	protein coding gene	biological_process		GO:0006909	phagocytosis	IEA	UniProtKB-KW:KW-0581	J:60000		Mouse Genome Informatics Scientific Curators (2000) Gene Ontology Annotation by electronic association of SwissProt Keywords with GO terms.
MGI:109571	Tulp1	tubby like protein 1	protein coding gene	biological_process		GO:0050896	response to stimulus	IEA	UniProtKB-KW:KW-0716	J:60000		Mouse Genome Informatics Scientific Curators (2000) Gene Ontology Annotation by electronic association of SwissProt Keywords with GO terms.
MGI:109571	Tulp1	tubby like protein 1	protein coding gene	cellular_component		GO:0043679	axon terminus	IDA		J:70710	11481257	Hagstrom SA, et al. (2001) A role for the Tubby-like protein 1 in rhodopsin transport. Invest Ophthalmol Vis Sci 42(9):1955-62
MGI:109571	Tulp1	tubby like protein 1	protein coding gene	cellular_component		GO:0005829	cytosol	IDA		J:70710	11481257	Hagstrom SA, et al. (2001) A role for the Tubby-like protein 1 in rhodopsin transport. Invest Ophthalmol Vis Sci 42(9):1955-62
MGI:109571	Tulp1	tubby like protein 1	protein coding gene	biological_process		GO:0016358	dendrite development	IMP		J:154571	19218615	Grossman GH, et al. (2009) Early synaptic defects in tulp1-/- mice. Invest Ophthalmol Vis Sci 50(7):3074-83
MGI:109571	Tulp1	tubby like protein 1	protein coding gene	cellular_component		GO:0005576	extracellular region	IDA		J:153130	19695251	Caberoy NB, et al. (2009) Unconventional secretion of tubby and tubby-like protein 1. FEBS Lett 583(18):3057-62
MGI:109571	Tulp1	tubby like protein 1	protein coding gene	biological_process		GO:0006910	phagocytosis, recognition	IDA		J:167178	20978472	Caberoy NB, et al. (2010) Tubby and tubby-like protein 1 are new MerTK ligands for phagocytosis. EMBO J 29(23):3898-910
MGI:109571	Tulp1	tubby like protein 1	protein coding gene	biological_process		GO:0006910	phagocytosis, recognition	IMP	MGI:1859921	J:159050	19837063	Caberoy NB, et al. (2010) Identification of tubby and tubby-like protein 1 as eat-me signals by phage display. Exp Cell Res 316(2):245-57
MGI:109571	Tulp1	tubby like protein 1	protein coding gene	molecular_function		GO:0005515	protein binding	IPI	UniProtKB:P14873	J:214069	24664738	Grossman GH, et al. (2014) Interaction of tubby-like protein-1 (Tulp1) and microtubule-associated protein (MAP) 1A and MAP1B in the mouse retina. Adv Exp Med Biol 801:511-8
MGI:109571	Tulp1	tubby like protein 1	protein coding gene	molecular_function		GO:0005515	protein binding	IPI	UniProtKB:P39053	J:214070	23746204	Grossman GH, et al. (2013) Protein partners of dynamin-1 in the retina. Vis Neurosci 30(4):129-39
MGI:109571	Tulp1	tubby like protein 1	protein coding gene	molecular_function		GO:0005515	protein binding	IPI	UniProtKB:P50586	J:159050	19837063	Caberoy NB, et al. (2010) Identification of tubby and tubby-like protein 1 as eat-me signals by phage display. Exp Cell Res 316(2):245-57
MGI:109571	Tulp1	tubby like protein 1	protein coding gene	cellular_component		GO:0045202	synapse	IDA		J:154571	19218615	Grossman GH, et al. (2009) Early synaptic defects in tulp1-/- mice. Invest Ophthalmol Vis Sci 50(7):3074-83
MGI:109571	Tulp1	tubby like protein 1	protein coding gene	biological_process		GO:0016192	vesicle-mediated transport	IMP	MGI:1859921	J:79602	10549638	Hagstrom SA, et al. (1999) Retinal degeneration in tulp1-/- mice: vesicular accumulation in the interphotoreceptor matrix. Invest Ophthalmol Vis Sci 40(12):2795-802
MGI:109571	Tulp1	tubby like protein 1	protein coding gene	molecular_function		GO:0035091	phosphatidylinositol binding	IBA	PANTHER:PTN000421275	J:161428		Gaudet P, et al. (2010) Annotation inferences using phylogenetic trees.
MGI:109571	Tulp1	tubby like protein 1	protein coding gene	molecular_function		GO:0051015	actin filament binding	ISO	UniProtKB:O00294	J:164563		Mouse Genome Informatics Scientific Curators (2010) Human to Mouse ISO GO annotation transfer.
MGI:109571	Tulp1	tubby like protein 1	protein coding gene	cellular_component		GO:0042995	cell projection	ISO	UniProtKB:O00294	J:164563		Mouse Genome Informatics Scientific Curators (2010) Human to Mouse ISO GO annotation transfer.
MGI:109571	Tulp1	tubby like protein 1	protein coding gene	molecular_function		GO:0005546	phosphatidylinositol-4,5-bisphosphate binding	ISO	UniProtKB:O00294	J:164563		Mouse Genome Informatics Scientific Curators (2010) Human to Mouse ISO GO annotation transfer.
MGI:109571	Tulp1	tubby like protein 1	protein coding gene	cellular_component		GO:0005886	plasma membrane	ISO	UniProtKB:O00294	J:164563		Mouse Genome Informatics Scientific Curators (2010) Human to Mouse ISO GO annotation transfer.
[truncated: 9,037 more rows]
