# Supplementary material for: Sensing the cilium, digital capture of ciliary data for comparative genomics investigations
Source: Cilia. 2018 Apr 19;7:3. doi: 10.1186/s13630-018-0057-0 (PMC5907423; doi:10.1186/s13630-018-0057-0)
Supplement: Supplementary file 5 — Additional file 5. VLAD enrichment analysis with July 2013 annotations and ontology. [file 13630_2018_57_MOESM5_ESM.tsv]

# VladResults-20130725-analysis-134doneGenes
# Vlad version = v1.6.0
# Date = Sun Apr 9 17:48:54 2017
# Run time = 9.90 sec
# Ontology file = tmp06jYKX
# Ontology date = Tue Jul 23 16:08:00 2013
# Annotation file = tmpI97kWX
# Annotation date = Thu Jul 11 00:00:00 2013
# Analysis type = enrichment
# Excluded evidence codes = IKR,TAS,ISS,IBA,ND,RCA,NAS,ISO,ISM,IEA,IC,ISA
# Number of query sets = 1
# Query set 1 = 134 completed genes (n=134; 0 not found)
# Universe set = default (everything)
# Graph display = Top 25 scoring terms and their ancestors. Interior nodes have been culled.
Namespace	TermID	Term	P	Q	k	n	K	N	k/n	K/N	k/K	n/N	Qset	Symbols
biological_process	GO:0060271	cilium morphogenesis	7.69e-35	5.47e-32	25	64	75	7267	39.06%	1.03%	33.33%	0.88%	134 completed genes	1810043G02Rik,Bbs1,Bbs2,Bbs4,Cc2d2a,Cep290,Dync2h1,Fuz,Hydin,Ift122,Ift140,Ift172,Ift80,Ift88,Intu,Mkks,Mks1,Nphp3,Ptpdc1,Spag16,Ttc21b,Ttc26,Ttc8,Wdr19,Wdr35
biological_process	GO:0044782	cilium organization	2.53e-32	9.02e-30	23	64	67	7267	35.94%	0.92%	34.33%	0.88%	134 completed genes	Arl3,Bbs1,Bbs2,Bbs4,Cc2d2a,Cep290,Dync2h1,Fuz,Hydin,Ift122,Ift140,Ift172,Ift80,Intu,Mkks,Mks1,Spag16,Ssna1,Ttc21b,Ttc26,Ttc8,Wdr19,Wdr35
biological_process	GO:0042384	cilium assembly	3.52e-26	8.35e-24	19	64	58	7267	29.69%	0.80%	32.76%	0.88%	134 completed genes	Bbs1,Bbs2,Bbs4,Cc2d2a,Cep290,Dync2h1,Fuz,Hydin,Ift140,Ift172,Ift80,Intu,Mkks,Mks1,Spag16,Ttc26,Ttc8,Wdr19,Wdr35
biological_process	GO:0030031	cell projection assembly	2.27e-22	4.05e-20	20	64	104	7267	31.25%	1.43%	19.23%	0.88%	134 completed genes	Bbs1,Bbs2,Bbs4,Cc2d2a,Cep290,Dync2h1,Fuz,Hydin,Ift140,Ift172,Ift80,Intu,Mkks,Mks1,Rab17,Spag16,Ttc26,Ttc8,Wdr19,Wdr35
biological_process	GO:0030030	cell projection organization	4.95e-22	7.05e-20	32	64	462	7267	50.00%	6.36%	6.93%	0.88%	134 completed genes	1810043G02Rik,Arl3,Bbs1,Bbs2,Bbs4,Cc2d2a,Cep290,Dcdc2a,Dync2h1,Fuz,Gpr98,Hydin,Ift122,Ift140,Ift172,Ift80,Ift88,Intu,Mkks,Mks1,Nphp1,Nphp3,Ptpdc1,Rab17,Spag16,Ssna1,Ttc21b,Ttc26,Ttc8,Tulp1,Wdr19,Wdr35
biological_process	GO:0010927	cellular component assembly involved in morphogenesis	1.03e-20	1.22e-18	19	64	105	7267	29.69%	1.44%	18.10%	0.88%	134 completed genes	Bbs1,Bbs2,Bbs4,Cc2d2a,Cep290,Dync2h1,Fuz,Hydin,Ift140,Ift172,Ift80,Intu,Mkks,Mks1,Spag16,Ttc26,Ttc8,Wdr19,Wdr35
biological_process	GO:0070925	organelle assembly	1.85e-20	1.88e-18	20	64	128	7267	31.25%	1.76%	15.62%	0.88%	134 completed genes	Bbs1,Bbs2,Bbs4,Cc2d2a,Cep290,Dync2h1,Fuz,Hydin,Ift140,Ift172,Ift80,Intu,Mkks,Mks1,Nek2,Spag16,Ttc26,Ttc8,Wdr19,Wdr35
biological_process	GO:0048858	cell projection morphogenesis	6.76e-19	6.02e-17	26	64	332	7267	40.62%	4.57%	7.83%	0.88%	134 completed genes	1810043G02Rik,Bbs1,Bbs2,Bbs4,Cc2d2a,Cep290,Dcdc2a,Dync2h1,Fuz,Hydin,Ift122,Ift140,Ift172,Ift80,Ift88,Intu,Mkks,Mks1,Nphp3,Ptpdc1,Spag16,Ttc21b,Ttc26,Ttc8,Wdr19,Wdr35
biological_process	GO:0032990	cell part morphogenesis	1.33e-18	1.05e-16	26	64	341	7267	40.62%	4.69%	7.62%	0.88%	134 completed genes	1810043G02Rik,Bbs1,Bbs2,Bbs4,Cc2d2a,Cep290,Dcdc2a,Dync2h1,Fuz,Hydin,Ift122,Ift140,Ift172,Ift80,Ift88,Intu,Mkks,Mks1,Nphp3,Ptpdc1,Spag16,Ttc21b,Ttc26,Ttc8,Wdr19,Wdr35
biological_process	GO:0000902	cell morphogenesis	4.09e-15	2.91e-13	26	64	472	7267	40.62%	6.50%	5.51%	0.88%	134 completed genes	1810043G02Rik,Bbs1,Bbs2,Bbs4,Cc2d2a,Cep290,Dcdc2a,Dync2h1,Fuz,Hydin,Ift122,Ift140,Ift172,Ift80,Ift88,Intu,Mkks,Mks1,Nphp3,Ptpdc1,Spag16,Ttc21b,Ttc26,Ttc8,Wdr19,Wdr35
biological_process	GO:0032989	cellular component morphogenesis	3.64e-14	2.36e-12	26	64	517	7267	40.62%	7.11%	5.03%	0.88%	134 completed genes	1810043G02Rik,Bbs1,Bbs2,Bbs4,Cc2d2a,Cep290,Dcdc2a,Dync2h1,Fuz,Hydin,Ift122,Ift140,Ift172,Ift80,Ift88,Intu,Mkks,Mks1,Nphp3,Ptpdc1,Spag16,Ttc21b,Ttc26,Ttc8,Wdr19,Wdr35
biological_process	GO:0007224	smoothened signaling pathway	1.77e-13	1.05e-11	11	64	48	7267	17.19%	0.66%	22.92%	0.88%	134 completed genes	Bbs7,Cc2d2a,Ift122,Ift172,Ift52,Ift80,Ift88,Ssna1,Ttc21b,Tulp3,Wdr19
biological_process	GO:0007017	microtubule-based process	3.41e-12	1.87e-10	15	64	157	7267	23.44%	2.16%	9.55%	0.88%	134 completed genes	Arl3,Bbs1,Bbs2,Bbs4,Dnah1,Dpcd,Dynlt1b,Hydin,Ift122,Nek2,Nin,Pcm1,Ssna1,Ttc21b,Ttll6
biological_process	GO:0022607	cellular component assembly	1.13e-11	5.77e-10	21	64	403	7267	32.81%	5.55%	5.21%	0.88%	134 completed genes	Bbs1,Bbs2,Bbs4,Cc2d2a,Cep290,Dync2h1,Fuz,Hydin,Ift140,Ift172,Ift80,Intu,Mkks,Mks1,Nek2,Rab17,Spag16,Ttc26,Ttc8,Wdr19,Wdr35
biological_process	GO:0044085	cellular component biogenesis	2.08e-11	9.87e-10	21	64	416	7267	32.81%	5.72%	5.05%	0.88%	134 completed genes	Bbs1,Bbs2,Bbs4,Cc2d2a,Cep290,Dync2h1,Fuz,Hydin,Ift140,Ift172,Ift80,Intu,Mkks,Mks1,Nek2,Rab17,Spag16,Ttc26,Ttc8,Wdr19,Wdr35
biological_process	GO:0001895	retina homeostasis	1.36e-10	6.06e-09	7	64	19	7267	10.94%	0.26%	36.84%	0.88%	134 completed genes	Bbs1,Bbs2,Bbs4,Mak,Mkks,Tulp1,Ush2a
biological_process	GO:0016043	cellular component organization	8.46e-10	3.55e-08	36	64	1543	7267	56.25%	21.23%	2.33%	0.88%	134 completed genes	1810043G02Rik,Arl3,Bbs1,Bbs2,Bbs4,Cc2d2a,Cep290,Dcdc2a,Dync2h1,Fuz,Gpr98,Hydin,Ift122,Ift140,Ift172,Ift80,Ift88,Intu,Mkks,Mks1,Nek2,Nin,Nphp1,Nphp3,Pcm1,Ptpdc1,Rab17,Spag16,Ssna1,Ttc21b,Ttc26,Ttc8,Ttll6,Tulp1,Wdr19,Wdr35
biological_process	GO:0071840	cellular component organization or biogenesis	1.00e-09	3.97e-08	36	64	1552	7267	56.25%	21.36%	2.32%	0.88%	134 completed genes	1810043G02Rik,Arl3,Bbs1,Bbs2,Bbs4,Cc2d2a,Cep290,Dcdc2a,Dync2h1,Fuz,Gpr98,Hydin,Ift122,Ift140,Ift172,Ift80,Ift88,Intu,Mkks,Mks1,Nek2,Nin,Nphp1,Nphp3,Pcm1,Ptpdc1,Rab17,Spag16,Ssna1,Ttc21b,Ttc26,Ttc8,Ttll6,Tulp1,Wdr19,Wdr35
biological_process	GO:0048646	anatomical structure formation involved in morphogenesis	1.09e-09	4.08e-08	22	64	569	7267	34.38%	7.83%	3.87%	0.88%	134 completed genes	Bbs1,Bbs2,Bbs4,Cc2d2a,Cep290,Dync2h1,Fuz,Hydin,Ift122,Ift140,Ift172,Ift52,Ift80,Intu,Mkks,Mks1,Spag16,Ttc26,Ttc8,Tulp3,Wdr19,Wdr35
biological_process	GO:0045494	photoreceptor cell maintenance	1.73e-09	6.15e-08	6	64	15	7267	9.38%	0.21%	40.00%	0.88%	134 completed genes	Bbs2,Bbs4,Mak,Mkks,Tulp1,Ush2a
biological_process	GO:1902019	regulation of ciliary cell motility	5.47e-09	1.62e-07	4	64	4	7267	6.25%	0.06%	100.00%	0.88%	134 completed genes	Bbs1,Bbs2,Bbs4,Mkks
biological_process	GO:0060296	regulation of cilium beat frequency involved in ciliary motility	5.47e-09	1.62e-07	4	64	4	7267	6.25%	0.06%	100.00%	0.88%	134 completed genes	Bbs1,Bbs2,Bbs4,Mkks
biological_process	GO:0003352	regulation of cilium movement	5.47e-09	1.62e-07	4	64	4	7267	6.25%	0.06%	100.00%	0.88%	134 completed genes	Bbs1,Bbs2,Bbs4,Mkks
biological_process	GO:0060295	regulation of cilium movement involved in cell motility	5.47e-09	1.62e-07	4	64	4	7267	6.25%	0.06%	100.00%	0.88%	134 completed genes	Bbs1,Bbs2,Bbs4,Mkks
biological_process	GO:0009953	dorsal/ventral pattern formation	1.11e-08	3.17e-07	9	64	73	7267	14.06%	1.00%	12.33%	0.88%	134 completed genes	Dync2h1,Fuz,Ift122,Ift172,Ift52,Ift88,Intu,Tulp3,Wdr19
biological_process	GO:0006996	organelle organization	1.73e-08	4.73e-07	23	64	722	7267	35.94%	9.94%	3.19%	0.88%	134 completed genes	Bbs1,Bbs2,Bbs4,Cc2d2a,Cep290,Dync2h1,Fuz,Hydin,Ift140,Ift172,Ift80,Intu,Mkks,Mks1,Nek2,Nin,Pcm1,Spag16,Ttc26,Ttc8,Ttll6,Wdr19,Wdr35
biological_process	GO:0060632	regulation of microtubule-based movement	2.72e-08	7.17e-07	4	64	5	7267	6.25%	0.07%	80.00%	0.88%	134 completed genes	Bbs1,Bbs2,Bbs4,Mkks
biological_process	GO:0044767	single-organism developmental process	3.18e-08	8.09e-07	45	64	2644	7267	70.31%	36.38%	1.70%	0.88%	134 completed genes	1810043G02Rik,4930444A02Rik,Ak8,Arl3,Bbs1,Bbs2,Bbs4,Bbs7,Cc2d2a,Cep290,Dcdc2a,Dpcd,Dync2h1,Fuz,Gpr98,Hydin,Ift122,Ift140,Ift172,Ift52,Ift80,Ift88,Intu,Mdm1,Mkks,Mks1,Mlf1,Nek2,Nphp1,Nphp3,Nphp4,Nup62,Ocrl,Pcm1,Ptpdc1,Spag16,Trip11,Ttc21b,Ttc26,Ttc8,Tulp1,Tulp3,Ush2a,Wdr19,Wdr35
biological_process	GO:0032502	developmental process	1.80e-07	4.42e-06	47	64	3007	7267	73.44%	41.38%	1.56%	0.88%	134 completed genes	1810043G02Rik,4930444A02Rik,Ak8,Arl3,Bbs1,Bbs2,Bbs4,Bbs7,Cc2d2a,Cep290,Dcdc2a,Dpcd,Dync2h1,Fuz,Gpr98,Hydin,Ift122,Ift140,Ift172,Ift52,Ift80,Ift88,Intu,Mdm1,Mkks,Mks1,Mlf1,Nek2,Nphp1,Nphp3,Nphp4,Nup62,Ocrl,Pcm1,Ptpdc1,Rab17,Rttn,Spag16,Trip11,Ttc21b,Ttc26,Ttc8,Tulp1,Tulp3,Ush2a,Wdr19,Wdr35
biological_process	GO:0042073	intraflagellar transport	1.88e-07	4.46e-06	4	64	7	7267	6.25%	0.10%	57.14%	0.88%	134 completed genes	Arl3,Ift122,Ssna1,Ttc21b
biological_process	GO:0007399	nervous system development	1.94e-07	4.46e-06	27	64	1111	7267	42.19%	15.29%	2.43%	0.88%	134 completed genes	4930444A02Rik,Ak8,Arl3,Bbs1,Bbs2,Bbs4,Bbs7,Dcdc2a,Dpcd,Dync2h1,Fuz,Gpr98,Hydin,Ift122,Ift172,Ift52,Ift88,Intu,Mkks,Nphp1,Pcm1,Rab17,Ttc8,Tulp1,Tulp3,Ush2a,Wdr19
biological_process	GO:0048869	cellular developmental process	2.04e-07	4.54e-06	36	64	1875	7267	56.25%	25.80%	1.92%	0.88%	134 completed genes	1810043G02Rik,4930444A02Rik,Arl3,Bbs1,Bbs2,Bbs4,Cc2d2a,Cep290,Dcdc2a,Dync2h1,Fuz,Gpr98,Hydin,Ift122,Ift140,Ift172,Ift80,Ift88,Intu,Mkks,Mks1,Mlf1,Nphp1,Nphp3,Pcm1,Ptpdc1,Rab17,Spag16,Ttc21b,Ttc26,Ttc8,Tulp1,Tulp3,Ush2a,Wdr19,Wdr35
biological_process	GO:0008104	protein localization	5.81e-07	1.25e-05	15	64	375	7267	23.44%	5.16%	4.00%	0.88%	134 completed genes	Bbs1,Bbs2,Bbs4,Bbs7,Cep290,Dync2h1,Gas8,Ift122,Ift88,Nin,Nphp1,Nup214,Pcm1,Ssna1,Wdr19
biological_process	GO:0048856	anatomical structure development	6.00e-07	1.26e-05	45	64	2881	7267	70.31%	39.64%	1.56%	0.88%	134 completed genes	1810043G02Rik,4930444A02Rik,Ak8,Arl3,Bbs1,Bbs2,Bbs4,Bbs7,Cc2d2a,Cep290,Dcdc2a,Dpcd,Dync2h1,Fuz,Gpr98,Hydin,Ift122,Ift140,Ift172,Ift52,Ift80,Ift88,Intu,Mdm1,Mkks,Mks1,Mlf1,Nek2,Nphp1,Nphp3,Nphp4,Ocrl,Pcm1,Ptpdc1,Rab17,Spag16,Trip11,Ttc21b,Ttc26,Ttc8,Tulp1,Tulp3,Ush2a,Wdr19,Wdr35
biological_process	GO:0007608	sensory perception of smell	6.33e-07	1.29e-05	5	64	20	7267	7.81%	0.28%	25.00%	0.88%	134 completed genes	Bbs1,Bbs4,Cnga4,Mkks,Ttc8
biological_process	GO:0038108	negative regulation of appetite by leptin-mediated signaling pathway	6.52e-07	1.29e-05	3	64	3	7267	4.69%	0.04%	100.00%	0.88%	134 completed genes	Bbs2,Bbs4,Mkks
biological_process	GO:0007417	central nervous system development	9.57e-07	1.84e-05	17	64	503	7267	26.56%	6.92%	3.38%	0.88%	134 completed genes	4930444A02Rik,Ak8,Bbs1,Bbs2,Bbs4,Bbs7,Dpcd,Dync2h1,Fuz,Hydin,Ift172,Ift88,Intu,Mkks,Pcm1,Ttc8,Tulp3
biological_process	GO:0007018	microtubule-based movement	1.23e-06	2.31e-05	7	64	64	7267	10.94%	0.88%	10.94%	0.88%	134 completed genes	Arl3,Dnah1,Dpcd,Hydin,Ift122,Ssna1,Ttc21b
biological_process	GO:0008589	regulation of smoothened signaling pathway	2.00e-06	3.65e-05	6	64	44	7267	9.38%	0.61%	13.64%	0.88%	134 completed genes	Fuz,Glis2,Ift122,Ift80,Intu,Tulp3
biological_process	GO:0021756	striatum development	2.57e-06	4.39e-05	4	64	12	7267	6.25%	0.17%	33.33%	0.88%	134 completed genes	Bbs1,Bbs2,Bbs4,Mkks
biological_process	GO:0060830	ciliary receptor clustering involved in smoothened signaling pathway	2.59e-06	4.39e-05	3	64	4	7267	4.69%	0.06%	75.00%	0.88%	134 completed genes	Ift122,Ssna1,Wdr19
biological_process	GO:0033210	leptin-mediated signaling pathway	2.59e-06	4.39e-05	3	64	4	7267	4.69%	0.06%	75.00%	0.88%	134 completed genes	Bbs2,Bbs4,Mkks
biological_process	GO:0009653	anatomical structure morphogenesis	2.77e-06	4.59e-05	29	64	1432	7267	45.31%	19.71%	2.03%	0.88%	134 completed genes	1810043G02Rik,Bbs1,Bbs2,Bbs4,Cc2d2a,Cep290,Dcdc2a,Dync2h1,Fuz,Hydin,Ift122,Ift140,Ift172,Ift52,Ift80,Ift88,Intu,Mkks,Mks1,Nphp3,Ptpdc1,Spag16,Ttc21b,Ttc26,Ttc8,Tulp1,Tulp3,Wdr19,Wdr35
biological_process	GO:0033036	macromolecule localization	4.46e-06	7.21e-05	15	64	441	7267	23.44%	6.07%	3.40%	0.88%	134 completed genes	Bbs1,Bbs2,Bbs4,Bbs7,Cep290,Dync2h1,Gas8,Ift122,Ift88,Nin,Nphp1,Nup214,Pcm1,Ssna1,Wdr19
biological_process	GO:0007368	determination of left/right symmetry	4.75e-06	7.42e-05	7	64	78	7267	10.94%	1.07%	8.97%	0.88%	134 completed genes	Dpcd,Dync2h1,Ift172,Ift52,Ift88,Nphp3,Rttn
biological_process	GO:0001654	eye development	4.79e-06	7.42e-05	12	64	281	7267	18.75%	3.87%	4.27%	0.88%	134 completed genes	Bbs4,Bbs7,Cep290,Ift122,Ift88,Mdm1,Nphp1,Nphp4,Ttc8,Tulp1,Tulp3,Wdr19
biological_process	GO:0048854	brain morphogenesis	5.44e-06	8.02e-05	5	64	30	7267	7.81%	0.41%	16.67%	0.88%	134 completed genes	Bbs1,Bbs2,Bbs4,Ift88,Mkks
biological_process	GO:0046530	photoreceptor cell differentiation	5.45e-06	8.02e-05	6	64	52	7267	9.38%	0.72%	11.54%	0.88%	134 completed genes	Arl3,Bbs1,Bbs4,Nphp1,Ttc8,Tulp1
biological_process	GO:0009855	determination of bilateral symmetry	5.63e-06	8.02e-05	7	64	80	7267	10.94%	1.10%	8.75%	0.88%	134 completed genes	Dpcd,Dync2h1,Ift172,Ift52,Ift88,Nphp3,Rttn
biological_process	GO:0009799	specification of symmetry	5.63e-06	8.02e-05	7	64	80	7267	10.94%	1.10%	8.75%	0.88%	134 completed genes	Dpcd,Dync2h1,Ift172,Ift52,Ift88,Nphp3,Rttn
biological_process	GO:0007420	brain development	5.98e-06	8.35e-05	14	64	394	7267	21.88%	5.42%	3.55%	0.88%	134 completed genes	4930444A02Rik,Ak8,Bbs1,Bbs2,Bbs4,Bbs7,Dpcd,Dync2h1,Hydin,Ift88,Mkks,Pcm1,Ttc8,Tulp3
biological_process	GO:0044320	cellular response to leptin stimulus	6.43e-06	8.48e-05	3	64	5	7267	4.69%	0.07%	60.00%	0.88%	134 completed genes	Bbs2,Bbs4,Mkks
biological_process	GO:0035058	nonmotile primary cilium assembly	6.43e-06	8.48e-05	3	64	5	7267	4.69%	0.07%	60.00%	0.88%	134 completed genes	Bbs1,Bbs4,Mkks
biological_process	GO:0044321	response to leptin stimulus	6.43e-06	8.48e-05	3	64	5	7267	4.69%	0.07%	60.00%	0.88%	134 completed genes	Bbs2,Bbs4,Mkks
biological_process	GO:0001894	tissue homeostasis	1.07e-05	1.38e-04	7	64	88	7267	10.94%	1.21%	7.95%	0.88%	134 completed genes	Bbs1,Bbs2,Bbs4,Mak,Mkks,Tulp1,Ush2a
biological_process	GO:0032099	negative regulation of appetite	1.28e-05	1.57e-04	3	64	6	7267	4.69%	0.08%	50.00%	0.88%	134 completed genes	Bbs2,Bbs4,Mkks
biological_process	GO:0032096	negative regulation of response to food	1.28e-05	1.57e-04	3	64	6	7267	4.69%	0.08%	50.00%	0.88%	134 completed genes	Bbs2,Bbs4,Mkks
biological_process	GO:0060831	smoothened signaling pathway involved in dorsal/ventral neural tube patterning	1.28e-05	1.57e-04	3	64	6	7267	4.69%	0.08%	50.00%	0.88%	134 completed genes	Ift122,Tulp3,Wdr19
biological_process	GO:0044699	single-organism process	1.45e-05	1.75e-04	60	64	5252	7267	93.75%	72.27%	1.14%	0.88%	134 completed genes	1810043G02Rik,4930444A02Rik,Ak8,Arl3,Bbs1,Bbs2,Bbs4,Bbs7,Cc2d2a,Cep290,Cnga4,Dcdc2a,Dnah1,Dpcd,Dync2h1,Dynlt1b,Fuz,Gas8,Gpr98,Hydin,Ift122,Ift140,Ift172,Ift20,Ift52,Ift80,Ift88,Intu,Mak,Mdm1,Mkks,Mks1,Mlf1,Nek2,Nin,Nphp1,Nphp3,Nphp4,Nup214,Nup62,Ocrl,Pcm1,Ptpdc1,Rab17,Rttn,Spag16,Spag6,Ssna1,Stx3,Trappc3,Trip11,Ttc21b,Ttc26,Ttc8,Ttll6,Tulp1,Tulp3,Ush2a,Wdr19,Wdr35
biological_process	GO:0021544	subpallium development	1.53e-05	1.81e-04	4	64	18	7267	6.25%	0.25%	22.22%	0.88%	134 completed genes	Bbs1,Bbs2,Bbs4,Mkks
biological_process	GO:0051641	cellular localization	1.87e-05	2.17e-04	16	64	560	7267	25.00%	7.71%	2.86%	0.88%	134 completed genes	Arl3,Bbs2,Bbs4,Gas8,Ift122,Ift20,Nin,Nphp1,Nup214,Pcm1,Rab17,Ssna1,Stx3,Trappc3,Ttc21b,Wdr19
biological_process	GO:0000226	microtubule cytoskeleton organization	1.89e-05	2.17e-04	7	64	96	7267	10.94%	1.32%	7.29%	0.88%	134 completed genes	Bbs1,Bbs2,Bbs4,Nek2,Nin,Pcm1,Ttll6
biological_process	GO:0021513	spinal cord dorsal/ventral patterning	1.92e-05	2.17e-04	4	64	19	7267	6.25%	0.26%	21.05%	0.88%	134 completed genes	Fuz,Ift88,Intu,Tulp3
biological_process	GO:0007423	sensory organ development	2.52e-05	2.81e-04	14	64	447	7267	21.88%	6.15%	3.13%	0.88%	134 completed genes	Bbs4,Bbs7,Cep290,Gpr98,Ift122,Ift88,Mdm1,Nphp1,Nphp4,Ttc8,Tulp1,Tulp3,Ush2a,Wdr19
biological_process	GO:0021511	spinal cord patterning	2.93e-05	3.21e-04	4	64	21	7267	6.25%	0.29%	19.05%	0.88%	134 completed genes	Fuz,Ift88,Intu,Tulp3
biological_process	GO:0042461	photoreceptor cell development	3.36e-05	3.63e-04	5	64	43	7267	7.81%	0.59%	11.63%	0.88%	134 completed genes	Arl3,Bbs1,Bbs4,Nphp1,Tulp1
biological_process	GO:0007606	sensory perception of chemical stimulus	3.77e-05	4.00e-04	5	64	44	7267	7.81%	0.61%	11.36%	0.88%	134 completed genes	Bbs1,Bbs4,Cnga4,Mkks,Ttc8
biological_process	GO:0048736	appendage development	5.00e-05	5.16e-04	8	64	152	7267	12.50%	2.09%	5.26%	0.88%	134 completed genes	Bbs7,Dync2h1,Ift122,Ift52,Ift88,Intu,Tulp3,Wdr19
biological_process	GO:0060173	limb development	5.00e-05	5.16e-04	8	64	152	7267	12.50%	2.09%	5.26%	0.88%	134 completed genes	Bbs7,Dync2h1,Ift122,Ift52,Ift88,Intu,Tulp3,Wdr19
biological_process	GO:0034613	cellular protein localization	5.16e-05	5.24e-04	10	64	247	7267	15.62%	3.40%	4.05%	0.88%	134 completed genes	Bbs2,Bbs4,Gas8,Ift122,Nin,Nphp1,Nup214,Pcm1,Ssna1,Wdr19
biological_process	GO:0032095	regulation of response to food	5.27e-05	5.29e-04	3	64	9	7267	4.69%	0.12%	33.33%	0.88%	134 completed genes	Bbs2,Bbs4,Mkks
biological_process	GO:0070727	cellular macromolecule localization	5.71e-05	5.63e-04	10	64	250	7267	15.62%	3.44%	4.00%	0.88%	134 completed genes	Bbs2,Bbs4,Gas8,Ift122,Nin,Nphp1,Nup214,Pcm1,Ssna1,Wdr19
biological_process	GO:0007389	pattern specification process	5.77e-05	5.63e-04	12	64	360	7267	18.75%	4.95%	3.33%	0.88%	134 completed genes	Dpcd,Dync2h1,Fuz,Ift122,Ift172,Ift52,Ift88,Intu,Nphp3,Rttn,Tulp3,Wdr19
biological_process	GO:0021510	spinal cord development	6.64e-05	6.39e-04	6	64	80	7267	9.38%	1.10%	7.50%	0.88%	134 completed genes	Dync2h1,Fuz,Ift172,Ift88,Intu,Tulp3
biological_process	GO:0032098	regulation of appetite	7.48e-05	7.10e-04	3	64	10	7267	4.69%	0.14%	30.00%	0.88%	134 completed genes	Bbs2,Bbs4,Mkks
biological_process	GO:0014824	artery smooth muscle contraction	7.64e-05	7.15e-04	2	64	2	7267	3.12%	0.03%	100.00%	0.88%	134 completed genes	Bbs2,Mkks
biological_process	GO:0048871	multicellular organismal homeostasis	8.44e-05	7.80e-04	7	64	121	7267	10.94%	1.67%	5.79%	0.88%	134 completed genes	Bbs1,Bbs2,Bbs4,Mak,Mkks,Tulp1,Ush2a
biological_process	GO:0032105	negative regulation of response to extracellular stimulus	1.02e-04	9.21e-04	3	64	11	7267	4.69%	0.15%	27.27%	0.88%	134 completed genes	Bbs2,Bbs4,Mkks
biological_process	GO:0032108	negative regulation of response to nutrient levels	1.02e-04	9.21e-04	3	64	11	7267	4.69%	0.15%	27.27%	0.88%	134 completed genes	Bbs2,Bbs4,Mkks
biological_process	GO:0044763	single-organism cellular process	1.21e-04	1.08e-03	52	64	4285	7267	81.25%	58.97%	1.21%	0.88%	134 completed genes	1810043G02Rik,4930444A02Rik,Arl3,Bbs1,Bbs2,Bbs4,Bbs7,Cc2d2a,Cep290,Dcdc2a,Dnah1,Dpcd,Dync2h1,Dynlt1b,Fuz,Gas8,Gpr98,Hydin,Ift122,Ift140,Ift172,Ift20,Ift52,Ift80,Ift88,Intu,Mkks,Mks1,Mlf1,Nek2,Nin,Nphp1,Nphp3,Nup214,Nup62,Pcm1,Ptpdc1,Rab17,Spag16,Spag6,Ssna1,Stx3,Trappc3,Ttc21b,Ttc26,Ttc8,Ttll6,Tulp1,Tulp3,Ush2a,Wdr19,Wdr35
biological_process	GO:0003002	regionalization	1.39e-04	1.22e-03	10	64	278	7267	15.62%	3.83%	3.60%	0.88%	134 completed genes	Dpcd,Dync2h1,Fuz,Ift122,Ift172,Ift52,Ift88,Intu,Tulp3,Wdr19
biological_process	GO:0051179	localization	1.99e-04	1.73e-03	25	64	1409	7267	39.06%	19.39%	1.77%	0.88%	134 completed genes	4930444A02Rik,Arl3,Bbs1,Bbs2,Bbs4,Bbs7,Cep290,Dcdc2a,Dpcd,Dync2h1,Gas8,Ift122,Ift20,Ift88,Nin,Nphp1,Nup214,Pcm1,Rab17,Spag6,Ssna1,Stx3,Trappc3,Ttc21b,Wdr19
biological_process	GO:0034454	microtubule anchoring at centrosome	2.28e-04	1.93e-03	2	64	3	7267	3.12%	0.04%	66.67%	0.88%	134 completed genes	Nin,Pcm1
biological_process	GO:0014820	tonic smooth muscle contraction	2.28e-04	1.93e-03	2	64	3	7267	3.12%	0.04%	66.67%	0.88%	134 completed genes	Bbs2,Mkks
biological_process	GO:0021915	neural tube development	2.61e-04	2.19e-03	7	64	145	7267	10.94%	2.00%	4.83%	0.88%	134 completed genes	Bbs4,Fuz,Ift122,Ift172,Ift52,Tulp3,Wdr19
biological_process	GO:0001841	neural tube formation	2.70e-04	2.24e-03	6	64	103	7267	9.38%	1.42%	5.83%	0.88%	134 completed genes	Bbs4,Fuz,Ift122,Ift172,Ift52,Tulp3
biological_process	GO:0007275	multicellular organismal development	2.96e-04	2.42e-03	38	64	2725	7267	59.38%	37.50%	1.39%	0.88%	134 completed genes	4930444A02Rik,Ak8,Arl3,Bbs1,Bbs2,Bbs4,Bbs7,Cep290,Dcdc2a,Dpcd,Dync2h1,Fuz,Gpr98,Hydin,Ift122,Ift172,Ift52,Ift80,Ift88,Intu,Mdm1,Mkks,Mks1,Mlf1,Nek2,Nphp1,Nphp3,Nphp4,Ocrl,Pcm1,Rab17,Rttn,Trip11,Ttc8,Tulp1,Tulp3,Ush2a,Wdr19
biological_process	GO:0043010	camera-type eye development	3.17e-04	2.56e-03	9	64	251	7267	14.06%	3.45%	3.59%	0.88%	134 completed genes	Cep290,Ift122,Mdm1,Nphp1,Nphp4,Ttc8,Tulp1,Tulp3,Wdr19
biological_process	GO:0021537	telencephalon development	3.49e-04	2.79e-03	7	64	152	7267	10.94%	2.09%	4.61%	0.88%	134 completed genes	Bbs1,Bbs2,Bbs4,Dpcd,Ift88,Mkks,Ttc8
biological_process	GO:0048513	organ development	3.64e-04	2.88e-03	30	64	1930	7267	46.88%	26.56%	1.55%	0.88%	134 completed genes	4930444A02Rik,Ak8,Arl3,Bbs1,Bbs2,Bbs4,Bbs7,Cep290,Dpcd,Dync2h1,Fuz,Gpr98,Hydin,Ift122,Ift52,Ift80,Ift88,Mdm1,Mkks,Mlf1,Nphp1,Nphp3,Nphp4,Pcm1,Trip11,Ttc8,Tulp1,Tulp3,Ush2a,Wdr19
biological_process	GO:0060041	retina development in camera-type eye	3.85e-04	3.02e-03	6	64	110	7267	9.38%	1.51%	5.45%	0.88%	134 completed genes	Cep290,Mdm1,Nphp1,Nphp4,Ttc8,Tulp1
biological_process	GO:0030900	forebrain development	4.22e-04	3.27e-03	9	64	261	7267	14.06%	3.59%	3.45%	0.88%	134 completed genes	Bbs1,Bbs2,Bbs4,Dpcd,Dync2h1,Ift88,Mkks,Pcm1,Ttc8
biological_process	GO:0014829	vascular smooth muscle contraction	4.53e-04	3.47e-03	2	64	4	7267	3.12%	0.06%	50.00%	0.88%	134 completed genes	Bbs2,Mkks
biological_process	GO:0032886	regulation of microtubule-based process	4.76e-04	3.61e-03	4	64	42	7267	6.25%	0.58%	9.52%	0.88%	134 completed genes	Bbs1,Bbs2,Bbs4,Mkks
biological_process	GO:0035113	embryonic appendage morphogenesis	5.13e-04	3.80e-03	6	64	116	7267	9.38%	1.60%	5.17%	0.88%	134 completed genes	Dync2h1,Ift122,Ift52,Ift88,Tulp3,Wdr19
biological_process	GO:0030326	embryonic limb morphogenesis	5.13e-04	3.80e-03	6	64	116	7267	9.38%	1.60%	5.17%	0.88%	134 completed genes	Dync2h1,Ift122,Ift52,Ift88,Tulp3,Wdr19
biological_process	GO:0030705	cytoskeleton-dependent intracellular transport	5.70e-04	4.02e-03	4	64	44	7267	6.25%	0.61%	9.09%	0.88%	134 completed genes	Arl3,Ift122,Ssna1,Ttc21b
biological_process	GO:0010970	microtubule-based transport	5.70e-04	4.02e-03	4	64	44	7267	6.25%	0.61%	9.09%	0.88%	134 completed genes	Arl3,Ift122,Ssna1,Ttc21b
biological_process	GO:0032104	regulation of response to extracellular stimulus	5.71e-04	4.02e-03	3	64	19	7267	4.69%	0.26%	15.79%	0.88%	134 completed genes	Bbs2,Bbs4,Mkks
biological_process	GO:0032107	regulation of response to nutrient levels	5.71e-04	4.02e-03	3	64	19	7267	4.69%	0.26%	15.79%	0.88%	134 completed genes	Bbs2,Bbs4,Mkks
biological_process	GO:0021591	ventricular system development	5.71e-04	4.02e-03	3	64	19	7267	4.69%	0.26%	15.79%	0.88%	134 completed genes	Ak8,Dpcd,Hydin
biological_process	GO:0001838	embryonic epithelial tube formation	6.14e-04	4.24e-03	6	64	120	7267	9.38%	1.65%	5.00%	0.88%	134 completed genes	Bbs4,Fuz,Ift122,Ift172,Ift52,Tulp3
biological_process	GO:0072175	epithelial tube formation	6.14e-04	4.24e-03	6	64	120	7267	9.38%	1.65%	5.00%	0.88%	134 completed genes	Bbs4,Fuz,Ift122,Ift172,Ift52,Tulp3
biological_process	GO:0021766	hippocampus development	6.22e-04	4.26e-03	4	64	45	7267	6.25%	0.62%	8.89%	0.88%	134 completed genes	Bbs1,Bbs2,Bbs4,Mkks
biological_process	GO:0045879	negative regulation of smoothened signaling pathway	6.67e-04	4.53e-03	3	64	20	7267	4.69%	0.28%	15.00%	0.88%	134 completed genes	Glis2,Ift122,Tulp3
biological_process	GO:0072393	microtubule anchoring at microtubule organizing center	7.51e-04	5.04e-03	2	64	5	7267	3.12%	0.07%	40.00%	0.88%	134 completed genes	Nin,Pcm1
biological_process	GO:0021904	dorsal/ventral neural tube patterning	7.74e-04	5.15e-03	3	64	21	7267	4.69%	0.29%	14.29%	0.88%	134 completed genes	Ift122,Tulp3,Wdr19
biological_process	GO:0043113	receptor clustering	8.90e-04	5.87e-03	3	64	22	7267	4.69%	0.30%	13.64%	0.88%	134 completed genes	Ift122,Ssna1,Wdr19
biological_process	GO:0035148	tube formation	8.99e-04	5.87e-03	6	64	129	7267	9.38%	1.78%	4.65%	0.88%	134 completed genes	Bbs4,Fuz,Ift122,Ift172,Ift52,Tulp3
biological_process	GO:0042733	embryonic digit morphogenesis	9.30e-04	6.02e-03	4	64	50	7267	6.25%	0.69%	8.00%	0.88%	134 completed genes	Ift122,Ift52,Ift88,Tulp3
biological_process	GO:0048731	system development	1.10e-03	7.05e-03	34	64	2458	7267	53.12%	33.82%	1.38%	0.88%	134 completed genes	4930444A02Rik,Ak8,Arl3,Bbs1,Bbs2,Bbs4,Bbs7,Cep290,Dcdc2a,Dpcd,Dync2h1,Fuz,Gpr98,Hydin,Ift122,Ift172,Ift52,Ift80,Ift88,Intu,Mdm1,Mkks,Mlf1,Nphp1,Nphp3,Nphp4,Pcm1,Rab17,Trip11,Ttc8,Tulp1,Tulp3,Ush2a,Wdr19
biological_process	GO:0060249	anatomical structure homeostasis	1.40e-03	8.90e-03	7	64	192	7267	10.94%	2.64%	3.65%	0.88%	134 completed genes	Bbs1,Bbs2,Bbs4,Mak,Mkks,Tulp1,Ush2a
biological_process	GO:0035107	appendage morphogenesis	1.43e-03	8.91e-03	6	64	141	7267	9.38%	1.94%	4.26%	0.88%	134 completed genes	Dync2h1,Ift122,Ift52,Ift88,Tulp3,Wdr19
biological_process	GO:0035108	limb morphogenesis	1.43e-03	8.91e-03	6	64	141	7267	9.38%	1.94%	4.26%	0.88%	134 completed genes	Dync2h1,Ift122,Ift52,Ift88,Tulp3,Wdr19
biological_process	GO:0016331	morphogenesis of embryonic epithelium	1.53e-03	9.50e-03	6	64	143	7267	9.38%	1.97%	4.20%	0.88%	134 completed genes	Bbs4,Fuz,Ift122,Ift172,Ift52,Tulp3
biological_process	GO:0034453	microtubule anchoring	1.56e-03	9.57e-03	2	64	7	7267	3.12%	0.10%	28.57%	0.88%	134 completed genes	Nin,Pcm1
biological_process	GO:0021761	limbic system development	1.73e-03	1.05e-02	4	64	59	7267	6.25%	0.81%	6.78%	0.88%	134 completed genes	Bbs1,Bbs2,Bbs4,Mkks
biological_process	GO:0009887	organ morphogenesis	1.74e-03	1.05e-02	14	64	671	7267	21.88%	9.23%	2.09%	0.88%	134 completed genes	Bbs1,Bbs2,Bbs4,Fuz,Ift122,Ift52,Ift80,Ift88,Mkks,Nphp3,Ttc8,Tulp1,Tulp3,Wdr19
biological_process	GO:0048699	generation of neurons	2.00e-03	1.20e-02	15	64	759	7267	23.44%	10.44%	1.98%	0.88%	134 completed genes	4930444A02Rik,Arl3,Bbs1,Bbs4,Dcdc2a,Dync2h1,Gpr98,Ift172,Nphp1,Pcm1,Rab17,Ttc8,Tulp1,Tulp3,Ush2a
biological_process	GO:0010172	embryonic body morphogenesis	2.07e-03	1.23e-02	2	64	8	7267	3.12%	0.11%	25.00%	0.88%	134 completed genes	Fuz,Ift122
biological_process	GO:0016358	dendrite development	2.21e-03	1.30e-02	4	64	63	7267	6.25%	0.87%	6.35%	0.88%	134 completed genes	Bbs1,Bbs4,Dcdc2a,Tulp1
biological_process	GO:0040018	positive regulation of multicellular organism growth	2.46e-03	1.43e-02	3	64	31	7267	4.69%	0.43%	9.68%	0.88%	134 completed genes	Bbs2,Bbs4,Mkks
biological_process	GO:0006928	cellular component movement	2.54e-03	1.47e-02	12	64	546	7267	18.75%	7.51%	2.20%	0.88%	134 completed genes	4930444A02Rik,Arl3,Bbs1,Dcdc2a,Dnah1,Dpcd,Hydin,Ift122,Spag6,Ssna1,Ttc21b,Ttc8
biological_process	GO:0007283	spermatogenesis	2.96e-03	1.70e-02	7	64	219	7267	10.94%	3.01%	3.20%	0.88%	134 completed genes	Bbs2,Bbs4,Dpcd,Mkks,Nphp1,Spag16,Spag6
biological_process	GO:0048232	male gamete generation	3.04e-03	1.73e-02	7	64	220	7267	10.94%	3.03%	3.18%	0.88%	134 completed genes	Bbs2,Bbs4,Dpcd,Mkks,Nphp1,Spag16,Spag6
biological_process	GO:0032501	multicellular organismal process	3.06e-03	1.73e-02	42	64	3479	7267	65.62%	47.87%	1.21%	0.88%	134 completed genes	4930444A02Rik,Ak8,Arl3,Bbs1,Bbs2,Bbs4,Bbs7,Cep290,Cnga4,Dcdc2a,Dpcd,Dync2h1,Fuz,Gpr98,Hydin,Ift122,Ift172,Ift52,Ift80,Ift88,Intu,Mak,Mdm1,Mkks,Mks1,Mlf1,Nek2,Nphp1,Nphp3,Nphp4,Ocrl,Pcm1,Rab17,Rttn,Spag16,Spag6,Trip11,Ttc8,Tulp1,Tulp3,Ush2a,Wdr19
biological_process	GO:0021987	cerebral cortex development	3.08e-03	1.73e-02	4	64	69	7267	6.25%	0.95%	5.80%	0.88%	134 completed genes	Bbs1,Bbs2,Bbs4,Mkks
biological_process	GO:0030182	neuron differentiation	3.37e-03	1.88e-02	12	64	565	7267	18.75%	7.77%	2.12%	0.88%	134 completed genes	Arl3,Bbs1,Bbs4,Dcdc2a,Dync2h1,Gpr98,Ift172,Nphp1,Ttc8,Tulp1,Tulp3,Ush2a
biological_process	GO:0021532	neural tube patterning	3.49e-03	1.93e-02	3	64	35	7267	4.69%	0.48%	8.57%	0.88%	134 completed genes	Ift122,Tulp3,Wdr19
biological_process	GO:0007600	sensory perception	3.61e-03	1.98e-02	7	64	227	7267	10.94%	3.12%	3.08%	0.88%	134 completed genes	4930444A02Rik,Bbs1,Bbs4,Cnga4,Gpr98,Mkks,Ttc8
biological_process	GO:0022008	neurogenesis	3.77e-03	2.05e-02	15	64	810	7267	23.44%	11.15%	1.85%	0.88%	134 completed genes	4930444A02Rik,Arl3,Bbs1,Bbs4,Dcdc2a,Dync2h1,Gpr98,Ift172,Nphp1,Pcm1,Rab17,Ttc8,Tulp1,Tulp3,Ush2a
biological_process	GO:0007166	cell surface receptor signaling pathway	4.49e-03	2.42e-02	15	64	825	7267	23.44%	11.35%	1.82%	0.88%	134 completed genes	Bbs2,Bbs4,Bbs7,Cc2d2a,Ift122,Ift172,Ift52,Ift80,Ift88,Mkks,Ssna1,Ttc21b,Tulp1,Tulp3,Wdr19
biological_process	GO:0044707	single-multicellular organism process	5.20e-03	2.78e-02	40	64	3330	7267	62.50%	45.82%	1.20%	0.88%	134 completed genes	4930444A02Rik,Ak8,Arl3,Bbs1,Bbs2,Bbs4,Bbs7,Cep290,Cnga4,Dcdc2a,Dpcd,Dync2h1,Fuz,Gpr98,Hydin,Ift122,Ift172,Ift52,Ift80,Ift88,Intu,Mak,Mdm1,Mkks,Mks1,Mlf1,Nek2,Nphp1,Nphp3,Nphp4,Ocrl,Pcm1,Rab17,Rttn,Trip11,Ttc8,Tulp1,Tulp3,Ush2a,Wdr19
biological_process	GO:0042310	vasoconstriction	5.59e-03	2.97e-02	2	64	13	7267	3.12%	0.18%	15.38%	0.88%	134 completed genes	Bbs2,Mkks
biological_process	GO:0001843	neural tube closure	6.24e-03	3.27e-02	4	64	84	7267	6.25%	1.16%	4.76%	0.88%	134 completed genes	Bbs4,Fuz,Ift122,Tulp3
biological_process	GO:0046907	intracellular transport	6.25e-03	3.27e-02	7	64	251	7267	10.94%	3.45%	2.79%	0.88%	134 completed genes	Arl3,Ift122,Nup214,Rab17,Ssna1,Trappc3,Ttc21b
biological_process	GO:0060606	tube closure	6.50e-03	3.38e-02	4	64	85	7267	6.25%	1.17%	4.71%	0.88%	134 completed genes	Bbs4,Fuz,Ift122,Tulp3
biological_process	GO:0001754	eye photoreceptor cell differentiation	6.67e-03	3.44e-02	3	64	44	7267	4.69%	0.61%	6.82%	0.88%	134 completed genes	Bbs4,Ttc8,Tulp1
biological_process	GO:0009987	cellular process	6.93e-03	3.55e-02	54	64	5104	7267	84.38%	70.24%	1.06%	0.88%	134 completed genes	1810043G02Rik,4930444A02Rik,Arl3,Bbs1,Bbs2,Bbs4,Bbs7,Cc2d2a,Cep290,Dcdc2a,Dnah1,Dpcd,Dync2h1,Dynlt1b,Fuz,Gas8,Gpr98,Hydin,Ift122,Ift140,Ift172,Ift20,Ift52,Ift80,Ift88,Intu,Mkks,Mks1,Mlf1,Nek2,Nin,Nphp1,Nphp3,Nup214,Nup62,Ocrl,Pcm1,Ptpdc1,Rab17,Spag16,Spag6,Ssna1,Stx3,Trappc3,Ttbk2,Ttc21b,Ttc26,Ttc8,Ttll6,Tulp1,Tulp3,Ush2a,Wdr19,Wdr35
biological_process	GO:0048515	spermatid differentiation	7.05e-03	3.59e-02	4	64	87	7267	6.25%	1.20%	4.60%	0.88%	134 completed genes	Bbs2,Bbs4,Mkks,Nphp1
biological_process	GO:0050910	detection of mechanical stimulus involved in sensory perception of sound	7.45e-03	3.73e-02	2	64	15	7267	3.12%	0.21%	13.33%	0.88%	134 completed genes	Gpr98,Mkks
biological_process	GO:0032507	maintenance of protein location in cell	7.45e-03	3.73e-02	2	64	15	7267	3.12%	0.21%	13.33%	0.88%	134 completed genes	Nin,Pcm1
biological_process	GO:0016485	protein processing	7.55e-03	3.76e-02	3	64	46	7267	4.69%	0.63%	6.52%	0.88%	134 completed genes	Dync2h1,Ift172,Ift88
biological_process	GO:0014020	primary neural tube formation	7.64e-03	3.78e-02	4	64	89	7267	6.25%	1.22%	4.49%	0.88%	134 completed genes	Bbs4,Fuz,Ift122,Tulp3
biological_process	GO:0007010	cytoskeleton organization	7.85e-03	3.86e-02	7	64	262	7267	10.94%	3.61%	2.67%	0.88%	134 completed genes	Bbs1,Bbs2,Bbs4,Nek2,Nin,Pcm1,Ttll6
biological_process	GO:0003341	cilium movement	8.46e-03	3.97e-02	2	64	16	7267	3.12%	0.22%	12.50%	0.88%	134 completed genes	Dpcd,Hydin
biological_process	GO:0090222	centrosome-templated microtubule nucleation	8.81e-03	3.97e-02	1	64	1	7267	1.56%	0.01%	100.00%	0.88%	134 completed genes	Nin
biological_process	GO:0051131	chaperone-mediated protein complex assembly	8.81e-03	3.97e-02	1	64	1	7267	1.56%	0.01%	100.00%	0.88%	134 completed genes	Mkks
biological_process	GO:0032456	endocytic recycling	8.81e-03	3.97e-02	1	64	1	7267	1.56%	0.01%	100.00%	0.88%	134 completed genes	Rab17
biological_process	GO:0002414	immunoglobulin transcytosis in epithelial cells	8.81e-03	3.97e-02	1	64	1	7267	1.56%	0.01%	100.00%	0.88%	134 completed genes	Rab17
biological_process	GO:0002415	immunoglobulin transcytosis in epithelial cells mediated by polymeric immunoglobulin receptor	8.81e-03	3.97e-02	1	64	1	7267	1.56%	0.01%	100.00%	0.88%	134 completed genes	Rab17
biological_process	GO:0035721	intraflagellar retrograde transport	8.81e-03	3.97e-02	1	64	1	7267	1.56%	0.01%	100.00%	0.88%	134 completed genes	Ift122
biological_process	GO:0048496	maintenance of organ identity	8.81e-03	3.97e-02	1	64	1	7267	1.56%	0.01%	100.00%	0.88%	134 completed genes	Nphp3
biological_process	GO:0061055	myotome development	8.81e-03	3.97e-02	1	64	1	7267	1.56%	0.01%	100.00%	0.88%	134 completed genes	Wdr19
biological_process	GO:0021914	negative regulation of smoothened signaling pathway involved in ventral spinal cord patterning	8.81e-03	3.97e-02	1	64	1	7267	1.56%	0.01%	100.00%	0.88%	134 completed genes	Tulp3
biological_process	GO:0045724	positive regulation of cilium assembly	8.81e-03	3.97e-02	1	64	1	7267	1.56%	0.01%	100.00%	0.88%	134 completed genes	Bbs4
biological_process	GO:1902017	regulation of cilium assembly	8.81e-03	3.97e-02	1	64	1	7267	1.56%	0.01%	100.00%	0.88%	134 completed genes	Bbs4
biological_process	GO:0035295	tube development	8.81e-03	3.97e-02	9	64	407	7267	14.06%	5.60%	2.21%	0.88%	134 completed genes	Bbs4,Fuz,Ift122,Ift172,Ift52,Ift88,Mks1,Ttc8,Tulp3
biological_process	GO:0033365	protein localization to organelle	8.90e-03	3.98e-02	4	64	93	7267	6.25%	1.28%	4.30%	0.88%	134 completed genes	Bbs2,Bbs4,Nup214,Pcm1
biological_process	GO:0051604	protein maturation	9.51e-03	4.23e-02	3	64	50	7267	4.69%	0.69%	6.00%	0.88%	134 completed genes	Dync2h1,Ift172,Ift88
biological_process	GO:0060562	epithelial tube morphogenesis	9.74e-03	4.31e-02	7	64	273	7267	10.94%	3.76%	2.56%	0.88%	134 completed genes	Bbs4,Fuz,Ift122,Ift172,Ift52,Mks1,Tulp3
biological_process	GO:0021543	pallium development	1.03e-02	4.52e-02	4	64	97	7267	6.25%	1.33%	4.12%	0.88%	134 completed genes	Bbs1,Bbs2,Bbs4,Mkks
biological_process	GO:0045776	negative regulation of blood pressure	1.07e-02	4.66e-02	2	64	18	7267	3.12%	0.25%	11.11%	0.88%	134 completed genes	Bbs4,Mkks
biological_process	GO:0051651	maintenance of location in cell	1.19e-02	5.09e-02	2	64	19	7267	3.12%	0.26%	10.53%	0.88%	134 completed genes	Nin,Pcm1
biological_process	GO:0001578	microtubule bundle formation	1.19e-02	5.09e-02	2	64	19	7267	3.12%	0.26%	10.53%	0.88%	134 completed genes	Bbs2,Ttll6
biological_process	GO:0060491	regulation of cell projection assembly	1.19e-02	5.09e-02	2	64	19	7267	3.12%	0.26%	10.53%	0.88%	134 completed genes	Bbs4,Rab17
biological_process	GO:0019953	sexual reproduction	1.21e-02	5.17e-02	8	64	355	7267	12.50%	4.89%	2.25%	0.88%	134 completed genes	Bbs1,Bbs2,Bbs4,Dpcd,Mkks,Nphp1,Spag16,Spag6
biological_process	GO:0035239	tube morphogenesis	1.26e-02	5.34e-02	7	64	287	7267	10.94%	3.95%	2.44%	0.88%	134 completed genes	Bbs4,Fuz,Ift122,Ift172,Ift52,Mks1,Tulp3
biological_process	GO:0072657	protein localization to membrane	1.30e-02	5.46e-02	3	64	56	7267	4.69%	0.77%	5.36%	0.88%	134 completed genes	Ift122,Ssna1,Wdr19
biological_process	GO:0007276	gamete generation	1.33e-02	5.57e-02	7	64	290	7267	10.94%	3.99%	2.41%	0.88%	134 completed genes	Bbs2,Bbs4,Dpcd,Mkks,Nphp1,Spag16,Spag6
biological_process	GO:0031667	response to nutrient levels	1.36e-02	5.66e-02	3	64	57	7267	4.69%	0.78%	5.26%	0.88%	134 completed genes	Bbs2,Bbs4,Mkks
biological_process	GO:0009582	detection of abiotic stimulus	1.42e-02	5.86e-02	3	64	58	7267	4.69%	0.80%	5.17%	0.88%	134 completed genes	Gpr98,Mkks,Tulp1
biological_process	GO:0050974	detection of mechanical stimulus involved in sensory perception	1.44e-02	5.86e-02	2	64	21	7267	3.12%	0.29%	9.52%	0.88%	134 completed genes	Gpr98,Mkks
biological_process	GO:0045862	positive regulation of proteolysis	1.44e-02	5.86e-02	2	64	21	7267	3.12%	0.29%	9.52%	0.88%	134 completed genes	Ift52,Ift88
biological_process	GO:0042311	vasodilation	1.44e-02	5.86e-02	2	64	21	7267	3.12%	0.29%	9.52%	0.88%	134 completed genes	Bbs2,Mkks
biological_process	GO:0051216	cartilage development	1.67e-02	6.77e-02	4	64	112	7267	6.25%	1.54%	3.57%	0.88%	134 completed genes	Bbs1,Bbs2,Ift80,Mkks
biological_process	GO:0060434	bronchus morphogenesis	1.75e-02	6.98e-02	1	64	2	7267	1.56%	0.03%	50.00%	0.88%	134 completed genes	Tulp3
biological_process	GO:0002386	immune response in mucosal-associated lymphoid tissue	1.75e-02	6.98e-02	1	64	2	7267	1.56%	0.03%	50.00%	0.88%	134 completed genes	Rab17
biological_process	GO:0007020	microtubule nucleation	1.75e-02	6.98e-02	1	64	2	7267	1.56%	0.03%	50.00%	0.88%	134 completed genes	Nin
biological_process	GO:0060429	epithelium development	1.98e-02	7.78e-02	11	64	627	7267	17.19%	8.63%	1.75%	0.88%	134 completed genes	Bbs2,Bbs4,Fuz,Hydin,Ift122,Ift172,Ift52,Ift88,Mkks,Mks1,Tulp3
biological_process	GO:0050982	detection of mechanical stimulus	2.01e-02	7.78e-02	2	64	25	7267	3.12%	0.34%	8.00%	0.88%	134 completed genes	Gpr98,Mkks
biological_process	GO:0045185	maintenance of protein location	2.01e-02	7.78e-02	2	64	25	7267	3.12%	0.34%	8.00%	0.88%	134 completed genes	Nin,Pcm1
biological_process	GO:0006939	smooth muscle contraction	2.01e-02	7.78e-02	2	64	25	7267	3.12%	0.34%	8.00%	0.88%	134 completed genes	Bbs2,Mkks
biological_process	GO:0009581	detection of external stimulus	2.01e-02	7.78e-02	3	64	66	7267	4.69%	0.91%	4.55%	0.88%	134 completed genes	Gpr98,Mkks,Tulp1
biological_process	GO:0001501	skeletal system development	2.04e-02	7.86e-02	7	64	316	7267	10.94%	4.35%	2.22%	0.88%	134 completed genes	Bbs1,Bbs2,Fuz,Ift80,Mkks,Tulp3,Wdr19
biological_process	GO:0048592	eye morphogenesis	2.10e-02	8.04e-02	4	64	120	7267	6.25%	1.65%	3.33%	0.88%	134 completed genes	Bbs4,Ift122,Ttc8,Tulp1
biological_process	GO:0002064	epithelial cell development	2.16e-02	8.20e-02	5	64	182	7267	7.81%	2.50%	2.75%	0.88%	134 completed genes	Bbs2,Bbs4,Hydin,Ift88,Mkks
biological_process	GO:0030814	regulation of cAMP metabolic process	2.17e-02	8.20e-02	2	64	26	7267	3.12%	0.36%	7.69%	0.88%	134 completed genes	Cep290,Nphp3
biological_process	GO:0048702	embryonic neurocranium morphogenesis	2.62e-02	9.56e-02	1	64	3	7267	1.56%	0.04%	33.33%	0.88%	134 completed genes	Tulp3
biological_process	GO:0008594	photoreceptor cell morphogenesis	2.62e-02	9.56e-02	1	64	3	7267	1.56%	0.04%	33.33%	0.88%	134 completed genes	Bbs1
biological_process	GO:0035845	photoreceptor cell outer segment organization	2.62e-02	9.56e-02	1	64	3	7267	1.56%	0.04%	33.33%	0.88%	134 completed genes	Nphp1
biological_process	GO:0071539	protein localization to centrosome	2.62e-02	9.56e-02	1	64	3	7267	1.56%	0.04%	33.33%	0.88%	134 completed genes	Pcm1
biological_process	GO:0090307	spindle assembly involved in mitosis	2.62e-02	9.56e-02	1	64	3	7267	1.56%	0.04%	33.33%	0.88%	134 completed genes	Nek2
biological_process	GO:0021678	third ventricle development	2.62e-02	9.56e-02	1	64	3	7267	1.56%	0.04%	33.33%	0.88%	134 completed genes	Dpcd
biological_process	GO:0045056	transcytosis	2.62e-02	9.56e-02	1	64	3	7267	1.56%	0.04%	33.33%	0.88%	134 completed genes	Rab17
biological_process	GO:0009991	response to extracellular stimulus	2.71e-02	9.85e-02	3	64	74	7267	4.69%	1.02%	4.05%	0.88%	134 completed genes	Bbs2,Bbs4,Mkks
biological_process	GO:0051606	detection of stimulus	2.81e-02	1.01e-01	3	64	75	7267	4.69%	1.03%	4.00%	0.88%	134 completed genes	Gpr98,Mkks,Tulp1
biological_process	GO:0051235	maintenance of location	2.84e-02	1.02e-01	2	64	30	7267	3.12%	0.41%	6.67%	0.88%	134 completed genes	Nin,Pcm1
biological_process	GO:0048598	embryonic morphogenesis	2.86e-02	1.02e-01	9	64	496	7267	14.06%	6.83%	1.81%	0.88%	134 completed genes	Bbs4,Dync2h1,Fuz,Ift122,Ift172,Ift52,Ift88,Tulp3,Wdr19
biological_process	GO:0031076	embryonic camera-type eye development	3.01e-02	1.07e-01	2	64	31	7267	3.12%	0.43%	6.45%	0.88%	134 completed genes	Tulp3,Wdr19
biological_process	GO:0002009	morphogenesis of an epithelium	3.11e-02	1.10e-01	7	64	345	7267	10.94%	4.75%	2.03%	0.88%	134 completed genes	Bbs4,Fuz,Ift122,Ift172,Ift52,Mks1,Tulp3
biological_process	GO:0051649	establishment of localization in cell	3.20e-02	1.13e-01	8	64	425	7267	12.50%	5.85%	1.88%	0.88%	134 completed genes	Arl3,Ift122,Nup214,Rab17,Ssna1,Stx3,Trappc3,Ttc21b
biological_process	GO:0007286	spermatid development	3.42e-02	1.20e-01	3	64	81	7267	4.69%	1.11%	3.70%	0.88%	134 completed genes	Bbs2,Bbs4,Mkks
biological_process	GO:0061448	connective tissue development	3.44e-02	1.20e-01	4	64	140	7267	6.25%	1.93%	2.86%	0.88%	134 completed genes	Bbs1,Bbs2,Ift80,Mkks
biological_process	GO:0006888	ER to Golgi vesicle-mediated transport	3.48e-02	1.20e-01	1	64	4	7267	1.56%	0.06%	25.00%	0.88%	134 completed genes	Trappc3
biological_process	GO:0007052	mitotic spindle organization	3.48e-02	1.20e-01	1	64	4	7267	1.56%	0.06%	25.00%	0.88%	134 completed genes	Nek2
biological_process	GO:0007288	sperm axoneme assembly	3.48e-02	1.20e-01	1	64	4	7267	1.56%	0.06%	25.00%	0.88%	134 completed genes	Bbs2
biological_process	GO:0048666	neuron development	3.56e-02	1.22e-01	8	64	434	7267	12.50%	5.97%	1.84%	0.88%	134 completed genes	Arl3,Bbs1,Bbs4,Dcdc2a,Gpr98,Nphp1,Ttc8,Tulp1
biological_process	GO:0019221	cytokine-mediated signaling pathway	3.75e-02	1.25e-01	3	64	84	7267	4.69%	1.16%	3.57%	0.88%	134 completed genes	Bbs2,Bbs4,Mkks
biological_process	GO:0048704	embryonic skeletal system morphogenesis	3.75e-02	1.25e-01	3	64	84	7267	4.69%	1.16%	3.57%	0.88%	134 completed genes	Fuz,Tulp3,Wdr19
biological_process	GO:0050906	detection of stimulus involved in sensory perception	3.77e-02	1.25e-01	2	64	35	7267	3.12%	0.48%	5.71%	0.88%	134 completed genes	Gpr98,Mkks
biological_process	GO:0048701	embryonic cranial skeleton morphogenesis	3.77e-02	1.25e-01	2	64	35	7267	3.12%	0.48%	5.71%	0.88%	134 completed genes	Tulp3,Wdr19
biological_process	GO:0042462	eye photoreceptor cell development	3.77e-02	1.25e-01	2	64	35	7267	3.12%	0.48%	5.71%	0.88%	134 completed genes	Bbs4,Tulp1
biological_process	GO:0030799	regulation of cyclic nucleotide metabolic process	3.77e-02	1.25e-01	2	64	35	7267	3.12%	0.48%	5.71%	0.88%	134 completed genes	Cep290,Nphp3
biological_process	GO:0030317	sperm motility	3.77e-02	1.25e-01	2	64	35	7267	3.12%	0.48%	5.71%	0.88%	134 completed genes	Dpcd,Spag6
biological_process	GO:0040014	regulation of multicellular organism growth	3.86e-02	1.27e-01	3	64	85	7267	4.69%	1.17%	3.53%	0.88%	134 completed genes	Bbs2,Bbs4,Mkks
biological_process	GO:0043009	chordate embryonic development	3.89e-02	1.28e-01	10	64	609	7267	15.62%	8.38%	1.64%	0.88%	134 completed genes	Bbs4,Fuz,Ift122,Ift172,Ift52,Ift88,Nek2,Ocrl,Tulp3,Wdr19
biological_process	GO:0032102	negative regulation of response to external stimulus	3.98e-02	1.30e-01	3	64	86	7267	4.69%	1.18%	3.49%	0.88%	134 completed genes	Bbs2,Bbs4,Mkks
biological_process	GO:0009792	embryo development ending in birth or egg hatching	4.08e-02	1.32e-01	10	64	614	7267	15.62%	8.45%	1.63%	0.88%	134 completed genes	Bbs4,Fuz,Ift122,Ift172,Ift52,Ift88,Nek2,Ocrl,Tulp3,Wdr19
biological_process	GO:0045927	positive regulation of growth	4.09e-02	1.32e-01	3	64	87	7267	4.69%	1.20%	3.45%	0.88%	134 completed genes	Bbs2,Bbs4,Mkks
biological_process	GO:0050880	regulation of blood vessel size	4.17e-02	1.34e-01	2	64	37	7267	3.12%	0.51%	5.41%	0.88%	134 completed genes	Bbs2,Mkks
biological_process	GO:0051013	microtubule severing	4.33e-02	1.38e-01	1	64	5	7267	1.56%	0.07%	20.00%	0.88%	134 completed genes	Ttll6
biological_process	GO:2000051	negative regulation of non-canonical Wnt receptor signaling pathway	4.33e-02	1.38e-01	1	64	5	7267	1.56%	0.07%	20.00%	0.88%	134 completed genes	Ift80
biological_process	GO:1902117	positive regulation of organelle assembly	4.33e-02	1.38e-01	1	64	5	7267	1.56%	0.07%	20.00%	0.88%	134 completed genes	Bbs4
biological_process	GO:0035150	regulation of tube size	4.38e-02	1.39e-01	2	64	38	7267	3.12%	0.52%	5.26%	0.88%	134 completed genes	Bbs2,Mkks
biological_process	GO:0001764	neuron migration	4.58e-02	1.44e-01	3	64	91	7267	4.69%	1.25%	3.30%	0.88%	134 completed genes	4930444A02Rik,Bbs1,Dcdc2a
biological_process	GO:0022412	cellular process involved in reproduction in multicellular organism	4.72e-02	1.48e-01	4	64	155	7267	6.25%	2.13%	2.58%	0.88%	134 completed genes	Bbs2,Bbs4,Mkks,Nphp1
biological_process	GO:0048609	multicellular organismal reproductive process	4.79e-02	1.48e-01	7	64	379	7267	10.94%	5.22%	1.85%	0.88%	134 completed genes	Bbs2,Bbs4,Dpcd,Mkks,Nphp1,Spag16,Spag6
biological_process	GO:0010171	body morphogenesis	4.81e-02	1.48e-01	2	64	40	7267	3.12%	0.55%	5.00%	0.88%	134 completed genes	Fuz,Ift122
biological_process	GO:0009612	response to mechanical stimulus	4.81e-02	1.48e-01	2	64	40	7267	3.12%	0.55%	5.00%	0.88%	134 completed genes	Gpr98,Mkks
biological_process	GO:0021522	spinal cord motor neuron differentiation	4.81e-02	1.48e-01	2	64	40	7267	3.12%	0.55%	5.00%	0.88%	134 completed genes	Dync2h1,Ift172
biological_process	GO:0044702	single organism reproductive process	4.81e-02	1.48e-01	8	64	461	7267	12.50%	6.34%	1.74%	0.88%	134 completed genes	Bbs1,Bbs2,Bbs4,Dpcd,Mkks,Nphp1,Spag16,Spag6
biological_process	GO:0060433	bronchus development	5.17e-02	1.52e-01	1	64	6	7267	1.56%	0.08%	16.67%	0.88%	134 completed genes	Tulp3
biological_process	GO:0060426	lung vasculature development	5.17e-02	1.52e-01	1	64	6	7267	1.56%	0.08%	16.67%	0.88%	134 completed genes	Ift88
biological_process	GO:0002318	myeloid progenitor cell differentiation	5.17e-02	1.52e-01	1	64	6	7267	1.56%	0.08%	16.67%	0.88%	134 completed genes	Mlf1
biological_process	GO:1901185	negative regulation of ERBB signaling pathway	5.17e-02	1.52e-01	1	64	6	7267	1.56%	0.08%	16.67%	0.88%	134 completed genes	Nup62
biological_process	GO:0042059	negative regulation of epidermal growth factor receptor signaling pathway	5.17e-02	1.52e-01	1	64	6	7267	1.56%	0.08%	16.67%	0.88%	134 completed genes	Nup62
biological_process	GO:0042048	olfactory behavior	5.17e-02	1.52e-01	1	64	6	7267	1.56%	0.08%	16.67%	0.88%	134 completed genes	Bbs1
biological_process	GO:0046856	phosphatidylinositol dephosphorylation	5.17e-02	1.52e-01	1	64	6	7267	1.56%	0.08%	16.67%	0.88%	134 completed genes	Ocrl
biological_process	GO:0046839	phospholipid dephosphorylation	5.17e-02	1.52e-01	1	64	6	7267	1.56%	0.08%	16.67%	0.88%	134 completed genes	Ocrl
biological_process	GO:0044380	protein localization to cytoskeleton	5.17e-02	1.52e-01	1	64	6	7267	1.56%	0.08%	16.67%	0.88%	134 completed genes	Pcm1
biological_process	GO:0018095	protein polyglutamylation	5.17e-02	1.52e-01	1	64	6	7267	1.56%	0.08%	16.67%	0.88%	134 completed genes	Ttll6
biological_process	GO:0048585	negative regulation of response to stimulus	5.17e-02	1.52e-01	8	64	468	7267	12.50%	6.44%	1.71%	0.88%	134 completed genes	Bbs2,Bbs4,Glis2,Ift122,Ift80,Mkks,Nup62,Tulp3
biological_process	GO:0003018	vascular process in circulatory system	5.25e-02	1.53e-01	2	64	42	7267	3.12%	0.58%	4.76%	0.88%	134 completed genes	Bbs2,Mkks
biological_process	GO:0032504	multicellular organism reproduction	5.50e-02	1.60e-01	7	64	391	7267	10.94%	5.38%	1.79%	0.88%	134 completed genes	Bbs2,Bbs4,Dpcd,Mkks,Nphp1,Spag16,Spag6
biological_process	GO:0021517	ventral spinal cord development	5.93e-02	1.70e-01	2	64	45	7267	3.12%	0.62%	4.44%	0.88%	134 completed genes	Dync2h1,Ift172
biological_process	GO:0032401	establishment of melanosome localization	6.01e-02	1.70e-01	1	64	7	7267	1.56%	0.10%	14.29%	0.88%	134 completed genes	Rab17
biological_process	GO:0046847	filopodium assembly	6.01e-02	1.70e-01	1	64	7	7267	1.56%	0.10%	14.29%	0.88%	134 completed genes	Rab17
biological_process	GO:0022027	interkinetic nuclear migration	6.01e-02	1.70e-01	1	64	7	7267	1.56%	0.10%	14.29%	0.88%	134 completed genes	Pcm1
biological_process	GO:0006406	mRNA export from nucleus	6.01e-02	1.70e-01	1	64	7	7267	1.56%	0.10%	14.29%	0.88%	134 completed genes	Nup214
biological_process	GO:0051028	mRNA transport	6.01e-02	1.70e-01	1	64	7	7267	1.56%	0.10%	14.29%	0.88%	134 completed genes	Nup214
biological_process	GO:0032402	melanosome transport	6.01e-02	1.70e-01	1	64	7	7267	1.56%	0.10%	14.29%	0.88%	134 completed genes	Rab17
biological_process	GO:0030162	regulation of proteolysis	6.65e-02	1.86e-01	2	64	48	7267	3.12%	0.66%	4.17%	0.88%	134 completed genes	Ift52,Ift88
biological_process	GO:0035083	cilium axoneme assembly	6.84e-02	1.86e-01	1	64	8	7267	1.56%	0.11%	12.50%	0.88%	134 completed genes	Bbs2
biological_process	GO:0051905	establishment of pigment granule localization	6.84e-02	1.86e-01	1	64	8	7267	1.56%	0.11%	12.50%	0.88%	134 completed genes	Rab17
biological_process	GO:0021670	lateral ventricle development	6.84e-02	1.86e-01	1	64	8	7267	1.56%	0.11%	12.50%	0.88%	134 completed genes	Dpcd
biological_process	GO:0032400	melanosome localization	6.84e-02	1.86e-01	1	64	8	7267	1.56%	0.11%	12.50%	0.88%	134 completed genes	Rab17
biological_process	GO:0000070	mitotic sister chromatid segregation	6.84e-02	1.86e-01	1	64	8	7267	1.56%	0.11%	12.50%	0.88%	134 completed genes	Nek2
biological_process	GO:0051904	pigment granule transport	6.84e-02	1.86e-01	1	64	8	7267	1.56%	0.11%	12.50%	0.88%	134 completed genes	Rab17
biological_process	GO:0033630	positive regulation of cell adhesion mediated by integrin	6.84e-02	1.86e-01	1	64	8	7267	1.56%	0.11%	12.50%	0.88%	134 completed genes	Ift74
biological_process	GO:0000819	sister chromatid segregation	6.84e-02	1.86e-01	1	64	8	7267	1.56%	0.11%	12.50%	0.88%	134 completed genes	Nek2
biological_process	GO:0060113	inner ear receptor cell differentiation	6.89e-02	1.87e-01	2	64	49	7267	3.12%	0.67%	4.08%	0.88%	134 completed genes	Gpr98,Ush2a
biological_process	GO:0048706	embryonic skeletal system development	7.56e-02	2.02e-01	3	64	112	7267	4.69%	1.54%	2.68%	0.88%	134 completed genes	Fuz,Tulp3,Wdr19
biological_process	GO:0051642	centrosome localization	7.66e-02	2.02e-01	1	64	9	7267	1.56%	0.12%	11.11%	0.88%	134 completed genes	Ift20
biological_process	GO:0007635	chemosensory behavior	7.66e-02	2.02e-01	1	64	9	7267	1.56%	0.12%	11.11%	0.88%	134 completed genes	Bbs1
biological_process	GO:0002385	mucosal immune response	7.66e-02	2.02e-01	1	64	9	7267	1.56%	0.12%	11.11%	0.88%	134 completed genes	Rab17
biological_process	GO:0097150	neuronal stem cell maintenance	7.66e-02	2.02e-01	1	64	9	7267	1.56%	0.12%	11.11%	0.88%	134 completed genes	Pcm1
biological_process	GO:0002251	organ or tissue specific immune response	7.66e-02	2.02e-01	1	64	9	7267	1.56%	0.12%	11.11%	0.88%	134 completed genes	Rab17
biological_process	GO:0051875	pigment granule localization	7.66e-02	2.02e-01	1	64	9	7267	1.56%	0.12%	11.11%	0.88%	134 completed genes	Rab17
biological_process	GO:0051225	spindle assembly	7.66e-02	2.02e-01	1	64	9	7267	1.56%	0.12%	11.11%	0.88%	134 completed genes	Nek2
biological_process	GO:0048705	skeletal system morphogenesis	7.83e-02	2.06e-01	4	64	184	7267	6.25%	2.53%	2.17%	0.88%	134 completed genes	Fuz,Ift80,Tulp3,Wdr19
biological_process	GO:0048468	cell development	8.26e-02	2.12e-01	13	64	980	7267	20.31%	13.49%	1.33%	0.88%	134 completed genes	Arl3,Bbs1,Bbs2,Bbs4,Dcdc2a,Gpr98,Hydin,Ift88,Mkks,Nphp1,Pcm1,Ttc8,Tulp1
biological_process	GO:0032870	cellular response to hormone stimulus	8.37e-02	2.12e-01	3	64	117	7267	4.69%	1.61%	2.56%	0.88%	134 completed genes	Bbs2,Bbs4,Mkks
biological_process	GO:0042490	mechanoreceptor differentiation	8.42e-02	2.12e-01	2	64	55	7267	3.12%	0.76%	3.64%	0.88%	134 completed genes	Gpr98,Ush2a
biological_process	GO:2000145	regulation of cell motility	8.45e-02	2.12e-01	4	64	189	7267	6.25%	2.60%	2.12%	0.88%	134 completed genes	Bbs1,Bbs2,Bbs4,Mkks
biological_process	GO:0006405	RNA export from nucleus	8.47e-02	2.12e-01	1	64	10	7267	1.56%	0.14%	10.00%	0.88%	134 completed genes	Nup214
biological_process	GO:0050658	RNA transport	8.47e-02	2.12e-01	1	64	10	7267	1.56%	0.14%	10.00%	0.88%	134 completed genes	Nup214
biological_process	GO:0008105	asymmetric protein localization	8.47e-02	2.12e-01	1	64	10	7267	1.56%	0.14%	10.00%	0.88%	134 completed genes	Dync2h1
biological_process	GO:0035082	axoneme assembly	8.47e-02	2.12e-01	1	64	10	7267	1.56%	0.14%	10.00%	0.88%	134 completed genes	Bbs2
biological_process	GO:0051236	establishment of RNA localization	8.47e-02	2.12e-01	1	64	10	7267	1.56%	0.14%	10.00%	0.88%	134 completed genes	Nup214
biological_process	GO:0050657	nucleic acid transport	8.47e-02	2.12e-01	1	64	10	7267	1.56%	0.14%	10.00%	0.88%	134 completed genes	Nup214
biological_process	GO:0018200	peptidyl-glutamic acid modification	8.47e-02	2.12e-01	1	64	10	7267	1.56%	0.14%	10.00%	0.88%	134 completed genes	Ttll6
biological_process	GO:2000050	regulation of non-canonical Wnt receptor signaling pathway	8.47e-02	2.12e-01	1	64	10	7267	1.56%	0.14%	10.00%	0.88%	134 completed genes	Ift80
biological_process	GO:1902115	regulation of organelle assembly	8.47e-02	2.12e-01	1	64	10	7267	1.56%	0.14%	10.00%	0.88%	134 completed genes	Bbs4
biological_process	GO:0046548	retinal rod cell development	8.47e-02	2.12e-01	1	64	10	7267	1.56%	0.14%	10.00%	0.88%	134 completed genes	Bbs4
biological_process	GO:0030154	cell differentiation	8.74e-02	2.18e-01	21	64	1792	7267	32.81%	24.66%	1.17%	0.88%	134 completed genes	4930444A02Rik,Arl3,Bbs1,Bbs2,Bbs4,Dcdc2a,Dync2h1,Gpr98,Hydin,Ift172,Ift80,Ift88,Mkks,Mlf1,Nphp1,Pcm1,Rab17,Ttc8,Tulp1,Tulp3,Ush2a
biological_process	GO:0021515	cell differentiation in spinal cord	8.95e-02	2.22e-01	2	64	57	7267	3.12%	0.78%	3.51%	0.88%	134 completed genes	Dync2h1,Ift172
biological_process	GO:0048729	tissue morphogenesis	8.98e-02	2.22e-01	7	64	439	7267	10.94%	6.04%	1.59%	0.88%	134 completed genes	Bbs4,Fuz,Ift122,Ift172,Ift52,Mks1,Tulp3
biological_process	GO:0051640	organelle localization	9.04e-02	2.23e-01	3	64	121	7267	4.69%	1.67%	2.48%	0.88%	134 completed genes	Ift20,Pcm1,Rab17
biological_process	GO:0003279	cardiac septum development	9.22e-02	2.26e-01	2	64	58	7267	3.12%	0.80%	3.45%	0.88%	134 completed genes	Ift88,Trip11
biological_process	GO:0051489	regulation of filopodium assembly	9.28e-02	2.26e-01	1	64	11	7267	1.56%	0.15%	9.09%	0.88%	134 completed genes	Rab17
biological_process	GO:0042487	regulation of odontogenesis of dentin-containing tooth	9.28e-02	2.26e-01	1	64	11	7267	1.56%	0.15%	9.09%	0.88%	134 completed genes	Ift88
biological_process	GO:0007165	signal transduction	9.39e-02	2.28e-01	15	64	1197	7267	23.44%	16.47%	1.25%	0.88%	134 completed genes	Bbs2,Bbs4,Bbs7,Cc2d2a,Ift122,Ift172,Ift52,Ift80,Ift88,Mkks,Ssna1,Ttc21b,Tulp1,Tulp3,Wdr19
biological_process	GO:0035050	embryonic heart tube development	9.49e-02	2.30e-01	2	64	59	7267	3.12%	0.81%	3.39%	0.88%	134 completed genes	Ift122,Ift52
biological_process	GO:0050877	neurological system process	9.54e-02	2.30e-01	9	64	625	7267	14.06%	8.60%	1.44%	0.88%	134 completed genes	4930444A02Rik,Bbs1,Bbs4,Cnga4,Gpr98,Mkks,Rab17,Ttc8,Wdr19
biological_process	GO:0008015	blood circulation	9.74e-02	2.34e-01	3	64	125	7267	4.69%	1.72%	2.40%	0.88%	134 completed genes	Bbs2,Bbs4,Mkks
biological_process	GO:0003351	epithelial cilium movement	1.01e-01	2.39e-01	1	64	12	7267	1.56%	0.17%	8.33%	0.88%	134 completed genes	Dpcd
biological_process	GO:0033628	regulation of cell adhesion mediated by integrin	1.01e-01	2.39e-01	1	64	12	7267	1.56%	0.17%	8.33%	0.88%	134 completed genes	Ift74
biological_process	GO:0042058	regulation of epidermal growth factor receptor signaling pathway	1.01e-01	2.39e-01	1	64	12	7267	1.56%	0.17%	8.33%	0.88%	134 completed genes	Nup62
biological_process	GO:0030534	adult behavior	1.01e-01	2.39e-01	3	64	127	7267	4.69%	1.75%	2.36%	0.88%	134 completed genes	Bbs1,Bbs2,Bbs4
biological_process	GO:0007281	germ cell development	1.01e-01	2.39e-01	3	64	127	7267	4.69%	1.75%	2.36%	0.88%	134 completed genes	Bbs2,Bbs4,Mkks
biological_process	GO:0003013	circulatory system process	1.03e-01	2.42e-01	3	64	128	7267	4.69%	1.76%	2.34%	0.88%	134 completed genes	Bbs2,Bbs4,Mkks
biological_process	GO:0007163	establishment or maintenance of cell polarity	1.06e-01	2.49e-01	2	64	63	7267	3.12%	0.87%	3.17%	0.88%	134 completed genes	Cep290,Nphp3
biological_process	GO:0010467	gene expression	1.07e-01	2.51e-01	4	64	206	7267	6.25%	2.83%	1.94%	0.88%	134 completed genes	Dync2h1,Ift172,Ift88,Mlf1
biological_process	GO:0046580	negative regulation of Ras protein signal transduction	1.09e-01	2.51e-01	1	64	13	7267	1.56%	0.18%	7.69%	0.88%	134 completed genes	Nup62
biological_process	GO:0051058	negative regulation of small GTPase mediated signal transduction	1.09e-01	2.51e-01	1	64	13	7267	1.56%	0.18%	7.69%	0.88%	134 completed genes	Nup62
biological_process	GO:0003085	negative regulation of systemic arterial blood pressure	1.09e-01	2.51e-01	1	64	13	7267	1.56%	0.18%	7.69%	0.88%	134 completed genes	Bbs4
biological_process	GO:1901184	regulation of ERBB signaling pathway	1.09e-01	2.51e-01	1	64	13	7267	1.56%	0.18%	7.69%	0.88%	134 completed genes	Nup62
biological_process	GO:0006936	muscle contraction	1.12e-01	2.57e-01	2	64	65	7267	3.12%	0.89%	3.08%	0.88%	134 completed genes	Bbs2,Mkks
biological_process	GO:0060021	palate development	1.15e-01	2.63e-01	2	64	66	7267	3.12%	0.91%	3.03%	0.88%	134 completed genes	Bbs7,Ift88
biological_process	GO:0006403	RNA localization	1.17e-01	2.64e-01	1	64	14	7267	1.56%	0.19%	7.14%	0.88%	134 completed genes	Nup214
biological_process	GO:0001736	establishment of planar polarity	1.17e-01	2.64e-01	1	64	14	7267	1.56%	0.19%	7.14%	0.88%	134 completed genes	Fuz
biological_process	GO:0007164	establishment of tissue polarity	1.17e-01	2.64e-01	1	64	14	7267	1.56%	0.19%	7.14%	0.88%	134 completed genes	Fuz
biological_process	GO:0060972	left/right pattern formation	1.17e-01	2.64e-01	1	64	14	7267	1.56%	0.19%	7.14%	0.88%	134 completed genes	Dpcd
biological_process	GO:0040015	negative regulation of multicellular organism growth	1.17e-01	2.64e-01	1	64	14	7267	1.56%	0.19%	7.14%	0.88%	134 completed genes	Bbs2
biological_process	GO:0040012	regulation of locomotion	1.17e-01	2.65e-01	4	64	213	7267	6.25%	2.93%	1.88%	0.88%	134 completed genes	Bbs1,Bbs2,Bbs4,Mkks
biological_process	GO:0048568	embryonic organ development	1.20e-01	2.69e-01	6	64	383	7267	9.38%	5.27%	1.57%	0.88%	134 completed genes	Fuz,Ift122,Ift52,Ift88,Tulp3,Wdr19
biological_process	GO:0051270	regulation of cellular component movement	1.20e-01	2.70e-01	4	64	215	7267	6.25%	2.96%	1.86%	0.88%	134 completed genes	Bbs1,Bbs2,Bbs4,Mkks
biological_process	GO:0009605	response to external stimulus	1.23e-01	2.74e-01	6	64	386	7267	9.38%	5.31%	1.55%	0.88%	134 completed genes	Bbs2,Bbs4,Gpr98,Mkks,Ttc8,Tulp1
biological_process	GO:0033059	cellular pigmentation	1.24e-01	2.75e-01	1	64	15	7267	1.56%	0.21%	6.67%	0.88%	134 completed genes	Rab17
biological_process	GO:0009584	detection of visible light	1.24e-01	2.75e-01	1	64	15	7267	1.56%	0.21%	6.67%	0.88%	134 completed genes	Tulp1
biological_process	GO:0060438	trachea development	1.24e-01	2.75e-01	1	64	15	7267	1.56%	0.21%	6.67%	0.88%	134 completed genes	Hydin
biological_process	GO:0060219	camera-type eye photoreceptor cell differentiation	1.32e-01	2.89e-01	1	64	16	7267	1.56%	0.22%	6.25%	0.88%	134 completed genes	Ttc8
biological_process	GO:0048853	forebrain morphogenesis	1.32e-01	2.89e-01	1	64	16	7267	1.56%	0.22%	6.25%	0.88%	134 completed genes	Ift88
biological_process	GO:0060122	inner ear receptor stereocilium organization	1.32e-01	2.89e-01	1	64	16	7267	1.56%	0.22%	6.25%	0.88%	134 completed genes	Gpr98
biological_process	GO:0043392	negative regulation of DNA binding	1.32e-01	2.89e-01	1	64	16	7267	1.56%	0.22%	6.25%	0.88%	134 completed genes	Nek2
biological_process	GO:0035264	multicellular organism growth	1.38e-01	3.01e-01	2	64	74	7267	3.12%	1.02%	2.70%	0.88%	134 completed genes	Bbs1,Ttc8
biological_process	GO:0015931	nucleobase-containing compound transport	1.40e-01	3.02e-01	1	64	17	7267	1.56%	0.23%	5.88%	0.88%	134 completed genes	Nup214
biological_process	GO:0045880	positive regulation of smoothened signaling pathway	1.40e-01	3.02e-01	1	64	17	7267	1.56%	0.23%	5.88%	0.88%	134 completed genes	Ift80
biological_process	GO:0009888	tissue development	1.41e-01	3.04e-01	13	64	1073	7267	20.31%	14.77%	1.21%	0.88%	134 completed genes	Bbs1,Bbs2,Bbs4,Fuz,Hydin,Ift122,Ift172,Ift52,Ift80,Ift88,Mkks,Mks1,Tulp3
biological_process	GO:0071345	cellular response to cytokine stimulus	1.43e-01	3.08e-01	3	64	149	7267	4.69%	2.05%	2.01%	0.88%	134 completed genes	Bbs2,Bbs4,Mkks
biological_process	GO:0021953	central nervous system neuron differentiation	1.45e-01	3.12e-01	3	64	150	7267	4.69%	2.06%	2.00%	0.88%	134 completed genes	Dync2h1,Ift172,Tulp3
biological_process	GO:0031175	neuron projection development	1.46e-01	3.12e-01	5	64	317	7267	7.81%	4.36%	1.58%	0.88%	134 completed genes	Bbs1,Bbs4,Dcdc2a,Ttc8,Tulp1
biological_process	GO:0048193	Golgi vesicle transport	1.47e-01	3.12e-01	1	64	18	7267	1.56%	0.25%	5.56%	0.88%	134 completed genes	Trappc3
biological_process	GO:0042481	regulation of odontogenesis	1.47e-01	3.12e-01	1	64	18	7267	1.56%	0.25%	5.56%	0.88%	134 completed genes	Ift88
biological_process	GO:0007051	spindle organization	1.47e-01	3.12e-01	1	64	18	7267	1.56%	0.25%	5.56%	0.88%	134 completed genes	Nek2
biological_process	GO:0051703	intraspecies interaction between organisms	1.55e-01	3.23e-01	1	64	19	7267	1.56%	0.26%	5.26%	0.88%	134 completed genes	Mkks
biological_process	GO:0051168	nuclear export	1.55e-01	3.23e-01	1	64	19	7267	1.56%	0.26%	5.26%	0.88%	134 completed genes	Nup214
biological_process	GO:0051647	nucleus localization	1.55e-01	3.23e-01	1	64	19	7267	1.56%	0.26%	5.26%	0.88%	134 completed genes	Pcm1
biological_process	GO:0007602	phototransduction	1.55e-01	3.23e-01	1	64	19	7267	1.56%	0.26%	5.26%	0.88%	134 completed genes	Tulp1
biological_process	GO:0035176	social behavior	1.55e-01	3.23e-01	1	64	19	7267	1.56%	0.26%	5.26%	0.88%	134 completed genes	Mkks
biological_process	GO:0008217	regulation of blood pressure	1.59e-01	3.32e-01	2	64	81	7267	3.12%	1.11%	2.47%	0.88%	134 completed genes	Bbs4,Mkks
biological_process	GO:0009790	embryo development	1.61e-01	3.35e-01	11	64	899	7267	17.19%	12.37%	1.22%	0.88%	134 completed genes	Bbs4,Dync2h1,Fuz,Ift122,Ift172,Ift52,Ift88,Nek2,Ocrl,Tulp3,Wdr19
biological_process	GO:0001738	morphogenesis of a polarized epithelium	1.62e-01	3.36e-01	1	64	20	7267	1.56%	0.28%	5.00%	0.88%	134 completed genes	Fuz
biological_process	GO:0022414	reproductive process	1.65e-01	3.41e-01	8	64	610	7267	12.50%	8.39%	1.31%	0.88%	134 completed genes	Bbs1,Bbs2,Bbs4,Dpcd,Mkks,Nphp1,Spag16,Spag6
biological_process	GO:0003012	muscle system process	1.69e-01	3.47e-01	2	64	84	7267	3.12%	1.16%	2.38%	0.88%	134 completed genes	Bbs2,Mkks
biological_process	GO:0016197	endosomal transport	1.70e-01	3.48e-01	1	64	21	7267	1.56%	0.29%	4.76%	0.88%	134 completed genes	Rab17
biological_process	GO:0003008	system process	1.72e-01	3.53e-01	10	64	812	7267	15.62%	11.17%	1.23%	0.88%	134 completed genes	4930444A02Rik,Bbs1,Bbs2,Bbs4,Cnga4,Gpr98,Mkks,Rab17,Ttc8,Wdr19
biological_process	GO:0016044	cellular membrane organization	1.75e-01	3.57e-01	3	64	164	7267	4.69%	2.26%	1.83%	0.88%	134 completed genes	Ift122,Ssna1,Wdr19
biological_process	GO:0061024	membrane organization	1.79e-01	3.65e-01	3	64	166	7267	4.69%	2.28%	1.81%	0.88%	134 completed genes	Ift122,Ssna1,Wdr19
biological_process	GO:0061326	renal tubule development	1.84e-01	3.74e-01	1	64	23	7267	1.56%	0.32%	4.35%	0.88%	134 completed genes	Ttc8
biological_process	GO:0048593	camera-type eye morphogenesis	1.88e-01	3.78e-01	2	64	90	7267	3.12%	1.24%	2.22%	0.88%	134 completed genes	Ift122,Ttc8
biological_process	GO:0007507	heart development	1.88e-01	3.78e-01	5	64	346	7267	7.81%	4.76%	1.45%	0.88%	134 completed genes	Bbs7,Ift122,Ift52,Ift88,Trip11
biological_process	GO:0048562	embryonic organ morphogenesis	1.88e-01	3.78e-01	4	64	256	7267	6.25%	3.52%	1.56%	0.88%	134 completed genes	Fuz,Ift52,Tulp3,Wdr19
biological_process	GO:0007067	mitosis	1.92e-01	3.82e-01	1	64	24	7267	1.56%	0.33%	4.17%	0.88%	134 completed genes	Nek2
biological_process	GO:0000280	nuclear division	1.92e-01	3.82e-01	1	64	24	7267	1.56%	0.33%	4.17%	0.88%	134 completed genes	Nek2
biological_process	GO:0051963	regulation of synapse assembly	1.92e-01	3.82e-01	1	64	24	7267	1.56%	0.33%	4.17%	0.88%	134 completed genes	Rab17
biological_process	GO:0009725	response to hormone stimulus	1.93e-01	3.83e-01	3	64	172	7267	4.69%	2.37%	1.74%	0.88%	134 completed genes	Bbs2,Bbs4,Mkks
biological_process	GO:0060541	respiratory system development	1.97e-01	3.90e-01	3	64	174	7267	4.69%	2.39%	1.72%	0.88%	134 completed genes	Hydin,Ift88,Tulp3
biological_process	GO:0030855	epithelial cell differentiation	1.99e-01	3.90e-01	5	64	353	7267	7.81%	4.86%	1.42%	0.88%	134 completed genes	Bbs2,Bbs4,Hydin,Ift88,Mkks
biological_process	GO:0007569	cell aging	1.99e-01	3.90e-01	1	64	25	7267	1.56%	0.34%	4.00%	0.88%	134 completed genes	Nup62
biological_process	GO:0002244	hematopoietic progenitor cell differentiation	1.99e-01	3.90e-01	1	64	25	7267	1.56%	0.34%	4.00%	0.88%	134 completed genes	Mlf1
biological_process	GO:0046488	phosphatidylinositol metabolic process	1.99e-01	3.90e-01	1	64	25	7267	1.56%	0.34%	4.00%	0.88%	134 completed genes	Ocrl
biological_process	GO:0072001	renal system development	2.00e-01	3.90e-01	3	64	175	7267	4.69%	2.41%	1.71%	0.88%	134 completed genes	Arl3,Nphp3,Ttc8
biological_process	GO:0000003	reproduction	2.00e-01	3.90e-01	8	64	641	7267	12.50%	8.82%	1.25%	0.88%	134 completed genes	Bbs1,Bbs2,Bbs4,Dpcd,Mkks,Nphp1,Spag16,Spag6
biological_process	GO:0009583	detection of light stimulus	2.06e-01	4.00e-01	1	64	26	7267	1.56%	0.36%	3.85%	0.88%	134 completed genes	Tulp1
biological_process	GO:0021846	cell proliferation in forebrain	2.13e-01	4.12e-01	1	64	27	7267	1.56%	0.37%	3.70%	0.88%	134 completed genes	Pcm1
biological_process	GO:0021772	olfactory bulb development	2.13e-01	4.12e-01	1	64	27	7267	1.56%	0.37%	3.70%	0.88%	134 completed genes	Ttc8
biological_process	GO:0006140	regulation of nucleotide metabolic process	2.17e-01	4.16e-01	2	64	99	7267	3.12%	1.36%	2.02%	0.88%	134 completed genes	Cep290,Nphp3
biological_process	GO:1900542	regulation of purine nucleotide metabolic process	2.17e-01	4.16e-01	2	64	99	7267	3.12%	1.36%	2.02%	0.88%	134 completed genes	Cep290,Nphp3
biological_process	GO:0007605	sensory perception of sound	2.17e-01	4.16e-01	2	64	99	7267	3.12%	1.36%	2.02%	0.88%	134 completed genes	Gpr98,Mkks
biological_process	GO:0003382	epithelial cell morphogenesis	2.20e-01	4.18e-01	1	64	28	7267	1.56%	0.39%	3.57%	0.88%	134 completed genes	Ift88
biological_process	GO:0021988	olfactory lobe development	2.20e-01	4.18e-01	1	64	28	7267	1.56%	0.39%	3.57%	0.88%	134 completed genes	Ttc8
biological_process	GO:0018105	peptidyl-serine phosphorylation	2.20e-01	4.18e-01	1	64	28	7267	1.56%	0.39%	3.57%	0.88%	134 completed genes	Ttbk2
biological_process	GO:0034097	response to cytokine stimulus	2.20e-01	4.18e-01	3	64	184	7267	4.69%	2.53%	1.63%	0.88%	134 completed genes	Bbs2,Bbs4,Mkks
biological_process	GO:0023052	signaling	2.22e-01	4.19e-01	16	64	1486	7267	25.00%	20.45%	1.08%	0.88%	134 completed genes	Bbs2,Bbs4,Bbs7,Cc2d2a,Ift122,Ift172,Ift52,Ift80,Ift88,Mkks,Rab17,Ssna1,Ttc21b,Tulp1,Tulp3,Wdr19
biological_process	GO:0044700	single organism signaling	2.22e-01	4.19e-01	16	64	1486	7267	25.00%	20.45%	1.08%	0.88%	134 completed genes	Bbs2,Bbs4,Bbs7,Cc2d2a,Ift122,Ift172,Ift52,Ift80,Ift88,Mkks,Rab17,Ssna1,Ttc21b,Tulp1,Tulp3,Wdr19
biological_process	GO:0043583	ear development	2.23e-01	4.19e-01	3	64	185	7267	4.69%	2.55%	1.62%	0.88%	134 completed genes	Gpr98,Ush2a,Wdr19
biological_process	GO:0007610	behavior	2.24e-01	4.21e-01	5	64	369	7267	7.81%	5.08%	1.36%	0.88%	134 completed genes	4930444A02Rik,Bbs1,Bbs2,Bbs4,Mkks
biological_process	GO:0048813	dendrite morphogenesis	2.27e-01	4.24e-01	1	64	29	7267	1.56%	0.40%	3.45%	0.88%	134 completed genes	Dcdc2a
biological_process	GO:0060119	inner ear receptor cell development	2.27e-01	4.24e-01	1	64	29	7267	1.56%	0.40%	3.45%	0.88%	134 completed genes	Gpr98
biological_process	GO:0003205	cardiac chamber development	2.30e-01	4.28e-01	2	64	103	7267	3.12%	1.42%	1.94%	0.88%	134 completed genes	Ift88,Trip11
biological_process	GO:0007059	chromosome segregation	2.33e-01	4.32e-01	1	64	30	7267	1.56%	0.41%	3.33%	0.88%	134 completed genes	Nek2
biological_process	GO:0051100	negative regulation of binding	2.33e-01	4.32e-01	1	64	30	7267	1.56%	0.41%	3.33%	0.88%	134 completed genes	Nek2
biological_process	GO:0009968	negative regulation of signal transduction	2.34e-01	4.32e-01	5	64	375	7267	7.81%	5.16%	1.33%	0.88%	134 completed genes	Glis2,Ift122,Ift80,Nup62,Tulp3
biological_process	GO:0003407	neural retina development	2.40e-01	4.42e-01	1	64	31	7267	1.56%	0.43%	3.23%	0.88%	134 completed genes	Ttc8
biological_process	GO:0048285	organelle fission	2.40e-01	4.42e-01	1	64	31	7267	1.56%	0.43%	3.23%	0.88%	134 completed genes	Nek2
biological_process	GO:0048870	cell motility	2.44e-01	4.46e-01	5	64	381	7267	7.81%	5.24%	1.31%	0.88%	134 completed genes	4930444A02Rik,Bbs1,Dcdc2a,Dpcd,Spag6
biological_process	GO:0051674	localization of cell	2.44e-01	4.46e-01	5	64	381	7267	7.81%	5.24%	1.31%	0.88%	134 completed genes	4930444A02Rik,Bbs1,Dcdc2a,Dpcd,Spag6
biological_process	GO:0050954	sensory perception of mechanical stimulus	2.46e-01	4.49e-01	2	64	108	7267	3.12%	1.49%	1.85%	0.88%	134 completed genes	Gpr98,Mkks
biological_process	GO:0043407	negative regulation of MAP kinase activity	2.47e-01	4.49e-01	1	64	32	7267	1.56%	0.44%	3.12%	0.88%	134 completed genes	Nup62
biological_process	GO:0051101	regulation of DNA binding	2.47e-01	4.49e-01	1	64	32	7267	1.56%	0.44%	3.12%	0.88%	134 completed genes	Nek2
biological_process	GO:0048610	cellular process involved in reproduction	2.48e-01	4.49e-01	4	64	288	7267	6.25%	3.96%	1.39%	0.88%	134 completed genes	Bbs2,Bbs4,Mkks,Nphp1
biological_process	GO:0007154	cell communication	2.53e-01	4.55e-01	16	64	1521	7267	25.00%	20.93%	1.05%	0.88%	134 completed genes	Bbs2,Bbs4,Bbs7,Cc2d2a,Ift122,Ift172,Ift52,Ift80,Ift88,Mkks,Rab17,Ssna1,Ttc21b,Tulp1,Tulp3,Wdr19
biological_process	GO:0060993	kidney morphogenesis	2.54e-01	4.55e-01	1	64	33	7267	1.56%	0.45%	3.03%	0.88%	134 completed genes	Nphp3
biological_process	GO:0030258	lipid modification	2.54e-01	4.55e-01	1	64	33	7267	1.56%	0.45%	3.03%	0.88%	134 completed genes	Ocrl
biological_process	GO:0023057	negative regulation of signaling	2.54e-01	4.55e-01	5	64	387	7267	7.81%	5.33%	1.29%	0.88%	134 completed genes	Glis2,Ift122,Ift80,Nup62,Tulp3
biological_process	GO:0001701	in utero embryonic development	2.59e-01	4.63e-01	5	64	390	7267	7.81%	5.37%	1.28%	0.88%	134 completed genes	Ift88,Nek2,Ocrl,Tulp3,Wdr19
biological_process	GO:0010648	negative regulation of cell communication	2.60e-01	4.65e-01	5	64	391	7267	7.81%	5.38%	1.28%	0.88%	134 completed genes	Glis2,Ift122,Ift80,Nup62,Tulp3
biological_process	GO:0050773	regulation of dendrite development	2.67e-01	4.75e-01	1	64	35	7267	1.56%	0.48%	2.86%	0.88%	134 completed genes	Rab17
biological_process	GO:0016482	cytoplasmic transport	2.72e-01	4.83e-01	2	64	116	7267	3.12%	1.60%	1.72%	0.88%	134 completed genes	Nup214,Trappc3
biological_process	GO:0043433	negative regulation of sequence-specific DNA binding transcription factor activity	2.73e-01	4.84e-01	1	64	36	7267	1.56%	0.50%	2.78%	0.88%	134 completed genes	Glis2
biological_process	GO:0040011	locomotion	2.75e-01	4.86e-01	6	64	499	7267	9.38%	6.87%	1.20%	0.88%	134 completed genes	4930444A02Rik,Bbs1,Dcdc2a,Dpcd,Spag6,Ttc8
biological_process	GO:0001655	urogenital system development	2.79e-01	4.92e-01	3	64	209	7267	4.69%	2.88%	1.44%	0.88%	134 completed genes	Arl3,Nphp3,Ttc8
biological_process	GO:0018209	peptidyl-serine modification	2.80e-01	4.92e-01	1	64	37	7267	1.56%	0.51%	2.70%	0.88%	134 completed genes	Ttbk2
biological_process	GO:0060042	retina morphogenesis in camera-type eye	2.86e-01	5.02e-01	1	64	38	7267	1.56%	0.52%	2.63%	0.88%	134 completed genes	Ttc8
biological_process	GO:0019233	sensory perception of pain	2.92e-01	5.12e-01	1	64	39	7267	1.56%	0.54%	2.56%	0.88%	134 completed genes	4930444A02Rik
biological_process	GO:0044092	negative regulation of molecular function	2.96e-01	5.17e-01	3	64	216	7267	4.69%	2.97%	1.39%	0.88%	134 completed genes	Glis2,Nek2,Nup62
biological_process	GO:0043623	cellular protein complex assembly	3.05e-01	5.27e-01	1	64	41	7267	1.56%	0.56%	2.44%	0.88%	134 completed genes	Mkks
biological_process	GO:0001947	heart looping	3.05e-01	5.27e-01	1	64	41	7267	1.56%	0.56%	2.44%	0.88%	134 completed genes	Ift52
biological_process	GO:0050807	regulation of synapse organization	3.05e-01	5.27e-01	1	64	41	7267	1.56%	0.56%	2.44%	0.88%	134 completed genes	Rab17
biological_process	GO:0003006	developmental process involved in reproduction	3.05e-01	5.27e-01	4	64	317	7267	6.25%	4.36%	1.26%	0.88%	134 completed genes	Bbs2,Bbs4,Mkks,Nphp1
biological_process	GO:0032101	regulation of response to external stimulus	3.08e-01	5.30e-01	3	64	221	7267	4.69%	3.04%	1.36%	0.88%	134 completed genes	Bbs2,Bbs4,Mkks
biological_process	GO:0016192	vesicle-mediated transport	3.08e-01	5.30e-01	3	64	221	7267	4.69%	3.04%	1.36%	0.88%	134 completed genes	Rab17,Stx3,Trappc3
biological_process	GO:0006461	protein complex assembly	3.12e-01	5.33e-01	2	64	128	7267	3.12%	1.76%	1.56%	0.88%	134 completed genes	Mkks,Nek2
biological_process	GO:0070271	protein complex biogenesis	3.12e-01	5.33e-01	2	64	128	7267	3.12%	1.76%	1.56%	0.88%	134 completed genes	Mkks,Nek2
biological_process	GO:0051170	nuclear import	3.17e-01	5.39e-01	1	64	43	7267	1.56%	0.59%	2.33%	0.88%	134 completed genes	Nup214
biological_process	GO:0006606	protein import into nucleus	3.17e-01	5.39e-01	1	64	43	7267	1.56%	0.59%	2.33%	0.88%	134 completed genes	Nup214
biological_process	GO:0044744	protein targeting to nucleus	3.17e-01	5.39e-01	1	64	43	7267	1.56%	0.59%	2.33%	0.88%	134 completed genes	Nup214
biological_process	GO:0044087	regulation of cellular component biogenesis	3.18e-01	5.39e-01	2	64	130	7267	3.12%	1.79%	1.54%	0.88%	134 completed genes	Bbs4,Rab17
biological_process	GO:0044708	single-organism behavior	3.23e-01	5.44e-01	4	64	326	7267	6.25%	4.49%	1.23%	0.88%	134 completed genes	4930444A02Rik,Bbs1,Bbs2,Bbs4
biological_process	GO:0061371	determination of heart left/right asymmetry	3.23e-01	5.44e-01	1	64	44	7267	1.56%	0.61%	2.27%	0.88%	134 completed genes	Ift52
biological_process	GO:0050803	regulation of synapse structure and activity	3.23e-01	5.44e-01	1	64	44	7267	1.56%	0.61%	2.27%	0.88%	134 completed genes	Rab17
biological_process	GO:0060411	cardiac septum morphogenesis	3.29e-01	5.49e-01	1	64	45	7267	1.56%	0.62%	2.22%	0.88%	134 completed genes	Ift88
biological_process	GO:0071901	negative regulation of protein serine/threonine kinase activity	3.29e-01	5.49e-01	1	64	45	7267	1.56%	0.62%	2.22%	0.88%	134 completed genes	Nup62
biological_process	GO:0003281	ventricular septum development	3.29e-01	5.49e-01	1	64	45	7267	1.56%	0.62%	2.22%	0.88%	134 completed genes	Trip11
biological_process	GO:0007601	visual perception	3.29e-01	5.49e-01	1	64	45	7267	1.56%	0.62%	2.22%	0.88%	134 completed genes	Gpr98
biological_process	GO:0002062	chondrocyte differentiation	3.35e-01	5.55e-01	1	64	46	7267	1.56%	0.63%	2.17%	0.88%	134 completed genes	Ift80
biological_process	GO:0003143	embryonic heart tube morphogenesis	3.35e-01	5.55e-01	1	64	46	7267	1.56%	0.63%	2.17%	0.88%	134 completed genes	Ift52
biological_process	GO:0006650	glycerophospholipid metabolic process	3.35e-01	5.55e-01	1	64	46	7267	1.56%	0.63%	2.17%	0.88%	134 completed genes	Ocrl
biological_process	GO:0000904	cell morphogenesis involved in differentiation	3.39e-01	5.60e-01	4	64	334	7267	6.25%	4.60%	1.20%	0.88%	134 completed genes	Bbs1,Dcdc2a,Ift88,Ttc8
biological_process	GO:0090066	regulation of anatomical structure size	3.41e-01	5.61e-01	2	64	137	7267	3.12%	1.89%	1.46%	0.88%	134 completed genes	Bbs2,Mkks
biological_process	GO:0051705	multi-organism behavior	3.41e-01	5.61e-01	1	64	47	7267	1.56%	0.65%	2.13%	0.88%	134 completed genes	Mkks
biological_process	GO:0017038	protein import	3.53e-01	5.77e-01	1	64	49	7267	1.56%	0.67%	2.04%	0.88%	134 completed genes	Nup214
biological_process	GO:0050953	sensory perception of light stimulus	3.53e-01	5.77e-01	1	64	49	7267	1.56%	0.67%	2.04%	0.88%	134 completed genes	Gpr98
biological_process	GO:0001822	kidney development	3.60e-01	5.87e-01	2	64	143	7267	3.12%	1.97%	1.40%	0.88%	134 completed genes	Arl3,Nphp3
biological_process	GO:0018193	peptidyl-amino acid modification	3.60e-01	5.87e-01	2	64	143	7267	3.12%	1.97%	1.40%	0.88%	134 completed genes	Ttbk2,Ttll6
biological_process	GO:0061351	neural precursor cell proliferation	3.64e-01	5.92e-01	1	64	51	7267	1.56%	0.70%	1.96%	0.88%	134 completed genes	Pcm1
biological_process	GO:0031344	regulation of cell projection organization	3.66e-01	5.94e-01	2	64	145	7267	3.12%	2.00%	1.38%	0.88%	134 completed genes	Bbs4,Rab17
biological_process	GO:0043409	negative regulation of MAPK cascade	3.70e-01	5.98e-01	1	64	52	7267	1.56%	0.72%	1.92%	0.88%	134 completed genes	Nup62
biological_process	GO:0051650	establishment of vesicle localization	3.75e-01	6.05e-01	1	64	53	7267	1.56%	0.73%	1.89%	0.88%	134 completed genes	Rab17
biological_process	GO:0003073	regulation of systemic arterial blood pressure	3.75e-01	6.05e-01	1	64	53	7267	1.56%	0.73%	1.89%	0.88%	134 completed genes	Bbs4
biological_process	GO:0048667	cell morphogenesis involved in neuron differentiation	3.81e-01	6.13e-01	3	64	251	7267	4.69%	3.45%	1.20%	0.88%	134 completed genes	Bbs1,Dcdc2a,Ttc8
biological_process	GO:0007568	aging	3.86e-01	6.20e-01	1	64	55	7267	1.56%	0.76%	1.82%	0.88%	134 completed genes	Nup62
biological_process	GO:0006351	transcription, DNA-dependent	3.92e-01	6.27e-01	1	64	56	7267	1.56%	0.77%	1.79%	0.88%	134 completed genes	Mlf1
biological_process	GO:0032774	RNA biosynthetic process	3.97e-01	6.31e-01	1	64	57	7267	1.56%	0.78%	1.75%	0.88%	134 completed genes	Mlf1
biological_process	GO:0001649	osteoblast differentiation	3.97e-01	6.31e-01	1	64	57	7267	1.56%	0.78%	1.75%	0.88%	134 completed genes	Ift80
biological_process	GO:0034504	protein localization to nucleus	3.97e-01	6.31e-01	1	64	57	7267	1.56%	0.78%	1.75%	0.88%	134 completed genes	Nup214
biological_process	GO:0006810	transport	4.11e-01	6.51e-01	9	64	911	7267	14.06%	12.54%	0.99%	0.88%	134 completed genes	Arl3,Cep290,Ift122,Nup214,Rab17,Ssna1,Stx3,Trappc3,Ttc21b
biological_process	GO:0003007	heart morphogenesis	4.13e-01	6.53e-01	2	64	160	7267	3.12%	2.20%	1.25%	0.88%	134 completed genes	Ift52,Ift88
biological_process	GO:0065003	macromolecular complex assembly	4.13e-01	6.53e-01	2	64	160	7267	3.12%	2.20%	1.25%	0.88%	134 completed genes	Mkks,Nek2
biological_process	GO:0042592	homeostatic process	4.20e-01	6.62e-01	7	64	699	7267	10.94%	9.62%	1.00%	0.88%	134 completed genes	Bbs1,Bbs2,Bbs4,Mak,Mkks,Tulp1,Ush2a
biological_process	GO:0048839	inner ear development	4.23e-01	6.64e-01	2	64	163	7267	3.12%	2.24%	1.23%	0.88%	134 completed genes	Gpr98,Ush2a
biological_process	GO:0061053	somite development	4.23e-01	6.64e-01	1	64	62	7267	1.56%	0.85%	1.61%	0.88%	134 completed genes	Wdr19
biological_process	GO:0006469	negative regulation of protein kinase activity	4.29e-01	6.69e-01	1	64	63	7267	1.56%	0.87%	1.59%	0.88%	134 completed genes	Nup62
biological_process	GO:0006644	phospholipid metabolic process	4.29e-01	6.69e-01	1	64	63	7267	1.56%	0.87%	1.59%	0.88%	134 completed genes	Ocrl
biological_process	GO:0060349	bone morphogenesis	4.34e-01	6.74e-01	1	64	64	7267	1.56%	0.88%	1.56%	0.88%	134 completed genes	Ift80
biological_process	GO:0051648	vesicle localization	4.34e-01	6.74e-01	1	64	64	7267	1.56%	0.88%	1.56%	0.88%	134 completed genes	Rab17
biological_process	GO:0015031	protein transport	4.38e-01	6.78e-01	2	64	168	7267	3.12%	2.31%	1.19%	0.88%	134 completed genes	Cep290,Nup214
biological_process	GO:0030178	negative regulation of Wnt receptor signaling pathway	4.39e-01	6.78e-01	1	64	65	7267	1.56%	0.89%	1.54%	0.88%	134 completed genes	Ift80
biological_process	GO:0045785	positive regulation of cell adhesion	4.39e-01	6.78e-01	1	64	65	7267	1.56%	0.89%	1.54%	0.88%	134 completed genes	Ift74
biological_process	GO:0040008	regulation of growth	4.41e-01	6.80e-01	3	64	276	7267	4.69%	3.80%	1.09%	0.88%	134 completed genes	Bbs2,Bbs4,Mkks
biological_process	GO:0031346	positive regulation of cell projection organization	4.44e-01	6.82e-01	1	64	66	7267	1.56%	0.91%	1.52%	0.88%	134 completed genes	Bbs4
biological_process	GO:0006887	exocytosis	4.49e-01	6.86e-01	1	64	67	7267	1.56%	0.92%	1.49%	0.88%	134 completed genes	Stx3
biological_process	GO:0033673	negative regulation of kinase activity	4.49e-01	6.86e-01	1	64	67	7267	1.56%	0.92%	1.49%	0.88%	134 completed genes	Nup62
biological_process	GO:0051234	establishment of localization	4.49e-01	6.86e-01	9	64	940	7267	14.06%	12.94%	0.96%	0.88%	134 completed genes	Arl3,Cep290,Ift122,Nup214,Rab17,Ssna1,Stx3,Trappc3,Ttc21b
biological_process	GO:0050768	negative regulation of neurogenesis	4.54e-01	6.89e-01	1	64	68	7267	1.56%	0.94%	1.47%	0.88%	134 completed genes	Pcm1
biological_process	GO:0043473	pigmentation	4.54e-01	6.89e-01	1	64	68	7267	1.56%	0.94%	1.47%	0.88%	134 completed genes	Rab17
biological_process	GO:0046578	regulation of Ras protein signal transduction	4.54e-01	6.89e-01	1	64	68	7267	1.56%	0.94%	1.47%	0.88%	134 completed genes	Nup62
biological_process	GO:0044765	single-organism transport	4.56e-01	6.90e-01	8	64	834	7267	12.50%	11.48%	0.96%	0.88%	134 completed genes	Arl3,Ift122,Nup214,Rab17,Ssna1,Stx3,Trappc3,Ttc21b
biological_process	GO:0034622	cellular macromolecular complex assembly	4.58e-01	6.93e-01	1	64	69	7267	1.56%	0.95%	1.45%	0.88%	134 completed genes	Mkks
biological_process	GO:0042445	hormone metabolic process	4.63e-01	6.93e-01	1	64	70	7267	1.56%	0.96%	1.43%	0.88%	134 completed genes	Bbs1
biological_process	GO:0010741	negative regulation of intracellular protein kinase cascade	4.63e-01	6.93e-01	1	64	70	7267	1.56%	0.96%	1.43%	0.88%	134 completed genes	Nup62
biological_process	GO:0051348	negative regulation of transferase activity	4.63e-01	6.93e-01	1	64	70	7267	1.56%	0.96%	1.43%	0.88%	134 completed genes	Nup62
biological_process	GO:0051169	nuclear transport	4.63e-01	6.93e-01	1	64	70	7267	1.56%	0.96%	1.43%	0.88%	134 completed genes	Nup214
biological_process	GO:0006913	nucleocytoplasmic transport	4.63e-01	6.93e-01	1	64	70	7267	1.56%	0.96%	1.43%	0.88%	134 completed genes	Nup214
biological_process	GO:0001824	blastocyst development	4.68e-01	6.97e-01	1	64	71	7267	1.56%	0.98%	1.41%	0.88%	134 completed genes	Nek2
biological_process	GO:0000278	mitotic cell cycle	4.68e-01	6.97e-01	1	64	71	7267	1.56%	0.98%	1.41%	0.88%	134 completed genes	Nek2
biological_process	GO:0051056	regulation of small GTPase mediated signal transduction	4.73e-01	7.03e-01	1	64	72	7267	1.56%	0.99%	1.39%	0.88%	134 completed genes	Nup62
biological_process	GO:0045184	establishment of protein localization	4.82e-01	7.15e-01	2	64	183	7267	3.12%	2.52%	1.09%	0.88%	134 completed genes	Cep290,Nup214
biological_process	GO:0001942	hair follicle development	4.96e-01	7.32e-01	1	64	77	7267	1.56%	1.06%	1.30%	0.88%	134 completed genes	Fuz
biological_process	GO:0010721	negative regulation of cell development	4.96e-01	7.32e-01	1	64	77	7267	1.56%	1.06%	1.30%	0.88%	134 completed genes	Pcm1
biological_process	GO:0022405	hair cycle process	5.00e-01	7.36e-01	1	64	78	7267	1.56%	1.07%	1.28%	0.88%	134 completed genes	Fuz
biological_process	GO:0022404	molting cycle process	5.00e-01	7.36e-01	1	64	78	7267	1.56%	1.07%	1.28%	0.88%	134 completed genes	Fuz
biological_process	GO:0071495	cellular response to endogenous stimulus	5.05e-01	7.41e-01	3	64	304	7267	4.69%	4.18%	0.99%	0.88%	134 completed genes	Bbs2,Bbs4,Mkks
biological_process	GO:0051656	establishment of organelle localization	5.09e-01	7.44e-01	1	64	80	7267	1.56%	1.10%	1.25%	0.88%	134 completed genes	Rab17
biological_process	GO:0006605	protein targeting	5.09e-01	7.44e-01	1	64	80	7267	1.56%	1.10%	1.25%	0.88%	134 completed genes	Nup214
biological_process	GO:0042633	hair cycle	5.18e-01	7.54e-01	1	64	82	7267	1.56%	1.13%	1.22%	0.88%	134 completed genes	Fuz
biological_process	GO:0042303	molting cycle	5.18e-01	7.54e-01	1	64	82	7267	1.56%	1.13%	1.22%	0.88%	134 completed genes	Fuz
biological_process	GO:0003231	cardiac ventricle development	5.22e-01	7.59e-01	1	64	83	7267	1.56%	1.14%	1.20%	0.88%	134 completed genes	Trip11
biological_process	GO:0072358	cardiovascular system development	5.23e-01	7.59e-01	5	64	541	7267	7.81%	7.44%	0.92%	0.88%	134 completed genes	Bbs7,Ift122,Ift52,Ift88,Trip11
biological_process	GO:0072359	circulatory system development	5.25e-01	7.59e-01	5	64	542	7267	7.81%	7.46%	0.92%	0.88%	134 completed genes	Bbs7,Ift122,Ift52,Ift88,Trip11
biological_process	GO:0046486	glycerolipid metabolic process	5.26e-01	7.59e-01	1	64	84	7267	1.56%	1.16%	1.19%	0.88%	134 completed genes	Ocrl
biological_process	GO:0045926	negative regulation of growth	5.26e-01	7.59e-01	1	64	84	7267	1.56%	1.16%	1.19%	0.88%	134 completed genes	Bbs2
biological_process	GO:0016311	dephosphorylation	5.31e-01	7.63e-01	1	64	85	7267	1.56%	1.17%	1.18%	0.88%	134 completed genes	Ocrl
biological_process	GO:0051098	regulation of binding	5.43e-01	7.80e-01	1	64	88	7267	1.56%	1.21%	1.14%	0.88%	134 completed genes	Nek2
biological_process	GO:0003206	cardiac chamber morphogenesis	5.47e-01	7.82e-01	1	64	89	7267	1.56%	1.22%	1.12%	0.88%	134 completed genes	Ift88
biological_process	GO:0055123	digestive system development	5.47e-01	7.82e-01	1	64	89	7267	1.56%	1.22%	1.12%	0.88%	134 completed genes	Wdr19
biological_process	GO:0051240	positive regulation of multicellular organismal process	5.55e-01	7.91e-01	3	64	327	7267	4.69%	4.50%	0.92%	0.88%	134 completed genes	Bbs2,Bbs4,Mkks
biological_process	GO:0019827	stem cell maintenance	5.55e-01	7.91e-01	1	64	91	7267	1.56%	1.25%	1.10%	0.88%	134 completed genes	Pcm1
biological_process	GO:0019216	regulation of lipid metabolic process	5.63e-01	7.98e-01	1	64	93	7267	1.56%	1.28%	1.08%	0.88%	134 completed genes	Bbs4
biological_process	GO:0071822	protein complex subunit organization	5.64e-01	7.98e-01	2	64	213	7267	3.12%	2.93%	0.94%	0.88%	134 completed genes	Mkks,Nek2
biological_process	GO:0060348	bone development	5.67e-01	7.98e-01	1	64	94	7267	1.56%	1.29%	1.06%	0.88%	134 completed genes	Ift80
biological_process	GO:0009566	fertilization	5.67e-01	7.98e-01	1	64	94	7267	1.56%	1.29%	1.06%	0.88%	134 completed genes	Bbs1
biological_process	GO:0001933	negative regulation of protein phosphorylation	5.67e-01	7.98e-01	1	64	94	7267	1.56%	1.29%	1.06%	0.88%	134 completed genes	Nup62
biological_process	GO:0051090	regulation of sequence-specific DNA binding transcription factor activity	5.67e-01	7.98e-01	1	64	94	7267	1.56%	1.29%	1.06%	0.88%	134 completed genes	Glis2
biological_process	GO:0050905	neuromuscular process	5.75e-01	8.07e-01	1	64	96	7267	1.56%	1.32%	1.04%	0.88%	134 completed genes	4930444A02Rik
biological_process	GO:0006629	lipid metabolic process	5.76e-01	8.07e-01	3	64	337	7267	4.69%	4.64%	0.89%	0.88%	134 completed genes	Bbs1,Nphp3,Ocrl
biological_process	GO:0016477	cell migration	5.80e-01	8.11e-01	3	64	339	7267	4.69%	4.66%	0.88%	0.88%	134 completed genes	4930444A02Rik,Bbs1,Dcdc2a
biological_process	GO:0030111	regulation of Wnt receptor signaling pathway	5.82e-01	8.13e-01	1	64	98	7267	1.56%	1.35%	1.02%	0.88%	134 completed genes	Ift80
biological_process	GO:0042326	negative regulation of phosphorylation	5.93e-01	8.27e-01	1	64	101	7267	1.56%	1.39%	0.99%	0.88%	134 completed genes	Nup62
biological_process	GO:0051960	regulation of nervous system development	5.96e-01	8.29e-01	3	64	347	7267	4.69%	4.78%	0.86%	0.88%	134 completed genes	Pcm1,Rab17,Tulp3
biological_process	GO:0009628	response to abiotic stimulus	6.00e-01	8.33e-01	3	64	349	7267	4.69%	4.80%	0.86%	0.88%	134 completed genes	Gpr98,Mkks,Tulp1
biological_process	GO:0034654	nucleobase-containing compound biosynthetic process	6.08e-01	8.42e-01	1	64	105	7267	1.56%	1.44%	0.95%	0.88%	134 completed genes	Mlf1
biological_process	GO:0043405	regulation of MAP kinase activity	6.11e-01	8.45e-01	1	64	106	7267	1.56%	1.46%	0.94%	0.88%	134 completed genes	Nup62
biological_process	GO:0042471	ear morphogenesis	6.25e-01	8.62e-01	1	64	110	7267	1.56%	1.51%	0.91%	0.88%	134 completed genes	Wdr19
biological_process	GO:0051716	cellular response to stimulus	6.34e-01	8.68e-01	15	64	1788	7267	23.44%	24.60%	0.84%	0.88%	134 completed genes	Bbs2,Bbs4,Bbs7,Cc2d2a,Ift122,Ift172,Ift52,Ift80,Ift88,Mkks,Ssna1,Ttc21b,Tulp1,Tulp3,Wdr19
biological_process	GO:0045936	negative regulation of phosphate metabolic process	6.35e-01	8.68e-01	1	64	113	7267	1.56%	1.55%	0.88%	0.88%	134 completed genes	Nup62
biological_process	GO:0010563	negative regulation of phosphorus metabolic process	6.35e-01	8.68e-01	1	64	113	7267	1.56%	1.55%	0.88%	0.88%	134 completed genes	Nup62
biological_process	GO:0048583	regulation of response to stimulus	6.35e-01	8.68e-01	10	64	1206	7267	15.62%	16.60%	0.83%	0.88%	134 completed genes	Bbs2,Bbs4,Fuz,Glis2,Ift122,Ift80,Intu,Mkks,Nup62,Tulp3
biological_process	GO:0065008	regulation of biological quality	6.36e-01	8.68e-01	10	64	1207	7267	15.62%	16.61%	0.83%	0.88%	134 completed genes	Bbs1,Bbs2,Bbs4,Mak,Mkks,Nin,Pcm1,Rab17,Tulp1,Ush2a
biological_process	GO:0010817	regulation of hormone levels	6.38e-01	8.68e-01	1	64	114	7267	1.56%	1.57%	0.88%	0.88%	134 completed genes	Bbs1
biological_process	GO:0009416	response to light stimulus	6.38e-01	8.68e-01	1	64	114	7267	1.56%	1.57%	0.88%	0.88%	134 completed genes	Tulp1
biological_process	GO:0044255	cellular lipid metabolic process	6.41e-01	8.68e-01	2	64	245	7267	3.12%	3.37%	0.82%	0.88%	134 completed genes	Bbs1,Ocrl
biological_process	GO:0001503	ossification	6.41e-01	8.68e-01	1	64	115	7267	1.56%	1.58%	0.87%	0.88%	134 completed genes	Ift80
biological_process	GO:1901214	regulation of neuron death	6.41e-01	8.68e-01	1	64	115	7267	1.56%	1.58%	0.87%	0.88%	134 completed genes	Rilpl1
biological_process	GO:0006468	protein phosphorylation	6.43e-01	8.69e-01	2	64	246	7267	3.12%	3.39%	0.81%	0.88%	134 completed genes	Nek2,Ttbk2
biological_process	GO:0031400	negative regulation of protein modification process	6.54e-01	8.82e-01	1	64	119	7267	1.56%	1.64%	0.84%	0.88%	134 completed genes	Nup62
biological_process	GO:0006886	intracellular protein transport	6.57e-01	8.84e-01	1	64	120	7267	1.56%	1.65%	0.83%	0.88%	134 completed genes	Nup214
biological_process	GO:0048812	neuron projection morphogenesis	6.61e-01	8.88e-01	2	64	254	7267	3.12%	3.50%	0.79%	0.88%	134 completed genes	Dcdc2a,Ttc8
biological_process	GO:0007611	learning or memory	6.63e-01	8.89e-01	1	64	122	7267	1.56%	1.68%	0.82%	0.88%	134 completed genes	4930444A02Rik
biological_process	GO:0050890	cognition	6.66e-01	8.90e-01	1	64	123	7267	1.56%	1.69%	0.81%	0.88%	134 completed genes	4930444A02Rik
biological_process	GO:0030155	regulation of cell adhesion	6.66e-01	8.90e-01	1	64	123	7267	1.56%	1.69%	0.81%	0.88%	134 completed genes	Ift74
biological_process	GO:2000027	regulation of organ morphogenesis	6.69e-01	8.92e-01	1	64	124	7267	1.56%	1.71%	0.81%	0.88%	134 completed genes	Ift88
biological_process	GO:0010975	regulation of neuron projection development	6.72e-01	8.94e-01	1	64	125	7267	1.56%	1.72%	0.80%	0.88%	134 completed genes	Rab17
biological_process	GO:0040007	growth	6.74e-01	8.94e-01	2	64	260	7267	3.12%	3.58%	0.77%	0.88%	134 completed genes	Bbs1,Ttc8
biological_process	GO:0030198	extracellular matrix organization	6.75e-01	8.94e-01	1	64	126	7267	1.56%	1.73%	0.79%	0.88%	134 completed genes	Nphp3
biological_process	GO:0043933	macromolecular complex subunit organization	6.76e-01	8.94e-01	2	64	261	7267	3.12%	3.59%	0.77%	0.88%	134 completed genes	Mkks,Nek2
biological_process	GO:0043062	extracellular structure organization	6.78e-01	8.96e-01	1	64	127	7267	1.56%	1.75%	0.79%	0.88%	134 completed genes	Nphp3
biological_process	GO:0009966	regulation of signal transduction	6.79e-01	8.96e-01	7	64	887	7267	10.94%	12.21%	0.79%	0.88%	134 completed genes	Fuz,Glis2,Ift122,Ift80,Intu,Nup62,Tulp3
biological_process	GO:0018130	heterocycle biosynthetic process	6.81e-01	8.96e-01	1	64	128	7267	1.56%	1.76%	0.78%	0.88%	134 completed genes	Mlf1
biological_process	GO:0071900	regulation of protein serine/threonine kinase activity	6.92e-01	9.09e-01	1	64	132	7267	1.56%	1.82%	0.76%	0.88%	134 completed genes	Nup62
biological_process	GO:0048754	branching morphogenesis of an epithelial tube	7.00e-01	9.18e-01	1	64	135	7267	1.56%	1.86%	0.74%	0.88%	134 completed genes	Mks1
biological_process	GO:0007411	axon guidance	7.08e-01	9.25e-01	1	64	138	7267	1.56%	1.90%	0.72%	0.88%	134 completed genes	Ttc8
biological_process	GO:0097485	neuron projection guidance	7.08e-01	9.25e-01	1	64	138	7267	1.56%	1.90%	0.72%	0.88%	134 completed genes	Ttc8
biological_process	GO:0032270	positive regulation of cellular protein metabolic process	7.09e-01	9.25e-01	2	64	278	7267	3.12%	3.83%	0.72%	0.88%	134 completed genes	Ift52,Ift88
biological_process	GO:0071705	nitrogen compound transport	7.11e-01	9.26e-01	1	64	139	7267	1.56%	1.91%	0.72%	0.88%	134 completed genes	Nup214
biological_process	GO:0019438	aromatic compound biosynthetic process	7.14e-01	9.27e-01	1	64	140	7267	1.56%	1.93%	0.71%	0.88%	134 completed genes	Mlf1
biological_process	GO:0009314	response to radiation	7.19e-01	9.32e-01	1	64	142	7267	1.56%	1.95%	0.70%	0.88%	134 completed genes	Tulp1
biological_process	GO:0044271	cellular nitrogen compound biosynthetic process	7.24e-01	9.37e-01	1	64	144	7267	1.56%	1.98%	0.69%	0.88%	134 completed genes	Mlf1
biological_process	GO:0032879	regulation of localization	7.29e-01	9.42e-01	5	64	681	7267	7.81%	9.37%	0.73%	0.88%	134 completed genes	Bbs1,Bbs2,Bbs4,Mkks,Ttc8
biological_process	GO:0009719	response to endogenous stimulus	7.30e-01	9.42e-01	3	64	424	7267	4.69%	5.83%	0.71%	0.88%	134 completed genes	Bbs2,Bbs4,Mkks
biological_process	GO:0008544	epidermis development	7.34e-01	9.43e-01	1	64	148	7267	1.56%	2.04%	0.68%	0.88%	134 completed genes	Fuz
biological_process	GO:0022604	regulation of cell morphogenesis	7.34e-01	9.43e-01	1	64	148	7267	1.56%	2.04%	0.68%	0.88%	134 completed genes	Bbs4
biological_process	GO:0032269	negative regulation of cellular protein metabolic process	7.38e-01	9.47e-01	1	64	150	7267	1.56%	2.06%	0.67%	0.88%	134 completed genes	Nup62
biological_process	GO:0030324	lung development	7.41e-01	9.47e-01	1	64	151	7267	1.56%	2.08%	0.66%	0.88%	134 completed genes	Ift88
biological_process	GO:0043086	negative regulation of catalytic activity	7.41e-01	9.47e-01	1	64	151	7267	1.56%	2.08%	0.66%	0.88%	134 completed genes	Nup62
biological_process	GO:0030323	respiratory tube development	7.45e-01	9.51e-01	1	64	153	7267	1.56%	2.11%	0.65%	0.88%	134 completed genes	Ift88
biological_process	GO:0050767	regulation of neurogenesis	7.47e-01	9.51e-01	2	64	299	7267	3.12%	4.11%	0.67%	0.88%	134 completed genes	Pcm1,Rab17
biological_process	GO:0016070	RNA metabolic process	7.50e-01	9.53e-01	1	64	155	7267	1.56%	2.13%	0.65%	0.88%	134 completed genes	Mlf1
biological_process	GO:0032940	secretion by cell	7.54e-01	9.57e-01	1	64	157	7267	1.56%	2.16%	0.64%	0.88%	134 completed genes	Stx3
biological_process	GO:0016310	phosphorylation	7.55e-01	9.57e-01	2	64	304	7267	3.12%	4.18%	0.66%	0.88%	134 completed genes	Nek2,Ttbk2
biological_process	GO:0061138	morphogenesis of a branching epithelium	7.61e-01	9.62e-01	1	64	160	7267	1.56%	2.20%	0.62%	0.88%	134 completed genes	Mks1
biological_process	GO:0019220	regulation of phosphate metabolic process	7.63e-01	9.63e-01	3	64	447	7267	4.69%	6.15%	0.67%	0.88%	134 completed genes	Cep290,Nphp3,Nup62
biological_process	GO:0010629	negative regulation of gene expression	7.66e-01	9.65e-01	4	64	583	7267	6.25%	8.02%	0.69%	0.88%	134 completed genes	Bbs2,Bbs4,Glis2,Mkks
biological_process	GO:0048864	stem cell development	7.67e-01	9.65e-01	1	64	163	7267	1.56%	2.24%	0.61%	0.88%	134 completed genes	Pcm1
biological_process	GO:0051174	regulation of phosphorus metabolic process	7.68e-01	9.65e-01	3	64	451	7267	4.69%	6.21%	0.67%	0.88%	134 completed genes	Cep290,Nphp3,Nup62
biological_process	GO:1901362	organic cyclic compound biosynthetic process	7.69e-01	9.65e-01	1	64	164	7267	1.56%	2.26%	0.61%	0.88%	134 completed genes	Mlf1
biological_process	GO:0019538	protein metabolic process	7.75e-01	9.69e-01	6	64	850	7267	9.38%	11.70%	0.71%	0.88%	134 completed genes	Dync2h1,Ift172,Ift88,Nek2,Ttbk2,Ttll6
biological_process	GO:0001763	morphogenesis of a branching structure	7.76e-01	9.69e-01	1	64	167	7267	1.56%	2.30%	0.60%	0.88%	134 completed genes	Mks1
biological_process	GO:0032880	regulation of protein localization	7.84e-01	9.77e-01	1	64	171	7267	1.56%	2.35%	0.58%	0.88%	134 completed genes	Ttc8
biological_process	GO:0043588	skin development	7.95e-01	9.90e-01	1	64	177	7267	1.56%	2.44%	0.56%	0.88%	134 completed genes	Fuz
biological_process	GO:0051241	negative regulation of multicellular organismal process	7.99e-01	9.93e-01	1	64	179	7267	1.56%	2.46%	0.56%	0.88%	134 completed genes	Bbs2
biological_process	GO:0007186	G-protein coupled receptor signaling pathway	8.06e-01	9.98e-01	1	64	183	7267	1.56%	2.52%	0.55%	0.88%	134 completed genes	Tulp1
biological_process	GO:0051248	negative regulation of protein metabolic process	8.06e-01	9.98e-01	1	64	183	7267	1.56%	2.52%	0.55%	0.88%	134 completed genes	Nup62
biological_process	GO:0051247	positive regulation of protein metabolic process	8.08e-01	9.99e-01	2	64	340	7267	3.12%	4.68%	0.59%	0.88%	134 completed genes	Ift52,Ift88
biological_process	GO:0010605	negative regulation of macromolecule metabolic process	8.11e-01	1.00e+00	5	64	757	7267	7.81%	10.42%	0.66%	0.88%	134 completed genes	Bbs2,Bbs4,Glis2,Mkks,Nup62
biological_process	GO:0009952	anterior/posterior pattern specification	8.16e-01	1.00e+00	1	64	189	7267	1.56%	2.60%	0.53%	0.88%	134 completed genes	Ift88
biological_process	GO:0032268	regulation of cellular protein metabolic process	8.18e-01	1.00e+00	3	64	492	7267	4.69%	6.77%	0.61%	0.88%	134 completed genes	Ift52,Ift88,Nup62
biological_process	GO:0022402	cell cycle process	8.24e-01	1.00e+00	1	64	194	7267	1.56%	2.67%	0.52%	0.88%	134 completed genes	Nek2
biological_process	GO:0051276	chromosome organization	8.24e-01	1.00e+00	1	64	194	7267	1.56%	2.67%	0.52%	0.88%	134 completed genes	Nek2
biological_process	GO:0023051	regulation of signaling	8.28e-01	1.00e+00	7	64	1039	7267	10.94%	14.30%	0.67%	0.88%	134 completed genes	Fuz,Glis2,Ift122,Ift80,Intu,Nup62,Tulp3
biological_process	GO:0010646	regulation of cell communication	8.30e-01	1.00e+00	7	64	1041	7267	10.94%	14.33%	0.67%	0.88%	134 completed genes	Fuz,Glis2,Ift122,Ift80,Intu,Nup62,Tulp3
biological_process	GO:0006935	chemotaxis	8.34e-01	1.00e+00	1	64	200	7267	1.56%	2.75%	0.50%	0.88%	134 completed genes	Ttc8
biological_process	GO:0019637	organophosphate metabolic process	8.34e-01	1.00e+00	1	64	200	7267	1.56%	2.75%	0.50%	0.88%	134 completed genes	Ocrl
biological_process	GO:0042330	taxis	8.34e-01	1.00e+00	1	64	200	7267	1.56%	2.75%	0.50%	0.88%	134 completed genes	Ttc8
biological_process	GO:0045859	regulation of protein kinase activity	8.35e-01	1.00e+00	1	64	201	7267	1.56%	2.77%	0.50%	0.88%	134 completed genes	Nup62
biological_process	GO:0022603	regulation of anatomical structure morphogenesis	8.36e-01	1.00e+00	2	64	362	7267	3.12%	4.98%	0.55%	0.88%	134 completed genes	Bbs4,Ift88
biological_process	GO:0045596	negative regulation of cell differentiation	8.37e-01	1.00e+00	2	64	363	7267	3.12%	5.00%	0.55%	0.88%	134 completed genes	Nphp3,Pcm1
biological_process	GO:0007049	cell cycle	8.41e-01	1.00e+00	1	64	205	7267	1.56%	2.82%	0.49%	0.88%	134 completed genes	Nek2
biological_process	GO:0033043	regulation of organelle organization	8.45e-01	1.00e+00	1	64	208	7267	1.56%	2.86%	0.48%	0.88%	134 completed genes	Bbs4
biological_process	GO:0046903	secretion	8.45e-01	1.00e+00	1	64	208	7267	1.56%	2.86%	0.48%	0.88%	134 completed genes	Stx3
biological_process	GO:0043408	regulation of MAPK cascade	8.47e-01	1.00e+00	1	64	209	7267	1.56%	2.88%	0.48%	0.88%	134 completed genes	Nup62
biological_process	GO:0009892	negative regulation of metabolic process	8.48e-01	1.00e+00	5	64	800	7267	7.81%	11.01%	0.62%	0.88%	134 completed genes	Bbs2,Bbs4,Glis2,Mkks,Nup62
biological_process	GO:0043549	regulation of kinase activity	8.54e-01	1.00e+00	1	64	214	7267	1.56%	2.94%	0.47%	0.88%	134 completed genes	Nup62
biological_process	GO:0048863	stem cell differentiation	8.56e-01	1.00e+00	1	64	216	7267	1.56%	2.97%	0.46%	0.88%	134 completed genes	Pcm1
biological_process	GO:0071702	organic substance transport	8.59e-01	1.00e+00	2	64	383	7267	3.12%	5.27%	0.52%	0.88%	134 completed genes	Cep290,Nup214
biological_process	GO:0007409	axonogenesis	8.60e-01	1.00e+00	1	64	219	7267	1.56%	3.01%	0.46%	0.88%	134 completed genes	Ttc8
biological_process	GO:0051338	regulation of transferase activity	8.61e-01	1.00e+00	1	64	220	7267	1.56%	3.03%	0.45%	0.88%	134 completed genes	Nup62
biological_process	GO:0060284	regulation of cell development	8.63e-01	1.00e+00	2	64	387	7267	3.12%	5.33%	0.52%	0.88%	134 completed genes	Pcm1,Rab17
biological_process	GO:0007268	synaptic transmission	8.63e-01	1.00e+00	1	64	221	7267	1.56%	3.04%	0.45%	0.88%	134 completed genes	Rab17
biological_process	GO:0061564	axon development	8.64e-01	1.00e+00	1	64	222	7267	1.56%	3.05%	0.45%	0.88%	134 completed genes	Ttc8
biological_process	GO:0006955	immune response	8.66e-01	1.00e+00	1	64	224	7267	1.56%	3.08%	0.45%	0.88%	134 completed genes	Rab17
biological_process	GO:0006796	phosphate-containing compound metabolic process	8.70e-01	1.00e+00	3	64	547	7267	4.69%	7.53%	0.55%	0.88%	134 completed genes	Nek2,Ocrl,Ttbk2
biological_process	GO:0034645	cellular macromolecule biosynthetic process	8.73e-01	1.00e+00	1	64	230	7267	1.56%	3.16%	0.43%	0.88%	134 completed genes	Mlf1
biological_process	GO:0045664	regulation of neuron differentiation	8.73e-01	1.00e+00	1	64	230	7267	1.56%	3.16%	0.43%	0.88%	134 completed genes	Rab17
biological_process	GO:0006793	phosphorus metabolic process	8.80e-01	1.00e+00	3	64	559	7267	4.69%	7.69%	0.54%	0.88%	134 completed genes	Nek2,Ocrl,Ttbk2
biological_process	GO:0050896	response to stimulus	8.81e-01	1.00e+00	20	64	2729	7267	31.25%	37.55%	0.73%	0.88%	134 completed genes	4930444A02Rik,Bbs1,Bbs2,Bbs4,Bbs7,Cc2d2a,Gpr98,Ift122,Ift172,Ift52,Ift80,Ift88,Mkks,Rab17,Ssna1,Ttc21b,Ttc8,Tulp1,Tulp3,Wdr19
biological_process	GO:0009059	macromolecule biosynthetic process	8.85e-01	1.00e+00	1	64	240	7267	1.56%	3.30%	0.42%	0.88%	134 completed genes	Mlf1
biological_process	GO:0051130	positive regulation of cellular component organization	8.85e-01	1.00e+00	1	64	240	7267	1.56%	3.30%	0.42%	0.88%	134 completed genes	Bbs4
biological_process	GO:0051726	regulation of cell cycle	8.90e-01	1.00e+00	1	64	245	7267	1.56%	3.37%	0.41%	0.88%	134 completed genes	Nup214
biological_process	GO:0008285	negative regulation of cell proliferation	9.03e-01	1.00e+00	1	64	259	7267	1.56%	3.56%	0.39%	0.88%	134 completed genes	Nup62
biological_process	GO:0051093	negative regulation of developmental process	9.04e-01	1.00e+00	2	64	436	7267	3.12%	6.00%	0.46%	0.88%	134 completed genes	Nphp3,Pcm1
biological_process	GO:0006464	cellular protein modification process	9.09e-01	1.00e+00	3	64	602	7267	4.69%	8.28%	0.50%	0.88%	134 completed genes	Nek2,Ttbk2,Ttll6
biological_process	GO:0036211	protein modification process	9.09e-01	1.00e+00	3	64	602	7267	4.69%	8.28%	0.50%	0.88%	134 completed genes	Nek2,Ttbk2,Ttll6
biological_process	GO:0051246	regulation of protein metabolic process	9.09e-01	1.00e+00	3	64	602	7267	4.69%	8.28%	0.50%	0.88%	134 completed genes	Ift52,Ift88,Nup62
biological_process	GO:0071310	cellular response to organic substance	9.10e-01	1.00e+00	3	64	604	7267	4.69%	8.31%	0.50%	0.88%	134 completed genes	Bbs2,Bbs4,Mkks
biological_process	GO:0050793	regulation of developmental process	9.30e-01	1.00e+00	6	64	1081	7267	9.38%	14.88%	0.56%	0.88%	134 completed genes	Bbs4,Ift88,Nphp3,Pcm1,Rab17,Tulp3
biological_process	GO:0043412	macromolecule modification	9.31e-01	1.00e+00	3	64	642	7267	4.69%	8.83%	0.47%	0.88%	134 completed genes	Nek2,Ttbk2,Ttll6
biological_process	GO:0043170	macromolecule metabolic process	9.32e-01	1.00e+00	7	64	1226	7267	10.94%	16.87%	0.57%	0.88%	134 completed genes	Dync2h1,Ift172,Ift88,Mlf1,Nek2,Ttbk2,Ttll6
biological_process	GO:0010627	regulation of intracellular protein kinase cascade	9.34e-01	1.00e+00	1	64	301	7267	1.56%	4.14%	0.33%	0.88%	134 completed genes	Nup62
biological_process	GO:0050794	regulation of cellular process	9.34e-01	1.00e+00	27	64	3691	7267	42.19%	50.79%	0.73%	0.88%	134 completed genes	Bbs1,Bbs2,Bbs4,Bbs7,Cc2d2a,Cep290,Fuz,Glis2,Ift122,Ift172,Ift52,Ift74,Ift80,Ift88,Intu,Mkks,Nphp3,Nup214,Nup62,Pcm1,Rab17,Rilpl1,Ssna1,Ttc21b,Tulp1,Tulp3,Wdr19
biological_process	GO:0008283	cell proliferation	9.35e-01	1.00e+00	1	64	303	7267	1.56%	4.17%	0.33%	0.88%	134 completed genes	Pcm1
biological_process	GO:0019226	transmission of nerve impulse	9.38e-01	1.00e+00	1	64	307	7267	1.56%	4.22%	0.33%	0.88%	134 completed genes	Rab17
biological_process	GO:0065009	regulation of molecular function	9.38e-01	1.00e+00	3	64	658	7267	4.69%	9.05%	0.46%	0.88%	134 completed genes	Glis2,Nek2,Nup62
biological_process	GO:0001944	vasculature development	9.40e-01	1.00e+00	1	64	311	7267	1.56%	4.28%	0.32%	0.88%	134 completed genes	Ift88
biological_process	GO:0035637	multicellular organismal signaling	9.46e-01	1.00e+00	1	64	322	7267	1.56%	4.43%	0.31%	0.88%	134 completed genes	Rab17
biological_process	GO:0007267	cell-cell signaling	9.47e-01	1.00e+00	1	64	324	7267	1.56%	4.46%	0.31%	0.88%	134 completed genes	Rab17
biological_process	GO:0045944	positive regulation of transcription from RNA polymerase II promoter	9.48e-01	1.00e+00	2	64	516	7267	3.12%	7.10%	0.39%	0.88%	134 completed genes	Glis2,Ift74
biological_process	GO:0001932	regulation of protein phosphorylation	9.50e-01	1.00e+00	1	64	331	7267	1.56%	4.55%	0.30%	0.88%	134 completed genes	Nup62
biological_process	GO:0044267	cellular protein metabolic process	9.52e-01	1.00e+00	3	64	695	7267	4.69%	9.56%	0.43%	0.88%	134 completed genes	Nek2,Ttbk2,Ttll6
biological_process	GO:2000026	regulation of multicellular organismal development	9.52e-01	1.00e+00	4	64	853	7267	6.25%	11.74%	0.47%	0.88%	134 completed genes	Ift88,Pcm1,Rab17,Tulp3
biological_process	GO:0044238	primary metabolic process	9.57e-01	1.00e+00	10	64	1715	7267	15.62%	23.60%	0.58%	0.88%	134 completed genes	Bbs1,Dync2h1,Ift172,Ift88,Mlf1,Nek2,Nphp3,Ocrl,Ttbk2,Ttll6
biological_process	GO:0051128	regulation of cellular component organization	9.57e-01	1.00e+00	2	64	540	7267	3.12%	7.43%	0.37%	0.88%	134 completed genes	Bbs4,Rab17
biological_process	GO:0090304	nucleic acid metabolic process	9.60e-01	1.00e+00	1	64	354	7267	1.56%	4.87%	0.28%	0.88%	134 completed genes	Mlf1
biological_process	GO:0042325	regulation of phosphorylation	9.60e-01	1.00e+00	1	64	355	7267	1.56%	4.89%	0.28%	0.88%	134 completed genes	Nup62
biological_process	GO:0000122	negative regulation of transcription from RNA polymerase II promoter	9.61e-01	1.00e+00	1	64	358	7267	1.56%	4.93%	0.28%	0.88%	134 completed genes	Glis2
biological_process	GO:0070887	cellular response to chemical stimulus	9.63e-01	1.00e+00	3	64	731	7267	4.69%	10.06%	0.41%	0.88%	134 completed genes	Bbs2,Bbs4,Mkks
biological_process	GO:0030097	hemopoiesis	9.63e-01	1.00e+00	1	64	363	7267	1.56%	5.00%	0.28%	0.88%	134 completed genes	Mlf1
biological_process	GO:0051239	regulation of multicellular organismal process	9.72e-01	1.00e+00	7	64	1380	7267	10.94%	18.99%	0.51%	0.88%	134 completed genes	Bbs2,Bbs4,Ift88,Mkks,Pcm1,Rab17,Tulp3
biological_process	GO:0065007	biological regulation	9.75e-01	1.00e+00	32	64	4450	7267	50.00%	61.24%	0.72%	0.88%	134 completed genes	Bbs1,Bbs2,Bbs4,Bbs7,Cc2d2a,Cep290,Fuz,Glis2,Ift122,Ift172,Ift52,Ift74,Ift80,Ift88,Intu,Mak,Mkks,Nek2,Nin,Nphp3,Nup214,Nup62,Pcm1,Rab17,Rilpl1,Ssna1,Ttc21b,Ttc8,Tulp1,Tulp3,Ush2a,Wdr19
biological_process	GO:0031399	regulation of protein modification process	9.76e-01	1.00e+00	1	64	410	7267	1.56%	5.64%	0.24%	0.88%	134 completed genes	Nup62
biological_process	GO:0044710	single-organism metabolic process	9.76e-01	1.00e+00	3	64	792	7267	4.69%	10.90%	0.38%	0.88%	134 completed genes	Bbs1,Nphp3,Ocrl
biological_process	GO:0048534	hematopoietic or lymphoid organ development	9.76e-01	1.00e+00	1	64	411	7267	1.56%	5.66%	0.24%	0.88%	134 completed genes	Mlf1
biological_process	GO:0009967	positive regulation of signal transduction	9.77e-01	1.00e+00	1	64	413	7267	1.56%	5.68%	0.24%	0.88%	134 completed genes	Ift80
biological_process	GO:0071704	organic substance metabolic process	9.78e-01	1.00e+00	10	64	1834	7267	15.62%	25.24%	0.55%	0.88%	134 completed genes	Bbs1,Dync2h1,Ift172,Ift88,Mlf1,Nek2,Nphp3,Ocrl,Ttbk2,Ttll6
biological_process	GO:0045595	regulation of cell differentiation	9.79e-01	1.00e+00	3	64	806	7267	4.69%	11.09%	0.37%	0.88%	134 completed genes	Nphp3,Pcm1,Rab17
biological_process	GO:0048519	negative regulation of biological process	9.79e-01	1.00e+00	10	64	1845	7267	15.62%	25.39%	0.54%	0.88%	134 completed genes	Bbs2,Bbs4,Glis2,Ift122,Ift80,Mkks,Nphp3,Nup62,Pcm1,Tulp3
biological_process	GO:0002520	immune system development	9.80e-01	1.00e+00	1	64	431	7267	1.56%	5.93%	0.23%	0.88%	134 completed genes	Mlf1
biological_process	GO:0031325	positive regulation of cellular metabolic process	9.81e-01	1.00e+00	4	64	986	7267	6.25%	13.57%	0.41%	0.88%	134 completed genes	Glis2,Ift52,Ift74,Ift88
biological_process	GO:0010647	positive regulation of cell communication	9.81e-01	1.00e+00	1	64	436	7267	1.56%	6.00%	0.23%	0.88%	134 completed genes	Ift80
biological_process	GO:0023056	positive regulation of signaling	9.81e-01	1.00e+00	1	64	436	7267	1.56%	6.00%	0.23%	0.88%	134 completed genes	Ift80
biological_process	GO:0010033	response to organic substance	9.83e-01	1.00e+00	3	64	835	7267	4.69%	11.49%	0.36%	0.88%	134 completed genes	Bbs2,Bbs4,Mkks
biological_process	GO:0044249	cellular biosynthetic process	9.83e-01	1.00e+00	1	64	447	7267	1.56%	6.15%	0.22%	0.88%	134 completed genes	Mlf1
biological_process	GO:0045893	positive regulation of transcription, DNA-dependent	9.84e-01	1.00e+00	2	64	660	7267	3.12%	9.08%	0.30%	0.88%	134 completed genes	Glis2,Ift74
biological_process	GO:0051254	positive regulation of RNA metabolic process	9.84e-01	1.00e+00	2	64	666	7267	3.12%	9.16%	0.30%	0.88%	134 completed genes	Glis2,Ift74
biological_process	GO:0010604	positive regulation of macromolecule metabolic process	9.85e-01	1.00e+00	4	64	1017	7267	6.25%	13.99%	0.39%	0.88%	134 completed genes	Glis2,Ift52,Ift74,Ift88
biological_process	GO:0042221	response to chemical stimulus	9.86e-01	1.00e+00	5	64	1185	7267	7.81%	16.31%	0.42%	0.88%	134 completed genes	Bbs1,Bbs2,Bbs4,Mkks,Ttc8
biological_process	GO:0051094	positive regulation of developmental process	9.86e-01	1.00e+00	1	64	468	7267	1.56%	6.44%	0.21%	0.88%	134 completed genes	Bbs4
biological_process	GO:1901576	organic substance biosynthetic process	9.87e-01	1.00e+00	1	64	471	7267	1.56%	6.48%	0.21%	0.88%	134 completed genes	Mlf1
biological_process	GO:0031324	negative regulation of cellular metabolic process	9.87e-01	1.00e+00	2	64	687	7267	3.12%	9.45%	0.29%	0.88%	134 completed genes	Glis2,Nup62
biological_process	GO:0051704	multi-organism process	9.87e-01	1.00e+00	1	64	476	7267	1.56%	6.55%	0.21%	0.88%	134 completed genes	Mkks
biological_process	GO:0050790	regulation of catalytic activity	9.87e-01	1.00e+00	1	64	476	7267	1.56%	6.55%	0.21%	0.88%	134 completed genes	Nup62
biological_process	GO:0050789	regulation of biological process	9.87e-01	1.00e+00	28	64	4131	7267	43.75%	56.85%	0.68%	0.88%	134 completed genes	Bbs1,Bbs2,Bbs4,Bbs7,Cc2d2a,Cep290,Fuz,Glis2,Ift122,Ift172,Ift52,Ift74,Ift80,Ift88,Intu,Mkks,Nphp3,Nup214,Nup62,Pcm1,Rab17,Rilpl1,Ssna1,Ttc21b,Ttc8,Tulp1,Tulp3,Wdr19
biological_process	GO:0045892	negative regulation of transcription, DNA-dependent	9.88e-01	1.00e+00	1	64	487	7267	1.56%	6.70%	0.21%	0.88%	134 completed genes	Glis2
biological_process	GO:0045935	positive regulation of nucleobase-containing compound metabolic process	9.89e-01	1.00e+00	2	64	704	7267	3.12%	9.69%	0.28%	0.88%	134 completed genes	Glis2,Ift74
biological_process	GO:0009058	biosynthetic process	9.89e-01	1.00e+00	1	64	493	7267	1.56%	6.78%	0.20%	0.88%	134 completed genes	Mlf1
biological_process	GO:0006139	nucleobase-containing compound metabolic process	9.89e-01	1.00e+00	1	64	495	7267	1.56%	6.81%	0.20%	0.88%	134 completed genes	Mlf1
biological_process	GO:0051253	negative regulation of RNA metabolic process	9.89e-01	1.00e+00	1	64	497	7267	1.56%	6.84%	0.20%	0.88%	134 completed genes	Glis2
biological_process	GO:0051173	positive regulation of nitrogen compound metabolic process	9.90e-01	1.00e+00	2	64	720	7267	3.12%	9.91%	0.28%	0.88%	134 completed genes	Glis2,Ift74
biological_process	GO:0009893	positive regulation of metabolic process	9.90e-01	1.00e+00	4	64	1079	7267	6.25%	14.85%	0.37%	0.88%	134 completed genes	Glis2,Ift52,Ift74,Ift88
biological_process	GO:0010557	positive regulation of macromolecule biosynthetic process	9.90e-01	1.00e+00	2	64	723	7267	3.12%	9.95%	0.28%	0.88%	134 completed genes	Glis2,Ift74
biological_process	GO:0010628	positive regulation of gene expression	9.91e-01	1.00e+00	2	64	726	7267	3.12%	9.99%	0.28%	0.88%	134 completed genes	Glis2,Ift74
biological_process	GO:2000113	negative regulation of cellular macromolecule biosynthetic process	9.91e-01	1.00e+00	1	64	510	7267	1.56%	7.02%	0.20%	0.88%	134 completed genes	Glis2
biological_process	GO:0044260	cellular macromolecule metabolic process	9.91e-01	1.00e+00	4	64	1093	7267	6.25%	15.04%	0.37%	0.88%	134 completed genes	Mlf1,Nek2,Ttbk2,Ttll6
biological_process	GO:0045934	negative regulation of nucleobase-containing compound metabolic process	9.91e-01	1.00e+00	1	64	518	7267	1.56%	7.13%	0.19%	0.88%	134 completed genes	Glis2
biological_process	GO:0051172	negative regulation of nitrogen compound metabolic process	9.92e-01	1.00e+00	1	64	521	7267	1.56%	7.17%	0.19%	0.88%	134 completed genes	Glis2
biological_process	GO:0010558	negative regulation of macromolecule biosynthetic process	9.92e-01	1.00e+00	1	64	528	7267	1.56%	7.27%	0.19%	0.88%	134 completed genes	Glis2
biological_process	GO:0031328	positive regulation of cellular biosynthetic process	9.93e-01	1.00e+00	2	64	756	7267	3.12%	10.40%	0.26%	0.88%	134 completed genes	Glis2,Ift74
biological_process	GO:0009891	positive regulation of biosynthetic process	9.93e-01	1.00e+00	2	64	763	7267	3.12%	10.50%	0.26%	0.88%	134 completed genes	Glis2,Ift74
biological_process	GO:0046483	heterocycle metabolic process	9.93e-01	1.00e+00	1	64	542	7267	1.56%	7.46%	0.18%	0.88%	134 completed genes	Mlf1
biological_process	GO:0031327	negative regulation of cellular biosynthetic process	9.93e-01	1.00e+00	1	64	542	7267	1.56%	7.46%	0.18%	0.88%	134 completed genes	Glis2
biological_process	GO:0009890	negative regulation of biosynthetic process	9.94e-01	1.00e+00	1	64	548	7267	1.56%	7.54%	0.18%	0.88%	134 completed genes	Glis2
biological_process	GO:0002376	immune system process	9.94e-01	1.00e+00	2	64	773	7267	3.12%	10.64%	0.26%	0.88%	134 completed genes	Mlf1,Rab17
biological_process	GO:0048523	negative regulation of cellular process	9.94e-01	1.00e+00	7	64	1623	7267	10.94%	22.33%	0.43%	0.88%	134 completed genes	Glis2,Ift122,Ift80,Nphp3,Nup62,Pcm1,Tulp3
biological_process	GO:0048584	positive regulation of response to stimulus	9.95e-01	1.00e+00	1	64	568	7267	1.56%	7.82%	0.18%	0.88%	134 completed genes	Ift80
biological_process	GO:0080090	regulation of primary metabolic process	9.95e-01	1.00e+00	8	64	1783	7267	12.50%	24.54%	0.45%	0.88%	134 completed genes	Bbs4,Cep290,Glis2,Ift52,Ift74,Ift88,Nphp3,Nup62
biological_process	GO:0006725	cellular aromatic compound metabolic process	9.95e-01	1.00e+00	1	64	573	7267	1.56%	7.88%	0.17%	0.88%	134 completed genes	Mlf1
biological_process	GO:0010941	regulation of cell death	9.95e-01	1.00e+00	1	64	579	7267	1.56%	7.97%	0.17%	0.88%	134 completed genes	Rilpl1
biological_process	GO:0034641	cellular nitrogen compound metabolic process	9.96e-01	1.00e+00	1	64	587	7267	1.56%	8.08%	0.17%	0.88%	134 completed genes	Mlf1
biological_process	GO:0006357	regulation of transcription from RNA polymerase II promoter	9.96e-01	1.00e+00	2	64	834	7267	3.12%	11.48%	0.24%	0.88%	134 completed genes	Glis2,Ift74
biological_process	GO:0042127	regulation of cell proliferation	9.98e-01	1.00e+00	1	64	655	7267	1.56%	9.01%	0.15%	0.88%	134 completed genes	Nup62
biological_process	GO:1901360	organic cyclic compound metabolic process	9.98e-01	1.00e+00	1	64	663	7267	1.56%	9.12%	0.15%	0.88%	134 completed genes	Mlf1
biological_process	GO:0060255	regulation of macromolecule metabolic process	9.98e-01	1.00e+00	8	64	1916	7267	12.50%	26.37%	0.42%	0.88%	134 completed genes	Bbs2,Bbs4,Glis2,Ift52,Ift74,Ift88,Mkks,Nup62
biological_process	GO:0031323	regulation of cellular metabolic process	9.98e-01	1.00e+00	7	64	1781	7267	10.94%	24.51%	0.39%	0.88%	134 completed genes	Cep290,Glis2,Ift52,Ift74,Ift88,Nphp3,Nup62
biological_process	GO:0019222	regulation of metabolic process	9.98e-01	1.00e+00	10	64	2228	7267	15.62%	30.66%	0.45%	0.88%	134 completed genes	Bbs2,Bbs4,Cep290,Glis2,Ift52,Ift74,Ift88,Mkks,Nphp3,Nup62
biological_process	GO:0008152	metabolic process	9.98e-01	1.00e+00	10	64	2230	7267	15.62%	30.69%	0.45%	0.88%	134 completed genes	Bbs1,Dync2h1,Ift172,Ift88,Mlf1,Nek2,Nphp3,Ocrl,Ttbk2,Ttll6
biological_process	GO:0019219	regulation of nucleobase-containing compound metabolic process	9.98e-01	1.00e+00	4	64	1317	7267	6.25%	18.12%	0.30%	0.88%	134 completed genes	Cep290,Glis2,Ift74,Nphp3
biological_process	GO:0051171	regulation of nitrogen compound metabolic process	9.99e-01	1.00e+00	4	64	1340	7267	6.25%	18.44%	0.30%	0.88%	134 completed genes	Cep290,Glis2,Ift74,Nphp3
biological_process	GO:0006807	nitrogen compound metabolic process	9.99e-01	1.00e+00	1	64	735	7267	1.56%	10.11%	0.14%	0.88%	134 completed genes	Mlf1
biological_process	GO:0010468	regulation of gene expression	9.99e-01	1.00e+00	5	64	1546	7267	7.81%	21.27%	0.32%	0.88%	134 completed genes	Bbs2,Bbs4,Glis2,Ift74,Mkks
biological_process	GO:0048518	positive regulation of biological process	9.99e-01	1.00e+00	8	64	2021	7267	12.50%	27.81%	0.40%	0.88%	134 completed genes	Bbs2,Bbs4,Glis2,Ift52,Ift74,Ift80,Ift88,Mkks
biological_process	GO:0044237	cellular metabolic process	9.99e-01	1.00e+00	6	64	1739	7267	9.38%	23.93%	0.35%	0.88%	134 completed genes	Bbs1,Mlf1,Nek2,Ocrl,Ttbk2,Ttll6
biological_process	GO:0048522	positive regulation of cellular process	9.99e-01	1.00e+00	6	64	1754	7267	9.38%	24.14%	0.34%	0.88%	134 completed genes	Bbs4,Glis2,Ift52,Ift74,Ift80,Ift88
biological_process	GO:2001141	regulation of RNA biosynthetic process	1.00e+00	1.00e+00	2	64	1163	7267	3.12%	16.00%	0.17%	0.88%	134 completed genes	Glis2,Ift74
biological_process	GO:0006355	regulation of transcription, DNA-dependent	1.00e+00	1.00e+00	2	64	1163	7267	3.12%	16.00%	0.17%	0.88%	134 completed genes	Glis2,Ift74
biological_process	GO:0051252	regulation of RNA metabolic process	1.00e+00	1.00e+00	2	64	1183	7267	3.12%	16.28%	0.17%	0.88%	134 completed genes	Glis2,Ift74
biological_process	GO:2000112	regulation of cellular macromolecule biosynthetic process	1.00e+00	1.00e+00	2	64	1240	7267	3.12%	17.06%	0.16%	0.88%	134 completed genes	Glis2,Ift74
biological_process	GO:0010556	regulation of macromolecule biosynthetic process	1.00e+00	1.00e+00	2	64	1281	7267	3.12%	17.63%	0.16%	0.88%	134 completed genes	Glis2,Ift74
biological_process	GO:0031326	regulation of cellular biosynthetic process	1.00e+00	1.00e+00	2	64	1342	7267	3.12%	18.47%	0.15%	0.88%	134 completed genes	Glis2,Ift74
biological_process	GO:0009889	regulation of biosynthetic process	1.00e+00	1.00e+00	2	64	1356	7267	3.12%	18.66%	0.15%	0.88%	134 completed genes	Glis2,Ift74
biological_process	GO:0008150	biological_process	1.00e+00	1.00e+00	64	64	7267	7267	100.00%	100.00%	0.88%	0.88%	134 completed genes	1810043G02Rik,4930444A02Rik,Ak8,Arl3,Bbs1,Bbs2,Bbs4,Bbs7,Cc2d2a,Cep290,Cnga4,Dcdc2a,Dnah1,Dpcd,Dync2h1,Dynlt1b,Fuz,Gas8,Glis2,Gpr98,Hydin,Ift122,Ift140,Ift172,Ift20,Ift52,Ift74,Ift80,Ift88,Intu,Mak,Mdm1,Mkks,Mks1,Mlf1,Nek2,Nin,Nphp1,Nphp3,Nphp4,Nup214,Nup62,Ocrl,Pcm1,Ptpdc1,Rab17,Rilpl1,Rttn,Spag16,Spag6,Ssna1,Stx3,Trappc3,Trip11,Ttbk2,Ttc21b,Ttc26,Ttc8,Ttll6,Tulp1,Tulp3,Ush2a,Wdr19,Wdr35
cellular_component	GO:0005929	cilium	1.16e-37	1.59e-35	34	57	201	6423	59.65%	3.13%	16.92%	0.89%	134 completed genes	Bbs1,Bbs2,Bbs4,Cc2d2a,Cep164,Cep290,Crocc,Dync2h1,Gas8,Hspb11,Ift122,Ift140,Ift172,Ift20,Ift46,Ift52,Ift57,Ift80,Ift81,Ift88,Mak,Mkks,Mks1,Nphp1,Ptpdc1,Spag16,Spag17,Ttc21b,Ttc26,Ttc8,Tulp1,Tulp3,Wdr19,Wdr35
cellular_component	GO:0042995	cell projection	5.02e-26	3.44e-24	39	57	659	6423	68.42%	10.26%	5.92%	0.89%	134 completed genes	Bbs1,Bbs2,Bbs4,Bbs5,Cc2d2a,Cep164,Cep290,Crocc,Dync2h1,Exoc4,Gas8,Hspb11,Ift122,Ift140,Ift172,Ift20,Ift46,Ift52,Ift57,Ift80,Ift81,Ift88,Mak,Mkks,Mks1,Nphp1,Ptpdc1,Rab17,Sept7,Spag16,Spag17,Ttc21b,Ttc26,Ttc8,Tulp1,Tulp3,Ush2a,Wdr19,Wdr35
cellular_component	GO:0031514	motile cilium	1.12e-19	5.11e-18	18	57	100	6423	31.58%	1.56%	18.00%	0.89%	134 completed genes	Bbs1,Bbs2,Bbs4,Cc2d2a,Cep290,Crocc,Dync2h1,Gas8,Ift140,Ift88,Mkks,Mks1,Spag16,Spag17,Ttc26,Tulp3,Wdr19,Wdr35
cellular_component	GO:0072372	primary cilium	3.79e-19	1.30e-17	17	57	88	6423	29.82%	1.37%	19.32%	0.89%	134 completed genes	Cc2d2a,Cep290,Dync2h1,Ift122,Ift140,Ift46,Ift52,Ift57,Ift88,Mak,Mks1,Nphp1,Ttc26,Ttc8,Tulp1,Tulp3,Wdr19
cellular_component	GO:0034464	BBSome	2.96e-15	8.12e-14	7	57	7	6423	12.28%	0.11%	100.00%	0.89%	134 completed genes	Bbs1,Bbs2,Bbs4,Bbs5,Bbs7,Bbs9,Ttc8
cellular_component	GO:0005815	microtubule organizing center	6.83e-15	1.56e-13	14	57	84	6423	24.56%	1.31%	16.67%	0.89%	134 completed genes	Bbs1,Bbs4,Bbs5,Cep290,Crocc,Ift20,Ift57,Ift80,Ift81,Ift88,Nin,Pcm1,Ttc26,Wdr35
cellular_component	GO:0031513	nonmotile primary cilium	1.32e-14	2.57e-13	13	57	69	6423	22.81%	1.07%	18.84%	0.89%	134 completed genes	Cc2d2a,Cep290,Ift122,Ift140,Ift52,Ift57,Ift88,Mak,Mks1,Nphp1,Ttc8,Tulp1,Wdr19
cellular_component	GO:0015630	microtubule cytoskeleton	1.83e-14	3.14e-13	18	57	192	6423	31.58%	2.99%	9.38%	0.89%	134 completed genes	Bbs1,Bbs4,Bbs5,Cep290,Crocc,Gas8,Ift20,Ift57,Ift80,Ift81,Ift88,Nek2,Nin,Pcm1,Spag16,Ttc26,Tuba1c,Wdr35
cellular_component	GO:0032391	photoreceptor connecting cilium	2.75e-14	4.19e-13	9	57	20	6423	15.79%	0.31%	45.00%	0.89%	134 completed genes	Cep290,Ift122,Ift140,Ift52,Ift57,Ift88,Nphp1,Ttc8,Wdr19
cellular_component	GO:0044463	cell projection part	1.82e-12	2.50e-11	19	57	288	6423	33.33%	4.48%	6.60%	0.89%	134 completed genes	Bbs5,Cc2d2a,Cep290,Crocc,Dync2h1,Exoc4,Hspb11,Ift140,Ift20,Ift52,Ift57,Ift88,Mks1,Sept7,Spag16,Ttc26,Tulp3,Ush2a,Wdr35
cellular_component	GO:0005813	centrosome	4.23e-12	5.26e-11	11	57	63	6423	19.30%	0.98%	17.46%	0.89%	134 completed genes	Bbs1,Bbs4,Cep290,Crocc,Ift20,Ift80,Ift81,Ift88,Nin,Pcm1,Wdr35
cellular_component	GO:0044441	cilium part	8.59e-12	9.80e-11	11	57	67	6423	19.30%	1.04%	16.42%	0.89%	134 completed genes	Cc2d2a,Cep290,Crocc,Dync2h1,Ift140,Ift88,Mks1,Spag16,Ttc26,Tulp3,Wdr35
cellular_component	GO:0005930	axoneme	4.51e-11	4.75e-10	8	57	27	6423	14.04%	0.42%	29.63%	0.89%	134 completed genes	Dync2h1,Hspb11,Ift140,Ift20,Ift88,Spag16,Tulp3,Wdr35
cellular_component	GO:0044430	cytoskeletal part	1.12e-10	1.09e-09	18	57	319	6423	31.58%	4.97%	5.64%	0.89%	134 completed genes	Bbs1,Bbs4,Bbs5,Cep290,Crocc,Gas8,Ift20,Ift57,Ift80,Ift81,Ift88,Nek2,Nin,Pcm1,Spag16,Ttc26,Tuba1c,Wdr35
cellular_component	GO:0035085	cilium axoneme	1.76e-09	1.50e-08	6	57	15	6423	10.53%	0.23%	40.00%	0.89%	134 completed genes	Dync2h1,Ift140,Ift88,Spag16,Tulp3,Wdr35
cellular_component	GO:0097014	cilium cytoplasm	1.76e-09	1.50e-08	6	57	15	6423	10.53%	0.23%	40.00%	0.89%	134 completed genes	Dync2h1,Ift140,Ift88,Spag16,Tulp3,Wdr35
cellular_component	GO:0005856	cytoskeleton	5.41e-09	4.36e-08	18	57	405	6423	31.58%	6.31%	4.44%	0.89%	134 completed genes	Bbs1,Bbs4,Bbs5,Cep290,Crocc,Gas8,Ift20,Ift57,Ift80,Ift81,Ift88,Nek2,Nin,Pcm1,Spag16,Ttc26,Tuba1c,Wdr35
cellular_component	GO:0032838	cell projection cytoplasm	6.38e-09	4.85e-08	6	57	18	6423	10.53%	0.28%	33.33%	0.89%	134 completed genes	Dync2h1,Ift140,Ift88,Spag16,Tulp3,Wdr35
cellular_component	GO:0044450	microtubule organizing center part	1.72e-06	1.24e-05	5	57	24	6423	8.77%	0.37%	20.83%	0.89%	134 completed genes	Crocc,Ift20,Ift88,Nin,Pcm1
cellular_component	GO:0005932	microtubule basal body	3.87e-06	2.65e-05	5	57	28	6423	8.77%	0.44%	17.86%	0.89%	134 completed genes	Bbs5,Ift57,Ift88,Ttc26,Wdr35
cellular_component	GO:0044422	organelle part	1.23e-05	8.02e-05	29	57	1562	6423	50.88%	24.32%	1.86%	0.89%	134 completed genes	Bbs1,Bbs4,Bbs5,Cc2d2a,Cep290,Crocc,Dync2h1,Gas8,Glis2,Hspb11,Ift140,Ift20,Ift57,Ift80,Ift81,Ift88,Mks1,Nek2,Nin,Nup62,Pcm1,Rab17,Spag16,Trappc3,Ttc26,Tuba1c,Tulp3,Ush2a,Wdr35
cellular_component	GO:0005814	centriole	1.56e-05	9.68e-05	4	57	18	6423	7.02%	0.28%	22.22%	0.89%	134 completed genes	Crocc,Ift20,Ift88,Nin
cellular_component	GO:0043234	protein complex	2.33e-05	1.39e-04	21	57	932	6423	36.84%	14.51%	2.25%	0.89%	134 completed genes	Bbs1,Bbs2,Bbs4,Bbs5,Bbs7,Bbs9,Cc2d2a,Cep290,Gas8,Gpr98,Hspb11,Ift20,Ift46,Mks1,Nek2,Nup62,Spag16,Trappc3,Ttc8,Tuba1c,Ush2a
cellular_component	GO:0044446	intracellular organelle part	3.15e-05	1.80e-04	27	57	1453	6423	47.37%	22.62%	1.86%	0.89%	134 completed genes	Bbs1,Bbs4,Bbs5,Cc2d2a,Cep290,Crocc,Dync2h1,Gas8,Glis2,Ift140,Ift20,Ift57,Ift80,Ift81,Ift88,Mks1,Nek2,Nin,Nup62,Pcm1,Rab17,Spag16,Trappc3,Ttc26,Tuba1c,Tulp3,Wdr35
cellular_component	GO:0044292	dendrite terminus	3.60e-05	1.90e-04	3	57	8	6423	5.26%	0.12%	37.50%	0.89%	134 completed genes	Ift20,Ift52,Ift57
cellular_component	GO:0031512	motile primary cilium	3.60e-05	1.90e-04	3	57	8	6423	5.26%	0.12%	37.50%	0.89%	134 completed genes	Dync2h1,Ift46,Ift88
cellular_component	GO:0030992	intraflagellar transport particle B	7.74e-05	3.93e-04	2	57	2	6423	3.51%	0.03%	100.00%	0.89%	134 completed genes	Hspb11,Ift20
cellular_component	GO:0043232	intracellular non-membrane-bounded organelle	9.20e-05	4.35e-04	19	57	862	6423	33.33%	13.42%	2.20%	0.89%	134 completed genes	Bbs1,Bbs4,Bbs5,Cep290,Crocc,Gas8,Ift20,Ift57,Ift80,Ift81,Ift88,Nek2,Nin,Pcm1,Spag16,Ttc26,Tuba1c,Ush2a,Wdr35
cellular_component	GO:0043228	non-membrane-bounded organelle	9.20e-05	4.35e-04	19	57	862	6423	33.33%	13.42%	2.20%	0.89%	134 completed genes	Bbs1,Bbs4,Bbs5,Cep290,Crocc,Gas8,Ift20,Ift57,Ift80,Ift81,Ift88,Nek2,Nin,Pcm1,Spag16,Ttc26,Tuba1c,Ush2a,Wdr35
cellular_component	GO:0032991	macromolecular complex	1.47e-04	6.71e-04	21	57	1053	6423	36.84%	16.39%	1.99%	0.89%	134 completed genes	Bbs1,Bbs2,Bbs4,Bbs5,Bbs7,Bbs9,Cc2d2a,Cep290,Gas8,Gpr98,Hspb11,Ift20,Ift46,Mks1,Nek2,Nup62,Spag16,Trappc3,Ttc8,Tuba1c,Ush2a
cellular_component	GO:0036038	TCTN-B9D complex	1.78e-04	7.86e-04	3	57	13	6423	5.26%	0.20%	23.08%	0.89%	134 completed genes	Cc2d2a,Cep290,Mks1
cellular_component	GO:0035869	ciliary transition zone	2.25e-04	9.58e-04	3	57	14	6423	5.26%	0.22%	21.43%	0.89%	134 completed genes	Cc2d2a,Cep290,Mks1
cellular_component	GO:0030990	intraflagellar transport particle	2.31e-04	9.58e-04	2	57	3	6423	3.51%	0.05%	66.67%	0.89%	134 completed genes	Hspb11,Ift20
cellular_component	GO:0002141	stereocilia ankle link	4.59e-04	1.75e-03	2	57	4	6423	3.51%	0.06%	50.00%	0.89%	134 completed genes	Gpr98,Ush2a
cellular_component	GO:0002142	stereocilia ankle link complex	4.59e-04	1.75e-03	2	57	4	6423	3.51%	0.06%	50.00%	0.89%	134 completed genes	Gpr98,Ush2a
cellular_component	GO:0002139	stereocilia coupling link	4.59e-04	1.75e-03	2	57	4	6423	3.51%	0.06%	50.00%	0.89%	134 completed genes	Gpr98,Ush2a
cellular_component	GO:0043229	intracellular organelle	1.67e-03	6.18e-03	48	57	4235	6423	84.21%	65.93%	1.13%	0.89%	134 completed genes	Bbs1,Bbs2,Bbs4,Bbs5,Cc2d2a,Cep164,Cep290,Crocc,Dync2h1,Dynlt1b,Gas8,Glis2,Hspb11,Ift122,Ift140,Ift172,Ift20,Ift46,Ift52,Ift57,Ift74,Ift80,Ift81,Ift88,Mak,Mkks,Mks1,Mlf1,Nek2,Nin,Nphp1,Nup62,Pcm1,Ptpdc1,Rab17,Spag16,Spag17,Stx3,Trappc3,Ttc21b,Ttc26,Ttc8,Tuba1c,Tulp1,Tulp3,Ush2a,Wdr19,Wdr35
cellular_component	GO:0043226	organelle	1.87e-03	6.74e-03	48	57	4250	6423	84.21%	66.17%	1.13%	0.89%	134 completed genes	Bbs1,Bbs2,Bbs4,Bbs5,Cc2d2a,Cep164,Cep290,Crocc,Dync2h1,Dynlt1b,Gas8,Glis2,Hspb11,Ift122,Ift140,Ift172,Ift20,Ift46,Ift52,Ift57,Ift74,Ift80,Ift81,Ift88,Mak,Mkks,Mks1,Mlf1,Nek2,Nin,Nphp1,Nup62,Pcm1,Ptpdc1,Rab17,Spag16,Spag17,Stx3,Trappc3,Ttc21b,Ttc26,Ttc8,Tuba1c,Tulp1,Tulp3,Ush2a,Wdr19,Wdr35
cellular_component	GO:0044447	axoneme part	3.33e-03	1.17e-02	2	57	10	6423	3.51%	0.16%	20.00%	0.89%	134 completed genes	Hspb11,Ift20
cellular_component	GO:0044424	intracellular part	3.86e-03	1.32e-02	52	57	4922	6423	91.23%	76.63%	1.06%	0.89%	134 completed genes	Arf4,Arl6,Bbs1,Bbs2,Bbs4,Bbs5,Cc2d2a,Cep164,Cep290,Crocc,Dync2h1,Dynlt1b,Gas8,Glis2,Hspb11,Ift122,Ift140,Ift172,Ift20,Ift46,Ift52,Ift57,Ift74,Ift80,Ift81,Ift88,Intu,Mak,Mkks,Mks1,Mlf1,Nek2,Nin,Nphp1,Nup62,Pcm1,Ptpdc1,Rab17,Sept7,Spag16,Spag17,Stx3,Trappc3,Ttc21b,Ttc26,Ttc8,Tuba1c,Tulp1,Tulp3,Ush2a,Wdr19,Wdr35
cellular_component	GO:0005622	intracellular	5.96e-03	1.99e-02	52	57	4980	6423	91.23%	77.53%	1.04%	0.89%	134 completed genes	Arf4,Arl6,Bbs1,Bbs2,Bbs4,Bbs5,Cc2d2a,Cep164,Cep290,Crocc,Dync2h1,Dynlt1b,Gas8,Glis2,Hspb11,Ift122,Ift140,Ift172,Ift20,Ift46,Ift52,Ift57,Ift74,Ift80,Ift81,Ift88,Intu,Mak,Mkks,Mks1,Mlf1,Nek2,Nin,Nphp1,Nup62,Pcm1,Ptpdc1,Rab17,Sept7,Spag16,Spag17,Stx3,Trappc3,Ttc21b,Ttc26,Ttc8,Tuba1c,Tulp1,Tulp3,Ush2a,Wdr19,Wdr35
cellular_component	GO:0005874	microtubule	6.78e-03	2.21e-02	3	57	44	6423	5.26%	0.69%	6.82%	0.89%	134 completed genes	Gas8,Spag16,Tuba1c
cellular_component	GO:0043231	intracellular membrane-bounded organelle	7.55e-03	2.41e-02	43	57	3802	6423	75.44%	59.19%	1.13%	0.89%	134 completed genes	Bbs1,Bbs2,Bbs4,Cc2d2a,Cep164,Cep290,Crocc,Dync2h1,Dynlt1b,Gas8,Glis2,Hspb11,Ift122,Ift140,Ift172,Ift20,Ift46,Ift52,Ift57,Ift74,Ift80,Ift81,Ift88,Mak,Mkks,Mks1,Mlf1,Nek2,Nphp1,Nup62,Ptpdc1,Rab17,Spag16,Spag17,Stx3,Trappc3,Ttc21b,Ttc26,Ttc8,Tulp1,Tulp3,Wdr19,Wdr35
cellular_component	GO:0043227	membrane-bounded organelle	8.48e-03	2.64e-02	43	57	3820	6423	75.44%	59.47%	1.13%	0.89%	134 completed genes	Bbs1,Bbs2,Bbs4,Cc2d2a,Cep164,Cep290,Crocc,Dync2h1,Dynlt1b,Gas8,Glis2,Hspb11,Ift122,Ift140,Ift172,Ift20,Ift46,Ift52,Ift57,Ift74,Ift80,Ift81,Ift88,Mak,Mkks,Mks1,Mlf1,Nek2,Nphp1,Nup62,Ptpdc1,Rab17,Spag16,Spag17,Stx3,Trappc3,Ttc21b,Ttc26,Ttc8,Tulp1,Tulp3,Wdr19,Wdr35
cellular_component	GO:0060171	stereocilium membrane	8.87e-03	2.70e-02	1	57	1	6423	1.75%	0.02%	100.00%	0.89%	134 completed genes	Ush2a
cellular_component	GO:0045177	apical part of cell	9.18e-03	2.74e-02	5	57	146	6423	8.77%	2.27%	3.42%	0.89%	134 completed genes	Dync2h1,Ift88,Rab17,Stx3,Ush2a
cellular_component	GO:0030425	dendrite	1.56e-02	4.54e-02	4	57	109	6423	7.02%	1.70%	3.67%	0.89%	134 completed genes	Ift20,Ift52,Ift57,Rab17
cellular_component	GO:0034451	centriolar satellite	1.77e-02	5.04e-02	1	57	2	6423	1.75%	0.03%	50.00%	0.89%	134 completed genes	Pcm1
cellular_component	GO:0097458	neuron part	2.28e-02	6.39e-02	8	57	397	6423	14.04%	6.18%	2.02%	0.89%	134 completed genes	Exoc4,Ift20,Ift52,Ift57,Mak,Rab17,Sept7,Tulp1
cellular_component	GO:0005794	Golgi apparatus	2.35e-02	6.43e-02	5	57	185	6423	8.77%	2.88%	2.70%	0.89%	134 completed genes	Dynlt1b,Gas8,Ift20,Ift57,Trappc3
cellular_component	GO:0001750	photoreceptor outer segment	3.24e-02	8.70e-02	2	57	32	6423	3.51%	0.50%	6.25%	0.89%	134 completed genes	Mak,Tulp1
cellular_component	GO:0031528	microvillus membrane	3.50e-02	9.23e-02	1	57	4	6423	1.75%	0.06%	25.00%	0.89%	134 completed genes	Ush2a
cellular_component	GO:0030008	TRAPP complex	4.36e-02	1.11e-01	1	57	5	6423	1.75%	0.08%	20.00%	0.89%	134 completed genes	Trappc3
cellular_component	GO:0032584	growth cone membrane	4.36e-02	1.11e-01	1	57	5	6423	1.75%	0.08%	20.00%	0.89%	134 completed genes	Exoc4
cellular_component	GO:0043005	neuron projection	5.06e-02	1.21e-01	6	57	303	6423	10.53%	4.72%	1.98%	0.89%	134 completed genes	Exoc4,Ift20,Ift52,Ift57,Rab17,Sept7
cellular_component	GO:0036064	cilium basal body	5.21e-02	1.21e-01	1	57	6	6423	1.75%	0.09%	16.67%	0.89%	134 completed genes	Ttc26
cellular_component	GO:0035748	myelin sheath abaxonal region	5.21e-02	1.21e-01	1	57	6	6423	1.75%	0.09%	16.67%	0.89%	134 completed genes	Exoc4
cellular_component	GO:0005643	nuclear pore	5.21e-02	1.21e-01	1	57	6	6423	1.75%	0.09%	16.67%	0.89%	134 completed genes	Nup62
cellular_component	GO:0046930	pore complex	5.21e-02	1.21e-01	1	57	6	6423	1.75%	0.09%	16.67%	0.89%	134 completed genes	Nup62
cellular_component	GO:0016324	apical plasma membrane	5.72e-02	1.31e-01	3	57	99	6423	5.26%	1.54%	3.03%	0.89%	134 completed genes	Rab17,Stx3,Ush2a
cellular_component	GO:0000242	pericentriolar material	6.89e-02	1.52e-01	1	57	8	6423	1.75%	0.12%	12.50%	0.89%	134 completed genes	Pcm1
cellular_component	GO:0055038	recycling endosome membrane	6.89e-02	1.52e-01	1	57	8	6423	1.75%	0.12%	12.50%	0.89%	134 completed genes	Rab17
cellular_component	GO:0035253	ciliary rootlet	7.71e-02	1.68e-01	1	57	9	6423	1.75%	0.14%	11.11%	0.89%	134 completed genes	Crocc
cellular_component	GO:0030496	midbody	9.35e-02	2.00e-01	1	57	11	6423	1.75%	0.17%	9.09%	0.89%	134 completed genes	Nek2
cellular_component	GO:0001917	photoreceptor inner segment	1.02e-01	2.11e-01	1	57	12	6423	1.75%	0.19%	8.33%	0.89%	134 completed genes	Tulp1
cellular_component	GO:0000922	spindle pole	1.02e-01	2.11e-01	1	57	12	6423	1.75%	0.19%	8.33%	0.89%	134 completed genes	Nek2
cellular_component	GO:0042470	melanosome	1.10e-01	2.17e-01	1	57	13	6423	1.75%	0.20%	7.69%	0.89%	134 completed genes	Rab17
cellular_component	GO:0048770	pigment granule	1.10e-01	2.17e-01	1	57	13	6423	1.75%	0.20%	7.69%	0.89%	134 completed genes	Rab17
cellular_component	GO:0036126	sperm flagellum	1.10e-01	2.17e-01	1	57	13	6423	1.75%	0.20%	7.69%	0.89%	134 completed genes	Spag17
cellular_component	GO:0005881	cytoplasmic microtubule	1.41e-01	2.76e-01	1	57	17	6423	1.75%	0.26%	5.88%	0.89%	134 completed genes	Tuba1c
cellular_component	GO:0032420	stereocilium	1.56e-01	3.01e-01	1	57	19	6423	1.75%	0.30%	5.26%	0.89%	134 completed genes	Ush2a
cellular_component	GO:0043679	axon terminus	1.64e-01	3.07e-01	1	57	20	6423	1.75%	0.31%	5.00%	0.89%	134 completed genes	Sept7
cellular_component	GO:0055037	recycling endosome	1.64e-01	3.07e-01	1	57	20	6423	1.75%	0.31%	5.00%	0.89%	134 completed genes	Rab17
cellular_component	GO:0000139	Golgi membrane	1.93e-01	3.57e-01	1	57	24	6423	1.75%	0.37%	4.17%	0.89%	134 completed genes	Trappc3
cellular_component	GO:0044440	endosomal part	2.00e-01	3.61e-01	1	57	25	6423	1.75%	0.39%	4.00%	0.89%	134 completed genes	Rab17
cellular_component	GO:0010008	endosome membrane	2.00e-01	3.61e-01	1	57	25	6423	1.75%	0.39%	4.00%	0.89%	134 completed genes	Rab17
cellular_component	GO:0043209	myelin sheath	2.07e-01	3.64e-01	1	57	26	6423	1.75%	0.40%	3.85%	0.89%	134 completed genes	Exoc4
cellular_component	GO:0016607	nuclear speck	2.07e-01	3.64e-01	1	57	26	6423	1.75%	0.40%	3.85%	0.89%	134 completed genes	Glis2
cellular_component	GO:0044306	neuron projection terminus	2.14e-01	3.72e-01	1	57	27	6423	1.75%	0.42%	3.70%	0.89%	134 completed genes	Sept7
cellular_component	GO:0032421	stereocilium bundle	2.35e-01	3.95e-01	1	57	30	6423	1.75%	0.47%	3.33%	0.89%	134 completed genes	Ush2a
cellular_component	GO:0005623	cell	2.36e-01	3.95e-01	54	57	5848	6423	94.74%	91.05%	0.92%	0.89%	134 completed genes	Arf4,Arl6,Bbs1,Bbs2,Bbs4,Bbs5,Cc2d2a,Cep164,Cep290,Crocc,Dync2h1,Dynlt1b,Exoc4,Gas8,Glis2,Gpr98,Hspb11,Ift122,Ift140,Ift172,Ift20,Ift46,Ift52,Ift57,Ift74,Ift80,Ift81,Ift88,Intu,Mak,Mkks,Mks1,Mlf1,Nek2,Nin,Nphp1,Nup62,Pcm1,Ptpdc1,Rab17,Sept7,Spag16,Spag17,Stx3,Trappc3,Ttc21b,Ttc26,Ttc8,Tuba1c,Tulp1,Tulp3,Ush2a,Wdr19,Wdr35
cellular_component	GO:0044464	cell part	2.36e-01	3.95e-01	54	57	5848	6423	94.74%	91.05%	0.92%	0.89%	134 completed genes	Arf4,Arl6,Bbs1,Bbs2,Bbs4,Bbs5,Cc2d2a,Cep164,Cep290,Crocc,Dync2h1,Dynlt1b,Exoc4,Gas8,Glis2,Gpr98,Hspb11,Ift122,Ift140,Ift172,Ift20,Ift46,Ift52,Ift57,Ift74,Ift80,Ift81,Ift88,Intu,Mak,Mkks,Mks1,Mlf1,Nek2,Nin,Nphp1,Nup62,Pcm1,Ptpdc1,Rab17,Sept7,Spag16,Spag17,Stx3,Trappc3,Ttc21b,Ttc26,Ttc8,Tuba1c,Tulp1,Tulp3,Ush2a,Wdr19,Wdr35
cellular_component	GO:0005902	microvillus	2.69e-01	4.43e-01	1	57	35	6423	1.75%	0.54%	2.86%	0.89%	134 completed genes	Ush2a
cellular_component	GO:0030426	growth cone	2.82e-01	4.59e-01	1	57	37	6423	1.75%	0.58%	2.70%	0.89%	134 completed genes	Exoc4
cellular_component	GO:0030427	site of polarized growth	2.94e-01	4.74e-01	1	57	39	6423	1.75%	0.61%	2.56%	0.89%	134 completed genes	Exoc4
cellular_component	GO:0044431	Golgi apparatus part	3.25e-01	5.12e-01	1	57	44	6423	1.75%	0.69%	2.27%	0.89%	134 completed genes	Trappc3
cellular_component	GO:0005819	spindle	3.25e-01	5.12e-01	1	57	44	6423	1.75%	0.69%	2.27%	0.89%	134 completed genes	Nek2
cellular_component	GO:0000794	condensed nuclear chromosome	3.49e-01	5.44e-01	1	57	48	6423	1.75%	0.75%	2.08%	0.89%	134 completed genes	Nek2
cellular_component	GO:0016323	basolateral plasma membrane	4.31e-01	6.57e-01	1	57	63	6423	1.75%	0.98%	1.59%	0.89%	134 completed genes	Rab17
cellular_component	GO:0031253	cell projection membrane	4.36e-01	6.57e-01	1	57	64	6423	1.75%	1.00%	1.56%	0.89%	134 completed genes	Ush2a
cellular_component	GO:0016604	nuclear body	4.41e-01	6.57e-01	1	57	65	6423	1.75%	1.01%	1.54%	0.89%	134 completed genes	Glis2
cellular_component	GO:0005635	nuclear envelope	4.41e-01	6.57e-01	1	57	65	6423	1.75%	1.01%	1.54%	0.89%	134 completed genes	Nup62
cellular_component	GO:0000793	condensed chromosome	4.51e-01	6.65e-01	1	57	67	6423	1.75%	1.04%	1.49%	0.89%	134 completed genes	Nek2
cellular_component	GO:0033267	axon part	4.61e-01	6.72e-01	1	57	69	6423	1.75%	1.07%	1.45%	0.89%	134 completed genes	Sept7
cellular_component	GO:0005604	basement membrane	4.66e-01	6.72e-01	1	57	70	6423	1.75%	1.09%	1.43%	0.89%	134 completed genes	Ush2a
cellular_component	GO:0097223	sperm part	4.71e-01	6.72e-01	1	57	71	6423	1.75%	1.11%	1.41%	0.89%	134 completed genes	Spag17
cellular_component	GO:0005938	cell cortex	5.46e-01	7.63e-01	1	57	88	6423	1.75%	1.37%	1.14%	0.89%	134 completed genes	Sept7
cellular_component	GO:0044420	extracellular matrix part	5.46e-01	7.63e-01	1	57	88	6423	1.75%	1.37%	1.14%	0.89%	134 completed genes	Ush2a
cellular_component	GO:0045202	synapse	5.58e-01	7.73e-01	2	57	209	6423	3.51%	3.25%	0.96%	0.89%	134 completed genes	Sept7,Tulp1
cellular_component	GO:0012505	endomembrane system	6.11e-01	8.37e-01	2	57	230	6423	3.51%	3.58%	0.87%	0.89%	134 completed genes	Nup62,Trappc3
cellular_component	GO:0030141	secretory granule	6.18e-01	8.38e-01	1	57	107	6423	1.75%	1.67%	0.93%	0.89%	134 completed genes	Stx3
cellular_component	GO:0043025	neuronal cell body	6.45e-01	8.66e-01	1	57	115	6423	1.75%	1.79%	0.87%	0.89%	134 completed genes	Rab17
cellular_component	GO:0016023	cytoplasmic membrane-bounded vesicle	6.53e-01	8.68e-01	2	57	248	6423	3.51%	3.86%	0.81%	0.89%	134 completed genes	Rab17,Stx3
cellular_component	GO:0005768	endosome	6.78e-01	8.82e-01	1	57	126	6423	1.75%	1.96%	0.79%	0.89%	134 completed genes	Rab17
cellular_component	GO:0005578	proteinaceous extracellular matrix	6.81e-01	8.82e-01	1	57	127	6423	1.75%	1.98%	0.79%	0.89%	134 completed genes	Ush2a
cellular_component	GO:0031988	membrane-bounded vesicle	6.82e-01	8.82e-01	2	57	262	6423	3.51%	4.08%	0.76%	0.89%	134 completed genes	Rab17,Stx3
cellular_component	GO:0000228	nuclear chromosome	7.01e-01	8.97e-01	1	57	134	6423	1.75%	2.09%	0.75%	0.89%	134 completed genes	Nek2
cellular_component	GO:0044297	cell body	7.09e-01	8.99e-01	1	57	137	6423	1.75%	2.13%	0.73%	0.89%	134 completed genes	Rab17
cellular_component	GO:0031410	cytoplasmic vesicle	7.31e-01	9.18e-01	2	57	287	6423	3.51%	4.47%	0.70%	0.89%	134 completed genes	Rab17,Stx3
cellular_component	GO:0030424	axon	7.53e-01	9.38e-01	1	57	155	6423	1.75%	2.41%	0.65%	0.89%	134 completed genes	Sept7
cellular_component	GO:0031982	vesicle	7.65e-01	9.44e-01	2	57	307	6423	3.51%	4.78%	0.65%	0.89%	134 completed genes	Rab17,Stx3
cellular_component	GO:0031012	extracellular matrix	7.79e-01	9.53e-01	1	57	167	6423	1.75%	2.60%	0.60%	0.89%	134 completed genes	Ush2a
cellular_component	GO:0044459	plasma membrane part	8.47e-01	1.00e+00	4	57	655	6423	7.02%	10.20%	0.61%	0.89%	134 completed genes	Exoc4,Rab17,Stx3,Ush2a
cellular_component	GO:0005694	chromosome	8.74e-01	1.00e+00	1	57	228	6423	1.75%	3.55%	0.44%	0.89%	134 completed genes	Nek2
cellular_component	GO:0044425	membrane part	8.91e-01	1.00e+00	5	57	853	6423	8.77%	13.28%	0.59%	0.89%	134 completed genes	Exoc4,Nup62,Rab17,Stx3,Ush2a
cellular_component	GO:0031090	organelle membrane	8.99e-01	1.00e+00	2	57	425	6423	3.51%	6.62%	0.47%	0.89%	134 completed genes	Rab17,Trappc3
cellular_component	GO:0016021	integral to membrane	9.09e-01	1.00e+00	1	57	263	6423	1.75%	4.09%	0.38%	0.89%	134 completed genes	Nup62
cellular_component	GO:0071944	cell periphery	9.13e-01	1.00e+00	7	57	1165	6423	12.28%	18.14%	0.60%	0.89%	134 completed genes	Arf4,Exoc4,Gpr98,Rab17,Sept7,Stx3,Ush2a
cellular_component	GO:0031967	organelle envelope	9.17e-01	1.00e+00	1	57	273	6423	1.75%	4.25%	0.37%	0.89%	134 completed genes	Nup62
cellular_component	GO:0031975	envelope	9.19e-01	1.00e+00	1	57	276	6423	1.75%	4.30%	0.36%	0.89%	134 completed genes	Nup62
cellular_component	GO:0044444	cytoplasmic part	9.26e-01	1.00e+00	18	57	2568	6423	31.58%	39.98%	0.70%	0.89%	134 completed genes	Crocc,Dync2h1,Dynlt1b,Gas8,Ift140,Ift20,Ift57,Ift88,Nin,Pcm1,Rab17,Sept7,Spag16,Stx3,Trappc3,Tuba1c,Tulp3,Wdr35
cellular_component	GO:0044428	nuclear part	9.28e-01	1.00e+00	3	57	630	6423	5.26%	9.81%	0.48%	0.89%	134 completed genes	Glis2,Nek2,Nup62
cellular_component	GO:0005886	plasma membrane	9.31e-01	1.00e+00	6	57	1070	6423	10.53%	16.66%	0.56%	0.89%	134 completed genes	Arf4,Exoc4,Gpr98,Rab17,Stx3,Ush2a
cellular_component	GO:0031224	intrinsic to membrane	9.32e-01	1.00e+00	1	57	294	6423	1.75%	4.58%	0.34%	0.89%	134 completed genes	Nup62
cellular_component	GO:0044451	nucleoplasm part	9.35e-01	1.00e+00	1	57	299	6423	1.75%	4.66%	0.33%	0.89%	134 completed genes	Glis2
cellular_component	GO:0016020	membrane	9.35e-01	1.00e+00	11	57	1741	6423	19.30%	27.11%	0.63%	0.89%	134 completed genes	Arf4,Arl6,Exoc4,Gpr98,Mks1,Nup62,Rab11fip3,Rab17,Stx3,Trappc3,Ush2a
cellular_component	GO:0005829	cytosol	9.47e-01	1.00e+00	1	57	321	6423	1.75%	5.00%	0.31%	0.89%	134 completed genes	Trappc3
cellular_component	GO:0005654	nucleoplasm	9.51e-01	1.00e+00	1	57	330	6423	1.75%	5.14%	0.30%	0.89%	134 completed genes	Glis2
cellular_component	GO:0031981	nuclear lumen	9.54e-01	1.00e+00	2	57	526	6423	3.51%	8.19%	0.38%	0.89%	134 completed genes	Glis2,Nek2
cellular_component	GO:0070013	intracellular organelle lumen	9.65e-01	1.00e+00	2	57	560	6423	3.51%	8.72%	0.36%	0.89%	134 completed genes	Glis2,Nek2
cellular_component	GO:0043233	organelle lumen	9.65e-01	1.00e+00	2	57	560	6423	3.51%	8.72%	0.36%	0.89%	134 completed genes	Glis2,Nek2
cellular_component	GO:0031974	membrane-enclosed lumen	9.68e-01	1.00e+00	2	57	571	6423	3.51%	8.89%	0.35%	0.89%	134 completed genes	Glis2,Nek2
cellular_component	GO:0044421	extracellular region part	9.78e-01	1.00e+00	1	57	414	6423	1.75%	6.45%	0.24%	0.89%	134 completed genes	Ush2a
cellular_component	GO:0005737	cytoplasm	9.84e-01	1.00e+00	23	57	3441	6423	40.35%	53.57%	0.67%	0.89%	134 completed genes	Arf4,Arl6,Crocc,Dync2h1,Dynlt1b,Gas8,Ift122,Ift140,Ift20,Ift57,Ift88,Intu,Mlf1,Nin,Pcm1,Rab17,Sept7,Spag16,Stx3,Trappc3,Tuba1c,Tulp3,Wdr35
cellular_component	GO:0005576	extracellular region	9.89e-01	1.00e+00	1	57	490	6423	1.75%	7.63%	0.20%	0.89%	134 completed genes	Ush2a
cellular_component	GO:0005634	nucleus	1.00e+00	1.00e+00	6	57	1761	6423	10.53%	27.42%	0.34%	0.89%	134 completed genes	Glis2,Ift74,Mlf1,Nek2,Nup62,Spag16
cellular_component	GO:0005575	cellular_component	1.00e+00	1.00e+00	57	57	6423	6423	100.00%	100.00%	0.89%	0.89%	134 completed genes	Arf4,Arl6,Bbs1,Bbs2,Bbs4,Bbs5,Bbs7,Bbs9,Cc2d2a,Cep164,Cep290,Crocc,Dync2h1,Dynlt1b,Exoc4,Gas8,Glis2,Gpr98,Hspb11,Ift122,Ift140,Ift172,Ift20,Ift46,Ift52,Ift57,Ift74,Ift80,Ift81,Ift88,Intu,Mak,Mkks,Mks1,Mlf1,Nek2,Nin,Nphp1,Nup62,Pcm1,Ptpdc1,Rab11fip3,Rab17,Sept7,Spag16,Spag17,Stx3,Trappc3,Ttc21b,Ttc26,Ttc8,Tuba1c,Tulp1,Tulp3,Ush2a,Wdr19,Wdr35
molecular_function	GO:0005515	protein binding	1.61e-04	1.36e-02	48	52	4250	5988	92.31%	70.98%	1.13%	0.87%	134 completed genes	Arl3,Arl6,Asap1,Atxn10,Bbs1,Bbs9,Cc2d2a,Ccp110,Cenpj,Cep164,Cep290,Cep72,Cep89,Crocc,Dnaic2,Exoc4,Fbf1,Gas8,Glis2,Gpr98,Ift172,Ift20,Ift46,Ift57,Ift88,Mak,Mks1,Mlf1,Nek2,Nin,Nphp1,Nphp4,Nup35,Nup62,Pcm1,Rab11fip3,Rab17,Sept7,Spag16,Spag17,Spag6,Ssna1,Stx3,Trappc3,Trip11,Ttll6,Tulp1,Ush2a
molecular_function	GO:0017022	myosin binding	2.56e-03	7.75e-02	2	52	9	5988	3.85%	0.15%	22.22%	0.87%	134 completed genes	Gpr98,Ush2a
molecular_function	GO:0005488	binding	2.74e-03	7.75e-02	49	52	4746	5988	94.23%	79.26%	1.03%	0.87%	134 completed genes	Arl3,Arl6,Asap1,Atxn10,Bbs1,Bbs9,Cc2d2a,Ccp110,Cenpj,Cep164,Cep290,Cep72,Cep89,Crocc,Dnaic2,Exoc4,Fbf1,Gas8,Glis2,Gpr98,Ift172,Ift20,Ift46,Ift57,Ift74,Ift88,Mak,Mks1,Mlf1,Nek2,Nin,Nphp1,Nphp4,Nup35,Nup62,Pcm1,Rab11fip3,Rab17,Sept7,Spag16,Spag17,Spag6,Ssna1,Stx3,Trappc3,Trip11,Ttll6,Tulp1,Ush2a
molecular_function	GO:0051425	PTB domain binding	1.73e-02	3.14e-01	1	52	2	5988	1.92%	0.03%	50.00%	0.87%	134 completed genes	Nup62
molecular_function	GO:0008020	G-protein coupled photoreceptor activity	2.58e-02	3.14e-01	1	52	3	5988	1.92%	0.05%	33.33%	0.87%	134 completed genes	Tulp1
molecular_function	GO:0005487	nucleocytoplasmic transporter activity	2.58e-02	3.14e-01	1	52	3	5988	1.92%	0.05%	33.33%	0.87%	134 completed genes	Nup214
molecular_function	GO:0009881	photoreceptor activity	2.58e-02	3.14e-01	1	52	3	5988	1.92%	0.05%	33.33%	0.87%	134 completed genes	Tulp1
molecular_function	GO:0019003	GDP binding	3.43e-02	3.64e-01	1	52	4	5988	1.92%	0.07%	25.00%	0.87%	134 completed genes	Arl3
molecular_function	GO:0004439	phosphatidylinositol-4,5-bisphosphate 5-phosphatase activity	5.10e-02	4.74e-01	1	52	6	5988	1.92%	0.10%	16.67%	0.87%	134 completed genes	Ocrl
molecular_function	GO:0034593	phosphatidylinositol bisphosphate phosphatase activity	5.93e-02	4.74e-01	1	52	7	5988	1.92%	0.12%	14.29%	0.87%	134 completed genes	Ocrl
molecular_function	GO:0008092	cytoskeletal protein binding	6.13e-02	4.74e-01	4	52	172	5988	7.69%	2.87%	2.33%	0.87%	134 completed genes	Crocc,Gpr98,Ttll6,Ush2a
molecular_function	GO:0034595	phosphatidylinositol phosphate 5-phosphatase activity	6.74e-02	4.78e-01	1	52	8	5988	1.92%	0.13%	12.50%	0.87%	134 completed genes	Ocrl
molecular_function	GO:0019894	kinesin binding	7.55e-02	4.94e-01	1	52	9	5988	1.92%	0.15%	11.11%	0.87%	134 completed genes	Crocc
molecular_function	GO:0052866	phosphatidylinositol phosphate phosphatase activity	1.07e-01	6.51e-01	1	52	13	5988	1.92%	0.22%	7.69%	0.87%	134 completed genes	Ocrl
molecular_function	GO:0017137	Rab GTPase binding	1.15e-01	6.52e-01	1	52	14	5988	1.92%	0.23%	7.14%	0.87%	134 completed genes	Gas8
molecular_function	GO:0030165	PDZ domain binding	1.30e-01	6.52e-01	1	52	16	5988	1.92%	0.27%	6.25%	0.87%	134 completed genes	Exoc4
molecular_function	GO:0005518	collagen binding	1.30e-01	6.52e-01	1	52	16	5988	1.92%	0.27%	6.25%	0.87%	134 completed genes	Ush2a
molecular_function	GO:0005525	GTP binding	1.60e-01	7.57e-01	1	52	20	5988	1.92%	0.33%	5.00%	0.87%	134 completed genes	Arl3
molecular_function	GO:0003924	GTPase activity	1.75e-01	7.74e-01	1	52	22	5988	1.92%	0.37%	4.55%	0.87%	134 completed genes	Arl3
molecular_function	GO:0051219	phosphoprotein binding	1.82e-01	7.74e-01	1	52	23	5988	1.92%	0.38%	4.35%	0.87%	134 completed genes	Bbs1
molecular_function	GO:0032561	guanyl ribonucleotide binding	2.03e-01	8.23e-01	1	52	26	5988	1.92%	0.43%	3.85%	0.87%	134 completed genes	Arl3
molecular_function	GO:0019001	guanyl nucleotide binding	2.17e-01	8.39e-01	1	52	28	5988	1.92%	0.47%	3.57%	0.87%	134 completed genes	Arl3
molecular_function	GO:0051020	GTPase binding	3.20e-01	9.62e-01	1	52	44	5988	1.92%	0.73%	2.27%	0.87%	134 completed genes	Gas8
molecular_function	GO:0017016	Ras GTPase binding	3.20e-01	9.62e-01	1	52	44	5988	1.92%	0.73%	2.27%	0.87%	134 completed genes	Gas8
molecular_function	GO:0031267	small GTPase binding	3.20e-01	9.62e-01	1	52	44	5988	1.92%	0.73%	2.27%	0.87%	134 completed genes	Gas8
molecular_function	GO:0019904	protein domain specific binding	3.28e-01	9.62e-01	2	52	135	5988	3.85%	2.25%	1.48%	0.87%	134 completed genes	Exoc4,Nup62
molecular_function	GO:0001077	RNA polymerase II core promoter proximal region sequence-specific DNA binding transcription factor activity involved in positive regulation of transcription	3.43e-01	9.62e-01	1	52	48	5988	1.92%	0.80%	2.08%	0.87%	134 completed genes	Glis2
molecular_function	GO:0001228	RNA polymerase II transcription regulatory region sequence-specific DNA binding transcription factor activity involved in positive regulation of transcription	3.71e-01	9.62e-01	1	52	53	5988	1.92%	0.89%	1.89%	0.87%	134 completed genes	Glis2
molecular_function	GO:0005198	structural molecule activity	3.82e-01	9.62e-01	1	52	55	5988	1.92%	0.92%	1.82%	0.87%	134 completed genes	Crocc
molecular_function	GO:0035639	purine ribonucleoside triphosphate binding	3.88e-01	9.62e-01	1	52	56	5988	1.92%	0.94%	1.79%	0.87%	134 completed genes	Arl3
molecular_function	GO:0001882	nucleoside binding	3.98e-01	9.62e-01	1	52	58	5988	1.92%	0.97%	1.72%	0.87%	134 completed genes	Arl3
molecular_function	GO:0001883	purine nucleoside binding	3.98e-01	9.62e-01	1	52	58	5988	1.92%	0.97%	1.72%	0.87%	134 completed genes	Arl3
molecular_function	GO:0032550	purine ribonucleoside binding	3.98e-01	9.62e-01	1	52	58	5988	1.92%	0.97%	1.72%	0.87%	134 completed genes	Arl3
molecular_function	GO:0032549	ribonucleoside binding	3.98e-01	9.62e-01	1	52	58	5988	1.92%	0.97%	1.72%	0.87%	134 completed genes	Arl3
molecular_function	GO:0042802	identical protein binding	4.18e-01	9.62e-01	3	52	270	5988	5.77%	4.51%	1.11%	0.87%	134 completed genes	Cep72,Nup35,Ssna1
molecular_function	GO:0032555	purine ribonucleotide binding	4.24e-01	9.62e-01	1	52	63	5988	1.92%	1.05%	1.59%	0.87%	134 completed genes	Arl3
molecular_function	GO:0032553	ribonucleotide binding	4.29e-01	9.62e-01	1	52	64	5988	1.92%	1.07%	1.56%	0.87%	134 completed genes	Arl3
molecular_function	GO:0017076	purine nucleotide binding	4.44e-01	9.62e-01	1	52	67	5988	1.92%	1.12%	1.49%	0.87%	134 completed genes	Arl3
molecular_function	GO:0015631	tubulin binding	4.54e-01	9.62e-01	1	52	69	5988	1.92%	1.15%	1.45%	0.87%	134 completed genes	Ttll6
molecular_function	GO:0000982	RNA polymerase II core promoter proximal region sequence-specific DNA binding transcription factor activity	4.59e-01	9.62e-01	1	52	70	5988	1.92%	1.17%	1.43%	0.87%	134 completed genes	Glis2
molecular_function	GO:1901265	nucleoside phosphate binding	4.87e-01	9.62e-01	1	52	76	5988	1.92%	1.27%	1.32%	0.87%	134 completed genes	Arl3
molecular_function	GO:0000166	nucleotide binding	4.87e-01	9.62e-01	1	52	76	5988	1.92%	1.27%	1.32%	0.87%	134 completed genes	Arl3
molecular_function	GO:0016791	phosphatase activity	4.87e-01	9.62e-01	1	52	76	5988	1.92%	1.27%	1.32%	0.87%	134 completed genes	Ocrl
molecular_function	GO:0017111	nucleoside-triphosphatase activity	5.13e-01	9.63e-01	1	52	82	5988	1.92%	1.37%	1.22%	0.87%	134 completed genes	Arl3
molecular_function	GO:0004672	protein kinase activity	5.15e-01	9.63e-01	2	52	197	5988	3.85%	3.29%	1.02%	0.87%	134 completed genes	Nek2,Ttbk2
molecular_function	GO:0036094	small molecule binding	5.43e-01	9.63e-01	1	52	89	5988	1.92%	1.49%	1.12%	0.87%	134 completed genes	Arl3
molecular_function	GO:0042578	phosphoric ester hydrolase activity	5.55e-01	9.63e-01	1	52	92	5988	1.92%	1.54%	1.09%	0.87%	134 completed genes	Ocrl
molecular_function	GO:0016817	hydrolase activity, acting on acid anhydrides	5.78e-01	9.63e-01	1	52	98	5988	1.92%	1.64%	1.02%	0.87%	134 completed genes	Arl3
molecular_function	GO:0016818	hydrolase activity, acting on acid anhydrides, in phosphorus-containing anhydrides	5.78e-01	9.63e-01	1	52	98	5988	1.92%	1.64%	1.02%	0.87%	134 completed genes	Arl3
molecular_function	GO:0019901	protein kinase binding	5.78e-01	9.63e-01	1	52	98	5988	1.92%	1.64%	1.02%	0.87%	134 completed genes	Spag16
molecular_function	GO:0016462	pyrophosphatase activity	5.78e-01	9.63e-01	1	52	98	5988	1.92%	1.64%	1.02%	0.87%	134 completed genes	Arl3
molecular_function	GO:0019900	kinase binding	5.92e-01	9.68e-01	1	52	102	5988	1.92%	1.70%	0.98%	0.87%	134 completed genes	Spag16
molecular_function	GO:0016773	phosphotransferase activity, alcohol group as acceptor	6.09e-01	9.77e-01	2	52	234	5988	3.85%	3.91%	0.85%	0.87%	134 completed genes	Nek2,Ttbk2
molecular_function	GO:0004674	protein serine/threonine kinase activity	6.24e-01	9.82e-01	1	52	111	5988	1.92%	1.85%	0.90%	0.87%	134 completed genes	Ttbk2
molecular_function	GO:0004930	G-protein coupled receptor activity	6.37e-01	9.84e-01	1	52	115	5988	1.92%	1.92%	0.87%	0.87%	134 completed genes	Tulp1
molecular_function	GO:0016301	kinase activity	6.59e-01	1.00e+00	2	52	256	5988	3.85%	4.28%	0.78%	0.87%	134 completed genes	Nek2,Ttbk2
molecular_function	GO:0019899	enzyme binding	6.86e-01	1.00e+00	2	52	269	5988	3.85%	4.49%	0.74%	0.87%	134 completed genes	Gas8,Spag16
molecular_function	GO:0000981	sequence-specific DNA binding RNA polymerase II transcription factor activity	6.96e-01	1.00e+00	1	52	135	5988	1.92%	2.25%	0.74%	0.87%	134 completed genes	Glis2
molecular_function	GO:0016772	transferase activity, transferring phosphorus-containing groups	7.11e-01	1.00e+00	2	52	282	5988	3.85%	4.71%	0.71%	0.87%	134 completed genes	Nek2,Ttbk2
molecular_function	GO:0043168	anion binding	7.63e-01	1.00e+00	1	52	163	5988	1.92%	2.72%	0.61%	0.87%	134 completed genes	Arl3
molecular_function	GO:0000975	regulatory region DNA binding	7.76e-01	1.00e+00	1	52	169	5988	1.92%	2.82%	0.59%	0.87%	134 completed genes	Glis2
molecular_function	GO:0001067	regulatory region nucleic acid binding	7.76e-01	1.00e+00	1	52	169	5988	1.92%	2.82%	0.59%	0.87%	134 completed genes	Glis2
molecular_function	GO:0044212	transcription regulatory region DNA binding	7.76e-01	1.00e+00	1	52	169	5988	1.92%	2.82%	0.59%	0.87%	134 completed genes	Glis2
molecular_function	GO:0042803	protein homodimerization activity	8.01e-01	1.00e+00	1	52	182	5988	1.92%	3.04%	0.55%	0.87%	134 completed genes	Nup35
molecular_function	GO:0016788	hydrolase activity, acting on ester bonds	8.24e-01	1.00e+00	1	52	196	5988	1.92%	3.27%	0.51%	0.87%	134 completed genes	Ocrl
molecular_function	GO:0004888	transmembrane signaling receptor activity	8.58e-01	1.00e+00	1	52	220	5988	1.92%	3.67%	0.45%	0.87%	134 completed genes	Tulp1
molecular_function	GO:0003682	chromatin binding	8.61e-01	1.00e+00	1	52	222	5988	1.92%	3.71%	0.45%	0.87%	134 completed genes	Ift74
molecular_function	GO:0043167	ion binding	8.84e-01	1.00e+00	1	52	242	5988	1.92%	4.04%	0.41%	0.87%	134 completed genes	Arl3
molecular_function	GO:0038023	signaling receptor activity	8.90e-01	1.00e+00	1	52	248	5988	1.92%	4.14%	0.40%	0.87%	134 completed genes	Tulp1
molecular_function	GO:0046983	protein dimerization activity	9.02e-01	1.00e+00	1	52	260	5988	1.92%	4.34%	0.38%	0.87%	134 completed genes	Nup35
molecular_function	GO:0060089	molecular transducer activity	9.22e-01	1.00e+00	1	52	286	5988	1.92%	4.78%	0.35%	0.87%	134 completed genes	Tulp1
molecular_function	GO:0004871	signal transducer activity	9.22e-01	1.00e+00	1	52	286	5988	1.92%	4.78%	0.35%	0.87%	134 completed genes	Tulp1
molecular_function	GO:0004872	receptor activity	9.25e-01	1.00e+00	1	52	290	5988	1.92%	4.84%	0.34%	0.87%	134 completed genes	Tulp1
molecular_function	GO:0016787	hydrolase activity	9.45e-01	1.00e+00	2	52	512	5988	3.85%	8.55%	0.39%	0.87%	134 completed genes	Arl3,Ocrl
molecular_function	GO:0016740	transferase activity	9.45e-01	1.00e+00	2	52	513	5988	3.85%	8.57%	0.39%	0.87%	134 completed genes	Nek2,Ttbk2
molecular_function	GO:0005215	transporter activity	9.49e-01	1.00e+00	1	52	331	5988	1.92%	5.53%	0.30%	0.87%	134 completed genes	Nup214
molecular_function	GO:0005102	receptor binding	9.51e-01	1.00e+00	1	52	335	5988	1.92%	5.59%	0.30%	0.87%	134 completed genes	Bbs1
molecular_function	GO:0003700	sequence-specific DNA binding transcription factor activity	9.51e-01	1.00e+00	1	52	336	5988	1.92%	5.61%	0.30%	0.87%	134 completed genes	Glis2
molecular_function	GO:0001071	nucleic acid binding transcription factor activity	9.51e-01	1.00e+00	1	52	337	5988	1.92%	5.63%	0.30%	0.87%	134 completed genes	Glis2
molecular_function	GO:0003677	DNA binding	9.72e-01	1.00e+00	2	52	597	5988	3.85%	9.97%	0.34%	0.87%	134 completed genes	Glis2,Mlf1
molecular_function	GO:1901363	heterocyclic compound binding	9.82e-01	1.00e+00	3	52	830	5988	5.77%	13.86%	0.36%	0.87%	134 completed genes	Arl3,Glis2,Mlf1
molecular_function	GO:0097159	organic cyclic compound binding	9.83e-01	1.00e+00	3	52	839	5988	5.77%	14.01%	0.36%	0.87%	134 completed genes	Arl3,Glis2,Mlf1
molecular_function	GO:0003676	nucleic acid binding	9.92e-01	1.00e+00	2	52	748	5988	3.85%	12.49%	0.27%	0.87%	134 completed genes	Glis2,Mlf1
molecular_function	GO:0003824	catalytic activity	9.99e-01	1.00e+00	4	52	1393	5988	7.69%	23.26%	0.29%	0.87%	134 completed genes	Arl3,Nek2,Ocrl,Ttbk2
molecular_function	GO:0003674	molecular_function	1.00e+00	1.00e+00	52	52	5988	5988	100.00%	100.00%	0.87%	0.87%	134 completed genes	Arl3,Arl6,Asap1,Atxn10,Bbs1,Bbs9,Cc2d2a,Ccp110,Cenpj,Cep164,Cep290,Cep72,Cep89,Crocc,Dnaic2,Exoc4,Fbf1,Gas8,Glis2,Gpr98,Ift172,Ift20,Ift46,Ift57,Ift74,Ift88,Mak,Mks1,Mlf1,Nek2,Nin,Nphp1,Nphp4,Nup214,Nup35,Nup62,Ocrl,Pcm1,Rab11fip3,Rab17,Sept7,Spag16,Spag17,Spag6,Ssna1,Stx3,Trappc3,Trip11,Ttbk2,Ttll6,Tulp1,Ush2a
