# Supplementary material for: Sensing the cilium, digital capture of ciliary data for comparative genomics investigations
Source: Cilia. 2018 Apr 19;7:3. doi: 10.1186/s13630-018-0057-0 (PMC5907423; doi:10.1186/s13630-018-0057-0)
Supplement: Supplementary file 6 — Additional file 6. VLAD enrichment analysis with December 2016 annotations and ontology. [file 13630_2018_57_MOESM6_ESM.tsv]

# VladResults-20161224-analysis-134doneGenes
# Vlad version = v1.6.0
# Date = Sat Apr 8 00:35:28 2017
# Run time = 11.59 sec
# Ontology file = tmpwjg6UB
# Ontology date = Thu Dec 22 16:59:00 2016
# Annotation file = tmpmo6jp8
# Annotation date = Thu Dec 22 00:00:00 2016
# Analysis type = enrichment
# Excluded evidence codes = IKR,TAS,ISS,IBA,ND,RCA,NAS,ISO,ISM,IEA,IC,ISA
# Number of query sets = 1
# Query set 1 = doneGeneList.txt (n=134; 0 not found)
# Universe set = default (everything)
# Graph display = Top 25 scoring terms and their ancestors. Interior nodes have been culled.
Namespace	TermID	Term	P	Q	k	n	K	N	k/n	K/N	k/K	n/N	Qset	Symbols
biological_process	GO:0044782	cilium organization	2.30e-63	2.68e-60	50	101	152	8660	49.50%	1.76%	32.89%	1.17%	doneGeneList.txt	1810043G02Rik,Arl3,Arl6,Atxn10,Bbs1,Bbs12,Bbs2,Bbs4,Bbs9,Cc2d2a,Ccp110,Cenpj,Cep131,Cep290,Cep83,Cluap1,Crocc,Dync2h1,Dyx1c1,Fuz,Gas8,Hydin,Ift122,Ift140,Ift172,Ift20,Ift27,Ift46,Ift52,Ift57,Ift74,Ift80,Ift88,Intu,Mkks,Mks1,Nphp3,Ptpdc1,Spag16,Spag17,Spag6l,Ssna1,Traf3ip1,Ttbk2,Ttc21b,Ttc26,Ttc8,Wdpcp,Wdr19,Wdr35
biological_process	GO:0060271	cilium assembly	2.89e-53	1.68e-50	43	101	134	8660	42.57%	1.55%	32.09%	1.17%	doneGeneList.txt	1810043G02Rik,Arl6,Atxn10,Bbs1,Bbs2,Bbs4,Bbs9,Cc2d2a,Cenpj,Cep131,Cep290,Cep83,Cluap1,Dync2h1,Dyx1c1,Fuz,Gas8,Hydin,Ift122,Ift140,Ift172,Ift20,Ift46,Ift52,Ift57,Ift74,Ift80,Ift88,Intu,Mkks,Mks1,Nphp3,Ptpdc1,Spag16,Spag17,Spag6l,Traf3ip1,Ttbk2,Ttc26,Ttc8,Wdpcp,Wdr19,Wdr35
biological_process	GO:0030031	cell projection assembly	1.04e-47	4.03e-45	44	101	188	8660	43.56%	2.17%	23.40%	1.17%	doneGeneList.txt	1810043G02Rik,Arl6,Atxn10,Bbs1,Bbs2,Bbs4,Bbs9,Cc2d2a,Cenpj,Cep131,Cep290,Cep83,Cluap1,Dync2h1,Dyx1c1,Fuz,Gas8,Hydin,Ift122,Ift140,Ift172,Ift20,Ift46,Ift52,Ift57,Ift74,Ift80,Ift88,Intu,Mkks,Mks1,Nphp3,Ptpdc1,Rab17,Spag16,Spag17,Spag6l,Traf3ip1,Ttbk2,Ttc26,Ttc8,Wdpcp,Wdr19,Wdr35
biological_process	GO:0030030	cell projection organization	2.48e-42	7.23e-40	60	101	643	8660	59.41%	7.42%	9.33%	1.17%	doneGeneList.txt	1810043G02Rik,Adgrv1,Arf4,Arl3,Arl6,Atxn10,Bbs1,Bbs12,Bbs2,Bbs4,Bbs9,Cc2d2a,Ccp110,Cenpj,Cep131,Cep290,Cep83,Cluap1,Crocc,Dcdc2a,Dync2h1,Dyx1c1,Fuz,Gas8,Hydin,Ift122,Ift140,Ift172,Ift20,Ift27,Ift46,Ift52,Ift57,Ift74,Ift80,Ift88,Intu,Mkks,Mks1,Nin,Nphp1,Nphp3,Pdzd7,Ptpdc1,Rab17,Sept7,Spag16,Spag17,Spag6l,Ssna1,Traf3ip1,Trip11,Ttbk2,Ttc21b,Ttc26,Ttc8,Tulp1,Wdpcp,Wdr19,Wdr35
biological_process	GO:0070925	organelle assembly	1.19e-41	2.76e-39	44	101	252	8660	43.56%	2.91%	17.46%	1.17%	doneGeneList.txt	1810043G02Rik,Arl6,Atxn10,Bbs1,Bbs2,Bbs4,Bbs9,Cc2d2a,Cenpj,Cep131,Cep290,Cep83,Cluap1,Dync2h1,Dyx1c1,Fuz,Gas8,Hydin,Ift122,Ift140,Ift172,Ift20,Ift46,Ift52,Ift57,Ift74,Ift80,Ift88,Intu,Mkks,Mks1,Nek2,Nphp3,Ptpdc1,Spag16,Spag17,Spag6l,Traf3ip1,Ttbk2,Ttc26,Ttc8,Wdpcp,Wdr19,Wdr35
biological_process	GO:1902589	single-organism organelle organization	8.53e-40	1.66e-37	56	101	579	8660	55.45%	6.69%	9.67%	1.17%	doneGeneList.txt	1810043G02Rik,Arl3,Arl6,Atxn10,Bbs1,Bbs12,Bbs2,Bbs4,Bbs9,Cc2d2a,Ccp110,Cenpj,Cep131,Cep290,Cep83,Cluap1,Crocc,Dync2h1,Dynlt1b,Dyx1c1,Fuz,Gas8,Hydin,Ift122,Ift140,Ift172,Ift20,Ift27,Ift46,Ift52,Ift57,Ift74,Ift80,Ift88,Intu,Mkks,Mks1,Nek2,Nin,Nphp3,Pcm1,Ptpdc1,Spag16,Spag17,Spag6l,Ssna1,Stx3,Traf3ip1,Ttbk2,Ttc21b,Ttc26,Ttc8,Ttll6,Wdpcp,Wdr19,Wdr35
biological_process	GO:1905515	non-motile cilium assembly	5.67e-33	9.44e-31	21	101	35	8660	20.79%	0.40%	60.00%	1.17%	doneGeneList.txt	Bbs1,Bbs2,Bbs4,Cc2d2a,Cenpj,Cep131,Cep290,Dync2h1,Fuz,Ift122,Ift140,Ift172,Ift52,Ift57,Ift74,Ift80,Ift88,Intu,Mkks,Mks1,Nphp3
biological_process	GO:0007017	microtubule-based process	3.38e-31	4.92e-29	36	101	239	8660	35.64%	2.76%	15.06%	1.17%	doneGeneList.txt	Arl3,Bbs1,Bbs12,Bbs2,Bbs4,Cc2d2a,Ccp110,Cenpj,Cep131,Cluap1,Crocc,Dnah1,Dpcd,Dync2h1,Dynlt1b,Dyx1c1,Gas8,Hydin,Ift122,Ift140,Ift172,Ift20,Ift27,Ift88,Nek2,Nin,Pcm1,Ropn1l,Spag16,Spag17,Spag6l,Ssna1,Tekt4,Ttc21b,Ttc26,Ttll6
biological_process	GO:0006996	organelle organization	1.36e-30	1.76e-28	59	101	980	8660	58.42%	11.32%	6.02%	1.17%	doneGeneList.txt	1810043G02Rik,Arl3,Arl6,Atxn10,Bbs1,Bbs12,Bbs2,Bbs4,Bbs9,Cc2d2a,Ccp110,Cenpj,Cep131,Cep290,Cep83,Cluap1,Crocc,Dync2h1,Dynlt1b,Dyx1c1,Fuz,Gas8,Hydin,Ift122,Ift140,Ift172,Ift20,Ift27,Ift46,Ift52,Ift57,Ift74,Ift80,Ift88,Intu,Mkks,Mks1,Nek2,Nin,Nphp3,Pcm1,Ptpdc1,Sept7,Spag16,Spag17,Spag6l,Ssna1,Stx3,Traf3ip1,Trip11,Ttbk2,Ttc21b,Ttc26,Ttc8,Ttk,Ttll6,Wdpcp,Wdr19,Wdr35
biological_process	GO:0007224	smoothened signaling pathway	3.31e-30	3.86e-28	24	101	69	8660	23.76%	0.80%	34.78%	1.17%	doneGeneList.txt	1810043G02Rik,Arl3,Bbs7,Cc2d2a,Cenpj,Cluap1,Hspb11,Ift122,Ift172,Ift20,Ift27,Ift46,Ift52,Ift57,Ift80,Ift88,Ptpdc1,Ssna1,Ttbk2,Ttc21b,Ttc26,Tulp3,Wdpcp,Wdr19
biological_process	GO:0022607	cellular component assembly	2.46e-26	2.61e-24	46	101	628	8660	45.54%	7.25%	7.32%	1.17%	doneGeneList.txt	1810043G02Rik,Arl6,Atxn10,Bbs1,Bbs2,Bbs4,Bbs9,Cc2d2a,Cenpj,Cep131,Cep290,Cep83,Cluap1,Dync2h1,Dyx1c1,Fuz,Gas8,Hydin,Ift122,Ift140,Ift172,Ift20,Ift46,Ift52,Ift57,Ift74,Ift80,Ift88,Intu,Mkks,Mks1,Nek2,Nin,Nphp3,Ptpdc1,Rab17,Spag16,Spag17,Spag6l,Traf3ip1,Ttbk2,Ttc26,Ttc8,Wdpcp,Wdr19,Wdr35
biological_process	GO:0044085	cellular component biogenesis	9.60e-26	9.32e-24	46	101	648	8660	45.54%	7.48%	7.10%	1.17%	doneGeneList.txt	1810043G02Rik,Arl6,Atxn10,Bbs1,Bbs2,Bbs4,Bbs9,Cc2d2a,Cenpj,Cep131,Cep290,Cep83,Cluap1,Dync2h1,Dyx1c1,Fuz,Gas8,Hydin,Ift122,Ift140,Ift172,Ift20,Ift46,Ift52,Ift57,Ift74,Ift80,Ift88,Intu,Mkks,Mks1,Nek2,Nin,Nphp3,Ptpdc1,Rab17,Spag16,Spag17,Spag6l,Traf3ip1,Ttbk2,Ttc26,Ttc8,Wdpcp,Wdr19,Wdr35
biological_process	GO:0016043	cellular component organization	2.33e-21	2.09e-19	70	101	2133	8660	69.31%	24.63%	3.28%	1.17%	doneGeneList.txt	1810043G02Rik,Adgrv1,Arf4,Arl3,Arl6,Atxn10,BC027072,Bbs1,Bbs12,Bbs2,Bbs4,Bbs9,Cc2d2a,Ccp110,Cenpj,Cep131,Cep290,Cep83,Cluap1,Crocc,Dcdc2a,Dync2h1,Dynlt1b,Dyx1c1,Fuz,Gas8,Hydin,Ift122,Ift140,Ift172,Ift20,Ift27,Ift46,Ift52,Ift57,Ift74,Ift80,Ift88,Intu,Mkks,Mks1,Nek2,Nin,Nphp1,Nphp3,Nphp4,Pcm1,Pdzd7,Ptpdc1,Rab17,Rilpl1,Rilpl2,Sept7,Spag16,Spag17,Spag6l,Ssna1,Stx3,Traf3ip1,Trip11,Ttbk2,Ttc21b,Ttc26,T…
biological_process	GO:0071840	cellular component organization or biogenesis	3.58e-21	2.98e-19	70	101	2148	8660	69.31%	24.80%	3.26%	1.17%	doneGeneList.txt	1810043G02Rik,Adgrv1,Arf4,Arl3,Arl6,Atxn10,BC027072,Bbs1,Bbs12,Bbs2,Bbs4,Bbs9,Cc2d2a,Ccp110,Cenpj,Cep131,Cep290,Cep83,Cluap1,Crocc,Dcdc2a,Dync2h1,Dynlt1b,Dyx1c1,Fuz,Gas8,Hydin,Ift122,Ift140,Ift172,Ift20,Ift27,Ift46,Ift52,Ift57,Ift74,Ift80,Ift88,Intu,Mkks,Mks1,Nek2,Nin,Nphp1,Nphp3,Nphp4,Pcm1,Pdzd7,Ptpdc1,Rab17,Rilpl1,Rilpl2,Sept7,Spag16,Spag17,Spag6l,Ssna1,Stx3,Traf3ip1,Trip11,Ttbk2,Ttc21b,Ttc26,T…
biological_process	GO:0007018	microtubule-based movement	2.05e-20	1.59e-18	20	101	94	8660	19.80%	1.09%	21.28%	1.17%	doneGeneList.txt	Arl3,Bbs12,Cep131,Dnah1,Dpcd,Dync2h1,Dyx1c1,Gas8,Hydin,Ift122,Ift140,Ift20,Ift27,Ropn1l,Spag16,Spag17,Ssna1,Tekt4,Ttc21b,Ttc26
biological_process	GO:0042073	intraciliary transport	1.29e-18	8.37e-17	11	101	16	8660	10.89%	0.18%	68.75%	1.17%	doneGeneList.txt	Arl3,Bbs12,Cep131,Dync2h1,Ift122,Ift140,Ift20,Ift27,Ssna1,Ttc21b,Ttc26
biological_process	GO:0099118	microtubule-based protein transport	1.29e-18	8.37e-17	11	101	16	8660	10.89%	0.18%	68.75%	1.17%	doneGeneList.txt	Arl3,Bbs12,Cep131,Dync2h1,Ift122,Ift140,Ift20,Ift27,Ssna1,Ttc21b,Ttc26
biological_process	GO:0098840	protein transport along microtubule	1.29e-18	8.37e-17	11	101	16	8660	10.89%	0.18%	68.75%	1.17%	doneGeneList.txt	Arl3,Bbs12,Cep131,Dync2h1,Ift122,Ift140,Ift20,Ift27,Ssna1,Ttc21b,Ttc26
biological_process	GO:0008104	protein localization	1.67e-18	1.02e-16	36	101	550	8660	35.64%	6.35%	6.55%	1.17%	doneGeneList.txt	Adgrv1,Arf4,Arl3,Arl6,BC027072,Bbs1,Bbs12,Bbs2,Bbs4,Bbs7,Cc2d2a,Cep131,Cep290,Dync2h1,Gas8,Ift122,Ift140,Ift20,Ift27,Ift88,Nphp1,Nup214,Pcm1,Pdzd7,Rab11fip3,Rilpl1,Rilpl2,Ssna1,Ttc21b,Ttc26,Ttc8,Ttk,Tulp1,Ush2a,Wdpcp,Wdr19
biological_process	GO:0000226	microtubule cytoskeleton organization	5.27e-18	3.07e-16	22	101	161	8660	21.78%	1.86%	13.66%	1.17%	doneGeneList.txt	Bbs1,Bbs2,Bbs4,Cc2d2a,Ccp110,Cenpj,Cep131,Cluap1,Crocc,Dynlt1b,Dyx1c1,Gas8,Hydin,Ift172,Ift88,Nek2,Nin,Pcm1,Spag16,Spag17,Spag6l,Ttll6
biological_process	GO:0007368	determination of left/right symmetry	1.10e-17	6.09e-16	19	101	109	8660	18.81%	1.26%	17.43%	1.17%	doneGeneList.txt	Cc2d2a,Ccdc39,Cep290,Cluap1,Dnaaf3,Dpcd,Drc1,Dync2h1,Dyx1c1,Gas8,Ift140,Ift172,Ift52,Ift57,Ift74,Ift88,Mks1,Nphp3,Rttn
biological_process	GO:0009855	determination of bilateral symmetry	1.87e-17	9.50e-16	19	101	112	8660	18.81%	1.29%	16.96%	1.17%	doneGeneList.txt	Cc2d2a,Ccdc39,Cep290,Cluap1,Dnaaf3,Dpcd,Drc1,Dync2h1,Dyx1c1,Gas8,Ift140,Ift172,Ift52,Ift57,Ift74,Ift88,Mks1,Nphp3,Rttn
biological_process	GO:0009799	specification of symmetry	1.87e-17	9.50e-16	19	101	112	8660	18.81%	1.29%	16.96%	1.17%	doneGeneList.txt	Cc2d2a,Ccdc39,Cep290,Cluap1,Dnaaf3,Dpcd,Drc1,Dync2h1,Dyx1c1,Gas8,Ift140,Ift172,Ift52,Ift57,Ift74,Ift88,Mks1,Nphp3,Rttn
biological_process	GO:0031503	protein complex localization	1.97e-16	9.58e-15	11	101	22	8660	10.89%	0.25%	50.00%	1.17%	doneGeneList.txt	Arl3,Bbs12,Cep131,Dync2h1,Ift122,Ift140,Ift20,Ift27,Ssna1,Ttc21b,Ttc26
biological_process	GO:0033036	macromolecule localization	2.29e-16	1.07e-14	36	101	640	8660	35.64%	7.39%	5.62%	1.17%	doneGeneList.txt	Adgrv1,Arf4,Arl3,Arl6,BC027072,Bbs1,Bbs12,Bbs2,Bbs4,Bbs7,Cc2d2a,Cep131,Cep290,Dync2h1,Gas8,Ift122,Ift140,Ift20,Ift27,Ift88,Nphp1,Nup214,Pcm1,Pdzd7,Rab11fip3,Rilpl1,Rilpl2,Ssna1,Ttc21b,Ttc26,Ttc8,Ttk,Tulp1,Ush2a,Wdpcp,Wdr19
biological_process	GO:0008589	regulation of smoothened signaling pathway	4.42e-16	1.98e-14	15	101	65	8660	14.85%	0.75%	23.08%	1.17%	doneGeneList.txt	Arl6,Dync2h1,Fuz,Glis2,Ift122,Ift140,Ift172,Ift80,Ift88,Intu,Mks1,Traf3ip1,Ttbk2,Ttc21b,Tulp3
biological_process	GO:0034613	cellular protein localization	5.79e-16	2.50e-14	28	101	368	8660	27.72%	4.25%	7.61%	1.17%	doneGeneList.txt	Arf4,Arl3,Arl6,BC027072,Bbs12,Bbs2,Bbs4,Cc2d2a,Cep131,Dync2h1,Gas8,Ift122,Ift140,Ift20,Ift27,Nphp1,Nup214,Pcm1,Rab11fip3,Rilpl1,Rilpl2,Ssna1,Ttc21b,Ttc26,Ttc8,Ttk,Tulp1,Wdr19
biological_process	GO:0001895	retina homeostasis	6.03e-16	2.51e-14	12	101	32	8660	11.88%	0.37%	37.50%	1.17%	doneGeneList.txt	Bbs1,Bbs12,Bbs2,Bbs4,Cep290,Crocc,Mak,Mdm1,Mkks,Nphp4,Tulp1,Ush2a
biological_process	GO:0070727	cellular macromolecule localization	7.66e-16	3.08e-14	28	101	372	8660	27.72%	4.30%	7.53%	1.17%	doneGeneList.txt	Arf4,Arl3,Arl6,BC027072,Bbs12,Bbs2,Bbs4,Cc2d2a,Cep131,Dync2h1,Gas8,Ift122,Ift140,Ift20,Ift27,Nphp1,Nup214,Pcm1,Rab11fip3,Rilpl1,Rilpl2,Ssna1,Ttc21b,Ttc26,Ttc8,Ttk,Tulp1,Wdr19
biological_process	GO:0045494	photoreceptor cell maintenance	3.48e-15	1.35e-13	11	101	27	8660	10.89%	0.31%	40.74%	1.17%	doneGeneList.txt	Bbs12,Bbs2,Bbs4,Cep290,Crocc,Mak,Mdm1,Mkks,Nphp4,Tulp1,Ush2a
biological_process	GO:0051641	cellular localization	4.87e-15	1.83e-13	34	101	622	8660	33.66%	7.18%	5.47%	1.17%	doneGeneList.txt	Arf4,Arl3,Arl6,BC027072,Bbs12,Bbs2,Bbs4,Cc2d2a,Cep131,Cep83,Crocc,Dync2h1,Dynlt1b,Gas8,Ift122,Ift140,Ift20,Ift27,Nin,Nphp1,Nup214,Pcm1,Rab11fip3,Rab17,Rilpl1,Rilpl2,Ssna1,Trappc3,Ttc21b,Ttc26,Ttc8,Ttk,Tulp1,Wdr19
biological_process	GO:0007399	nervous system development	1.14e-14	4.14e-13	51	101	1485	8660	50.50%	17.15%	3.43%	1.17%	doneGeneList.txt	Adgrv1,Ak8,Arf4,Arl3,Arl6,Asap1,BC027072,Bbs1,Bbs2,Bbs4,Bbs7,Cc2d2a,Cluap1,Dcdc2a,Dpcd,Dync2h1,Dynlt1b,Fuz,Gas8,Hydin,Ift122,Ift140,Ift172,Ift20,Ift27,Ift52,Ift57,Ift88,Intu,Mkks,Mks1,Nin,Nphp1,Nphp4,Pcm1,Pdzd7,Pomk,Rab17,Sept7,Spag6l,Traf3ip1,Trappc9,Trip11,Ttbk2,Ttc21b,Ttc8,Tulp1,Tulp3,Ush2a,Wdpcp,Wdr19
biological_process	GO:0035082	axoneme assembly	1.41e-14	5.00e-13	11	101	30	8660	10.89%	0.35%	36.67%	1.17%	doneGeneList.txt	Bbs2,Cc2d2a,Cep131,Cluap1,Dyx1c1,Gas8,Hydin,Ift88,Spag16,Spag17,Spag6l
biological_process	GO:0001578	microtubule bundle formation	1.94e-14	6.63e-13	12	101	41	8660	11.88%	0.47%	29.27%	1.17%	doneGeneList.txt	Bbs2,Cc2d2a,Cep131,Cluap1,Dyx1c1,Gas8,Hydin,Ift88,Spag16,Spag17,Spag6l,Ttll6
biological_process	GO:0007389	pattern specification process	6.34e-14	2.11e-12	27	101	407	8660	26.73%	4.70%	6.63%	1.17%	doneGeneList.txt	Cc2d2a,Ccdc39,Cep290,Cluap1,Dnaaf3,Dpcd,Drc1,Dync2h1,Dyx1c1,Fuz,Gas8,Hspb11,Ift122,Ift140,Ift172,Ift52,Ift57,Ift74,Ift88,Intu,Mks1,Nphp3,Rttn,Traf3ip1,Ttc21b,Tulp3,Wdr19
biological_process	GO:0061512	protein localization to cilium	7.27e-13	2.35e-11	9	101	21	8660	8.91%	0.24%	42.86%	1.17%	doneGeneList.txt	Arf4,Arl6,BC027072,Bbs4,Cc2d2a,Ift122,Ift20,Rab11fip3,Tulp1
biological_process	GO:0044763	single-organism cellular process	9.56e-13	3.01e-11	86	101	4465	8660	85.15%	51.56%	1.93%	1.17%	doneGeneList.txt	1810043G02Rik,Adgrv1,Arf4,Arl3,Arl6,Asap1,Atxn10,BC027072,Bbs1,Bbs12,Bbs2,Bbs4,Bbs7,Bbs9,Cc2d2a,Ccp110,Cenpj,Cep131,Cep290,Cep83,Cluap1,Crocc,Dcdc2a,Dnah1,Dpcd,Dync2h1,Dynlt1b,Dyx1c1,Fuz,Gas8,Glis2,Hydin,Ift122,Ift140,Ift172,Ift20,Ift27,Ift46,Ift52,Ift57,Ift74,Ift80,Ift88,Intu,Mkks,Mks1,Mlf1,Nek2,Nin,Nme8,Nphp1,Nphp3,Nphp4,Nup62,Ocrl,Pcm1,Pdzd7,Pomk,Ptpdc1,Rab17,Rilpl1,Rilpl2,Ropn1l,Rsph1,Sept7,S…
biological_process	GO:0051179	localization	3.08e-12	9.43e-11	53	101	1830	8660	52.48%	21.13%	2.90%	1.17%	doneGeneList.txt	Adgrv1,Arf4,Arl3,Arl6,BC027072,Bbs1,Bbs12,Bbs2,Bbs4,Bbs7,Cc2d2a,Cep131,Cep290,Cep83,Crocc,Dcdc2a,Dnah1,Dpcd,Dync2h1,Dynlt1b,Gas8,Ift122,Ift140,Ift20,Ift27,Ift88,Nin,Nme8,Nphp1,Nphp4,Nup214,Pcm1,Pdzd7,Pomk,Rab11fip3,Rab17,Rilpl1,Rilpl2,Ropn1l,Spag16,Spag6l,Ssna1,Stx3,Tekt4,Trappc3,Ttc21b,Ttc26,Ttc8,Ttk,Tulp1,Ush2a,Wdpcp,Wdr19
biological_process	GO:0006928	movement of cell or subcellular component	2.00e-11	5.97e-10	32	101	735	8660	31.68%	8.49%	4.35%	1.17%	doneGeneList.txt	Arl3,Bbs1,Bbs12,Bbs2,Bbs4,Cep131,Dcdc2a,Dnah1,Dpcd,Dync2h1,Dyx1c1,Gas8,Hydin,Ift122,Ift140,Ift20,Ift27,Ift88,Nme8,Nphp4,Pcm1,Pomk,Ropn1l,Spag16,Spag17,Spag6l,Ssna1,Tekt4,Ttc21b,Ttc26,Ttc8,Wdpcp
biological_process	GO:0003341	cilium movement	2.30e-11	6.62e-10	9	101	29	8660	8.91%	0.33%	31.03%	1.17%	doneGeneList.txt	Dnah1,Dpcd,Dyx1c1,Gas8,Hydin,Ropn1l,Spag16,Spag17,Tekt4
biological_process	GO:0007010	cytoskeleton organization	2.33e-11	6.62e-10	23	101	369	8660	22.77%	4.26%	6.23%	1.17%	doneGeneList.txt	Bbs1,Bbs2,Bbs4,Cc2d2a,Ccp110,Cenpj,Cep131,Cluap1,Crocc,Dynlt1b,Dyx1c1,Gas8,Hydin,Ift172,Ift88,Nek2,Nin,Pcm1,Sept7,Spag16,Spag17,Spag6l,Ttll6
biological_process	GO:0030705	cytoskeleton-dependent intracellular transport	6.66e-11	1.76e-09	11	101	60	8660	10.89%	0.69%	18.33%	1.17%	doneGeneList.txt	Arl3,Bbs12,Cep131,Dync2h1,Ift122,Ift140,Ift20,Ift27,Ssna1,Ttc21b,Ttc26
biological_process	GO:0099111	microtubule-based transport	6.66e-11	1.76e-09	11	101	60	8660	10.89%	0.69%	18.33%	1.17%	doneGeneList.txt	Arl3,Bbs12,Cep131,Dync2h1,Ift122,Ift140,Ift20,Ift27,Ssna1,Ttc21b,Ttc26
biological_process	GO:0010970	transport along microtubule	6.66e-11	1.76e-09	11	101	60	8660	10.89%	0.69%	18.33%	1.17%	doneGeneList.txt	Arl3,Bbs12,Cep131,Dync2h1,Ift122,Ift140,Ift20,Ift27,Ssna1,Ttc21b,Ttc26
biological_process	GO:0044699	single-organism process	7.31e-11	1.89e-09	97	101	6127	8660	96.04%	70.75%	1.58%	1.17%	doneGeneList.txt	1810043G02Rik,Adgrv1,Ak8,Arf4,Arl3,Arl6,Asap1,Atxn10,BC027072,Bbs1,Bbs12,Bbs2,Bbs4,Bbs7,Bbs9,Cc2d2a,Ccdc39,Ccp110,Cenpj,Cep131,Cep290,Cep83,Cluap1,Crocc,Dcdc2a,Dnaaf3,Dnah1,Dpcd,Drc1,Dync2h1,Dynlt1b,Dyx1c1,Exoc4,Fuz,Gas8,Glis2,Hspb11,Hydin,Ift122,Ift140,Ift172,Ift20,Ift27,Ift46,Ift52,Ift57,Ift74,Ift80,Ift81,Ift88,Intu,Mak,Mdm1,Mkks,Mks1,Mlf1,Nek2,Nin,Nme8,Nphp1,Nphp3,Nphp4,Nup214,Nup62,Ocrl,Pcm1,…
biological_process	GO:0044767	single-organism developmental process	1.18e-10	2.98e-09	76	101	3800	8660	75.25%	43.88%	2.00%	1.17%	doneGeneList.txt	Adgrv1,Ak8,Arf4,Arl3,Arl6,Asap1,BC027072,Bbs1,Bbs2,Bbs4,Bbs7,Bbs9,Cc2d2a,Ccdc39,Cep131,Cep290,Cluap1,Dcdc2a,Dnaaf3,Dpcd,Drc1,Dync2h1,Dynlt1b,Dyx1c1,Exoc4,Fuz,Gas8,Glis2,Hspb11,Hydin,Ift122,Ift140,Ift172,Ift20,Ift27,Ift52,Ift57,Ift74,Ift80,Ift88,Intu,Mdm1,Mkks,Mks1,Mlf1,Nek2,Nin,Nphp1,Nphp3,Nphp4,Nup62,Ocrl,Pcm1,Pdzd7,Pomk,Rab17,Rilpl1,Rilpl2,Ropn1l,Rsph1,Rttn,Sept7,Spag16,Spag6l,Traf3ip1,Trappc9,…
biological_process	GO:0032502	developmental process	1.57e-10	3.89e-09	76	101	3819	8660	75.25%	44.10%	1.99%	1.17%	doneGeneList.txt	Adgrv1,Ak8,Arf4,Arl3,Arl6,Asap1,BC027072,Bbs1,Bbs2,Bbs4,Bbs7,Bbs9,Cc2d2a,Ccdc39,Cep131,Cep290,Cluap1,Dcdc2a,Dnaaf3,Dpcd,Drc1,Dync2h1,Dynlt1b,Dyx1c1,Exoc4,Fuz,Gas8,Glis2,Hspb11,Hydin,Ift122,Ift140,Ift172,Ift20,Ift27,Ift52,Ift57,Ift74,Ift80,Ift88,Intu,Mdm1,Mkks,Mks1,Mlf1,Nek2,Nin,Nphp1,Nphp3,Nphp4,Nup62,Ocrl,Pcm1,Pdzd7,Pomk,Rab17,Rilpl1,Rilpl2,Ropn1l,Rsph1,Rttn,Sept7,Spag16,Spag6l,Traf3ip1,Trappc9,…
biological_process	GO:0045184	establishment of protein localization	1.64e-10	3.98e-09	20	101	299	8660	19.80%	3.45%	6.69%	1.17%	doneGeneList.txt	Adgrv1,Arl3,Bbs12,Cep131,Cep290,Dync2h1,Ift122,Ift140,Ift20,Ift27,Nup214,Pdzd7,Rilpl1,Rilpl2,Ssna1,Ttc21b,Ttc26,Ttc8,Ush2a,Wdpcp
biological_process	GO:0035845	photoreceptor cell outer segment organization	1.77e-10	4.21e-09	6	101	9	8660	5.94%	0.10%	66.67%	1.17%	doneGeneList.txt	BC027072,Bbs4,Ift140,Ift20,Nphp1,Nphp4
biological_process	GO:0042733	embryonic digit morphogenesis	1.97e-10	4.59e-09	11	101	66	8660	10.89%	0.76%	16.67%	1.17%	doneGeneList.txt	Fuz,Ift122,Ift140,Ift52,Ift88,Intu,Mks1,Traf3ip1,Ttbk2,Tulp3,Wdpcp
biological_process	GO:0030317	flagellated sperm motility	2.33e-10	5.32e-09	11	101	67	8660	10.89%	0.77%	16.42%	1.17%	doneGeneList.txt	Bbs2,Cep131,Dnah1,Dpcd,Gas8,Ift88,Nme8,Nphp4,Ropn1l,Spag16,Spag6l
biological_process	GO:1902017	regulation of cilium assembly	2.37e-10	5.32e-09	8	101	25	8660	7.92%	0.29%	32.00%	1.17%	doneGeneList.txt	Bbs4,Ccp110,Cenpj,Fuz,Ift20,Ift88,Mak,Ttbk2
biological_process	GO:0048856	anatomical structure development	2.59e-10	5.68e-09	74	101	3673	8660	73.27%	42.41%	2.01%	1.17%	doneGeneList.txt	Adgrv1,Ak8,Arf4,Arl3,Arl6,Asap1,BC027072,Bbs1,Bbs2,Bbs4,Bbs7,Cc2d2a,Ccdc39,Cep131,Cep290,Cluap1,Dcdc2a,Dnaaf3,Dpcd,Drc1,Dync2h1,Dynlt1b,Dyx1c1,Exoc4,Fuz,Gas8,Glis2,Hspb11,Hydin,Ift122,Ift140,Ift172,Ift20,Ift27,Ift52,Ift57,Ift74,Ift80,Ift88,Intu,Mdm1,Mkks,Mks1,Mlf1,Nek2,Nin,Nphp1,Nphp3,Nphp4,Ocrl,Pcm1,Pdzd7,Pomk,Rab17,Rilpl1,Rilpl2,Ropn1l,Rsph1,Rttn,Sept7,Spag16,Spag6l,Traf3ip1,Trappc9,Trip11,Ttbk…
biological_process	GO:0097722	sperm motility	3.25e-10	7.01e-09	11	101	69	8660	10.89%	0.80%	15.94%	1.17%	doneGeneList.txt	Bbs2,Cep131,Dnah1,Dpcd,Gas8,Ift88,Nme8,Nphp4,Ropn1l,Spag16,Spag6l
biological_process	GO:0003352	regulation of cilium movement	1.16e-09	2.43e-08	5	101	6	8660	4.95%	0.07%	83.33%	1.17%	doneGeneList.txt	Bbs1,Bbs2,Bbs4,Mkks,Ttll6
biological_process	GO:0006886	intracellular protein transport	1.17e-09	2.43e-08	14	101	146	8660	13.86%	1.69%	9.59%	1.17%	doneGeneList.txt	Arl3,Bbs12,Cep131,Dync2h1,Ift122,Ift140,Ift20,Ift27,Nup214,Rilpl1,Rilpl2,Ssna1,Ttc21b,Ttc26
biological_process	GO:0001894	tissue homeostasis	1.59e-09	3.24e-08	13	101	124	8660	12.87%	1.43%	10.48%	1.17%	doneGeneList.txt	Bbs1,Bbs12,Bbs2,Bbs4,Cep290,Crocc,Mak,Mdm1,Mkks,Mks1,Nphp4,Tulp1,Ush2a
biological_process	GO:0060491	regulation of cell projection assembly	1.93e-09	3.87e-08	10	101	62	8660	9.90%	0.72%	16.13%	1.17%	doneGeneList.txt	Bbs4,Ccp110,Cenpj,Fuz,Ift20,Ift88,Mak,Rab17,Ttbk2,Wdpcp
biological_process	GO:1902115	regulation of organelle assembly	2.63e-09	5.19e-08	9	101	47	8660	8.91%	0.54%	19.15%	1.17%	doneGeneList.txt	Asap1,Bbs4,Ccp110,Cenpj,Fuz,Ift20,Ift88,Mak,Ttbk2
biological_process	GO:1902582	single-organism intracellular transport	2.77e-09	5.37e-08	15	101	184	8660	14.85%	2.12%	8.15%	1.17%	doneGeneList.txt	Arl3,Bbs12,Cep131,Dync2h1,Ift122,Ift140,Ift20,Ift27,Nup214,Rab17,Rilpl1,Rilpl2,Ssna1,Ttc21b,Ttc26
biological_process	GO:0046530	photoreceptor cell differentiation	3.12e-09	5.95e-08	10	101	65	8660	9.90%	0.75%	15.38%	1.17%	doneGeneList.txt	Arl3,BC027072,Bbs1,Bbs4,Ift140,Ift20,Nphp1,Nphp4,Ttc8,Tulp1
biological_process	GO:0048736	appendage development	3.46e-09	6.40e-08	15	101	187	8660	14.85%	2.16%	8.02%	1.17%	doneGeneList.txt	Bbs7,Dync2h1,Fuz,Ift122,Ift140,Ift172,Ift52,Ift88,Intu,Mks1,Traf3ip1,Ttbk2,Tulp3,Wdpcp,Wdr19
biological_process	GO:0060173	limb development	3.46e-09	6.40e-08	15	101	187	8660	14.85%	2.16%	8.02%	1.17%	doneGeneList.txt	Bbs7,Dync2h1,Fuz,Ift122,Ift140,Ift172,Ift52,Ift88,Intu,Mks1,Traf3ip1,Ttbk2,Tulp3,Wdpcp,Wdr19
biological_process	GO:0021915	neural tube development	3.72e-09	6.78e-08	15	101	188	8660	14.85%	2.17%	7.98%	1.17%	doneGeneList.txt	Bbs4,Cc2d2a,Cluap1,Fuz,Ift122,Ift140,Ift172,Ift52,Ift57,Intu,Mks1,Traf3ip1,Ttbk2,Tulp3,Wdr19
biological_process	GO:0060122	inner ear receptor stereocilium organization	4.69e-09	8.41e-08	8	101	35	8660	7.92%	0.40%	22.86%	1.17%	doneGeneList.txt	Adgrv1,Ift20,Ift27,Ift88,Mks1,Pdzd7,Trip11,Ttc8
biological_process	GO:1902580	single-organism cellular localization	4.76e-09	8.41e-08	18	101	289	8660	17.82%	3.34%	6.23%	1.17%	doneGeneList.txt	Arl3,Bbs12,Cep131,Dync2h1,Dynlt1b,Ift122,Ift140,Ift20,Ift27,Nup214,Rab17,Rilpl1,Rilpl2,Ssna1,Ttc21b,Ttc26,Ttc8,Wdr19
biological_process	GO:0007423	sensory organ development	4.84e-09	8.42e-08	24	101	526	8660	23.76%	6.07%	4.56%	1.17%	doneGeneList.txt	Adgrv1,Arl6,Bbs4,Bbs7,Cc2d2a,Cep290,Ift122,Ift140,Ift20,Ift27,Ift88,Mdm1,Mks1,Nphp1,Nphp4,Pdzd7,Traf3ip1,Trip11,Ttc8,Tulp1,Tulp3,Ush2a,Wdpcp,Wdr19
biological_process	GO:0060113	inner ear receptor cell differentiation	5.70e-09	9.76e-08	10	101	69	8660	9.90%	0.80%	14.49%	1.17%	doneGeneList.txt	Adgrv1,Ift20,Ift27,Ift88,Mks1,Pdzd7,Trip11,Ttc8,Ush2a,Wdpcp
biological_process	GO:0035113	embryonic appendage morphogenesis	5.97e-09	9.93e-08	13	101	138	8660	12.87%	1.59%	9.42%	1.17%	doneGeneList.txt	Dync2h1,Fuz,Ift122,Ift140,Ift52,Ift88,Intu,Mks1,Traf3ip1,Ttbk2,Tulp3,Wdpcp,Wdr19
biological_process	GO:0030326	embryonic limb morphogenesis	5.97e-09	9.93e-08	13	101	138	8660	12.87%	1.59%	9.42%	1.17%	doneGeneList.txt	Dync2h1,Fuz,Ift122,Ift140,Ift52,Ift88,Intu,Mks1,Traf3ip1,Ttbk2,Tulp3,Wdpcp,Wdr19
biological_process	GO:0060119	inner ear receptor cell development	8.06e-09	1.30e-07	9	101	53	8660	8.91%	0.61%	16.98%	1.17%	doneGeneList.txt	Adgrv1,Ift20,Ift27,Ift88,Mks1,Pdzd7,Trip11,Ttc8,Wdpcp
biological_process	GO:0042461	photoreceptor cell development	8.06e-09	1.30e-07	9	101	53	8660	8.91%	0.61%	16.98%	1.17%	doneGeneList.txt	Arl3,BC027072,Bbs1,Bbs4,Ift140,Ift20,Nphp1,Nphp4,Tulp1
biological_process	GO:0060632	regulation of microtubule-based movement	1.06e-08	1.70e-07	5	101	8	8660	4.95%	0.09%	62.50%	1.17%	doneGeneList.txt	Bbs1,Bbs2,Bbs4,Mkks,Ttll6
biological_process	GO:0042490	mechanoreceptor differentiation	1.31e-08	2.06e-07	10	101	75	8660	9.90%	0.87%	13.33%	1.17%	doneGeneList.txt	Adgrv1,Ift20,Ift27,Ift88,Mks1,Pdzd7,Trip11,Ttc8,Ush2a,Wdpcp
biological_process	GO:0048513	animal organ development	1.40e-08	2.17e-07	56	101	2485	8660	55.45%	28.70%	2.25%	1.17%	doneGeneList.txt	Adgrv1,Ak8,Arl3,Arl6,Bbs1,Bbs2,Bbs4,Bbs7,Cc2d2a,Ccdc39,Cep290,Cluap1,Dnaaf3,Dpcd,Drc1,Dync2h1,Dyx1c1,Exoc4,Fuz,Gas8,Glis2,Hspb11,Hydin,Ift122,Ift140,Ift172,Ift20,Ift27,Ift52,Ift57,Ift74,Ift80,Ift88,Intu,Mdm1,Mkks,Mks1,Mlf1,Nin,Nphp1,Nphp3,Nphp4,Pcm1,Pdzd7,Pomk,Spag6l,Traf3ip1,Trip11,Ttbk2,Ttc21b,Ttc8,Tulp1,Tulp3,Ush2a,Wdpcp,Wdr19
biological_process	GO:0033365	protein localization to organelle	1.79e-08	2.74e-07	13	101	151	8660	12.87%	1.74%	8.61%	1.17%	doneGeneList.txt	Arf4,Arl6,BC027072,Bbs2,Bbs4,Cc2d2a,Ift122,Ift20,Nup214,Pcm1,Rab11fip3,Ttk,Tulp1
biological_process	GO:0048731	system development	2.62e-08	3.97e-07	64	101	3146	8660	63.37%	36.33%	2.03%	1.17%	doneGeneList.txt	Adgrv1,Ak8,Arf4,Arl3,Arl6,Asap1,BC027072,Bbs1,Bbs2,Bbs4,Bbs7,Cc2d2a,Ccdc39,Cep290,Cluap1,Dcdc2a,Dnaaf3,Dpcd,Drc1,Dync2h1,Dynlt1b,Dyx1c1,Exoc4,Fuz,Gas8,Glis2,Hspb11,Hydin,Ift122,Ift140,Ift172,Ift20,Ift27,Ift52,Ift57,Ift74,Ift80,Ift88,Intu,Mdm1,Mkks,Mks1,Mlf1,Nin,Nphp1,Nphp3,Nphp4,Pcm1,Pdzd7,Pomk,Rab17,Sept7,Spag6l,Traf3ip1,Trappc9,Trip11,Ttbk2,Ttc21b,Ttc8,Tulp1,Tulp3,Ush2a,Wdpcp,Wdr19
biological_process	GO:0009953	dorsal/ventral pattern formation	2.80e-08	4.19e-07	10	101	81	8660	9.90%	0.94%	12.35%	1.17%	doneGeneList.txt	Dync2h1,Fuz,Ift122,Ift172,Ift52,Ift88,Intu,Ttc21b,Tulp3,Wdr19
biological_process	GO:0032501	multicellular organismal process	3.70e-08	5.46e-07	77	101	4306	8660	76.24%	49.72%	1.79%	1.17%	doneGeneList.txt	Adgrv1,Ak8,Arf4,Arl3,Arl6,Asap1,BC027072,Bbs1,Bbs12,Bbs2,Bbs4,Bbs7,Cc2d2a,Ccdc39,Cep131,Cep290,Cluap1,Cnga4,Crocc,Dcdc2a,Dnaaf3,Dpcd,Drc1,Dync2h1,Dynlt1b,Dyx1c1,Exoc4,Fuz,Gas8,Glis2,Hspb11,Hydin,Ift122,Ift140,Ift172,Ift20,Ift27,Ift52,Ift57,Ift74,Ift80,Ift81,Ift88,Intu,Mak,Mdm1,Mkks,Mks1,Mlf1,Nek2,Nin,Nphp1,Nphp3,Nphp4,Ocrl,Pcm1,Pdzd7,Pomk,Rab17,Ropn1l,Rsph1,Rttn,Sept7,Spag16,Spag6l,Traf3ip1,Trapp…
biological_process	GO:0021591	ventricular system development	3.89e-08	5.66e-07	7	101	30	8660	6.93%	0.35%	23.33%	1.17%	doneGeneList.txt	Ak8,Bbs1,Bbs4,Dpcd,Hydin,Spag6l,Ttc21b
biological_process	GO:0007275	multicellular organism development	4.65e-08	6.69e-07	67	101	3435	8660	66.34%	39.67%	1.95%	1.17%	doneGeneList.txt	Adgrv1,Ak8,Arf4,Arl3,Arl6,Asap1,BC027072,Bbs1,Bbs2,Bbs4,Bbs7,Cc2d2a,Ccdc39,Cep290,Cluap1,Dcdc2a,Dnaaf3,Dpcd,Drc1,Dync2h1,Dynlt1b,Dyx1c1,Exoc4,Fuz,Gas8,Glis2,Hspb11,Hydin,Ift122,Ift140,Ift172,Ift20,Ift27,Ift52,Ift57,Ift74,Ift80,Ift88,Intu,Mdm1,Mkks,Mks1,Mlf1,Nek2,Nin,Nphp1,Nphp3,Nphp4,Ocrl,Pcm1,Pdzd7,Pomk,Rab17,Rttn,Sept7,Spag6l,Traf3ip1,Trappc9,Trip11,Ttbk2,Ttc21b,Ttc8,Tulp1,Tulp3,Ush2a,Wdpcp,Wdr…
biological_process	GO:0060249	anatomical structure homeostasis	5.58e-08	7.92e-07	13	101	166	8660	12.87%	1.92%	7.83%	1.17%	doneGeneList.txt	Bbs1,Bbs12,Bbs2,Bbs4,Cep290,Crocc,Mak,Mdm1,Mkks,Mks1,Nphp4,Tulp1,Ush2a
biological_process	GO:0007507	heart development	6.14e-08	8.62e-07	21	101	464	8660	20.79%	5.36%	4.53%	1.17%	doneGeneList.txt	Bbs7,Cc2d2a,Ccdc39,Cep290,Cluap1,Dnaaf3,Drc1,Dync2h1,Dyx1c1,Fuz,Hspb11,Ift122,Ift140,Ift172,Ift20,Ift52,Ift57,Ift74,Ift88,Traf3ip1,Trip11
biological_process	GO:0035107	appendage morphogenesis	6.43e-08	8.81e-07	13	101	168	8660	12.87%	1.94%	7.74%	1.17%	doneGeneList.txt	Dync2h1,Fuz,Ift122,Ift140,Ift52,Ift88,Intu,Mks1,Traf3ip1,Ttbk2,Tulp3,Wdpcp,Wdr19
biological_process	GO:0035108	limb morphogenesis	6.43e-08	8.81e-07	13	101	168	8660	12.87%	1.94%	7.74%	1.17%	doneGeneList.txt	Dync2h1,Fuz,Ift122,Ift140,Ift52,Ift88,Intu,Mks1,Traf3ip1,Ttbk2,Tulp3,Wdpcp,Wdr19
biological_process	GO:0003356	regulation of cilium beat frequency	8.64e-08	1.13e-06	4	101	5	8660	3.96%	0.06%	80.00%	1.17%	doneGeneList.txt	Bbs1,Bbs2,Bbs4,Mkks
biological_process	GO:0060296	regulation of cilium beat frequency involved in ciliary motility	8.64e-08	1.13e-06	4	101	5	8660	3.96%	0.06%	80.00%	1.17%	doneGeneList.txt	Bbs1,Bbs2,Bbs4,Mkks
biological_process	GO:0060295	regulation of cilium movement involved in cell motility	8.64e-08	1.13e-06	4	101	5	8660	3.96%	0.06%	80.00%	1.17%	doneGeneList.txt	Bbs1,Bbs2,Bbs4,Mkks
biological_process	GO:1902019	regulation of cilium-dependent cell motility	8.64e-08	1.13e-06	4	101	5	8660	3.96%	0.06%	80.00%	1.17%	doneGeneList.txt	Bbs1,Bbs2,Bbs4,Mkks
biological_process	GO:0007417	central nervous system development	9.03e-08	1.17e-06	25	101	660	8660	24.75%	7.62%	3.79%	1.17%	doneGeneList.txt	Ak8,Arl6,Bbs1,Bbs2,Bbs4,Bbs7,Cluap1,Dpcd,Dync2h1,Fuz,Gas8,Hydin,Ift122,Ift172,Ift88,Intu,Mkks,Nin,Pcm1,Pomk,Spag6l,Ttbk2,Ttc21b,Ttc8,Tulp3
biological_process	GO:0030182	neuron differentiation	1.29e-07	1.65e-06	26	101	722	8660	25.74%	8.34%	3.60%	1.17%	doneGeneList.txt	Adgrv1,Arf4,Arl3,BC027072,Bbs1,Bbs4,Dcdc2a,Dync2h1,Ift140,Ift172,Ift20,Ift27,Ift88,Mks1,Nin,Nphp1,Nphp4,Pdzd7,Sept7,Trappc9,Trip11,Ttc8,Tulp1,Tulp3,Ush2a,Wdpcp
biological_process	GO:0060972	left/right pattern formation	1.39e-07	1.76e-06	6	101	22	8660	5.94%	0.25%	27.27%	1.17%	doneGeneList.txt	Cluap1,Dpcd,Hspb11,Ift122,Ift172,Ift57
biological_process	GO:0007166	cell surface receptor signaling pathway	1.43e-07	1.79e-06	28	101	829	8660	27.72%	9.57%	3.38%	1.17%	doneGeneList.txt	1810043G02Rik,Arl3,Bbs2,Bbs4,Bbs7,Cc2d2a,Cenpj,Cluap1,Hspb11,Ift122,Ift172,Ift20,Ift27,Ift46,Ift52,Ift57,Ift74,Ift80,Ift88,Mkks,Ptpdc1,Ssna1,Ttbk2,Ttc21b,Ttc26,Tulp3,Wdpcp,Wdr19
biological_process	GO:0015031	protein transport	1.81e-07	2.24e-06	15	101	251	8660	14.85%	2.90%	5.98%	1.17%	doneGeneList.txt	Arl3,Bbs12,Cep131,Cep290,Dync2h1,Ift122,Ift140,Ift20,Ift27,Nup214,Rilpl1,Rilpl2,Ssna1,Ttc21b,Ttc26
biological_process	GO:0046907	intracellular transport	1.85e-07	2.26e-06	16	101	288	8660	15.84%	3.33%	5.56%	1.17%	doneGeneList.txt	Arl3,Bbs12,Cep131,Dync2h1,Ift122,Ift140,Ift20,Ift27,Nup214,Rab17,Rilpl1,Rilpl2,Ssna1,Trappc3,Ttc21b,Ttc26
biological_process	GO:1902117	positive regulation of organelle assembly	1.86e-07	2.26e-06	6	101	23	8660	5.94%	0.27%	26.09%	1.17%	doneGeneList.txt	Asap1,Bbs4,Ccp110,Cenpj,Fuz,Ttbk2
biological_process	GO:0045724	positive regulation of cilium assembly	2.33e-07	2.78e-06	5	101	13	8660	4.95%	0.15%	38.46%	1.17%	doneGeneList.txt	Bbs4,Ccp110,Cenpj,Fuz,Ttbk2
biological_process	GO:0007288	sperm axoneme assembly	2.33e-07	2.78e-06	5	101	13	8660	4.95%	0.15%	38.46%	1.17%	doneGeneList.txt	Bbs2,Cep131,Ift88,Spag16,Spag6l
biological_process	GO:0035721	intraciliary retrograde transport	2.57e-07	3.02e-06	4	101	6	8660	3.96%	0.07%	66.67%	1.17%	doneGeneList.txt	Dync2h1,Ift122,Ift140,Ttc21b
biological_process	GO:0001654	eye development	2.80e-07	3.26e-06	17	101	336	8660	16.83%	3.88%	5.06%	1.17%	doneGeneList.txt	Arl6,Bbs4,Bbs7,Cc2d2a,Cep290,Ift122,Ift140,Ift88,Mdm1,Nphp1,Nphp4,Traf3ip1,Ttc8,Tulp1,Tulp3,Wdpcp,Wdr19
biological_process	GO:0048699	generation of neurons	3.24e-07	3.74e-06	31	101	1028	8660	30.69%	11.87%	3.02%	1.17%	doneGeneList.txt	Adgrv1,Arf4,Arl3,Asap1,BC027072,Bbs1,Bbs4,Dcdc2a,Dync2h1,Dynlt1b,Ift140,Ift172,Ift20,Ift27,Ift88,Mks1,Nin,Nphp1,Nphp4,Pcm1,Pdzd7,Pomk,Rab17,Sept7,Trappc9,Trip11,Ttc8,Tulp1,Tulp3,Ush2a,Wdpcp
biological_process	GO:0048869	cellular developmental process	3.33e-07	3.81e-06	52	101	2402	8660	51.49%	27.74%	2.16%	1.17%	doneGeneList.txt	Adgrv1,Arf4,Arl3,Arl6,Asap1,BC027072,Bbs1,Bbs2,Bbs4,Bbs7,Bbs9,Cep131,Dcdc2a,Dync2h1,Dynlt1b,Glis2,Hydin,Ift140,Ift172,Ift20,Ift27,Ift74,Ift80,Ift88,Intu,Mkks,Mks1,Mlf1,Nin,Nphp1,Nphp4,Nup62,Pcm1,Pdzd7,Pomk,Rab17,Rilpl1,Rilpl2,Ropn1l,Rsph1,Sept7,Spag16,Spag6l,Trappc9,Trip11,Ttc26,Ttc8,Tulp1,Tulp3,Ush2a,Wdpcp,Wdr19
biological_process	GO:0060322	head development	3.51e-07	3.97e-06	22	101	561	8660	21.78%	6.48%	3.92%	1.17%	doneGeneList.txt	Ak8,Arl6,Bbs1,Bbs2,Bbs4,Bbs7,Dpcd,Dync2h1,Gas8,Hydin,Ift172,Ift88,Mkks,Mks1,Nin,Pcm1,Pomk,Spag6l,Ttbk2,Ttc21b,Ttc8,Tulp3
biological_process	GO:0007420	brain development	4.34e-07	4.87e-06	21	101	521	8660	20.79%	6.02%	4.03%	1.17%	doneGeneList.txt	Ak8,Arl6,Bbs1,Bbs2,Bbs4,Bbs7,Dpcd,Dync2h1,Gas8,Hydin,Ift172,Ift88,Mkks,Nin,Pcm1,Pomk,Spag6l,Ttbk2,Ttc21b,Ttc8,Tulp3
biological_process	GO:0051649	establishment of localization in cell	4.52e-07	5.01e-06	18	101	389	8660	17.82%	4.49%	4.63%	1.17%	doneGeneList.txt	Arl3,Bbs12,Cep131,Cep83,Dync2h1,Dynlt1b,Ift122,Ift140,Ift20,Ift27,Nup214,Rab17,Rilpl1,Rilpl2,Ssna1,Trappc3,Ttc21b,Ttc26
biological_process	GO:0048871	multicellular organismal homeostasis	5.85e-07	6.43e-06	13	101	203	8660	12.87%	2.34%	6.40%	1.17%	doneGeneList.txt	Bbs1,Bbs12,Bbs2,Bbs4,Cep290,Crocc,Mak,Mdm1,Mkks,Mks1,Nphp4,Tulp1,Ush2a
biological_process	GO:0048515	spermatid differentiation	6.10e-07	6.64e-06	11	101	140	8660	10.89%	1.62%	7.86%	1.17%	doneGeneList.txt	Bbs2,Bbs4,Cep131,Ift88,Mkks,Nphp1,Ropn1l,Rsph1,Spag16,Spag6l,Ttc26
biological_process	GO:0044707	single-multicellular organism process	6.34e-07	6.84e-06	70	101	3901	8660	69.31%	45.05%	1.79%	1.17%	doneGeneList.txt	Adgrv1,Ak8,Arf4,Arl3,Arl6,Asap1,BC027072,Bbs1,Bbs12,Bbs2,Bbs4,Bbs7,Cc2d2a,Ccdc39,Cep290,Cluap1,Crocc,Dcdc2a,Dnaaf3,Dpcd,Drc1,Dync2h1,Dynlt1b,Dyx1c1,Exoc4,Fuz,Gas8,Glis2,Hspb11,Hydin,Ift122,Ift140,Ift172,Ift20,Ift27,Ift52,Ift57,Ift74,Ift80,Ift88,Intu,Mak,Mdm1,Mkks,Mks1,Mlf1,Nek2,Nin,Nphp1,Nphp3,Nphp4,Ocrl,Pcm1,Pdzd7,Pomk,Rab17,Rttn,Sept7,Spag6l,Traf3ip1,Trappc9,Trip11,Ttbk2,Ttc21b,Ttc8,Tulp1,Tulp3…
biological_process	GO:0003002	regionalization	9.44e-07	1.01e-05	16	101	325	8660	15.84%	3.75%	4.92%	1.17%	doneGeneList.txt	Cluap1,Dpcd,Dync2h1,Fuz,Hspb11,Ift122,Ift140,Ift172,Ift52,Ift57,Ift88,Intu,Traf3ip1,Ttc21b,Tulp3,Wdr19
biological_process	GO:0048468	cell development	9.63e-07	1.02e-05	33	101	1198	8660	32.67%	13.83%	2.75%	1.17%	doneGeneList.txt	Adgrv1,Arf4,Arl3,BC027072,Bbs1,Bbs2,Bbs4,Cep131,Dcdc2a,Hydin,Ift140,Ift20,Ift27,Ift74,Ift88,Mkks,Mks1,Nin,Nphp1,Nphp4,Pdzd7,Rilpl1,Rilpl2,Ropn1l,Rsph1,Sept7,Spag16,Spag6l,Trip11,Ttc26,Ttc8,Tulp1,Wdpcp
biological_process	GO:0050680	negative regulation of epithelial cell proliferation	1.07e-06	1.13e-05	8	101	68	8660	7.92%	0.79%	11.76%	1.17%	doneGeneList.txt	Ift122,Ift172,Ift52,Ift57,Ift74,Ift80,Ift88,Intu
biological_process	GO:0003351	epithelial cilium movement	1.08e-06	1.13e-05	5	101	17	8660	4.95%	0.20%	29.41%	1.17%	doneGeneList.txt	Dnah1,Dpcd,Dyx1c1,Gas8,Spag17
biological_process	GO:0030154	cell differentiation	1.14e-06	1.17e-05	50	101	2343	8660	49.50%	27.06%	2.13%	1.17%	doneGeneList.txt	Adgrv1,Arf4,Arl3,Arl6,Asap1,BC027072,Bbs1,Bbs2,Bbs4,Bbs7,Bbs9,Cep131,Dcdc2a,Dync2h1,Dynlt1b,Glis2,Hydin,Ift140,Ift172,Ift20,Ift27,Ift74,Ift80,Ift88,Intu,Mkks,Mks1,Mlf1,Nin,Nphp1,Nphp4,Pcm1,Pdzd7,Pomk,Rab17,Rilpl1,Rilpl2,Ropn1l,Rsph1,Sept7,Spag16,Spag6l,Trappc9,Trip11,Ttc26,Ttc8,Tulp1,Tulp3,Ush2a,Wdpcp
biological_process	GO:0097499	protein localization to non-motile cilium	1.18e-06	1.20e-05	4	101	8	8660	3.96%	0.09%	50.00%	1.17%	doneGeneList.txt	Arl6,BC027072,Bbs4,Tulp1
biological_process	GO:0038108	negative regulation of appetite by leptin-mediated signaling pathway	1.54e-06	1.56e-05	3	101	3	8660	2.97%	0.03%	100.00%	1.17%	doneGeneList.txt	Bbs2,Bbs4,Mkks
biological_process	GO:0022008	neurogenesis	1.76e-06	1.77e-05	31	101	1110	8660	30.69%	12.82%	2.79%	1.17%	doneGeneList.txt	Adgrv1,Arf4,Arl3,Asap1,BC027072,Bbs1,Bbs4,Dcdc2a,Dync2h1,Dynlt1b,Ift140,Ift172,Ift20,Ift27,Ift88,Mks1,Nin,Nphp1,Nphp4,Pcm1,Pdzd7,Pomk,Rab17,Sept7,Trappc9,Trip11,Ttc8,Tulp1,Tulp3,Ush2a,Wdpcp
biological_process	GO:0048666	neuron development	1.88e-06	1.88e-05	21	101	570	8660	20.79%	6.58%	3.68%	1.17%	doneGeneList.txt	Adgrv1,Arf4,Arl3,BC027072,Bbs1,Bbs4,Dcdc2a,Ift140,Ift20,Ift27,Ift88,Mks1,Nin,Nphp1,Nphp4,Pdzd7,Sept7,Trip11,Ttc8,Tulp1,Wdpcp
biological_process	GO:0044458	motile cilium assembly	2.00e-06	1.97e-05	5	101	19	8660	4.95%	0.22%	26.32%	1.17%	doneGeneList.txt	Cc2d2a,Cenpj,Ift57,Intu,Mks1
biological_process	GO:0007286	spermatid development	2.85e-06	2.79e-05	10	101	132	8660	9.90%	1.52%	7.58%	1.17%	doneGeneList.txt	Bbs2,Bbs4,Cep131,Ift88,Mkks,Ropn1l,Rsph1,Spag16,Spag6l,Ttc26
biological_process	GO:0001841	neural tube formation	3.05e-06	2.96e-05	10	101	133	8660	9.90%	1.54%	7.52%	1.17%	doneGeneList.txt	Bbs4,Cc2d2a,Cluap1,Fuz,Ift122,Ift172,Ift52,Ift57,Mks1,Tulp3
biological_process	GO:1902855	regulation of non-motile cilium assembly	3.47e-06	3.34e-05	4	101	10	8660	3.96%	0.12%	40.00%	1.17%	doneGeneList.txt	Bbs4,Cenpj,Mak,Ttbk2
biological_process	GO:0032886	regulation of microtubule-based process	4.40e-06	4.20e-05	7	101	58	8660	6.93%	0.67%	12.07%	1.17%	doneGeneList.txt	Bbs1,Bbs2,Bbs4,Mkks,Nin,Traf3ip1,Ttll6
biological_process	GO:0021513	spinal cord dorsal/ventral patterning	5.56e-06	5.27e-05	5	101	23	8660	4.95%	0.27%	21.74%	1.17%	doneGeneList.txt	Fuz,Ift122,Ift88,Intu,Tulp3
biological_process	GO:0044087	regulation of cellular component biogenesis	5.61e-06	5.27e-05	14	101	288	8660	13.86%	3.33%	4.86%	1.17%	doneGeneList.txt	Asap1,Bbs4,Ccp110,Cenpj,Fuz,Ift20,Ift88,Mak,Mkks,Nin,Rab17,Ttbk2,Ttc8,Wdpcp
biological_process	GO:0001843	neural tube closure	6.10e-06	5.60e-05	9	101	113	8660	8.91%	1.30%	7.96%	1.17%	doneGeneList.txt	Bbs4,Cc2d2a,Cluap1,Fuz,Ift122,Ift172,Ift57,Mks1,Tulp3
biological_process	GO:0060830	ciliary receptor clustering involved in smoothened signaling pathway	6.11e-06	5.60e-05	3	101	4	8660	2.97%	0.05%	75.00%	1.17%	doneGeneList.txt	Ift122,Ssna1,Wdr19
biological_process	GO:0046909	intermembrane transport	6.11e-06	5.60e-05	3	101	4	8660	2.97%	0.05%	75.00%	1.17%	doneGeneList.txt	Arl6,Rilpl1,Rilpl2
biological_process	GO:0060606	tube closure	6.56e-06	5.97e-05	9	101	114	8660	8.91%	1.32%	7.89%	1.17%	doneGeneList.txt	Bbs4,Cc2d2a,Cluap1,Fuz,Ift122,Ift172,Ift57,Mks1,Tulp3
biological_process	GO:0060429	epithelium development	7.22e-06	6.52e-05	25	101	835	8660	24.75%	9.64%	2.99%	1.17%	doneGeneList.txt	Bbs4,Cc2d2a,Cluap1,Fuz,Hydin,Ift122,Ift140,Ift172,Ift20,Ift52,Ift57,Ift74,Ift88,Intu,Mks1,Pdzd7,Rilpl1,Rilpl2,Traf3ip1,Ttbk2,Ttc8,Tulp3,Ush2a,Wdpcp,Wdr19
biological_process	GO:0048598	embryonic morphogenesis	8.06e-06	7.22e-05	20	101	574	8660	19.80%	6.63%	3.48%	1.17%	doneGeneList.txt	Bbs4,Cc2d2a,Cluap1,Dync2h1,Exoc4,Fuz,Ift122,Ift140,Ift172,Ift52,Ift57,Ift88,Intu,Mks1,Pdzd7,Traf3ip1,Ttbk2,Tulp3,Wdpcp,Wdr19
biological_process	GO:0021511	spinal cord patterning	8.62e-06	7.67e-05	5	101	25	8660	4.95%	0.29%	20.00%	1.17%	doneGeneList.txt	Fuz,Ift122,Ift88,Intu,Tulp3
biological_process	GO:0072359	circulatory system development	9.70e-06	8.56e-05	22	101	685	8660	21.78%	7.91%	3.21%	1.17%	doneGeneList.txt	Bbs7,Cc2d2a,Ccdc39,Cep290,Cluap1,Dnaaf3,Drc1,Dync2h1,Dyx1c1,Fuz,Hspb11,Ift122,Ift140,Ift172,Ift20,Ift52,Ift57,Ift74,Ift88,Traf3ip1,Trip11,Wdpcp
biological_process	GO:0014020	primary neural tube formation	9.99e-06	8.75e-05	9	101	120	8660	8.91%	1.39%	7.50%	1.17%	doneGeneList.txt	Bbs4,Cc2d2a,Cluap1,Fuz,Ift122,Ift172,Ift57,Mks1,Tulp3
biological_process	GO:0007608	sensory perception of smell	1.06e-05	9.20e-05	5	101	26	8660	4.95%	0.30%	19.23%	1.17%	doneGeneList.txt	Bbs1,Bbs4,Cnga4,Mkks,Ttc8
biological_process	GO:0001838	embryonic epithelial tube formation	1.13e-05	9.71e-05	10	101	154	8660	9.90%	1.78%	6.49%	1.17%	doneGeneList.txt	Bbs4,Cc2d2a,Cluap1,Fuz,Ift122,Ift172,Ift52,Ift57,Mks1,Tulp3
biological_process	GO:0072175	epithelial tube formation	1.13e-05	9.71e-05	10	101	154	8660	9.90%	1.78%	6.49%	1.17%	doneGeneList.txt	Bbs4,Cc2d2a,Cluap1,Fuz,Ift122,Ift172,Ift52,Ift57,Mks1,Tulp3
biological_process	GO:0043010	camera-type eye development	1.21e-05	1.03e-04	14	101	308	8660	13.86%	3.56%	4.55%	1.17%	doneGeneList.txt	Arl6,Cc2d2a,Cep290,Ift122,Ift140,Mdm1,Nphp1,Nphp4,Traf3ip1,Ttc8,Tulp1,Tulp3,Wdpcp,Wdr19
biological_process	GO:0060294	cilium movement involved in cell motility	1.51e-05	1.27e-04	3	101	5	8660	2.97%	0.06%	60.00%	1.17%	doneGeneList.txt	Dnah1,Spag16,Tekt4
biological_process	GO:1903546	protein localization to photoreceptor outer segment	1.51e-05	1.27e-04	3	101	5	8660	2.97%	0.06%	60.00%	1.17%	doneGeneList.txt	BC027072,Bbs4,Tulp1
biological_process	GO:0021756	striatum development	1.60e-05	1.33e-04	4	101	14	8660	3.96%	0.16%	28.57%	1.17%	doneGeneList.txt	Bbs1,Bbs2,Bbs4,Mkks
biological_process	GO:0009987	cellular process	1.90e-05	1.57e-04	88	101	5984	8660	87.13%	69.10%	1.47%	1.17%	doneGeneList.txt	1810043G02Rik,Adgrv1,Arf4,Arl3,Arl6,Asap1,Atxn10,BC027072,Bbs1,Bbs12,Bbs2,Bbs4,Bbs7,Bbs9,Cc2d2a,Ccp110,Cenpj,Cep131,Cep290,Cep83,Cluap1,Crocc,Dcdc2a,Dnah1,Dpcd,Dync2h1,Dynlt1b,Dyx1c1,Fuz,Gas8,Glis2,Hspb11,Hydin,Ift122,Ift140,Ift172,Ift20,Ift27,Ift46,Ift52,Ift57,Ift74,Ift80,Ift88,Intu,Mkks,Mks1,Mlf1,Nek2,Nek4,Nin,Nme8,Nphp1,Nphp3,Nphp4,Nup62,Ocrl,Pcm1,Pdzd7,Pomk,Ptpdc1,Rab17,Rilpl1,Rilpl2,Ropn1l,R…
biological_process	GO:0035148	tube formation	2.07e-05	1.70e-04	10	101	165	8660	9.90%	1.91%	6.06%	1.17%	doneGeneList.txt	Bbs4,Cc2d2a,Cluap1,Fuz,Ift122,Ift172,Ift52,Ift57,Mks1,Tulp3
biological_process	GO:0033043	regulation of organelle organization	2.81e-05	2.29e-04	14	101	332	8660	13.86%	3.83%	4.22%	1.17%	doneGeneList.txt	Asap1,Bbs4,Ccp110,Cenpj,Fuz,Ift20,Ift88,Mak,Mkks,Nin,Traf3ip1,Ttbk2,Ttc8,Ttk
biological_process	GO:1990403	embryonic brain development	2.85e-05	2.30e-04	4	101	16	8660	3.96%	0.18%	25.00%	1.17%	doneGeneList.txt	Cc2d2a,Ift140,Mks1,Ttbk2
biological_process	GO:0001539	cilium or flagellum-dependent cell motility	3.00e-05	2.40e-04	3	101	6	8660	2.97%	0.07%	50.00%	1.17%	doneGeneList.txt	Dnah1,Spag16,Tekt4
biological_process	GO:0060285	cilium-dependent cell motility	3.00e-05	2.40e-04	3	101	6	8660	2.97%	0.07%	50.00%	1.17%	doneGeneList.txt	Dnah1,Spag16,Tekt4
biological_process	GO:0009888	tissue development	3.17e-05	2.52e-04	31	101	1276	8660	30.69%	14.73%	2.43%	1.17%	doneGeneList.txt	Bbs1,Bbs2,Bbs4,Cc2d2a,Cluap1,Exoc4,Fuz,Hydin,Ift122,Ift140,Ift172,Ift20,Ift52,Ift57,Ift74,Ift80,Ift88,Intu,Mkks,Mks1,Pdzd7,Rilpl1,Rilpl2,Traf3ip1,Trip11,Ttbk2,Ttc8,Tulp3,Ush2a,Wdpcp,Wdr19
biological_process	GO:0048870	cell motility	3.64e-05	2.85e-04	18	101	532	8660	17.82%	6.14%	3.38%	1.17%	doneGeneList.txt	Bbs1,Bbs2,Bbs4,Cep131,Dcdc2a,Dnah1,Dpcd,Gas8,Ift88,Nme8,Nphp4,Pcm1,Pomk,Ropn1l,Spag16,Spag6l,Tekt4,Wdpcp
biological_process	GO:0051674	localization of cell	3.64e-05	2.85e-04	18	101	532	8660	17.82%	6.14%	3.38%	1.17%	doneGeneList.txt	Bbs1,Bbs2,Bbs4,Cep131,Dcdc2a,Dnah1,Dpcd,Gas8,Ift88,Nme8,Nphp4,Pcm1,Pomk,Ropn1l,Spag16,Spag6l,Tekt4,Wdpcp
biological_process	GO:0045444	fat cell differentiation	3.73e-05	2.90e-04	8	101	109	8660	7.92%	1.26%	7.34%	1.17%	doneGeneList.txt	Arl6,Bbs1,Bbs2,Bbs4,Bbs7,Bbs9,Mkks,Ttc8
biological_process	GO:0043583	ear development	3.83e-05	2.96e-04	11	101	215	8660	10.89%	2.48%	5.12%	1.17%	doneGeneList.txt	Adgrv1,Ift20,Ift27,Ift88,Mks1,Pdzd7,Trip11,Ttc8,Ush2a,Wdpcp,Wdr19
biological_process	GO:0016331	morphogenesis of embryonic epithelium	3.99e-05	3.06e-04	10	101	178	8660	9.90%	2.06%	5.62%	1.17%	doneGeneList.txt	Bbs4,Cc2d2a,Cluap1,Fuz,Ift122,Ift172,Ift52,Ift57,Mks1,Tulp3
biological_process	GO:0031344	regulation of cell projection organization	4.06e-05	3.09e-04	13	101	299	8660	12.87%	3.45%	4.35%	1.17%	doneGeneList.txt	Asap1,Bbs4,Ccp110,Cenpj,Dynlt1b,Fuz,Ift20,Ift88,Mak,Nin,Rab17,Ttbk2,Wdpcp
biological_process	GO:0032099	negative regulation of appetite	5.21e-05	3.84e-04	3	101	7	8660	2.97%	0.08%	42.86%	1.17%	doneGeneList.txt	Bbs2,Bbs4,Mkks
biological_process	GO:0032105	negative regulation of response to extracellular stimulus	5.21e-05	3.84e-04	3	101	7	8660	2.97%	0.08%	42.86%	1.17%	doneGeneList.txt	Bbs2,Bbs4,Mkks
biological_process	GO:0032096	negative regulation of response to food	5.21e-05	3.84e-04	3	101	7	8660	2.97%	0.08%	42.86%	1.17%	doneGeneList.txt	Bbs2,Bbs4,Mkks
biological_process	GO:0032108	negative regulation of response to nutrient levels	5.21e-05	3.84e-04	3	101	7	8660	2.97%	0.08%	42.86%	1.17%	doneGeneList.txt	Bbs2,Bbs4,Mkks
biological_process	GO:0060831	smoothened signaling pathway involved in dorsal/ventral neural tube patterning	5.21e-05	3.84e-04	3	101	7	8660	2.97%	0.08%	42.86%	1.17%	doneGeneList.txt	Ift122,Tulp3,Wdr19
biological_process	GO:0048839	inner ear development	7.25e-05	5.31e-04	10	101	191	8660	9.90%	2.21%	5.24%	1.17%	doneGeneList.txt	Adgrv1,Ift20,Ift27,Ift88,Mks1,Pdzd7,Trip11,Ttc8,Ush2a,Wdpcp
biological_process	GO:0021544	subpallium development	7.32e-05	5.33e-04	4	101	20	8660	3.96%	0.23%	20.00%	1.17%	doneGeneList.txt	Bbs1,Bbs2,Bbs4,Mkks
biological_process	GO:0033210	leptin-mediated signaling pathway	8.27e-05	5.94e-04	3	101	8	8660	2.97%	0.09%	37.50%	1.17%	doneGeneList.txt	Bbs2,Bbs4,Mkks
biological_process	GO:1901620	regulation of smoothened signaling pathway involved in dorsal/ventral neural tube patterning	8.27e-05	5.94e-04	3	101	8	8660	2.97%	0.09%	37.50%	1.17%	doneGeneList.txt	Mks1,Traf3ip1,Tulp3
biological_process	GO:0022412	cellular process involved in reproduction in multicellular organism	8.60e-05	6.14e-04	11	101	235	8660	10.89%	2.71%	4.68%	1.17%	doneGeneList.txt	Bbs2,Bbs4,Cep131,Ift88,Mkks,Nphp1,Ropn1l,Rsph1,Spag16,Spag6l,Ttc26
biological_process	GO:0048854	brain morphogenesis	9.30e-05	6.56e-04	5	101	40	8660	4.95%	0.46%	12.50%	1.17%	doneGeneList.txt	Bbs1,Bbs2,Bbs4,Ift88,Mkks
biological_process	GO:0021532	neural tube patterning	9.30e-05	6.56e-04	5	101	40	8660	4.95%	0.46%	12.50%	1.17%	doneGeneList.txt	Ift122,Ift140,Traf3ip1,Tulp3,Wdr19
biological_process	GO:0021510	spinal cord development	9.93e-05	6.97e-04	7	101	93	8660	6.93%	1.07%	7.53%	1.17%	doneGeneList.txt	Dync2h1,Fuz,Ift122,Ift172,Ift88,Intu,Tulp3
biological_process	GO:0007283	spermatogenesis	1.05e-04	7.28e-04	13	101	328	8660	12.87%	3.79%	3.96%	1.17%	doneGeneList.txt	Bbs2,Bbs4,Cep131,Dpcd,Ift81,Ift88,Mkks,Nphp1,Ropn1l,Rsph1,Spag16,Spag6l,Ttc26
biological_process	GO:0051668	localization within membrane	1.05e-04	7.28e-04	5	101	41	8660	4.95%	0.47%	12.20%	1.17%	doneGeneList.txt	Ift122,Rilpl1,Rilpl2,Ssna1,Wdr19
biological_process	GO:0048232	male gamete generation	1.08e-04	7.44e-04	13	101	329	8660	12.87%	3.80%	3.95%	1.17%	doneGeneList.txt	Bbs2,Bbs4,Cep131,Dpcd,Ift81,Ift88,Mkks,Nphp1,Ropn1l,Rsph1,Spag16,Spag6l,Ttc26
biological_process	GO:0009887	animal organ morphogenesis	1.08e-04	7.44e-04	23	101	860	8660	22.77%	9.93%	2.67%	1.17%	doneGeneList.txt	Arl6,Bbs1,Bbs2,Bbs4,Cluap1,Exoc4,Fuz,Ift122,Ift140,Ift172,Ift52,Ift57,Ift80,Ift88,Mkks,Nphp3,Pdzd7,Trip11,Ttc8,Tulp1,Tulp3,Wdpcp,Wdr19
biological_process	GO:0034260	negative regulation of GTPase activity	1.23e-04	8.37e-04	3	101	9	8660	2.97%	0.10%	33.33%	1.17%	doneGeneList.txt	Bbs4,Mkks,Ttc8
biological_process	GO:1904158	axonemal central apparatus assembly	1.35e-04	9.07e-04	2	101	2	8660	1.98%	0.02%	100.00%	1.17%	doneGeneList.txt	Hydin,Spag17
biological_process	GO:1903445	protein transport from ciliary membrane to plasma membrane	1.35e-04	9.07e-04	2	101	2	8660	1.98%	0.02%	100.00%	1.17%	doneGeneList.txt	Rilpl1,Rilpl2
biological_process	GO:0035050	embryonic heart tube development	1.43e-04	9.61e-04	6	101	69	8660	5.94%	0.80%	8.70%	1.17%	doneGeneList.txt	Cluap1,Ift122,Ift172,Ift52,Ift57,Traf3ip1
biological_process	GO:0007281	germ cell development	1.47e-04	9.81e-04	10	101	208	8660	9.90%	2.40%	4.81%	1.17%	doneGeneList.txt	Bbs2,Bbs4,Cep131,Ift88,Mkks,Ropn1l,Rsph1,Spag16,Spag6l,Ttc26
biological_process	GO:0051234	establishment of localization	1.60e-04	1.06e-03	28	101	1192	8660	27.72%	13.76%	2.35%	1.17%	doneGeneList.txt	Adgrv1,Arl3,Arl6,Bbs12,Cep131,Cep290,Cep83,Crocc,Dync2h1,Dynlt1b,Ift122,Ift140,Ift20,Ift27,Nup214,Pdzd7,Rab17,Rilpl1,Rilpl2,Ssna1,Stx3,Trappc3,Ttc21b,Ttc26,Ttc8,Tulp1,Ush2a,Wdpcp
biological_process	GO:0035295	tube development	1.65e-04	1.08e-03	18	101	598	8660	17.82%	6.91%	3.01%	1.17%	doneGeneList.txt	Bbs4,Cc2d2a,Cluap1,Fuz,Hspb11,Ift122,Ift140,Ift172,Ift52,Ift57,Ift88,Intu,Mks1,Traf3ip1,Ttbk2,Ttc8,Tulp3,Wdr19
biological_process	GO:0045879	negative regulation of smoothened signaling pathway	1.83e-04	1.20e-03	4	101	25	8660	3.96%	0.29%	16.00%	1.17%	doneGeneList.txt	Glis2,Ift122,Traf3ip1,Tulp3
biological_process	GO:0048568	embryonic organ development	2.07e-04	1.35e-03	15	101	450	8660	14.85%	5.20%	3.33%	1.17%	doneGeneList.txt	Cc2d2a,Cluap1,Fuz,Ift122,Ift140,Ift172,Ift52,Ift57,Mks1,Pdzd7,Traf3ip1,Ttbk2,Tulp3,Wdpcp,Wdr19
biological_process	GO:0040011	locomotion	2.25e-04	1.46e-03	19	101	669	8660	18.81%	7.73%	2.84%	1.17%	doneGeneList.txt	Bbs1,Bbs2,Bbs4,Cep131,Dcdc2a,Dnah1,Dpcd,Gas8,Ift88,Nme8,Nphp4,Pcm1,Pomk,Ropn1l,Spag16,Spag6l,Tekt4,Ttc8,Wdpcp
biological_process	GO:0044320	cellular response to leptin stimulus	2.37e-04	1.52e-03	3	101	11	8660	2.97%	0.13%	27.27%	1.17%	doneGeneList.txt	Bbs2,Bbs4,Mkks
biological_process	GO:0032095	regulation of response to food	2.37e-04	1.52e-03	3	101	11	8660	2.97%	0.13%	27.27%	1.17%	doneGeneList.txt	Bbs2,Bbs4,Mkks
biological_process	GO:0045880	positive regulation of smoothened signaling pathway	2.49e-04	1.58e-03	4	101	27	8660	3.96%	0.31%	14.81%	1.17%	doneGeneList.txt	Dync2h1,Ift172,Ift80,Intu
biological_process	GO:0009653	anatomical structure morphogenesis	2.59e-04	1.64e-03	35	101	1698	8660	34.65%	19.61%	2.06%	1.17%	doneGeneList.txt	Arl6,Bbs1,Bbs2,Bbs4,Cc2d2a,Cluap1,Dcdc2a,Dync2h1,Exoc4,Fuz,Ift122,Ift140,Ift172,Ift20,Ift52,Ift57,Ift80,Ift88,Intu,Mkks,Mks1,Nin,Nphp3,Pdzd7,Rilpl1,Rilpl2,Sept7,Traf3ip1,Trip11,Ttbk2,Ttc8,Tulp1,Tulp3,Wdpcp,Wdr19
biological_process	GO:1902578	single-organism localization	2.73e-04	1.72e-03	21	101	795	8660	20.79%	9.18%	2.64%	1.17%	doneGeneList.txt	Arl3,Arl6,Bbs12,Cep131,Dync2h1,Dynlt1b,Ift122,Ift140,Ift20,Ift27,Nup214,Rab17,Rilpl1,Rilpl2,Ssna1,Stx3,Ttc21b,Ttc26,Ttc8,Tulp1,Wdr19
biological_process	GO:0007606	sensory perception of chemical stimulus	3.00e-04	1.88e-03	5	101	51	8660	4.95%	0.59%	9.80%	1.17%	doneGeneList.txt	Bbs1,Bbs4,Cnga4,Mkks,Ttc8
biological_process	GO:0032098	regulation of appetite	3.14e-04	1.94e-03	3	101	12	8660	2.97%	0.14%	25.00%	1.17%	doneGeneList.txt	Bbs2,Bbs4,Mkks
biological_process	GO:0044321	response to leptin	3.14e-04	1.94e-03	3	101	12	8660	2.97%	0.14%	25.00%	1.17%	doneGeneList.txt	Bbs2,Bbs4,Mkks
biological_process	GO:0072657	protein localization to membrane	3.17e-04	1.96e-03	7	101	112	8660	6.93%	1.29%	6.25%	1.17%	doneGeneList.txt	Ift122,Ift20,Rilpl1,Rilpl2,Ssna1,Ttc8,Wdr19
biological_process	GO:0071702	organic substance transport	3.71e-04	2.28e-03	15	101	475	8660	14.85%	5.48%	3.16%	1.17%	doneGeneList.txt	Arl3,Bbs12,Cep131,Cep290,Dync2h1,Ift122,Ift140,Ift20,Ift27,Nup214,Rilpl1,Rilpl2,Ssna1,Ttc21b,Ttc26
biological_process	GO:0001738	morphogenesis of a polarized epithelium	3.78e-04	2.31e-03	4	101	30	8660	3.96%	0.35%	13.33%	1.17%	doneGeneList.txt	Fuz,Ift20,Traf3ip1,Ttc8
biological_process	GO:0014824	artery smooth muscle contraction	4.01e-04	2.39e-03	2	101	3	8660	1.98%	0.03%	66.67%	1.17%	doneGeneList.txt	Bbs2,Mkks
biological_process	GO:0032053	ciliary basal body organization	4.01e-04	2.39e-03	2	101	3	8660	1.98%	0.03%	66.67%	1.17%	doneGeneList.txt	Ccp110,Crocc
biological_process	GO:1902018	negative regulation of cilium assembly	4.01e-04	2.39e-03	2	101	3	8660	1.98%	0.03%	66.67%	1.17%	doneGeneList.txt	Ccp110,Mak
biological_process	GO:0021914	negative regulation of smoothened signaling pathway involved in ventral spinal cord patterning	4.01e-04	2.39e-03	2	101	3	8660	1.98%	0.03%	66.67%	1.17%	doneGeneList.txt	Ift122,Tulp3
biological_process	GO:0032104	regulation of response to extracellular stimulus	4.05e-04	2.39e-03	3	101	13	8660	2.97%	0.15%	23.08%	1.17%	doneGeneList.txt	Bbs2,Bbs4,Mkks
biological_process	GO:0032107	regulation of response to nutrient levels	4.05e-04	2.39e-03	3	101	13	8660	2.97%	0.15%	23.08%	1.17%	doneGeneList.txt	Bbs2,Bbs4,Mkks
biological_process	GO:0090002	establishment of protein localization to plasma membrane	5.50e-04	3.23e-03	4	101	33	8660	3.96%	0.38%	12.12%	1.17%	doneGeneList.txt	Ift20,Rilpl1,Rilpl2,Ttc8
biological_process	GO:0030900	forebrain development	5.52e-04	3.23e-03	12	101	339	8660	11.88%	3.91%	3.54%	1.17%	doneGeneList.txt	Bbs1,Bbs2,Bbs4,Dpcd,Dync2h1,Ift88,Mkks,Nin,Pcm1,Ttbk2,Ttc21b,Ttc8
biological_process	GO:0016358	dendrite development	5.77e-04	3.36e-03	6	101	89	8660	5.94%	1.03%	6.74%	1.17%	doneGeneList.txt	Arf4,Bbs1,Bbs4,Dcdc2a,Sept7,Tulp1
biological_process	GO:0002009	morphogenesis of an epithelium	6.43e-04	3.72e-03	14	101	447	8660	13.86%	5.16%	3.13%	1.17%	doneGeneList.txt	Bbs4,Cc2d2a,Cluap1,Fuz,Ift122,Ift172,Ift20,Ift52,Ift57,Intu,Mks1,Traf3ip1,Ttc8,Tulp3
biological_process	GO:0050678	regulation of epithelial cell proliferation	7.13e-04	4.11e-03	8	101	167	8660	7.92%	1.93%	4.79%	1.17%	doneGeneList.txt	Ift122,Ift172,Ift52,Ift57,Ift74,Ift80,Ift88,Intu
biological_process	GO:0034454	microtubule anchoring at centrosome	7.96e-04	4.55e-03	2	101	4	8660	1.98%	0.05%	50.00%	1.17%	doneGeneList.txt	Nin,Pcm1
biological_process	GO:0014820	tonic smooth muscle contraction	7.96e-04	4.55e-03	2	101	4	8660	1.98%	0.05%	50.00%	1.17%	doneGeneList.txt	Bbs2,Mkks
biological_process	GO:0031076	embryonic camera-type eye development	8.57e-04	4.87e-03	4	101	37	8660	3.96%	0.43%	10.81%	1.17%	doneGeneList.txt	Ift140,Traf3ip1,Tulp3,Wdr19
biological_process	GO:0044765	single-organism transport	8.98e-04	5.08e-03	18	101	688	8660	17.82%	7.94%	2.62%	1.17%	doneGeneList.txt	Arl3,Arl6,Bbs12,Cep131,Dync2h1,Ift122,Ift140,Ift20,Ift27,Nup214,Rab17,Rilpl1,Rilpl2,Ssna1,Stx3,Ttc21b,Ttc26,Tulp1
biological_process	GO:0050910	detection of mechanical stimulus involved in sensory perception of sound	9.30e-04	5.23e-03	3	101	17	8660	2.97%	0.20%	17.65%	1.17%	doneGeneList.txt	Adgrv1,Mkks,Pdzd7
biological_process	GO:0007276	gamete generation	9.70e-04	5.43e-03	13	101	413	8660	12.87%	4.77%	3.15%	1.17%	doneGeneList.txt	Bbs2,Bbs4,Cep131,Dpcd,Ift81,Ift88,Mkks,Nphp1,Ropn1l,Rsph1,Spag16,Spag6l,Ttc26
biological_process	GO:0051642	centrosome localization	1.11e-03	6.17e-03	3	101	18	8660	2.97%	0.21%	16.67%	1.17%	doneGeneList.txt	Cep83,Ift20,Nin
biological_process	GO:0031346	positive regulation of cell projection organization	1.21e-03	6.69e-03	7	101	140	8660	6.93%	1.62%	5.00%	1.17%	doneGeneList.txt	Bbs4,Ccp110,Cenpj,Dynlt1b,Fuz,Nin,Ttbk2
biological_process	GO:0048729	tissue morphogenesis	1.27e-03	7.02e-03	15	101	535	8660	14.85%	6.18%	2.80%	1.17%	doneGeneList.txt	Bbs4,Cc2d2a,Cluap1,Exoc4,Fuz,Ift122,Ift172,Ift20,Ift52,Ift57,Intu,Mks1,Traf3ip1,Ttc8,Tulp3
biological_process	GO:0060041	retina development in camera-type eye	1.31e-03	7.20e-03	7	101	142	8660	6.93%	1.64%	4.93%	1.17%	doneGeneList.txt	Arl6,Cep290,Mdm1,Nphp1,Nphp4,Ttc8,Tulp1
biological_process	GO:0014829	vascular smooth muscle contraction	1.32e-03	7.20e-03	2	101	5	8660	1.98%	0.06%	40.00%	1.17%	doneGeneList.txt	Bbs2,Mkks
biological_process	GO:0010638	positive regulation of organelle organization	1.36e-03	7.43e-03	7	101	143	8660	6.93%	1.65%	4.90%	1.17%	doneGeneList.txt	Asap1,Bbs4,Ccp110,Cenpj,Fuz,Nin,Ttbk2
biological_process	GO:0001736	establishment of planar polarity	1.76e-03	9.48e-03	3	101	21	8660	2.97%	0.24%	14.29%	1.17%	doneGeneList.txt	Fuz,Ift20,Ttc8
biological_process	GO:0007164	establishment of tissue polarity	1.76e-03	9.48e-03	3	101	21	8660	2.97%	0.24%	14.29%	1.17%	doneGeneList.txt	Fuz,Ift20,Ttc8
biological_process	GO:0090150	establishment of protein localization to membrane	1.80e-03	9.66e-03	4	101	45	8660	3.96%	0.52%	8.89%	1.17%	doneGeneList.txt	Ift20,Rilpl1,Rilpl2,Ttc8
biological_process	GO:0008544	epidermis development	1.87e-03	1.00e-02	8	101	194	8660	7.92%	2.24%	4.12%	1.17%	doneGeneList.txt	Fuz,Ift172,Ift74,Ift88,Intu,Pdzd7,Ush2a,Wdpcp
biological_process	GO:0001501	skeletal system development	1.90e-03	1.01e-02	12	101	391	8660	11.88%	4.52%	3.07%	1.17%	doneGeneList.txt	Bbs1,Bbs2,Fuz,Hspb11,Ift140,Ift172,Ift80,Mkks,Mks1,Trip11,Tulp3,Wdr19
biological_process	GO:0034453	microtubule anchoring	1.96e-03	1.03e-02	2	101	6	8660	1.98%	0.07%	33.33%	1.17%	doneGeneList.txt	Nin,Pcm1
biological_process	GO:0072393	microtubule anchoring at microtubule organizing center	1.96e-03	1.03e-02	2	101	6	8660	1.98%	0.07%	33.33%	1.17%	doneGeneList.txt	Nin,Pcm1
biological_process	GO:1901621	negative regulation of smoothened signaling pathway involved in dorsal/ventral neural tube patterning	1.96e-03	1.03e-02	2	101	6	8660	1.98%	0.07%	33.33%	1.17%	doneGeneList.txt	Traf3ip1,Tulp3
biological_process	GO:0007165	signal transduction	2.02e-03	1.05e-02	28	101	1393	8660	27.72%	16.09%	2.01%	1.17%	doneGeneList.txt	1810043G02Rik,Arl3,Bbs2,Bbs4,Bbs7,Cc2d2a,Cenpj,Cluap1,Hspb11,Ift122,Ift172,Ift20,Ift27,Ift46,Ift52,Ift57,Ift74,Ift80,Ift88,Mkks,Ptpdc1,Ssna1,Ttbk2,Ttc21b,Ttc26,Tulp3,Wdpcp,Wdr19
biological_process	GO:0048562	embryonic organ morphogenesis	2.03e-03	1.05e-02	10	101	291	8660	9.90%	3.36%	3.44%	1.17%	doneGeneList.txt	Cluap1,Fuz,Ift140,Ift172,Ift52,Ift57,Pdzd7,Tulp3,Wdpcp,Wdr19
biological_process	GO:0001947	heart looping	2.29e-03	1.18e-02	4	101	48	8660	3.96%	0.55%	8.33%	1.17%	doneGeneList.txt	Cluap1,Ift172,Ift52,Ift57
biological_process	GO:0021904	dorsal/ventral neural tube patterning	2.30e-03	1.18e-02	3	101	23	8660	2.97%	0.27%	13.04%	1.17%	doneGeneList.txt	Ift122,Tulp3,Wdr19
biological_process	GO:0045992	negative regulation of embryonic development	2.30e-03	1.18e-02	3	101	23	8660	2.97%	0.27%	13.04%	1.17%	doneGeneList.txt	Fuz,Traf3ip1,Tulp3
biological_process	GO:1902857	positive regulation of non-motile cilium assembly	2.72e-03	1.38e-02	2	101	7	8660	1.98%	0.08%	28.57%	1.17%	doneGeneList.txt	Cenpj,Ttbk2
biological_process	GO:0032594	protein transport within lipid bilayer	2.72e-03	1.38e-02	2	101	7	8660	1.98%	0.08%	28.57%	1.17%	doneGeneList.txt	Rilpl1,Rilpl2
biological_process	GO:2000785	regulation of autophagosome assembly	2.72e-03	1.38e-02	2	101	7	8660	1.98%	0.08%	28.57%	1.17%	doneGeneList.txt	Ift20,Ift88
biological_process	GO:0019953	sexual reproduction	2.86e-03	1.44e-02	14	101	523	8660	13.86%	6.04%	2.68%	1.17%	doneGeneList.txt	Bbs1,Bbs2,Bbs4,Cep131,Dpcd,Ift81,Ift88,Mkks,Nphp1,Ropn1l,Rsph1,Spag16,Spag6l,Ttc26
biological_process	GO:0044089	positive regulation of cellular component biogenesis	2.88e-03	1.44e-02	7	101	163	8660	6.93%	1.88%	4.29%	1.17%	doneGeneList.txt	Asap1,Bbs4,Ccp110,Cenpj,Fuz,Nin,Ttbk2
biological_process	GO:0031023	microtubule organizing center organization	2.94e-03	1.46e-02	3	101	25	8660	2.97%	0.29%	12.00%	1.17%	doneGeneList.txt	Ccp110,Cenpj,Crocc
biological_process	GO:0051492	regulation of stress fiber assembly	2.94e-03	1.46e-02	3	101	25	8660	2.97%	0.29%	12.00%	1.17%	doneGeneList.txt	Bbs4,Mkks,Ttc8
biological_process	GO:0043009	chordate embryonic development	3.08e-03	1.53e-02	17	101	706	8660	16.83%	8.15%	2.41%	1.17%	doneGeneList.txt	Bbs4,Cc2d2a,Cluap1,Fuz,Ift122,Ift140,Ift172,Ift52,Ift57,Intu,Mks1,Nek2,Ocrl,Traf3ip1,Ttbk2,Tulp3,Wdr19
biological_process	GO:0061371	determination of heart left/right asymmetry	3.29e-03	1.63e-02	4	101	53	8660	3.96%	0.61%	7.55%	1.17%	doneGeneList.txt	Cluap1,Ift172,Ift52,Ift57
biological_process	GO:0009792	embryo development ending in birth or egg hatching	3.31e-03	1.63e-02	17	101	711	8660	16.83%	8.21%	2.39%	1.17%	doneGeneList.txt	Bbs4,Cc2d2a,Cluap1,Fuz,Ift122,Ift140,Ift172,Ift52,Ift57,Intu,Mks1,Nek2,Ocrl,Traf3ip1,Ttbk2,Tulp3,Wdr19
biological_process	GO:0003143	embryonic heart tube morphogenesis	3.53e-03	1.73e-02	4	101	54	8660	3.96%	0.62%	7.41%	1.17%	doneGeneList.txt	Cluap1,Ift172,Ift52,Ift57
biological_process	GO:0021537	telencephalon development	3.54e-03	1.73e-02	8	101	215	8660	7.92%	2.48%	3.72%	1.17%	doneGeneList.txt	Bbs1,Bbs2,Bbs4,Dpcd,Ift88,Mkks,Nin,Ttc8
biological_process	GO:0044088	regulation of vacuole organization	3.60e-03	1.75e-02	2	101	8	8660	1.98%	0.09%	25.00%	1.17%	doneGeneList.txt	Ift20,Ift88
biological_process	GO:0009790	embryo development	3.62e-03	1.75e-02	22	101	1038	8660	21.78%	11.99%	2.12%	1.17%	doneGeneList.txt	Bbs4,Cc2d2a,Cluap1,Dync2h1,Exoc4,Fuz,Ift122,Ift140,Ift172,Ift52,Ift57,Ift88,Intu,Mks1,Nek2,Ocrl,Pdzd7,Traf3ip1,Ttbk2,Tulp3,Wdpcp,Wdr19
biological_process	GO:0050974	detection of mechanical stimulus involved in sensory perception	4.08e-03	1.97e-02	3	101	28	8660	2.97%	0.32%	10.71%	1.17%	doneGeneList.txt	Adgrv1,Mkks,Pdzd7
biological_process	GO:0060562	epithelial tube morphogenesis	4.39e-03	2.11e-02	10	101	324	8660	9.90%	3.74%	3.09%	1.17%	doneGeneList.txt	Bbs4,Cc2d2a,Cluap1,Fuz,Ift122,Ift172,Ift52,Ift57,Mks1,Tulp3
biological_process	GO:0009913	epidermal cell differentiation	4.51e-03	2.16e-02	5	101	93	8660	4.95%	1.07%	5.38%	1.17%	doneGeneList.txt	Ift74,Intu,Pdzd7,Ush2a,Wdpcp
biological_process	GO:0048668	collateral sprouting	4.60e-03	2.18e-02	2	101	9	8660	1.98%	0.10%	22.22%	1.17%	doneGeneList.txt	Nin,Sept7
biological_process	GO:1902116	negative regulation of organelle assembly	4.60e-03	2.18e-02	2	101	9	8660	1.98%	0.10%	22.22%	1.17%	doneGeneList.txt	Ccp110,Mak
biological_process	GO:0002064	epithelial cell development	4.68e-03	2.21e-02	7	101	178	8660	6.93%	2.06%	3.93%	1.17%	doneGeneList.txt	Hydin,Ift74,Ift88,Pdzd7,Rilpl1,Rilpl2,Wdpcp
biological_process	GO:0043113	receptor clustering	4.97e-03	2.33e-02	3	101	30	8660	2.97%	0.35%	10.00%	1.17%	doneGeneList.txt	Ift122,Ssna1,Wdr19
biological_process	GO:0032231	regulation of actin filament bundle assembly	4.97e-03	2.33e-02	3	101	30	8660	2.97%	0.35%	10.00%	1.17%	doneGeneList.txt	Bbs4,Mkks,Ttc8
biological_process	GO:0051640	organelle localization	5.12e-03	2.39e-02	7	101	181	8660	6.93%	2.09%	3.87%	1.17%	doneGeneList.txt	Cep83,Crocc,Dynlt1b,Ift20,Nin,Pcm1,Rab17
biological_process	GO:0051703	intraspecies interaction between organisms	5.46e-03	2.51e-02	3	101	31	8660	2.97%	0.36%	9.68%	1.17%	doneGeneList.txt	Bbs4,Mkks,Pcm1
biological_process	GO:0035176	social behavior	5.46e-03	2.51e-02	3	101	31	8660	2.97%	0.36%	9.68%	1.17%	doneGeneList.txt	Bbs4,Mkks,Pcm1
biological_process	GO:0021766	hippocampus development	5.47e-03	2.51e-02	4	101	61	8660	3.96%	0.70%	6.56%	1.17%	doneGeneList.txt	Bbs1,Bbs2,Bbs4,Mkks
biological_process	GO:0072659	protein localization to plasma membrane	5.47e-03	2.51e-02	4	101	61	8660	3.96%	0.70%	6.56%	1.17%	doneGeneList.txt	Ift20,Rilpl1,Rilpl2,Ttc8
biological_process	GO:0010172	embryonic body morphogenesis	5.70e-03	2.59e-02	2	101	10	8660	1.98%	0.12%	20.00%	1.17%	doneGeneList.txt	Fuz,Ift122
biological_process	GO:0010669	epithelial structure maintenance	5.70e-03	2.59e-02	2	101	10	8660	1.98%	0.12%	20.00%	1.17%	doneGeneList.txt	Crocc,Mks1
biological_process	GO:0010639	negative regulation of organelle organization	5.88e-03	2.67e-02	5	101	99	8660	4.95%	1.14%	5.05%	1.17%	doneGeneList.txt	Bbs4,Ccp110,Mak,Mkks,Ttk
biological_process	GO:0044802	single-organism membrane organization	6.03e-03	2.72e-02	8	101	235	8660	7.92%	2.71%	3.40%	1.17%	doneGeneList.txt	Ift122,Ift20,Rilpl1,Rilpl2,Ssna1,Stx3,Ttc8,Wdr19
biological_process	GO:0048609	multicellular organismal reproductive process	6.12e-03	2.75e-02	13	101	510	8660	12.87%	5.89%	2.55%	1.17%	doneGeneList.txt	Bbs2,Bbs4,Cep131,Dpcd,Ift81,Ift88,Mkks,Nphp1,Ropn1l,Rsph1,Spag16,Spag6l,Ttc26
biological_process	GO:0008285	negative regulation of cell proliferation	6.14e-03	2.75e-02	10	101	340	8660	9.90%	3.93%	2.94%	1.17%	doneGeneList.txt	Fuz,Ift122,Ift172,Ift52,Ift57,Ift74,Ift80,Ift88,Intu,Nup62
biological_process	GO:0050982	detection of mechanical stimulus	6.52e-03	2.91e-02	3	101	33	8660	2.97%	0.38%	9.09%	1.17%	doneGeneList.txt	Adgrv1,Mkks,Pdzd7
biological_process	GO:0032504	multicellular organism reproduction	6.95e-03	3.09e-02	13	101	518	8660	12.87%	5.98%	2.51%	1.17%	doneGeneList.txt	Bbs2,Bbs4,Cep131,Dpcd,Ift81,Ift88,Mkks,Nphp1,Ropn1l,Rsph1,Spag16,Spag6l,Ttc26
biological_process	GO:1903317	regulation of protein maturation	7.09e-03	3.13e-02	3	101	34	8660	2.97%	0.39%	8.82%	1.17%	doneGeneList.txt	Fuz,Ift52,Ift88
biological_process	GO:0070613	regulation of protein processing	7.09e-03	3.13e-02	3	101	34	8660	2.97%	0.39%	8.82%	1.17%	doneGeneList.txt	Fuz,Ift52,Ift88
biological_process	GO:1990778	protein localization to cell periphery	7.23e-03	3.18e-02	4	101	66	8660	3.96%	0.76%	6.06%	1.17%	doneGeneList.txt	Ift20,Rilpl1,Rilpl2,Ttc8
biological_process	GO:0008105	asymmetric protein localization	8.24e-03	3.58e-02	2	101	12	8660	1.98%	0.14%	16.67%	1.17%	doneGeneList.txt	Arf4,Dync2h1
biological_process	GO:0070986	left/right axis specification	8.24e-03	3.58e-02	2	101	12	8660	1.98%	0.14%	16.67%	1.17%	doneGeneList.txt	Hspb11,Ift172
biological_process	GO:0072698	protein localization to microtubule cytoskeleton	8.24e-03	3.58e-02	2	101	12	8660	1.98%	0.14%	16.67%	1.17%	doneGeneList.txt	Pcm1,Ttk
biological_process	GO:0035239	tube morphogenesis	8.88e-03	3.85e-02	10	101	359	8660	9.90%	4.15%	2.79%	1.17%	doneGeneList.txt	Bbs4,Cc2d2a,Cluap1,Fuz,Ift122,Ift172,Ift52,Ift57,Mks1,Tulp3
biological_process	GO:0030855	epithelial cell differentiation	9.05e-03	3.90e-02	10	101	360	8660	9.90%	4.16%	2.78%	1.17%	doneGeneList.txt	Hydin,Ift74,Ift88,Intu,Pdzd7,Rilpl1,Rilpl2,Ttc8,Ush2a,Wdpcp
biological_process	GO:0050877	neurological system process	9.57e-03	4.11e-02	13	101	539	8660	12.87%	6.22%	2.41%	1.17%	doneGeneList.txt	Adgrv1,Arf4,Bbs1,Bbs4,Cnga4,Dcdc2a,Dyx1c1,Ift20,Mkks,Pdzd7,Pomk,Ttc8,Wdr19
biological_process	GO:0044380	protein localization to cytoskeleton	9.66e-03	4.12e-02	2	101	13	8660	1.98%	0.15%	15.38%	1.17%	doneGeneList.txt	Pcm1,Ttk
biological_process	GO:0040018	positive regulation of multicellular organism growth	9.66e-03	4.12e-02	3	101	38	8660	2.97%	0.44%	7.89%	1.17%	doneGeneList.txt	Bbs2,Bbs4,Mkks
biological_process	GO:0061351	neural precursor cell proliferation	1.03e-02	4.36e-02	4	101	73	8660	3.96%	0.84%	5.48%	1.17%	doneGeneList.txt	Bbs1,Ift20,Ift88,Pcm1
biological_process	GO:0003382	epithelial cell morphogenesis	1.04e-02	4.40e-02	3	101	39	8660	2.97%	0.45%	7.69%	1.17%	doneGeneList.txt	Ift88,Rilpl1,Rilpl2
biological_process	GO:0044703	multi-organism reproductive process	1.11e-02	4.43e-02	14	101	611	8660	13.86%	7.06%	2.29%	1.17%	doneGeneList.txt	Bbs1,Bbs2,Bbs4,Cep131,Dpcd,Ift81,Ift88,Mkks,Nphp1,Ropn1l,Rsph1,Spag16,Spag6l,Ttc26
biological_process	GO:0090102	cochlea development	1.11e-02	4.43e-02	3	101	40	8660	2.97%	0.46%	7.50%	1.17%	doneGeneList.txt	Ift20,Ift27,Ift88
biological_process	GO:0031122	cytoplasmic microtubule organization	1.12e-02	4.43e-02	2	101	14	8660	1.98%	0.16%	14.29%	1.17%	doneGeneList.txt	Ift172,Ift88
biological_process	GO:0001764	neuron migration	1.13e-02	4.43e-02	5	101	116	8660	4.95%	1.34%	4.31%	1.17%	doneGeneList.txt	Bbs1,Bbs4,Dcdc2a,Pcm1,Pomk
biological_process	GO:0023052	signaling	1.15e-02	4.43e-02	28	101	1574	8660	27.72%	18.18%	1.78%	1.17%	doneGeneList.txt	1810043G02Rik,Arl3,Bbs2,Bbs4,Bbs7,Cc2d2a,Cenpj,Cluap1,Hspb11,Ift122,Ift172,Ift20,Ift27,Ift46,Ift52,Ift57,Ift74,Ift80,Ift88,Mkks,Ptpdc1,Ssna1,Ttbk2,Ttc21b,Ttc26,Tulp3,Wdpcp,Wdr19
biological_process	GO:0044700	single organism signaling	1.15e-02	4.43e-02	28	101	1574	8660	27.72%	18.18%	1.78%	1.17%	doneGeneList.txt	1810043G02Rik,Arl3,Bbs2,Bbs4,Bbs7,Cc2d2a,Cenpj,Cluap1,Hspb11,Ift122,Ift172,Ift20,Ift27,Ift46,Ift52,Ift57,Ift74,Ift80,Ift88,Mkks,Ptpdc1,Ssna1,Ttbk2,Ttc21b,Ttc26,Tulp3,Wdpcp,Wdr19
biological_process	GO:0097231	cell motility in response to calcium ion	1.17e-02	4.43e-02	1	101	1	8660	0.99%	0.01%	100.00%	1.17%	doneGeneList.txt	Spag16
biological_process	GO:0090222	centrosome-templated microtubule nucleation	1.17e-02	4.43e-02	1	101	1	8660	0.99%	0.01%	100.00%	1.17%	doneGeneList.txt	Nin
biological_process	GO:0051131	chaperone-mediated protein complex assembly	1.17e-02	4.43e-02	1	101	1	8660	0.99%	0.01%	100.00%	1.17%	doneGeneList.txt	Mkks
biological_process	GO:0090521	glomerular visceral epithelial cell migration	1.17e-02	4.43e-02	1	101	1	8660	0.99%	0.01%	100.00%	1.17%	doneGeneList.txt	Wdpcp
biological_process	GO:0002415	immunoglobulin transcytosis in epithelial cells mediated by polymeric immunoglobulin receptor	1.17e-02	4.43e-02	1	101	1	8660	0.99%	0.01%	100.00%	1.17%	doneGeneList.txt	Rab17
biological_process	GO:1990953	intramanchette transport	1.17e-02	4.43e-02	1	101	1	8660	0.99%	0.01%	100.00%	1.17%	doneGeneList.txt	Cep131
biological_process	GO:0048496	maintenance of animal organ identity	1.17e-02	4.43e-02	1	101	1	8660	0.99%	0.01%	100.00%	1.17%	doneGeneList.txt	Nphp3
biological_process	GO:1905198	manchette assembly	1.17e-02	4.43e-02	1	101	1	8660	0.99%	0.01%	100.00%	1.17%	doneGeneList.txt	Cep131
biological_process	GO:0098768	meiotic prometaphase I	1.17e-02	4.43e-02	1	101	1	8660	0.99%	0.01%	100.00%	1.17%	doneGeneList.txt	Ttk
biological_process	GO:0033316	meiotic spindle assembly checkpoint	1.17e-02	4.43e-02	1	101	1	8660	0.99%	0.01%	100.00%	1.17%	doneGeneList.txt	Ttk
biological_process	GO:0044779	meiotic spindle checkpoint	1.17e-02	4.43e-02	1	101	1	8660	0.99%	0.01%	100.00%	1.17%	doneGeneList.txt	Ttk
biological_process	GO:1903087	mitotic spindle pole body duplication	1.17e-02	4.43e-02	1	101	1	8660	0.99%	0.01%	100.00%	1.17%	doneGeneList.txt	Cenpj
biological_process	GO:0090301	negative regulation of neural crest formation	1.17e-02	4.43e-02	1	101	1	8660	0.99%	0.01%	100.00%	1.17%	doneGeneList.txt	Fuz
biological_process	GO:1902856	negative regulation of non-motile cilium assembly	1.17e-02	4.43e-02	1	101	1	8660	0.99%	0.01%	100.00%	1.17%	doneGeneList.txt	Mak
biological_process	GO:0036372	opsin transport	1.17e-02	4.43e-02	1	101	1	8660	0.99%	0.01%	100.00%	1.17%	doneGeneList.txt	Ift20
biological_process	GO:0003353	positive regulation of cilium movement	1.17e-02	4.43e-02	1	101	1	8660	0.99%	0.01%	100.00%	1.17%	doneGeneList.txt	Ttll6
biological_process	GO:1903527	positive regulation of membrane tubulation	1.17e-02	4.43e-02	1	101	1	8660	0.99%	0.01%	100.00%	1.17%	doneGeneList.txt	Asap1
biological_process	GO:0034501	protein localization to kinetochore	1.17e-02	4.43e-02	1	101	1	8660	0.99%	0.01%	100.00%	1.17%	doneGeneList.txt	Ttk
biological_process	GO:1905359	protein localization to meiotic spindle	1.17e-02	4.43e-02	1	101	1	8660	0.99%	0.01%	100.00%	1.17%	doneGeneList.txt	Ttk
biological_process	GO:1903096	protein localization to meiotic spindle midzone	1.17e-02	4.43e-02	1	101	1	8660	0.99%	0.01%	100.00%	1.17%	doneGeneList.txt	Ttk
biological_process	GO:0031270	pseudopodium retraction	1.17e-02	4.43e-02	1	101	1	8660	0.99%	0.01%	100.00%	1.17%	doneGeneList.txt	Sept7
biological_process	GO:1903525	regulation of membrane tubulation	1.17e-02	4.43e-02	1	101	1	8660	0.99%	0.01%	100.00%	1.17%	doneGeneList.txt	Asap1
biological_process	GO:0090299	regulation of neural crest formation	1.17e-02	4.43e-02	1	101	1	8660	0.99%	0.01%	100.00%	1.17%	doneGeneList.txt	Fuz
biological_process	GO:0060994	regulation of transcription from RNA polymerase II promoter involved in kidney development	1.17e-02	4.43e-02	1	101	1	8660	0.99%	0.01%	100.00%	1.17%	doneGeneList.txt	Glis2
biological_process	GO:0030474	spindle pole body duplication	1.17e-02	4.43e-02	1	101	1	8660	0.99%	0.01%	100.00%	1.17%	doneGeneList.txt	Cenpj
biological_process	GO:0051300	spindle pole body organization	1.17e-02	4.43e-02	1	101	1	8660	0.99%	0.01%	100.00%	1.17%	doneGeneList.txt	Cenpj
biological_process	GO:1903047	mitotic cell cycle process	1.17e-02	4.43e-02	5	101	117	8660	4.95%	1.35%	4.27%	1.17%	doneGeneList.txt	Cenpj,Dynlt1b,Nek2,Sept7,Ttk
biological_process	GO:0061024	membrane organization	1.23e-02	4.62e-02	8	101	266	8660	7.92%	3.07%	3.01%	1.17%	doneGeneList.txt	Ift122,Ift20,Rilpl1,Rilpl2,Ssna1,Stx3,Ttc8,Wdr19
biological_process	GO:0090596	sensory organ morphogenesis	1.23e-02	4.62e-02	8	101	266	8660	7.92%	3.07%	3.01%	1.17%	doneGeneList.txt	Arl6,Bbs4,Ift122,Pdzd7,Ttc8,Tulp1,Wdpcp,Wdr19
biological_process	GO:0035315	hair cell differentiation	1.27e-02	4.76e-02	3	101	42	8660	2.97%	0.48%	7.14%	1.17%	doneGeneList.txt	Pdzd7,Ush2a,Wdpcp
biological_process	GO:0030837	negative regulation of actin filament polymerization	1.28e-02	4.78e-02	2	101	15	8660	1.98%	0.17%	13.33%	1.17%	doneGeneList.txt	Bbs4,Mkks
biological_process	GO:0061448	connective tissue development	1.43e-02	5.32e-02	6	101	170	8660	5.94%	1.96%	3.53%	1.17%	doneGeneList.txt	Bbs1,Bbs2,Bbs4,Ift80,Mkks,Trip11
biological_process	GO:0051704	multi-organism process	1.44e-02	5.32e-02	15	101	695	8660	14.85%	8.03%	2.16%	1.17%	doneGeneList.txt	Bbs1,Bbs2,Bbs4,Cep131,Dpcd,Ift81,Ift88,Mkks,Nphp1,Pcm1,Ropn1l,Rsph1,Spag16,Spag6l,Ttc26
biological_process	GO:0048701	embryonic cranial skeleton morphogenesis	1.44e-02	5.34e-02	3	101	44	8660	2.97%	0.51%	6.82%	1.17%	doneGeneList.txt	Ift140,Tulp3,Wdr19
biological_process	GO:0007600	sensory perception	1.45e-02	5.34e-02	8	101	274	8660	7.92%	3.16%	2.92%	1.17%	doneGeneList.txt	Adgrv1,Bbs1,Bbs4,Cnga4,Mkks,Pdzd7,Pomk,Ttc8
biological_process	GO:0042310	vasoconstriction	1.45e-02	5.34e-02	2	101	16	8660	1.98%	0.18%	12.50%	1.17%	doneGeneList.txt	Bbs2,Mkks
biological_process	GO:0060021	palate development	1.46e-02	5.35e-02	4	101	81	8660	3.96%	0.94%	4.94%	1.17%	doneGeneList.txt	Bbs7,Ift172,Ift88,Wdpcp
biological_process	GO:0051216	cartilage development	1.48e-02	5.39e-02	5	101	124	8660	4.95%	1.43%	4.03%	1.17%	doneGeneList.txt	Bbs1,Bbs2,Ift80,Mkks,Trip11
biological_process	GO:0048706	embryonic skeletal system development	1.52e-02	5.53e-02	5	101	125	8660	4.95%	1.44%	4.00%	1.17%	doneGeneList.txt	Fuz,Ift140,Mks1,Tulp3,Wdr19
biological_process	GO:0000278	mitotic cell cycle	1.52e-02	5.53e-02	5	101	125	8660	4.95%	1.44%	4.00%	1.17%	doneGeneList.txt	Cenpj,Dynlt1b,Nek2,Sept7,Ttk
biological_process	GO:0045995	regulation of embryonic development	1.59e-02	5.74e-02	4	101	83	8660	3.96%	0.96%	4.82%	1.17%	doneGeneList.txt	Fuz,Mks1,Traf3ip1,Tulp3
biological_process	GO:0032272	negative regulation of protein polymerization	1.63e-02	5.89e-02	2	101	17	8660	1.98%	0.20%	11.76%	1.17%	doneGeneList.txt	Bbs4,Mkks
biological_process	GO:0021761	limbic system development	1.65e-02	5.93e-02	4	101	84	8660	3.96%	0.97%	4.76%	1.17%	doneGeneList.txt	Bbs1,Bbs2,Bbs4,Mkks
biological_process	GO:0000904	cell morphogenesis involved in differentiation	1.65e-02	5.93e-02	10	101	395	8660	9.90%	4.56%	2.53%	1.17%	doneGeneList.txt	Bbs1,Dcdc2a,Ift88,Nin,Pdzd7,Rilpl1,Rilpl2,Sept7,Ttc8,Wdpcp
biological_process	GO:0007154	cell communication	1.82e-02	6.50e-02	28	101	1631	8660	27.72%	18.83%	1.72%	1.17%	doneGeneList.txt	1810043G02Rik,Arl3,Bbs2,Bbs4,Bbs7,Cc2d2a,Cenpj,Cluap1,Hspb11,Ift122,Ift172,Ift20,Ift27,Ift46,Ift52,Ift57,Ift74,Ift80,Ift88,Mkks,Ptpdc1,Ssna1,Ttbk2,Ttc21b,Ttc26,Tulp3,Wdpcp,Wdr19
biological_process	GO:0002093	auditory receptor cell morphogenesis	1.82e-02	6.50e-02	2	101	18	8660	1.98%	0.21%	11.11%	1.17%	doneGeneList.txt	Pdzd7,Wdpcp
biological_process	GO:0050906	detection of stimulus involved in sensory perception	1.93e-02	6.84e-02	3	101	49	8660	2.97%	0.57%	6.12%	1.17%	doneGeneList.txt	Adgrv1,Mkks,Pdzd7
biological_process	GO:0071277	cellular response to calcium ion	2.02e-02	7.15e-02	2	101	19	8660	1.98%	0.22%	10.53%	1.17%	doneGeneList.txt	Adgrv1,Spag16
biological_process	GO:2000050	regulation of non-canonical Wnt signaling pathway	2.02e-02	7.15e-02	2	101	19	8660	1.98%	0.22%	10.53%	1.17%	doneGeneList.txt	Ift80,Mks1
biological_process	GO:0007163	establishment or maintenance of cell polarity	2.23e-02	7.72e-02	4	101	92	8660	3.96%	1.06%	4.35%	1.17%	doneGeneList.txt	Arf4,Cep290,Dynlt1b,Nphp3
biological_process	GO:0051705	multi-organism behavior	2.25e-02	7.72e-02	3	101	52	8660	2.97%	0.60%	5.77%	1.17%	doneGeneList.txt	Bbs4,Mkks,Pcm1
biological_process	GO:0060434	bronchus morphogenesis	2.32e-02	7.72e-02	1	101	2	8660	0.99%	0.02%	50.00%	1.17%	doneGeneList.txt	Tulp3
biological_process	GO:0036334	epidermal stem cell homeostasis	2.32e-02	7.72e-02	1	101	2	8660	0.99%	0.02%	50.00%	1.17%	doneGeneList.txt	Ift88
biological_process	GO:0051660	establishment of centrosome localization	2.32e-02	7.72e-02	1	101	2	8660	0.99%	0.02%	50.00%	1.17%	doneGeneList.txt	Cep83
biological_process	GO:0021508	floor plate formation	2.32e-02	7.72e-02	1	101	2	8660	0.99%	0.02%	50.00%	1.17%	doneGeneList.txt	Cluap1
biological_process	GO:0002386	immune response in mucosal-associated lymphoid tissue	2.32e-02	7.72e-02	1	101	2	8660	0.99%	0.02%	50.00%	1.17%	doneGeneList.txt	Rab17
biological_process	GO:0002414	immunoglobulin transcytosis in epithelial cells	2.32e-02	7.72e-02	1	101	2	8660	0.99%	0.02%	50.00%	1.17%	doneGeneList.txt	Rab17
biological_process	GO:0036159	inner dynein arm assembly	2.32e-02	7.72e-02	1	101	2	8660	0.99%	0.02%	50.00%	1.17%	doneGeneList.txt	Dyx1c1
biological_process	GO:0035720	intraciliary anterograde transport	2.32e-02	7.72e-02	1	101	2	8660	0.99%	0.02%	50.00%	1.17%	doneGeneList.txt	Ift122
biological_process	GO:0007020	microtubule nucleation	2.32e-02	7.72e-02	1	101	2	8660	0.99%	0.02%	50.00%	1.17%	doneGeneList.txt	Nin
biological_process	GO:0051012	microtubule sliding	2.32e-02	7.72e-02	1	101	2	8660	0.99%	0.02%	50.00%	1.17%	doneGeneList.txt	Spag16
biological_process	GO:2000314	negative regulation of fibroblast growth factor receptor signaling pathway involved in neural plate anterior/posterior pattern formation	2.32e-02	7.72e-02	1	101	2	8660	0.99%	0.02%	50.00%	1.17%	doneGeneList.txt	Fuz
biological_process	GO:1905133	negative regulation of meiotic chromosome separation	2.32e-02	7.72e-02	1	101	2	8660	0.99%	0.02%	50.00%	1.17%	doneGeneList.txt	Ttk
biological_process	GO:1902103	negative regulation of metaphase/anaphase transition of meiotic cell cycle	2.32e-02	7.72e-02	1	101	2	8660	0.99%	0.02%	50.00%	1.17%	doneGeneList.txt	Ttk
biological_process	GO:0071459	protein localization to chromosome, centromeric region	2.32e-02	7.72e-02	1	101	2	8660	0.99%	0.02%	50.00%	1.17%	doneGeneList.txt	Ttk
biological_process	GO:0031268	pseudopodium organization	2.32e-02	7.72e-02	1	101	2	8660	0.99%	0.02%	50.00%	1.17%	doneGeneList.txt	Sept7
biological_process	GO:2000313	regulation of fibroblast growth factor receptor signaling pathway involved in neural plate anterior/posterior pattern formation	2.32e-02	7.72e-02	1	101	2	8660	0.99%	0.02%	50.00%	1.17%	doneGeneList.txt	Fuz
biological_process	GO:1905132	regulation of meiotic chromosome separation	2.32e-02	7.72e-02	1	101	2	8660	0.99%	0.02%	50.00%	1.17%	doneGeneList.txt	Ttk
biological_process	GO:1902102	regulation of metaphase/anaphase transition of meiotic cell cycle	2.32e-02	7.72e-02	1	101	2	8660	0.99%	0.02%	50.00%	1.17%	doneGeneList.txt	Ttk
biological_process	GO:0001754	eye photoreceptor cell differentiation	2.37e-02	7.84e-02	3	101	53	8660	2.97%	0.61%	5.66%	1.17%	doneGeneList.txt	Bbs4,Ttc8,Tulp1
biological_process	GO:0032271	regulation of protein polymerization	2.37e-02	7.84e-02	3	101	53	8660	2.97%	0.61%	5.66%	1.17%	doneGeneList.txt	Bbs4,Mkks,Nin
biological_process	GO:0060996	dendritic spine development	2.45e-02	8.07e-02	2	101	21	8660	1.98%	0.24%	9.52%	1.17%	doneGeneList.txt	Arf4,Sept7
biological_process	GO:0051961	negative regulation of nervous system development	2.45e-02	8.07e-02	6	101	192	8660	5.94%	2.22%	3.12%	1.17%	doneGeneList.txt	Asap1,Dynlt1b,Ift122,Pcm1,Traf3ip1,Tulp3
biological_process	GO:0072001	renal system development	2.46e-02	8.07e-02	7	101	246	8660	6.93%	2.84%	2.85%	1.17%	doneGeneList.txt	Arl3,Glis2,Ift20,Ift88,Nphp3,Ttc8,Wdpcp
biological_process	GO:0048704	embryonic skeletal system morphogenesis	2.47e-02	8.10e-02	4	101	95	8660	3.96%	1.10%	4.21%	1.17%	doneGeneList.txt	Fuz,Ift140,Tulp3,Wdr19
biological_process	GO:0021987	cerebral cortex development	2.56e-02	8.35e-02	4	101	96	8660	3.96%	1.11%	4.17%	1.17%	doneGeneList.txt	Bbs1,Bbs2,Bbs4,Mkks
biological_process	GO:1904888	cranial skeletal system development	2.61e-02	8.49e-02	3	101	55	8660	2.97%	0.64%	5.45%	1.17%	doneGeneList.txt	Ift140,Tulp3,Wdr19
biological_process	GO:0098876	vesicle-mediated transport to the plasma membrane	2.67e-02	8.68e-02	2	101	22	8660	1.98%	0.25%	9.09%	1.17%	doneGeneList.txt	Rilpl1,Rilpl2
biological_process	GO:0007009	plasma membrane organization	2.73e-02	8.84e-02	4	101	98	8660	3.96%	1.13%	4.08%	1.17%	doneGeneList.txt	Ift20,Rilpl1,Rilpl2,Ttc8
biological_process	GO:0000902	cell morphogenesis	2.74e-02	8.84e-02	11	101	491	8660	10.89%	5.67%	2.24%	1.17%	doneGeneList.txt	Bbs1,Dcdc2a,Ift88,Nin,Pdzd7,Rilpl1,Rilpl2,Sept7,Ttc8,Wdpcp,Wdr19
biological_process	GO:0045776	negative regulation of blood pressure	2.91e-02	9.33e-02	2	101	23	8660	1.98%	0.27%	8.70%	1.17%	doneGeneList.txt	Bbs4,Mkks
biological_process	GO:0042311	vasodilation	2.91e-02	9.33e-02	2	101	23	8660	1.98%	0.27%	8.70%	1.17%	doneGeneList.txt	Bbs2,Mkks
biological_process	GO:1902903	regulation of supramolecular fiber organization	2.92e-02	9.34e-02	4	101	100	8660	3.96%	1.15%	4.00%	1.17%	doneGeneList.txt	Bbs4,Mkks,Nin,Ttc8
biological_process	GO:0048592	eye morphogenesis	2.99e-02	9.54e-02	5	101	149	8660	4.95%	1.72%	3.36%	1.17%	doneGeneList.txt	Arl6,Bbs4,Ift122,Ttc8,Tulp1
biological_process	GO:0003006	developmental process involved in reproduction	3.06e-02	9.76e-02	12	101	564	8660	11.88%	6.51%	2.13%	1.17%	doneGeneList.txt	Bbs2,Bbs4,Cep131,Ift88,Mkks,Nphp1,Ropn1l,Rsph1,Spag16,Spag6l,Ttc26,Wdr19
biological_process	GO:0006810	transport	3.11e-02	9.83e-02	20	101	1114	8660	19.80%	12.86%	1.80%	1.17%	doneGeneList.txt	Arl3,Arl6,Bbs12,Cep131,Cep290,Dync2h1,Ift122,Ift140,Ift20,Ift27,Nup214,Rab17,Rilpl1,Rilpl2,Ssna1,Stx3,Trappc3,Ttc21b,Ttc26,Tulp1
biological_process	GO:0043254	regulation of protein complex assembly	3.11e-02	9.83e-02	4	101	102	8660	3.96%	1.18%	3.92%	1.17%	doneGeneList.txt	Asap1,Bbs4,Mkks,Nin
biological_process	GO:0060117	auditory receptor cell development	3.15e-02	9.93e-02	2	101	24	8660	1.98%	0.28%	8.33%	1.17%	doneGeneList.txt	Pdzd7,Wdpcp
biological_process	GO:0051493	regulation of cytoskeleton organization	3.22e-02	1.01e-01	5	101	152	8660	4.95%	1.76%	3.29%	1.17%	doneGeneList.txt	Bbs4,Mkks,Nin,Traf3ip1,Ttc8
biological_process	GO:0033505	floor plate morphogenesis	3.46e-02	1.07e-01	1	101	3	8660	0.99%	0.03%	33.33%	1.17%	doneGeneList.txt	Cluap1
biological_process	GO:0061055	myotome development	3.46e-02	1.07e-01	1	101	3	8660	0.99%	0.03%	33.33%	1.17%	doneGeneList.txt	Wdr19
biological_process	GO:0036158	outer dynein arm assembly	3.46e-02	1.07e-01	1	101	3	8660	0.99%	0.03%	33.33%	1.17%	doneGeneList.txt	Dyx1c1
biological_process	GO:0008594	photoreceptor cell morphogenesis	3.46e-02	1.07e-01	1	101	3	8660	0.99%	0.03%	33.33%	1.17%	doneGeneList.txt	Bbs1
biological_process	GO:0010739	positive regulation of protein kinase A signaling	3.46e-02	1.07e-01	1	101	3	8660	0.99%	0.03%	33.33%	1.17%	doneGeneList.txt	Adgrv1
biological_process	GO:1904526	regulation of microtubule binding	3.46e-02	1.07e-01	1	101	3	8660	0.99%	0.03%	33.33%	1.17%	doneGeneList.txt	Gas8
biological_process	GO:0021678	third ventricle development	3.46e-02	1.07e-01	1	101	3	8660	0.99%	0.03%	33.33%	1.17%	doneGeneList.txt	Dpcd
biological_process	GO:0007610	behavior	3.61e-02	1.11e-01	11	101	513	8660	10.89%	5.92%	2.14%	1.17%	doneGeneList.txt	Arf4,Bbs1,Bbs12,Bbs2,Bbs4,Dcdc2a,Dyx1c1,Ift20,Mkks,Pcm1,Pomk
biological_process	GO:0051592	response to calcium ion	3.65e-02	1.12e-01	2	101	26	8660	1.98%	0.30%	7.69%	1.17%	doneGeneList.txt	Adgrv1,Spag16
biological_process	GO:0006939	smooth muscle contraction	3.65e-02	1.12e-01	2	101	26	8660	1.98%	0.30%	7.69%	1.17%	doneGeneList.txt	Bbs2,Mkks
biological_process	GO:0051346	negative regulation of hydrolase activity	3.69e-02	1.13e-01	3	101	63	8660	2.97%	0.73%	4.76%	1.17%	doneGeneList.txt	Bbs4,Mkks,Ttc8
biological_process	GO:0044702	single organism reproductive process	4.03e-02	1.23e-01	16	101	861	8660	15.84%	9.94%	1.86%	1.17%	doneGeneList.txt	Bbs1,Bbs2,Bbs4,Cep131,Dpcd,Ift81,Ift88,Mkks,Nphp1,Ropn1l,Rsph1,Spag16,Spag6l,Ttc26,Ttk,Wdr19
biological_process	GO:0048705	skeletal system morphogenesis	4.18e-02	1.27e-01	6	101	218	8660	5.94%	2.52%	2.75%	1.17%	doneGeneList.txt	Fuz,Ift140,Ift80,Trip11,Tulp3,Wdr19
biological_process	GO:0001655	urogenital system development	4.41e-02	1.34e-01	7	101	279	8660	6.93%	3.22%	2.51%	1.17%	doneGeneList.txt	Arl3,Glis2,Ift20,Ift88,Nphp3,Ttc8,Wdpcp
biological_process	GO:0009612	response to mechanical stimulus	4.47e-02	1.35e-01	3	101	68	8660	2.97%	0.79%	4.41%	1.17%	doneGeneList.txt	Adgrv1,Mkks,Pdzd7
biological_process	GO:0048702	embryonic neurocranium morphogenesis	4.58e-02	1.36e-01	1	101	4	8660	0.99%	0.05%	25.00%	1.17%	doneGeneList.txt	Tulp3
biological_process	GO:0033313	meiotic cell cycle checkpoint	4.58e-02	1.36e-01	1	101	4	8660	0.99%	0.05%	25.00%	1.17%	doneGeneList.txt	Ttk
biological_process	GO:1903251	multi-ciliated epithelial cell differentiation	4.58e-02	1.36e-01	1	101	4	8660	0.99%	0.05%	25.00%	1.17%	doneGeneList.txt	Ttc8
biological_process	GO:1901994	negative regulation of meiotic cell cycle phase transition	4.58e-02	1.36e-01	1	101	4	8660	0.99%	0.05%	25.00%	1.17%	doneGeneList.txt	Ttk
biological_process	GO:0007227	signal transduction downstream of smoothened	4.58e-02	1.36e-01	1	101	4	8660	0.99%	0.05%	25.00%	1.17%	doneGeneList.txt	Ift122
biological_process	GO:0007290	spermatid nucleus elongation	4.58e-02	1.36e-01	1	101	4	8660	0.99%	0.05%	25.00%	1.17%	doneGeneList.txt	Ift88
biological_process	GO:0007418	ventral midline development	4.58e-02	1.36e-01	1	101	4	8660	0.99%	0.05%	25.00%	1.17%	doneGeneList.txt	Cluap1
biological_process	GO:0043623	cellular protein complex assembly	4.64e-02	1.38e-01	3	101	69	8660	2.97%	0.80%	4.35%	1.17%	doneGeneList.txt	Dyx1c1,Mkks,Nin
biological_process	GO:0010256	endomembrane system organization	4.83e-02	1.43e-01	5	101	170	8660	4.95%	1.96%	2.94%	1.17%	doneGeneList.txt	Ift20,Rilpl1,Rilpl2,Trip11,Ttc8
biological_process	GO:0048646	anatomical structure formation involved in morphogenesis	4.89e-02	1.44e-01	13	101	674	8660	12.87%	7.78%	1.93%	1.17%	doneGeneList.txt	Arl6,Bbs4,Cc2d2a,Cluap1,Exoc4,Fuz,Ift122,Ift172,Ift52,Ift57,Ift88,Mks1,Tulp3
biological_process	GO:0051128	regulation of cellular component organization	5.10e-02	1.50e-01	17	101	959	8660	16.83%	11.07%	1.77%	1.17%	doneGeneList.txt	Asap1,Bbs4,Ccp110,Cenpj,Dynlt1b,Fuz,Ift20,Ift88,Mak,Mkks,Nin,Rab17,Traf3ip1,Ttbk2,Ttc8,Ttk,Wdpcp
biological_process	GO:0001822	kidney development	5.27e-02	1.55e-01	6	101	231	8660	5.94%	2.67%	2.60%	1.17%	doneGeneList.txt	Arl3,Glis2,Ift20,Ift88,Nphp3,Wdpcp
biological_process	GO:0031333	negative regulation of protein complex assembly	5.33e-02	1.55e-01	2	101	32	8660	1.98%	0.37%	6.25%	1.17%	doneGeneList.txt	Bbs4,Mkks
biological_process	GO:0016241	regulation of macroautophagy	5.33e-02	1.55e-01	2	101	32	8660	1.98%	0.37%	6.25%	1.17%	doneGeneList.txt	Ift20,Ift88
biological_process	GO:0009582	detection of abiotic stimulus	5.33e-02	1.55e-01	3	101	73	8660	2.97%	0.84%	4.11%	1.17%	doneGeneList.txt	Adgrv1,Mkks,Pdzd7
biological_process	GO:0009581	detection of external stimulus	5.51e-02	1.60e-01	3	101	74	8660	2.97%	0.85%	4.05%	1.17%	doneGeneList.txt	Adgrv1,Mkks,Pdzd7
biological_process	GO:0032989	cellular component morphogenesis	5.61e-02	1.61e-01	11	101	552	8660	10.89%	6.37%	1.99%	1.17%	doneGeneList.txt	Bbs1,Dcdc2a,Ift88,Nin,Pdzd7,Rilpl1,Rilpl2,Sept7,Ttc8,Wdpcp,Wdr19
biological_process	GO:0030814	regulation of cAMP metabolic process	5.63e-02	1.61e-01	2	101	33	8660	1.98%	0.38%	6.06%	1.17%	doneGeneList.txt	Cep290,Nphp3
biological_process	GO:0070286	axonemal dynein complex assembly	5.70e-02	1.61e-01	1	101	5	8660	0.99%	0.06%	20.00%	1.17%	doneGeneList.txt	Dyx1c1
biological_process	GO:0021540	corpus callosum morphogenesis	5.70e-02	1.61e-01	1	101	5	8660	0.99%	0.06%	20.00%	1.17%	doneGeneList.txt	Nin
biological_process	GO:0060971	embryonic heart tube left/right pattern formation	5.70e-02	1.61e-01	1	101	5	8660	0.99%	0.06%	20.00%	1.17%	doneGeneList.txt	Ift122
biological_process	GO:0016321	female meiosis chromosome segregation	5.70e-02	1.61e-01	1	101	5	8660	0.99%	0.06%	20.00%	1.17%	doneGeneList.txt	Ttk
biological_process	GO:0051013	microtubule severing	5.70e-02	1.61e-01	1	101	5	8660	0.99%	0.06%	20.00%	1.17%	doneGeneList.txt	Ttll6
biological_process	GO:0031116	positive regulation of microtubule polymerization	5.70e-02	1.61e-01	1	101	5	8660	0.99%	0.06%	20.00%	1.17%	doneGeneList.txt	Nin
biological_process	GO:0031112	positive regulation of microtubule polymerization or depolymerization	5.70e-02	1.61e-01	1	101	5	8660	0.99%	0.06%	20.00%	1.17%	doneGeneList.txt	Nin
biological_process	GO:1901993	regulation of meiotic cell cycle phase transition	5.70e-02	1.61e-01	1	101	5	8660	0.99%	0.06%	20.00%	1.17%	doneGeneList.txt	Ttk
biological_process	GO:0045056	transcytosis	5.70e-02	1.61e-01	1	101	5	8660	0.99%	0.06%	20.00%	1.17%	doneGeneList.txt	Rab17
biological_process	GO:0043087	regulation of GTPase activity	5.88e-02	1.66e-01	3	101	76	8660	2.97%	0.88%	3.95%	1.17%	doneGeneList.txt	Bbs4,Mkks,Ttc8
biological_process	GO:0007611	learning or memory	6.13e-02	1.72e-01	5	101	182	8660	4.95%	2.10%	2.75%	1.17%	doneGeneList.txt	Arf4,Dcdc2a,Dyx1c1,Ift20,Pomk
biological_process	GO:0007219	Notch signaling pathway	6.45e-02	1.81e-01	3	101	79	8660	2.97%	0.91%	3.80%	1.17%	doneGeneList.txt	Ift172,Ift74,Ift88
biological_process	GO:0050890	cognition	6.48e-02	1.81e-01	5	101	185	8660	4.95%	2.14%	2.70%	1.17%	doneGeneList.txt	Arf4,Dcdc2a,Dyx1c1,Ift20,Pomk
biological_process	GO:0048667	cell morphogenesis involved in neuron differentiation	6.60e-02	1.85e-01	7	101	306	8660	6.93%	3.53%	2.29%	1.17%	doneGeneList.txt	Bbs1,Dcdc2a,Nin,Pdzd7,Sept7,Ttc8,Wdpcp
biological_process	GO:0021798	forebrain dorsal/ventral pattern formation	6.80e-02	1.86e-01	1	101	6	8660	0.99%	0.07%	16.67%	1.17%	doneGeneList.txt	Ttc21b
biological_process	GO:0046785	microtubule polymerization	6.80e-02	1.86e-01	1	101	6	8660	0.99%	0.07%	16.67%	1.17%	doneGeneList.txt	Nin
biological_process	GO:0000281	mitotic cytokinesis	6.80e-02	1.86e-01	1	101	6	8660	0.99%	0.07%	16.67%	1.17%	doneGeneList.txt	Sept7
biological_process	GO:0007094	mitotic spindle assembly checkpoint	6.80e-02	1.86e-01	1	101	6	8660	0.99%	0.07%	16.67%	1.17%	doneGeneList.txt	Ttk
biological_process	GO:0051782	negative regulation of cell division	6.80e-02	1.86e-01	1	101	6	8660	0.99%	0.07%	16.67%	1.17%	doneGeneList.txt	Intu
biological_process	GO:0050687	negative regulation of defense response to virus	6.80e-02	1.86e-01	1	101	6	8660	0.99%	0.07%	16.67%	1.17%	doneGeneList.txt	Traf3ip1
biological_process	GO:0032688	negative regulation of interferon-beta production	6.80e-02	1.86e-01	1	101	6	8660	0.99%	0.07%	16.67%	1.17%	doneGeneList.txt	Traf3ip1
biological_process	GO:2000051	negative regulation of non-canonical Wnt signaling pathway	6.80e-02	1.86e-01	1	101	6	8660	0.99%	0.07%	16.67%	1.17%	doneGeneList.txt	Ift80
biological_process	GO:1904491	protein localization to ciliary transition zone	6.80e-02	1.86e-01	1	101	6	8660	0.99%	0.07%	16.67%	1.17%	doneGeneList.txt	Cc2d2a
biological_process	GO:0044708	single-organism behavior	6.92e-02	1.89e-01	8	101	373	8660	7.92%	4.31%	2.14%	1.17%	doneGeneList.txt	Arf4,Bbs1,Bbs2,Bbs4,Dcdc2a,Dyx1c1,Ift20,Pomk
biological_process	GO:0031345	negative regulation of cell projection organization	7.05e-02	1.92e-01	3	101	82	8660	2.97%	0.95%	3.66%	1.17%	doneGeneList.txt	Asap1,Ccp110,Mak
biological_process	GO:0042592	homeostatic process	7.16e-02	1.94e-01	14	101	786	8660	13.86%	9.08%	1.78%	1.17%	doneGeneList.txt	Bbs1,Bbs12,Bbs2,Bbs4,Cep290,Crocc,Ift88,Mak,Mdm1,Mkks,Mks1,Nphp4,Tulp1,Ush2a
biological_process	GO:0000003	reproduction	7.33e-02	1.98e-01	16	101	933	8660	15.84%	10.77%	1.71%	1.17%	doneGeneList.txt	Bbs1,Bbs2,Bbs4,Cep131,Dpcd,Ift81,Ift88,Mkks,Nphp1,Ropn1l,Rsph1,Spag16,Spag6l,Ttc26,Ttk,Wdr19
biological_process	GO:0022414	reproductive process	7.33e-02	1.98e-01	16	101	933	8660	15.84%	10.77%	1.71%	1.17%	doneGeneList.txt	Bbs1,Bbs2,Bbs4,Cep131,Dpcd,Ift81,Ift88,Mkks,Nphp1,Ropn1l,Rsph1,Spag16,Spag6l,Ttc26,Ttk,Wdr19
biological_process	GO:0021543	pallium development	7.43e-02	2.00e-01	4	101	136	8660	3.96%	1.57%	2.94%	1.17%	doneGeneList.txt	Bbs1,Bbs2,Bbs4,Mkks
biological_process	GO:0042491	auditory receptor cell differentiation	7.55e-02	2.03e-01	2	101	39	8660	1.98%	0.45%	5.13%	1.17%	doneGeneList.txt	Pdzd7,Wdpcp
biological_process	GO:0040014	regulation of multicellular organism growth	7.67e-02	2.03e-01	3	101	85	8660	2.97%	0.98%	3.53%	1.17%	doneGeneList.txt	Bbs2,Bbs4,Mkks
biological_process	GO:0051129	negative regulation of cellular component organization	7.71e-02	2.03e-01	6	101	255	8660	5.94%	2.94%	2.35%	1.17%	doneGeneList.txt	Asap1,Bbs4,Ccp110,Mak,Mkks,Ttk
biological_process	GO:0006888	ER to Golgi vesicle-mediated transport	7.89e-02	2.03e-01	1	101	7	8660	0.99%	0.08%	14.29%	1.17%	doneGeneList.txt	Trappc3
biological_process	GO:0098534	centriole assembly	7.89e-02	2.03e-01	1	101	7	8660	0.99%	0.08%	14.29%	1.17%	doneGeneList.txt	Cenpj
biological_process	GO:0032456	endocytic recycling	7.89e-02	2.03e-01	1	101	7	8660	0.99%	0.08%	14.29%	1.17%	doneGeneList.txt	Rab17
biological_process	GO:0060613	fat pad development	7.89e-02	2.03e-01	1	101	7	8660	0.99%	0.08%	14.29%	1.17%	doneGeneList.txt	Bbs4
biological_process	GO:0033504	floor plate development	7.89e-02	2.03e-01	1	101	7	8660	0.99%	0.08%	14.29%	1.17%	doneGeneList.txt	Cluap1
biological_process	GO:0060426	lung vasculature development	7.89e-02	2.03e-01	1	101	7	8660	0.99%	0.08%	14.29%	1.17%	doneGeneList.txt	Ift88
biological_process	GO:0090307	mitotic spindle assembly	7.89e-02	2.03e-01	1	101	7	8660	0.99%	0.08%	14.29%	1.17%	doneGeneList.txt	Nek2
biological_process	GO:0061000	negative regulation of dendritic spine development	7.89e-02	2.03e-01	1	101	7	8660	0.99%	0.08%	14.29%	1.17%	doneGeneList.txt	Asap1
biological_process	GO:0042059	negative regulation of epidermal growth factor receptor signaling pathway	7.89e-02	2.03e-01	1	101	7	8660	0.99%	0.08%	14.29%	1.17%	doneGeneList.txt	Nup62
biological_process	GO:0046856	phosphatidylinositol dephosphorylation	7.89e-02	2.03e-01	1	101	7	8660	0.99%	0.08%	14.29%	1.17%	doneGeneList.txt	Ocrl
biological_process	GO:0046839	phospholipid dephosphorylation	7.89e-02	2.03e-01	1	101	7	8660	0.99%	0.08%	14.29%	1.17%	doneGeneList.txt	Ocrl
biological_process	GO:0033630	positive regulation of cell adhesion mediated by integrin	7.89e-02	2.03e-01	1	101	7	8660	0.99%	0.08%	14.29%	1.17%	doneGeneList.txt	Ift74
biological_process	GO:0071803	positive regulation of podosome assembly	7.89e-02	2.03e-01	1	101	7	8660	0.99%	0.08%	14.29%	1.17%	doneGeneList.txt	Asap1
biological_process	GO:0071539	protein localization to centrosome	7.89e-02	2.03e-01	1	101	7	8660	0.99%	0.08%	14.29%	1.17%	doneGeneList.txt	Pcm1
biological_process	GO:1905508	protein localization to microtubule organizing center	7.89e-02	2.03e-01	1	101	7	8660	0.99%	0.08%	14.29%	1.17%	doneGeneList.txt	Pcm1
biological_process	GO:0018095	protein polyglutamylation	7.89e-02	2.03e-01	1	101	7	8660	0.99%	0.08%	14.29%	1.17%	doneGeneList.txt	Ttll6
biological_process	GO:0010738	regulation of protein kinase A signaling	7.89e-02	2.03e-01	1	101	7	8660	0.99%	0.08%	14.29%	1.17%	doneGeneList.txt	Adgrv1
biological_process	GO:0051656	establishment of organelle localization	8.07e-02	2.07e-01	4	101	140	8660	3.96%	1.62%	2.86%	1.17%	doneGeneList.txt	Cep83,Crocc,Dynlt1b,Rab17
biological_process	GO:0019221	cytokine-mediated signaling pathway	8.10e-02	2.08e-01	3	101	87	8660	2.97%	1.00%	3.45%	1.17%	doneGeneList.txt	Bbs2,Bbs4,Mkks
biological_process	GO:0071248	cellular response to metal ion	8.24e-02	2.10e-01	2	101	41	8660	1.98%	0.47%	4.88%	1.17%	doneGeneList.txt	Adgrv1,Spag16
biological_process	GO:0042462	eye photoreceptor cell development	8.24e-02	2.10e-01	2	101	41	8660	1.98%	0.47%	4.88%	1.17%	doneGeneList.txt	Bbs4,Tulp1
biological_process	GO:1902904	negative regulation of supramolecular fiber organization	8.24e-02	2.10e-01	2	101	41	8660	1.98%	0.47%	4.88%	1.17%	doneGeneList.txt	Bbs4,Mkks
biological_process	GO:0021522	spinal cord motor neuron differentiation	8.24e-02	2.10e-01	2	101	41	8660	1.98%	0.47%	4.88%	1.17%	doneGeneList.txt	Dync2h1,Ift172
biological_process	GO:0032102	negative regulation of response to external stimulus	8.40e-02	2.13e-01	4	101	142	8660	3.96%	1.64%	2.82%	1.17%	doneGeneList.txt	Bbs2,Bbs4,Mkks,Traf3ip1
biological_process	GO:0003008	system process	8.42e-02	2.13e-01	14	101	806	8660	13.86%	9.31%	1.74%	1.17%	doneGeneList.txt	Adgrv1,Arf4,Bbs1,Bbs2,Bbs4,Cnga4,Dcdc2a,Dyx1c1,Ift20,Mkks,Pdzd7,Pomk,Ttc8,Wdr19
biological_process	GO:0044092	negative regulation of molecular function	8.53e-02	2.15e-01	6	101	262	8660	5.94%	3.03%	2.29%	1.17%	doneGeneList.txt	Bbs4,Glis2,Mkks,Nek2,Nup62,Ttc8
biological_process	GO:0051606	detection of stimulus	8.54e-02	2.15e-01	3	101	89	8660	2.97%	1.03%	3.37%	1.17%	doneGeneList.txt	Adgrv1,Mkks,Pdzd7
biological_process	GO:0030111	regulation of Wnt signaling pathway	8.57e-02	2.16e-01	4	101	143	8660	3.96%	1.65%	2.80%	1.17%	doneGeneList.txt	Fuz,Ift20,Ift80,Mks1
biological_process	GO:0030799	regulation of cyclic nucleotide metabolic process	8.94e-02	2.16e-01	2	101	43	8660	1.98%	0.50%	4.65%	1.17%	doneGeneList.txt	Cep290,Nphp3
biological_process	GO:0045176	apical protein localization	8.96e-02	2.16e-01	1	101	8	8660	0.99%	0.09%	12.50%	1.17%	doneGeneList.txt	Arf4
biological_process	GO:0061009	common bile duct development	8.96e-02	2.16e-01	1	101	8	8660	0.99%	0.09%	12.50%	1.17%	doneGeneList.txt	Mks1
biological_process	GO:0021957	corticospinal tract morphogenesis	8.96e-02	2.16e-01	1	101	8	8660	0.99%	0.09%	12.50%	1.17%	doneGeneList.txt	Nin
biological_process	GO:0046847	filopodium assembly	8.96e-02	2.16e-01	1	101	8	8660	0.99%	0.09%	12.50%	1.17%	doneGeneList.txt	Rab17
biological_process	GO:0061525	hindgut development	8.96e-02	2.16e-01	1	101	8	8660	0.99%	0.09%	12.50%	1.17%	doneGeneList.txt	Ift172
biological_process	GO:0022027	interkinetic nuclear migration	8.96e-02	2.16e-01	1	101	8	8660	0.99%	0.09%	12.50%	1.17%	doneGeneList.txt	Pcm1
biological_process	GO:0006406	mRNA export from nucleus	8.96e-02	2.16e-01	1	101	8	8660	0.99%	0.09%	12.50%	1.17%	doneGeneList.txt	Nup214
biological_process	GO:0071427	mRNA-containing ribonucleoprotein complex export from nucleus	8.96e-02	2.16e-01	1	101	8	8660	0.99%	0.09%	12.50%	1.17%	doneGeneList.txt	Nup214
biological_process	GO:0031109	microtubule polymerization or depolymerization	8.96e-02	2.16e-01	1	101	8	8660	0.99%	0.09%	12.50%	1.17%	doneGeneList.txt	Nin
biological_process	GO:0071174	mitotic spindle checkpoint	8.96e-02	2.16e-01	1	101	8	8660	0.99%	0.09%	12.50%	1.17%	doneGeneList.txt	Ttk
biological_process	GO:0002318	myeloid progenitor cell differentiation	8.96e-02	2.16e-01	1	101	8	8660	0.99%	0.09%	12.50%	1.17%	doneGeneList.txt	Mlf1
biological_process	GO:1901185	negative regulation of ERBB signaling pathway	8.96e-02	2.16e-01	1	101	8	8660	0.99%	0.09%	12.50%	1.17%	doneGeneList.txt	Nup62
biological_process	GO:0010839	negative regulation of keratinocyte proliferation	8.96e-02	2.16e-01	1	101	8	8660	0.99%	0.09%	12.50%	1.17%	doneGeneList.txt	Intu
biological_process	GO:0045841	negative regulation of mitotic metaphase/anaphase transition	8.96e-02	2.16e-01	1	101	8	8660	0.99%	0.09%	12.50%	1.17%	doneGeneList.txt	Ttk
biological_process	GO:0033048	negative regulation of mitotic sister chromatid segregation	8.96e-02	2.16e-01	1	101	8	8660	0.99%	0.09%	12.50%	1.17%	doneGeneList.txt	Ttk
biological_process	GO:2000816	negative regulation of mitotic sister chromatid separation	8.96e-02	2.16e-01	1	101	8	8660	0.99%	0.09%	12.50%	1.17%	doneGeneList.txt	Ttk
biological_process	GO:0043568	positive regulation of insulin-like growth factor receptor signaling pathway	8.96e-02	2.16e-01	1	101	8	8660	0.99%	0.09%	12.50%	1.17%	doneGeneList.txt	Ift88
biological_process	GO:0071801	regulation of podosome assembly	8.96e-02	2.16e-01	1	101	8	8660	0.99%	0.09%	12.50%	1.17%	doneGeneList.txt	Asap1
biological_process	GO:0071173	spindle assembly checkpoint	8.96e-02	2.16e-01	1	101	8	8660	0.99%	0.09%	12.50%	1.17%	doneGeneList.txt	Ttk
biological_process	GO:0060348	bone development	9.08e-02	2.19e-01	4	101	146	8660	3.96%	1.69%	2.74%	1.17%	doneGeneList.txt	Ift172,Ift80,Trip11,Tulp3
biological_process	GO:0030216	keratinocyte differentiation	9.29e-02	2.23e-01	2	101	44	8660	1.98%	0.51%	4.55%	1.17%	doneGeneList.txt	Ift74,Intu
biological_process	GO:0030833	regulation of actin filament polymerization	9.29e-02	2.23e-01	2	101	44	8660	1.98%	0.51%	4.55%	1.17%	doneGeneList.txt	Bbs4,Mkks
biological_process	GO:0018105	peptidyl-serine phosphorylation	9.66e-02	2.31e-01	2	101	45	8660	1.98%	0.52%	4.44%	1.17%	doneGeneList.txt	Ttbk2,Ttk
biological_process	GO:0070507	regulation of microtubule cytoskeleton organization	9.66e-02	2.31e-01	2	101	45	8660	1.98%	0.52%	4.44%	1.17%	doneGeneList.txt	Nin,Traf3ip1
biological_process	GO:0060828	regulation of canonical Wnt signaling pathway	9.68e-02	2.31e-01	3	101	94	8660	2.97%	1.09%	3.19%	1.17%	doneGeneList.txt	Fuz,Ift20,Mks1
biological_process	GO:0048813	dendrite morphogenesis	1.00e-01	2.34e-01	2	101	46	8660	1.98%	0.53%	4.35%	1.17%	doneGeneList.txt	Dcdc2a,Sept7
biological_process	GO:0060433	bronchus development	1.00e-01	2.34e-01	1	101	9	8660	0.99%	0.10%	11.11%	1.17%	doneGeneList.txt	Tulp3
biological_process	GO:0051298	centrosome duplication	1.00e-01	2.34e-01	1	101	9	8660	0.99%	0.10%	11.11%	1.17%	doneGeneList.txt	Cenpj
biological_process	GO:0010719	negative regulation of epithelial to mesenchymal transition	1.00e-01	2.34e-01	1	101	9	8660	0.99%	0.10%	11.11%	1.17%	doneGeneList.txt	Fuz
biological_process	GO:1902100	negative regulation of metaphase/anaphase transition of cell cycle	1.00e-01	2.34e-01	1	101	9	8660	0.99%	0.10%	11.11%	1.17%	doneGeneList.txt	Ttk
biological_process	GO:0033046	negative regulation of sister chromatid segregation	1.00e-01	2.34e-01	1	101	9	8660	0.99%	0.10%	11.11%	1.17%	doneGeneList.txt	Ttk
biological_process	GO:0048341	paraxial mesoderm formation	1.00e-01	2.34e-01	1	101	9	8660	0.99%	0.10%	11.11%	1.17%	doneGeneList.txt	Exoc4
biological_process	GO:0031113	regulation of microtubule polymerization	1.00e-01	2.34e-01	1	101	9	8660	0.99%	0.10%	11.11%	1.17%	doneGeneList.txt	Nin
biological_process	GO:0071426	ribonucleoprotein complex export from nucleus	1.00e-01	2.34e-01	1	101	9	8660	0.99%	0.10%	11.11%	1.17%	doneGeneList.txt	Nup214
biological_process	GO:0071166	ribonucleoprotein complex localization	1.00e-01	2.34e-01	1	101	9	8660	0.99%	0.10%	11.11%	1.17%	doneGeneList.txt	Nup214
biological_process	GO:0031577	spindle checkpoint	1.00e-01	2.34e-01	1	101	9	8660	0.99%	0.10%	11.11%	1.17%	doneGeneList.txt	Ttk
biological_process	GO:0010171	body morphogenesis	1.04e-01	2.41e-01	2	101	47	8660	1.98%	0.54%	4.26%	1.17%	doneGeneList.txt	Fuz,Ift122
biological_process	GO:0051494	negative regulation of cytoskeleton organization	1.04e-01	2.41e-01	2	101	47	8660	1.98%	0.54%	4.26%	1.17%	doneGeneList.txt	Bbs4,Mkks
biological_process	GO:0031175	neuron projection development	1.05e-01	2.44e-01	8	101	410	8660	7.92%	4.73%	1.95%	1.17%	doneGeneList.txt	Arf4,Bbs1,Bbs4,Dcdc2a,Nin,Sept7,Ttc8,Tulp1
biological_process	GO:0003007	heart morphogenesis	1.06e-01	2.45e-01	5	101	215	8660	4.95%	2.48%	2.33%	1.17%	doneGeneList.txt	Cluap1,Ift172,Ift52,Ift57,Ift88
biological_process	GO:0060976	coronary vasculature development	1.08e-01	2.48e-01	2	101	48	8660	1.98%	0.55%	4.17%	1.17%	doneGeneList.txt	Dync2h1,Fuz
biological_process	GO:0060324	face development	1.08e-01	2.48e-01	2	101	48	8660	1.98%	0.55%	4.17%	1.17%	doneGeneList.txt	Bbs4,Mkks
biological_process	GO:0060997	dendritic spine morphogenesis	1.11e-01	2.51e-01	1	101	10	8660	0.99%	0.12%	10.00%	1.17%	doneGeneList.txt	Sept7
biological_process	GO:0032401	establishment of melanosome localization	1.11e-01	2.51e-01	1	101	10	8660	0.99%	0.12%	10.00%	1.17%	doneGeneList.txt	Rab17
biological_process	GO:0060914	heart formation	1.11e-01	2.51e-01	1	101	10	8660	0.99%	0.12%	10.00%	1.17%	doneGeneList.txt	Ift88
biological_process	GO:0098764	meiosis I cell cycle phase	1.11e-01	2.51e-01	1	101	10	8660	0.99%	0.12%	10.00%	1.17%	doneGeneList.txt	Ttk
biological_process	GO:0098762	meiotic cell cycle phase	1.11e-01	2.51e-01	1	101	10	8660	0.99%	0.12%	10.00%	1.17%	doneGeneList.txt	Ttk
biological_process	GO:0032402	melanosome transport	1.11e-01	2.51e-01	1	101	10	8660	0.99%	0.12%	10.00%	1.17%	doneGeneList.txt	Rab17
biological_process	GO:0042048	olfactory behavior	1.11e-01	2.51e-01	1	101	10	8660	0.99%	0.12%	10.00%	1.17%	doneGeneList.txt	Bbs1
biological_process	GO:0030071	regulation of mitotic metaphase/anaphase transition	1.11e-01	2.51e-01	1	101	10	8660	0.99%	0.12%	10.00%	1.17%	doneGeneList.txt	Ttk
biological_process	GO:0060541	respiratory system development	1.11e-01	2.51e-01	5	101	218	8660	4.95%	2.52%	2.29%	1.17%	doneGeneList.txt	Hspb11,Hydin,Ift88,Tulp3,Wdpcp
biological_process	GO:0009966	regulation of signal transduction	1.13e-01	2.56e-01	19	101	1222	8660	18.81%	14.11%	1.55%	1.17%	doneGeneList.txt	Adgrv1,Arl6,Dync2h1,Dynlt1b,Fuz,Glis2,Ift122,Ift140,Ift172,Ift20,Ift80,Ift88,Intu,Mks1,Nup62,Traf3ip1,Ttbk2,Ttc21b,Tulp3
biological_process	GO:0043086	negative regulation of catalytic activity	1.15e-01	2.58e-01	4	101	159	8660	3.96%	1.84%	2.52%	1.17%	doneGeneList.txt	Bbs4,Mkks,Nup62,Ttc8
biological_process	GO:0016485	protein processing	1.19e-01	2.63e-01	2	101	51	8660	1.98%	0.59%	3.92%	1.17%	doneGeneList.txt	Dync2h1,Ift172
biological_process	GO:0008542	visual learning	1.19e-01	2.63e-01	2	101	51	8660	1.98%	0.59%	3.92%	1.17%	doneGeneList.txt	Dcdc2a,Ift20
biological_process	GO:0006405	RNA export from nucleus	1.21e-01	2.63e-01	1	101	11	8660	0.99%	0.13%	9.09%	1.17%	doneGeneList.txt	Nup214
biological_process	GO:0003413	chondrocyte differentiation involved in endochondral bone morphogenesis	1.21e-01	2.63e-01	1	101	11	8660	0.99%	0.13%	9.09%	1.17%	doneGeneList.txt	Trip11
biological_process	GO:0001886	endothelial cell morphogenesis	1.21e-01	2.63e-01	1	101	11	8660	0.99%	0.13%	9.09%	1.17%	doneGeneList.txt	Ift88
biological_process	GO:0051905	establishment of pigment granule localization	1.21e-01	2.63e-01	1	101	11	8660	0.99%	0.13%	9.09%	1.17%	doneGeneList.txt	Rab17
biological_process	GO:0051028	mRNA transport	1.21e-01	2.63e-01	1	101	11	8660	0.99%	0.13%	9.09%	1.17%	doneGeneList.txt	Nup214
biological_process	GO:0032400	melanosome localization	1.21e-01	2.63e-01	1	101	11	8660	0.99%	0.13%	9.09%	1.17%	doneGeneList.txt	Rab17
biological_process	GO:0051985	negative regulation of chromosome segregation	1.21e-01	2.63e-01	1	101	11	8660	0.99%	0.13%	9.09%	1.17%	doneGeneList.txt	Ttk
biological_process	GO:0045835	negative regulation of meiotic nuclear division	1.21e-01	2.63e-01	1	101	11	8660	0.99%	0.13%	9.09%	1.17%	doneGeneList.txt	Ttk
biological_process	GO:0045839	negative regulation of mitotic nuclear division	1.21e-01	2.63e-01	1	101	11	8660	0.99%	0.13%	9.09%	1.17%	doneGeneList.txt	Ttk
biological_process	GO:0032480	negative regulation of type I interferon production	1.21e-01	2.63e-01	1	101	11	8660	0.99%	0.13%	9.09%	1.17%	doneGeneList.txt	Traf3ip1
biological_process	GO:0051904	pigment granule transport	1.21e-01	2.63e-01	1	101	11	8660	0.99%	0.13%	9.09%	1.17%	doneGeneList.txt	Rab17
biological_process	GO:0034502	protein localization to chromosome	1.21e-01	2.63e-01	1	101	11	8660	0.99%	0.13%	9.09%	1.17%	doneGeneList.txt	Ttk
biological_process	GO:2000095	regulation of Wnt signaling pathway, planar cell polarity pathway	1.21e-01	2.63e-01	1	101	11	8660	0.99%	0.13%	9.09%	1.17%	doneGeneList.txt	Mks1
biological_process	GO:2000114	regulation of establishment of cell polarity	1.21e-01	2.63e-01	1	101	11	8660	0.99%	0.13%	9.09%	1.17%	doneGeneList.txt	Wdpcp
biological_process	GO:0060259	regulation of feeding behavior	1.21e-01	2.63e-01	1	101	11	8660	0.99%	0.13%	9.09%	1.17%	doneGeneList.txt	Ift88
biological_process	GO:1902099	regulation of metaphase/anaphase transition of cell cycle	1.21e-01	2.63e-01	1	101	11	8660	0.99%	0.13%	9.09%	1.17%	doneGeneList.txt	Ttk
biological_process	GO:1900027	regulation of ruffle assembly	1.21e-01	2.63e-01	1	101	11	8660	0.99%	0.13%	9.09%	1.17%	doneGeneList.txt	Wdpcp
biological_process	GO:0034405	response to fluid shear stress	1.21e-01	2.63e-01	1	101	11	8660	0.99%	0.13%	9.09%	1.17%	doneGeneList.txt	Ift88
biological_process	GO:0003407	neural retina development	1.23e-01	2.66e-01	2	101	52	8660	1.98%	0.60%	3.85%	1.17%	doneGeneList.txt	Arl6,Ttc8
biological_process	GO:0007632	visual behavior	1.23e-01	2.66e-01	2	101	52	8660	1.98%	0.60%	3.85%	1.17%	doneGeneList.txt	Dcdc2a,Ift20
biological_process	GO:0031334	positive regulation of protein complex assembly	1.27e-01	2.73e-01	2	101	53	8660	1.98%	0.61%	3.77%	1.17%	doneGeneList.txt	Asap1,Nin
biological_process	GO:0032956	regulation of actin cytoskeleton organization	1.29e-01	2.75e-01	3	101	107	8660	2.97%	1.24%	2.80%	1.17%	doneGeneList.txt	Bbs4,Mkks,Ttc8
biological_process	GO:0018209	peptidyl-serine modification	1.31e-01	2.75e-01	2	101	54	8660	1.98%	0.62%	3.70%	1.17%	doneGeneList.txt	Ttbk2,Ttk
biological_process	GO:0030832	regulation of actin filament length	1.31e-01	2.75e-01	2	101	54	8660	1.98%	0.62%	3.70%	1.17%	doneGeneList.txt	Bbs4,Mkks
biological_process	GO:0008064	regulation of actin polymerization or depolymerization	1.31e-01	2.75e-01	2	101	54	8660	1.98%	0.62%	3.70%	1.17%	doneGeneList.txt	Bbs4,Mkks
biological_process	GO:0021517	ventral spinal cord development	1.31e-01	2.75e-01	2	101	54	8660	1.98%	0.62%	3.70%	1.17%	doneGeneList.txt	Dync2h1,Ift172
biological_process	GO:0022038	corpus callosum development	1.31e-01	2.75e-01	1	101	12	8660	0.99%	0.14%	8.33%	1.17%	doneGeneList.txt	Nin
biological_process	GO:0030865	cortical cytoskeleton organization	1.31e-01	2.75e-01	1	101	12	8660	0.99%	0.14%	8.33%	1.17%	doneGeneList.txt	Sept7
biological_process	GO:0040001	establishment of mitotic spindle localization	1.31e-01	2.75e-01	1	101	12	8660	0.99%	0.14%	8.33%	1.17%	doneGeneList.txt	Dynlt1b
biological_process	GO:0000132	establishment of mitotic spindle orientation	1.31e-01	2.75e-01	1	101	12	8660	0.99%	0.14%	8.33%	1.17%	doneGeneList.txt	Dynlt1b
biological_process	GO:0021670	lateral ventricle development	1.31e-01	2.75e-01	1	101	12	8660	0.99%	0.14%	8.33%	1.17%	doneGeneList.txt	Dpcd
biological_process	GO:0000070	mitotic sister chromatid segregation	1.31e-01	2.75e-01	1	101	12	8660	0.99%	0.14%	8.33%	1.17%	doneGeneList.txt	Nek2
biological_process	GO:0051875	pigment granule localization	1.31e-01	2.75e-01	1	101	12	8660	0.99%	0.14%	8.33%	1.17%	doneGeneList.txt	Rab17
biological_process	GO:1903319	positive regulation of protein maturation	1.31e-01	2.75e-01	1	101	12	8660	0.99%	0.14%	8.33%	1.17%	doneGeneList.txt	Fuz
biological_process	GO:0010954	positive regulation of protein processing	1.31e-01	2.75e-01	1	101	12	8660	0.99%	0.14%	8.33%	1.17%	doneGeneList.txt	Fuz
biological_process	GO:0032878	regulation of establishment or maintenance of cell polarity	1.31e-01	2.75e-01	1	101	12	8660	0.99%	0.14%	8.33%	1.17%	doneGeneList.txt	Wdpcp
biological_process	GO:0046548	retinal rod cell development	1.31e-01	2.75e-01	1	101	12	8660	0.99%	0.14%	8.33%	1.17%	doneGeneList.txt	Bbs4
biological_process	GO:0034622	cellular macromolecular complex assembly	1.32e-01	2.75e-01	3	101	108	8660	2.97%	1.25%	2.78%	1.17%	doneGeneList.txt	Dyx1c1,Mkks,Nin
biological_process	GO:0097746	regulation of blood vessel diameter	1.35e-01	2.81e-01	2	101	55	8660	1.98%	0.64%	3.64%	1.17%	doneGeneList.txt	Bbs2,Mkks
biological_process	GO:0035296	regulation of tube diameter	1.35e-01	2.81e-01	2	101	55	8660	1.98%	0.64%	3.64%	1.17%	doneGeneList.txt	Bbs2,Mkks
biological_process	GO:0003279	cardiac septum development	1.37e-01	2.84e-01	3	101	110	8660	2.97%	1.27%	2.73%	1.17%	doneGeneList.txt	Fuz,Ift88,Trip11
biological_process	GO:0055123	digestive system development	1.37e-01	2.84e-01	3	101	110	8660	2.97%	1.27%	2.73%	1.17%	doneGeneList.txt	Ift172,Wdpcp,Wdr19
biological_process	GO:0016192	vesicle-mediated transport	1.38e-01	2.85e-01	6	101	300	8660	5.94%	3.46%	2.00%	1.17%	doneGeneList.txt	Rab17,Rilpl1,Rilpl2,Stx3,Trappc3,Tulp1
biological_process	GO:0061640	cytoskeleton-dependent cytokinesis	1.42e-01	2.86e-01	1	101	13	8660	0.99%	0.15%	7.69%	1.17%	doneGeneList.txt	Sept7
biological_process	GO:0061548	ganglion development	1.42e-01	2.86e-01	1	101	13	8660	0.99%	0.15%	7.69%	1.17%	doneGeneList.txt	Tulp3
biological_process	GO:0003334	keratinocyte development	1.42e-01	2.86e-01	1	101	13	8660	0.99%	0.15%	7.69%	1.17%	doneGeneList.txt	Ift74
biological_process	GO:1902850	microtubule cytoskeleton organization involved in mitosis	1.42e-01	2.86e-01	1	101	13	8660	0.99%	0.15%	7.69%	1.17%	doneGeneList.txt	Nek2
biological_process	GO:0007052	mitotic spindle organization	1.42e-01	2.86e-01	1	101	13	8660	0.99%	0.15%	7.69%	1.17%	doneGeneList.txt	Nek2
biological_process	GO:0002385	mucosal immune response	1.42e-01	2.86e-01	1	101	13	8660	0.99%	0.15%	7.69%	1.17%	doneGeneList.txt	Rab17
biological_process	GO:0002832	negative regulation of response to biotic stimulus	1.42e-01	2.86e-01	1	101	13	8660	0.99%	0.15%	7.69%	1.17%	doneGeneList.txt	Traf3ip1
biological_process	GO:0002251	organ or tissue specific immune response	1.42e-01	2.86e-01	1	101	13	8660	0.99%	0.15%	7.69%	1.17%	doneGeneList.txt	Rab17
biological_process	GO:0048340	paraxial mesoderm morphogenesis	1.42e-01	2.86e-01	1	101	13	8660	0.99%	0.15%	7.69%	1.17%	doneGeneList.txt	Exoc4
biological_process	GO:0018200	peptidyl-glutamic acid modification	1.42e-01	2.86e-01	1	101	13	8660	0.99%	0.15%	7.69%	1.17%	doneGeneList.txt	Ttll6
biological_process	GO:1903391	regulation of adherens junction organization	1.42e-01	2.86e-01	1	101	13	8660	0.99%	0.15%	7.69%	1.17%	doneGeneList.txt	Wdpcp
biological_process	GO:0090109	regulation of cell-substrate junction assembly	1.42e-01	2.86e-01	1	101	13	8660	0.99%	0.15%	7.69%	1.17%	doneGeneList.txt	Wdpcp
biological_process	GO:0051893	regulation of focal adhesion assembly	1.42e-01	2.86e-01	1	101	13	8660	0.99%	0.15%	7.69%	1.17%	doneGeneList.txt	Wdpcp
biological_process	GO:0033047	regulation of mitotic sister chromatid segregation	1.42e-01	2.86e-01	1	101	13	8660	0.99%	0.15%	7.69%	1.17%	doneGeneList.txt	Ttk
biological_process	GO:0010965	regulation of mitotic sister chromatid separation	1.42e-01	2.86e-01	1	101	13	8660	0.99%	0.15%	7.69%	1.17%	doneGeneList.txt	Ttk
biological_process	GO:0002062	chondrocyte differentiation	1.43e-01	2.86e-01	2	101	57	8660	1.98%	0.66%	3.51%	1.17%	doneGeneList.txt	Ift80,Trip11
biological_process	GO:0060563	neuroepithelial cell differentiation	1.43e-01	2.86e-01	2	101	57	8660	1.98%	0.66%	3.51%	1.17%	doneGeneList.txt	Pdzd7,Wdpcp
biological_process	GO:0060042	retina morphogenesis in camera-type eye	1.43e-01	2.86e-01	2	101	57	8660	1.98%	0.66%	3.51%	1.17%	doneGeneList.txt	Arl6,Ttc8
biological_process	GO:0002066	columnar/cuboidal epithelial cell development	1.47e-01	2.94e-01	2	101	58	8660	1.98%	0.67%	3.45%	1.17%	doneGeneList.txt	Pdzd7,Wdpcp
biological_process	GO:0007605	sensory perception of sound	1.48e-01	2.96e-01	3	101	114	8660	2.97%	1.32%	2.63%	1.17%	doneGeneList.txt	Adgrv1,Mkks,Pdzd7
biological_process	GO:0021515	cell differentiation in spinal cord	1.51e-01	2.98e-01	2	101	59	8660	1.98%	0.68%	3.39%	1.17%	doneGeneList.txt	Dync2h1,Ift172
biological_process	GO:0048588	developmental cell growth	1.51e-01	2.98e-01	2	101	59	8660	1.98%	0.68%	3.39%	1.17%	doneGeneList.txt	Nin,Sept7
biological_process	GO:0050880	regulation of blood vessel size	1.51e-01	2.98e-01	2	101	59	8660	1.98%	0.68%	3.39%	1.17%	doneGeneList.txt	Bbs2,Mkks
biological_process	GO:0007030	Golgi organization	1.52e-01	2.98e-01	1	101	14	8660	0.99%	0.16%	7.14%	1.17%	doneGeneList.txt	Trip11
biological_process	GO:0060088	auditory receptor cell stereocilium organization	1.52e-01	2.98e-01	1	101	14	8660	0.99%	0.16%	7.14%	1.17%	doneGeneList.txt	Pdzd7
biological_process	GO:0007098	centrosome cycle	1.52e-01	2.98e-01	1	101	14	8660	0.99%	0.16%	7.14%	1.17%	doneGeneList.txt	Cenpj
biological_process	GO:0097061	dendritic spine organization	1.52e-01	2.98e-01	1	101	14	8660	0.99%	0.16%	7.14%	1.17%	doneGeneList.txt	Sept7
biological_process	GO:2001251	negative regulation of chromosome organization	1.52e-01	2.98e-01	1	101	14	8660	0.99%	0.16%	7.14%	1.17%	doneGeneList.txt	Ttk
biological_process	GO:0040037	negative regulation of fibroblast growth factor receptor signaling pathway	1.52e-01	2.98e-01	1	101	14	8660	0.99%	0.16%	7.14%	1.17%	doneGeneList.txt	Fuz
biological_process	GO:0033628	regulation of cell adhesion mediated by integrin	1.52e-01	2.98e-01	1	101	14	8660	0.99%	0.16%	7.14%	1.17%	doneGeneList.txt	Ift74
biological_process	GO:0043567	regulation of insulin-like growth factor receptor signaling pathway	1.52e-01	2.98e-01	1	101	14	8660	0.99%	0.16%	7.14%	1.17%	doneGeneList.txt	Ift88
biological_process	GO:0035150	regulation of tube size	1.55e-01	3.03e-01	2	101	60	8660	1.98%	0.69%	3.33%	1.17%	doneGeneList.txt	Bbs2,Mkks
biological_process	GO:0010038	response to metal ion	1.55e-01	3.03e-01	2	101	60	8660	1.98%	0.69%	3.33%	1.17%	doneGeneList.txt	Adgrv1,Spag16
biological_process	GO:0048639	positive regulation of developmental growth	1.59e-01	3.11e-01	3	101	118	8660	2.97%	1.36%	2.54%	1.17%	doneGeneList.txt	Bbs2,Bbs4,Mkks
biological_process	GO:0050658	RNA transport	1.61e-01	3.11e-01	1	101	15	8660	0.99%	0.17%	6.67%	1.17%	doneGeneList.txt	Nup214
biological_process	GO:0051236	establishment of RNA localization	1.61e-01	3.11e-01	1	101	15	8660	0.99%	0.17%	6.67%	1.17%	doneGeneList.txt	Nup214
biological_process	GO:0051294	establishment of spindle orientation	1.61e-01	3.11e-01	1	101	15	8660	0.99%	0.17%	6.67%	1.17%	doneGeneList.txt	Dynlt1b
biological_process	GO:2000171	negative regulation of dendrite development	1.61e-01	3.11e-01	1	101	15	8660	0.99%	0.17%	6.67%	1.17%	doneGeneList.txt	Asap1
biological_process	GO:0051447	negative regulation of meiotic cell cycle	1.61e-01	3.11e-01	1	101	15	8660	0.99%	0.17%	6.67%	1.17%	doneGeneList.txt	Ttk
biological_process	GO:0050657	nucleic acid transport	1.61e-01	3.11e-01	1	101	15	8660	0.99%	0.17%	6.67%	1.17%	doneGeneList.txt	Nup214
biological_process	GO:0006910	phagocytosis, recognition	1.61e-01	3.11e-01	1	101	15	8660	0.99%	0.17%	6.67%	1.17%	doneGeneList.txt	Tulp1
biological_process	GO:0051489	regulation of filopodium assembly	1.61e-01	3.11e-01	1	101	15	8660	0.99%	0.17%	6.67%	1.17%	doneGeneList.txt	Rab17
biological_process	GO:0048593	camera-type eye morphogenesis	1.64e-01	3.16e-01	3	101	120	8660	2.97%	1.39%	2.50%	1.17%	doneGeneList.txt	Arl6,Ift122,Ttc8
biological_process	GO:0032970	regulation of actin filament-based process	1.64e-01	3.16e-01	3	101	120	8660	2.97%	1.39%	2.50%	1.17%	doneGeneList.txt	Bbs4,Mkks,Ttc8
biological_process	GO:0031667	response to nutrient levels	1.64e-01	3.16e-01	3	101	120	8660	2.97%	1.39%	2.50%	1.17%	doneGeneList.txt	Bbs2,Bbs4,Mkks
biological_process	GO:0051130	positive regulation of cellular component organization	1.65e-01	3.16e-01	8	101	458	8660	7.92%	5.29%	1.75%	1.17%	doneGeneList.txt	Asap1,Bbs4,Ccp110,Cenpj,Dynlt1b,Fuz,Nin,Ttbk2
biological_process	GO:0051093	negative regulation of developmental process	1.70e-01	3.22e-01	10	101	608	8660	9.90%	7.02%	1.64%	1.17%	doneGeneList.txt	Asap1,Bbs12,Bbs2,Dynlt1b,Fuz,Ift122,Nphp3,Pcm1,Traf3ip1,Tulp3
biological_process	GO:0007635	chemosensory behavior	1.71e-01	3.22e-01	1	101	16	8660	0.99%	0.18%	6.25%	1.17%	doneGeneList.txt	Bbs1
biological_process	GO:0000910	cytokinesis	1.71e-01	3.22e-01	1	101	16	8660	0.99%	0.18%	6.25%	1.17%	doneGeneList.txt	Sept7
biological_process	GO:0042755	eating behavior	1.71e-01	3.22e-01	1	101	16	8660	0.99%	0.18%	6.25%	1.17%	doneGeneList.txt	Bbs12
biological_process	GO:0040015	negative regulation of multicellular organism growth	1.71e-01	3.22e-01	1	101	16	8660	0.99%	0.18%	6.25%	1.17%	doneGeneList.txt	Bbs2
biological_process	GO:0003085	negative regulation of systemic arterial blood pressure	1.71e-01	3.22e-01	1	101	16	8660	0.99%	0.18%	6.25%	1.17%	doneGeneList.txt	Bbs4
biological_process	GO:0090174	organelle membrane fusion	1.71e-01	3.22e-01	1	101	16	8660	0.99%	0.18%	6.25%	1.17%	doneGeneList.txt	Stx3
biological_process	GO:0042058	regulation of epidermal growth factor receptor signaling pathway	1.71e-01	3.22e-01	1	101	16	8660	0.99%	0.18%	6.25%	1.17%	doneGeneList.txt	Nup62
biological_process	GO:0010837	regulation of keratinocyte proliferation	1.71e-01	3.22e-01	1	101	16	8660	0.99%	0.18%	6.25%	1.17%	doneGeneList.txt	Intu
biological_process	GO:0042487	regulation of odontogenesis of dentin-containing tooth	1.71e-01	3.22e-01	1	101	16	8660	0.99%	0.18%	6.25%	1.17%	doneGeneList.txt	Ift88
biological_process	GO:0006906	vesicle fusion	1.71e-01	3.22e-01	1	101	16	8660	0.99%	0.18%	6.25%	1.17%	doneGeneList.txt	Stx3
biological_process	GO:0007612	learning	1.73e-01	3.25e-01	3	101	123	8660	2.97%	1.42%	2.44%	1.17%	doneGeneList.txt	Arf4,Dcdc2a,Ift20
biological_process	GO:0051604	protein maturation	1.75e-01	3.29e-01	2	101	65	8660	1.98%	0.75%	3.08%	1.17%	doneGeneList.txt	Dync2h1,Ift172
biological_process	GO:0042471	ear morphogenesis	1.76e-01	3.30e-01	3	101	124	8660	2.97%	1.43%	2.42%	1.17%	doneGeneList.txt	Pdzd7,Wdpcp,Wdr19
biological_process	GO:0021953	central nervous system neuron differentiation	1.76e-01	3.30e-01	4	101	188	8660	3.96%	2.17%	2.13%	1.17%	doneGeneList.txt	Dync2h1,Ift172,Nin,Tulp3
biological_process	GO:0051716	cellular response to stimulus	1.80e-01	3.37e-01	31	101	2272	8660	30.69%	26.24%	1.36%	1.17%	doneGeneList.txt	1810043G02Rik,Adgrv1,Arl3,Bbs2,Bbs4,Bbs7,Cc2d2a,Cenpj,Cluap1,Hspb11,Ift122,Ift172,Ift20,Ift27,Ift46,Ift52,Ift57,Ift74,Ift80,Ift88,Mkks,Nme8,Ptpdc1,Spag16,Ssna1,Ttbk2,Ttc21b,Ttc26,Tulp3,Wdpcp,Wdr19
biological_process	GO:0048853	forebrain morphogenesis	1.81e-01	3.37e-01	1	101	17	8660	0.99%	0.20%	5.88%	1.17%	doneGeneList.txt	Ift88
biological_process	GO:0010842	retina layer formation	1.81e-01	3.37e-01	1	101	17	8660	0.99%	0.20%	5.88%	1.17%	doneGeneList.txt	Arl6
biological_process	GO:0051270	regulation of cellular component movement	1.82e-01	3.38e-01	6	101	327	8660	5.94%	3.78%	1.83%	1.17%	doneGeneList.txt	Bbs1,Bbs2,Bbs4,Mkks,Ttll6,Wdpcp
biological_process	GO:0050954	sensory perception of mechanical stimulus	1.88e-01	3.48e-01	3	101	128	8660	2.97%	1.48%	2.34%	1.17%	doneGeneList.txt	Adgrv1,Mkks,Pdzd7
biological_process	GO:0022403	cell cycle phase	1.91e-01	3.52e-01	1	101	18	8660	0.99%	0.21%	5.56%	1.17%	doneGeneList.txt	Ttk
biological_process	GO:0045197	establishment or maintenance of epithelial cell apical/basal polarity	1.91e-01	3.52e-01	1	101	18	8660	0.99%	0.21%	5.56%	1.17%	doneGeneList.txt	Arf4
biological_process	GO:0010506	regulation of autophagy	1.92e-01	3.54e-01	2	101	69	8660	1.98%	0.80%	2.90%	1.17%	doneGeneList.txt	Ift20,Ift88
biological_process	GO:0003018	vascular process in circulatory system	1.92e-01	3.54e-01	2	101	69	8660	1.98%	0.80%	2.90%	1.17%	doneGeneList.txt	Bbs2,Mkks
biological_process	GO:0051293	establishment of spindle localization	2.00e-01	3.65e-01	1	101	19	8660	0.99%	0.22%	5.26%	1.17%	doneGeneList.txt	Dynlt1b
biological_process	GO:0018210	peptidyl-threonine modification	2.00e-01	3.65e-01	1	101	19	8660	0.99%	0.22%	5.26%	1.17%	doneGeneList.txt	Ttk
biological_process	GO:0018107	peptidyl-threonine phosphorylation	2.00e-01	3.65e-01	1	101	19	8660	0.99%	0.22%	5.26%	1.17%	doneGeneList.txt	Ttk
biological_process	GO:1901184	regulation of ERBB signaling pathway	2.00e-01	3.65e-01	1	101	19	8660	0.99%	0.22%	5.26%	1.17%	doneGeneList.txt	Nup62
biological_process	GO:1901888	regulation of cell junction assembly	2.00e-01	3.65e-01	1	101	19	8660	0.99%	0.22%	5.26%	1.17%	doneGeneList.txt	Wdpcp
biological_process	GO:0080154	regulation of fertilization	2.00e-01	3.65e-01	1	101	19	8660	0.99%	0.22%	5.26%	1.17%	doneGeneList.txt	Tekt4
biological_process	GO:0048240	sperm capacitation	2.00e-01	3.65e-01	1	101	19	8660	0.99%	0.22%	5.26%	1.17%	doneGeneList.txt	Ropn1l
biological_process	GO:0072594	establishment of protein localization to organelle	2.01e-01	3.65e-01	2	101	71	8660	1.98%	0.82%	2.82%	1.17%	doneGeneList.txt	Ift122,Nup214
biological_process	GO:0010646	regulation of cell communication	2.07e-01	3.72e-01	20	101	1416	8660	19.80%	16.35%	1.41%	1.17%	doneGeneList.txt	Adgrv1,Arl6,Dync2h1,Dynlt1b,Fuz,Glis2,Ift122,Ift140,Ift172,Ift20,Ift80,Ift88,Intu,Mks1,Nup62,Stx3,Traf3ip1,Ttbk2,Ttc21b,Tulp3
biological_process	GO:0008306	associative learning	2.09e-01	3.72e-01	2	101	73	8660	1.98%	0.84%	2.74%	1.17%	doneGeneList.txt	Dcdc2a,Ift20
biological_process	GO:0009798	axis specification	2.09e-01	3.72e-01	2	101	73	8660	1.98%	0.84%	2.74%	1.17%	doneGeneList.txt	Hspb11,Ift172
biological_process	GO:0055007	cardiac muscle cell differentiation	2.09e-01	3.72e-01	2	101	73	8660	1.98%	0.84%	2.74%	1.17%	doneGeneList.txt	Ift20,Ift88
biological_process	GO:0043409	negative regulation of MAPK cascade	2.09e-01	3.72e-01	2	101	73	8660	1.98%	0.84%	2.74%	1.17%	doneGeneList.txt	Dynlt1b,Nup62
biological_process	GO:0050773	regulation of dendrite development	2.09e-01	3.72e-01	2	101	73	8660	1.98%	0.84%	2.74%	1.17%	doneGeneList.txt	Asap1,Rab17
biological_process	GO:0006403	RNA localization	2.09e-01	3.72e-01	1	101	20	8660	0.99%	0.23%	5.00%	1.17%	doneGeneList.txt	Nup214
biological_process	GO:0033059	cellular pigmentation	2.09e-01	3.72e-01	1	101	20	8660	0.99%	0.23%	5.00%	1.17%	doneGeneList.txt	Rab17
biological_process	GO:0051297	centrosome organization	2.09e-01	3.72e-01	1	101	20	8660	0.99%	0.23%	5.00%	1.17%	doneGeneList.txt	Cenpj
biological_process	GO:0046580	negative regulation of Ras protein signal transduction	2.09e-01	3.72e-01	1	101	20	8660	0.99%	0.23%	5.00%	1.17%	doneGeneList.txt	Nup62
biological_process	GO:0051058	negative regulation of small GTPase mediated signal transduction	2.09e-01	3.72e-01	1	101	20	8660	0.99%	0.23%	5.00%	1.17%	doneGeneList.txt	Nup62
biological_process	GO:0051168	nuclear export	2.09e-01	3.72e-01	1	101	20	8660	0.99%	0.23%	5.00%	1.17%	doneGeneList.txt	Nup214
biological_process	GO:0051258	protein polymerization	2.09e-01	3.72e-01	1	101	20	8660	0.99%	0.23%	5.00%	1.17%	doneGeneList.txt	Nin
biological_process	GO:0010762	regulation of fibroblast migration	2.09e-01	3.72e-01	1	101	20	8660	0.99%	0.23%	5.00%	1.17%	doneGeneList.txt	Wdpcp
biological_process	GO:0033045	regulation of sister chromatid segregation	2.09e-01	3.72e-01	1	101	20	8660	0.99%	0.23%	5.00%	1.17%	doneGeneList.txt	Ttk
biological_process	GO:0000819	sister chromatid segregation	2.09e-01	3.72e-01	1	101	20	8660	0.99%	0.23%	5.00%	1.17%	doneGeneList.txt	Nek2
biological_process	GO:0051960	regulation of nervous system development	2.14e-01	3.79e-01	9	101	566	8660	8.91%	6.54%	1.59%	1.17%	doneGeneList.txt	Asap1,Dynlt1b,Ift122,Mks1,Nin,Pcm1,Rab17,Traf3ip1,Tulp3
biological_process	GO:0048585	negative regulation of response to stimulus	2.14e-01	3.79e-01	11	101	718	8660	10.89%	8.29%	1.53%	1.17%	doneGeneList.txt	Bbs2,Bbs4,Dynlt1b,Fuz,Glis2,Ift122,Ift80,Mkks,Nup62,Traf3ip1,Tulp3
biological_process	GO:0023051	regulation of signaling	2.16e-01	3.82e-01	20	101	1426	8660	19.80%	16.47%	1.40%	1.17%	doneGeneList.txt	Adgrv1,Arl6,Dync2h1,Dynlt1b,Fuz,Glis2,Ift122,Ift140,Ift172,Ift20,Ift80,Ift88,Intu,Mks1,Nup62,Stx3,Traf3ip1,Ttbk2,Ttc21b,Tulp3
biological_process	GO:0016049	cell growth	2.18e-01	3.82e-01	2	101	75	8660	1.98%	0.87%	2.67%	1.17%	doneGeneList.txt	Nin,Sept7
biological_process	GO:0006140	regulation of nucleotide metabolic process	2.18e-01	3.82e-01	2	101	75	8660	1.98%	0.87%	2.67%	1.17%	doneGeneList.txt	Cep290,Nphp3
biological_process	GO:1900542	regulation of purine nucleotide metabolic process	2.18e-01	3.82e-01	2	101	75	8660	1.98%	0.87%	2.67%	1.17%	doneGeneList.txt	Cep290,Nphp3
biological_process	GO:0051784	negative regulation of nuclear division	2.19e-01	3.82e-01	1	101	21	8660	0.99%	0.24%	4.76%	1.17%	doneGeneList.txt	Ttk
biological_process	GO:0097150	neuronal stem cell population maintenance	2.19e-01	3.82e-01	1	101	21	8660	0.99%	0.24%	4.76%	1.17%	doneGeneList.txt	Pcm1
biological_process	GO:0040036	regulation of fibroblast growth factor receptor signaling pathway	2.19e-01	3.82e-01	1	101	21	8660	0.99%	0.24%	4.76%	1.17%	doneGeneList.txt	Fuz
biological_process	GO:0051225	spindle assembly	2.19e-01	3.82e-01	1	101	21	8660	0.99%	0.24%	4.76%	1.17%	doneGeneList.txt	Nek2
biological_process	GO:0009991	response to extracellular stimulus	2.21e-01	3.85e-01	3	101	139	8660	2.97%	1.61%	2.16%	1.17%	doneGeneList.txt	Bbs2,Bbs4,Mkks
biological_process	GO:0061008	hepaticobiliary system development	2.26e-01	3.94e-01	2	101	77	8660	1.98%	0.89%	2.60%	1.17%	doneGeneList.txt	Ift88,Mks1
biological_process	GO:0098813	nuclear chromosome segregation	2.26e-01	3.94e-01	2	101	77	8660	1.98%	0.89%	2.60%	1.17%	doneGeneList.txt	Nek2,Ttk
biological_process	GO:0043392	negative regulation of DNA binding	2.28e-01	3.94e-01	1	101	22	8660	0.99%	0.25%	4.55%	1.17%	doneGeneList.txt	Nek2
biological_process	GO:0048339	paraxial mesoderm development	2.28e-01	3.94e-01	1	101	22	8660	0.99%	0.25%	4.55%	1.17%	doneGeneList.txt	Exoc4
biological_process	GO:0032648	regulation of interferon-beta production	2.28e-01	3.94e-01	1	101	22	8660	0.99%	0.25%	4.55%	1.17%	doneGeneList.txt	Traf3ip1
biological_process	GO:0007289	spermatid nucleus differentiation	2.28e-01	3.94e-01	1	101	22	8660	0.99%	0.25%	4.55%	1.17%	doneGeneList.txt	Ift88
biological_process	GO:0060438	trachea development	2.28e-01	3.94e-01	1	101	22	8660	0.99%	0.25%	4.55%	1.17%	doneGeneList.txt	Hydin
biological_process	GO:0045927	positive regulation of growth	2.33e-01	4.02e-01	3	101	143	8660	2.97%	1.65%	2.10%	1.17%	doneGeneList.txt	Bbs2,Bbs4,Mkks
biological_process	GO:0030178	negative regulation of Wnt signaling pathway	2.35e-01	4.04e-01	2	101	79	8660	1.98%	0.91%	2.53%	1.17%	doneGeneList.txt	Fuz,Ift80
biological_process	GO:0022402	cell cycle process	2.37e-01	4.04e-01	5	101	284	8660	4.95%	3.28%	1.76%	1.17%	doneGeneList.txt	Cenpj,Dynlt1b,Nek2,Sept7,Ttk
biological_process	GO:0001885	endothelial cell development	2.37e-01	4.04e-01	1	101	23	8660	0.99%	0.27%	4.35%	1.17%	doneGeneList.txt	Ift88
biological_process	GO:0015931	nucleobase-containing compound transport	2.37e-01	4.04e-01	1	101	23	8660	0.99%	0.27%	4.35%	1.17%	doneGeneList.txt	Nup214
biological_process	GO:0050688	regulation of defense response to virus	2.37e-01	4.04e-01	1	101	23	8660	0.99%	0.27%	4.35%	1.17%	doneGeneList.txt	Traf3ip1
biological_process	GO:0031110	regulation of microtubule polymerization or depolymerization	2.37e-01	4.04e-01	1	101	23	8660	0.99%	0.27%	4.35%	1.17%	doneGeneList.txt	Nin
biological_process	GO:0042481	regulation of odontogenesis	2.37e-01	4.04e-01	1	101	23	8660	0.99%	0.27%	4.35%	1.17%	doneGeneList.txt	Ift88
biological_process	GO:0051653	spindle localization	2.37e-01	4.04e-01	1	101	23	8660	0.99%	0.27%	4.35%	1.17%	doneGeneList.txt	Dynlt1b
biological_process	GO:0006936	muscle contraction	2.39e-01	4.08e-01	2	101	80	8660	1.98%	0.92%	2.50%	1.17%	doneGeneList.txt	Bbs2,Mkks
biological_process	GO:0048193	Golgi vesicle transport	2.46e-01	4.14e-01	1	101	24	8660	0.99%	0.28%	4.17%	1.17%	doneGeneList.txt	Trappc3
biological_process	GO:0060219	camera-type eye photoreceptor cell differentiation	2.46e-01	4.14e-01	1	101	24	8660	0.99%	0.28%	4.17%	1.17%	doneGeneList.txt	Ttc8
biological_process	GO:0021952	central nervous system projection neuron axonogenesis	2.46e-01	4.14e-01	1	101	24	8660	0.99%	0.28%	4.17%	1.17%	doneGeneList.txt	Nin
biological_process	GO:0051647	nucleus localization	2.46e-01	4.14e-01	1	101	24	8660	0.99%	0.28%	4.17%	1.17%	doneGeneList.txt	Pcm1
biological_process	GO:0036342	post-anal tail morphogenesis	2.46e-01	4.14e-01	1	101	24	8660	0.99%	0.28%	4.17%	1.17%	doneGeneList.txt	Traf3ip1
biological_process	GO:0051983	regulation of chromosome segregation	2.46e-01	4.14e-01	1	101	24	8660	0.99%	0.28%	4.17%	1.17%	doneGeneList.txt	Ttk
biological_process	GO:1903729	regulation of plasma membrane organization	2.46e-01	4.14e-01	1	101	24	8660	0.99%	0.28%	4.17%	1.17%	doneGeneList.txt	Asap1
biological_process	GO:0032870	cellular response to hormone stimulus	2.49e-01	4.18e-01	3	101	148	8660	2.97%	1.71%	2.03%	1.17%	doneGeneList.txt	Bbs2,Bbs4,Mkks
biological_process	GO:0060349	bone morphogenesis	2.52e-01	4.24e-01	2	101	83	8660	1.98%	0.96%	2.41%	1.17%	doneGeneList.txt	Ift80,Trip11
biological_process	GO:0035088	establishment or maintenance of apical/basal cell polarity	2.54e-01	4.27e-01	1	101	25	8660	0.99%	0.29%	4.00%	1.17%	doneGeneList.txt	Arf4
biological_process	GO:0061245	establishment or maintenance of bipolar cell polarity	2.54e-01	4.27e-01	1	101	25	8660	0.99%	0.29%	4.00%	1.17%	doneGeneList.txt	Arf4
biological_process	GO:2000145	regulation of cell motility	2.59e-01	4.33e-01	5	101	294	8660	4.95%	3.39%	1.70%	1.17%	doneGeneList.txt	Bbs1,Bbs2,Bbs4,Mkks,Wdpcp
biological_process	GO:0007049	cell cycle	2.61e-01	4.36e-01	5	101	295	8660	4.95%	3.41%	1.69%	1.17%	doneGeneList.txt	Cenpj,Dynlt1b,Nek2,Sept7,Ttk
biological_process	GO:0070373	negative regulation of ERK1 and ERK2 cascade	2.63e-01	4.39e-01	1	101	26	8660	0.99%	0.30%	3.85%	1.17%	doneGeneList.txt	Dynlt1b
biological_process	GO:0060351	cartilage development involved in endochondral bone morphogenesis	2.72e-01	4.52e-01	1	101	27	8660	0.99%	0.31%	3.70%	1.17%	doneGeneList.txt	Trip11
biological_process	GO:0021871	forebrain regionalization	2.72e-01	4.52e-01	1	101	27	8660	0.99%	0.31%	3.70%	1.17%	doneGeneList.txt	Ttc21b
biological_process	GO:0032273	positive regulation of protein polymerization	2.72e-01	4.52e-01	1	101	27	8660	0.99%	0.31%	3.70%	1.17%	doneGeneList.txt	Nin
biological_process	GO:0007059	chromosome segregation	2.74e-01	4.55e-01	2	101	88	8660	1.98%	1.02%	2.27%	1.17%	doneGeneList.txt	Nek2,Ttk
biological_process	GO:0030534	adult behavior	2.77e-01	4.59e-01	3	101	157	8660	2.97%	1.81%	1.91%	1.17%	doneGeneList.txt	Bbs1,Bbs2,Bbs4
biological_process	GO:0007569	cell aging	2.80e-01	4.63e-01	1	101	28	8660	0.99%	0.32%	3.57%	1.17%	doneGeneList.txt	Nup62
biological_process	GO:0051302	regulation of cell division	2.80e-01	4.63e-01	1	101	28	8660	0.99%	0.32%	3.57%	1.17%	doneGeneList.txt	Intu
biological_process	GO:0046488	phosphatidylinositol metabolic process	2.89e-01	4.76e-01	1	101	29	8660	0.99%	0.33%	3.45%	1.17%	doneGeneList.txt	Ocrl
biological_process	GO:0010717	regulation of epithelial to mesenchymal transition	2.89e-01	4.76e-01	1	101	29	8660	0.99%	0.33%	3.45%	1.17%	doneGeneList.txt	Fuz
biological_process	GO:0003205	cardiac chamber development	2.90e-01	4.77e-01	3	101	161	8660	2.97%	1.86%	1.86%	1.17%	doneGeneList.txt	Fuz,Ift88,Trip11
biological_process	GO:0060291	long-term synaptic potentiation	2.97e-01	4.87e-01	1	101	30	8660	0.99%	0.35%	3.33%	1.17%	doneGeneList.txt	Stx3
biological_process	GO:0050795	regulation of behavior	2.97e-01	4.87e-01	1	101	30	8660	0.99%	0.35%	3.33%	1.17%	doneGeneList.txt	Ift88
biological_process	GO:0040020	regulation of meiotic nuclear division	2.97e-01	4.87e-01	1	101	30	8660	0.99%	0.35%	3.33%	1.17%	doneGeneList.txt	Ttk
biological_process	GO:0001942	hair follicle development	3.00e-01	4.91e-01	2	101	94	8660	1.98%	1.09%	2.13%	1.17%	doneGeneList.txt	Fuz,Intu
biological_process	GO:0010975	regulation of neuron projection development	3.02e-01	4.93e-01	4	101	238	8660	3.96%	2.75%	1.68%	1.17%	doneGeneList.txt	Asap1,Dynlt1b,Nin,Rab17
biological_process	GO:0071241	cellular response to inorganic substance	3.04e-01	4.96e-01	2	101	95	8660	1.98%	1.10%	2.11%	1.17%	doneGeneList.txt	Adgrv1,Spag16
biological_process	GO:0021846	cell proliferation in forebrain	3.05e-01	4.96e-01	1	101	31	8660	0.99%	0.36%	3.23%	1.17%	doneGeneList.txt	Pcm1
biological_process	GO:0007143	female meiotic division	3.05e-01	4.96e-01	1	101	31	8660	0.99%	0.36%	3.23%	1.17%	doneGeneList.txt	Ttk
biological_process	GO:0007093	mitotic cell cycle checkpoint	3.05e-01	4.96e-01	1	101	31	8660	0.99%	0.36%	3.23%	1.17%	doneGeneList.txt	Ttk
biological_process	GO:0098773	skin epidermis development	3.09e-01	5.01e-01	2	101	96	8660	1.98%	1.11%	2.08%	1.17%	doneGeneList.txt	Fuz,Intu
biological_process	GO:0009968	negative regulation of signal transduction	3.10e-01	5.02e-01	8	101	549	8660	7.92%	6.34%	1.46%	1.17%	doneGeneList.txt	Dynlt1b,Fuz,Glis2,Ift122,Ift80,Nup62,Traf3ip1,Tulp3
biological_process	GO:0022405	hair cycle process	3.13e-01	5.04e-01	2	101	97	8660	1.98%	1.12%	2.06%	1.17%	doneGeneList.txt	Fuz,Intu
biological_process	GO:0022404	molting cycle process	3.13e-01	5.04e-01	2	101	97	8660	1.98%	1.12%	2.06%	1.17%	doneGeneList.txt	Fuz,Intu
biological_process	GO:0060612	adipose tissue development	3.13e-01	5.04e-01	1	101	32	8660	0.99%	0.37%	3.12%	1.17%	doneGeneList.txt	Bbs4
biological_process	GO:0021955	central nervous system neuron axonogenesis	3.13e-01	5.04e-01	1	101	32	8660	0.99%	0.37%	3.12%	1.17%	doneGeneList.txt	Nin
biological_process	GO:0035115	embryonic forelimb morphogenesis	3.13e-01	5.04e-01	1	101	32	8660	0.99%	0.37%	3.12%	1.17%	doneGeneList.txt	Ift122
biological_process	GO:0048284	organelle fusion	3.13e-01	5.04e-01	1	101	32	8660	0.99%	0.37%	3.12%	1.17%	doneGeneList.txt	Stx3
biological_process	GO:0008015	blood circulation	3.15e-01	5.06e-01	3	101	169	8660	2.97%	1.95%	1.78%	1.17%	doneGeneList.txt	Bbs2,Bbs4,Mkks
biological_process	GO:0008217	regulation of blood pressure	3.17e-01	5.08e-01	2	101	98	8660	1.98%	1.13%	2.04%	1.17%	doneGeneList.txt	Bbs4,Mkks
biological_process	GO:0006461	protein complex assembly	3.19e-01	5.09e-01	3	101	170	8660	2.97%	1.96%	1.76%	1.17%	doneGeneList.txt	Dyx1c1,Mkks,Nin
biological_process	GO:0070271	protein complex biogenesis	3.19e-01	5.09e-01	3	101	170	8660	2.97%	1.96%	1.76%	1.17%	doneGeneList.txt	Dyx1c1,Mkks,Nin
biological_process	GO:0061005	cell differentiation involved in kidney development	3.21e-01	5.11e-01	1	101	33	8660	0.99%	0.38%	3.03%	1.17%	doneGeneList.txt	Glis2
biological_process	GO:0034614	cellular response to reactive oxygen species	3.21e-01	5.11e-01	1	101	33	8660	0.99%	0.38%	3.03%	1.17%	doneGeneList.txt	Nme8
biological_process	GO:0001952	regulation of cell-matrix adhesion	3.21e-01	5.11e-01	1	101	33	8660	0.99%	0.38%	3.03%	1.17%	doneGeneList.txt	Wdpcp
biological_process	GO:0035051	cardiocyte differentiation	3.22e-01	5.11e-01	2	101	99	8660	1.98%	1.14%	2.02%	1.17%	doneGeneList.txt	Ift20,Ift88
biological_process	GO:0048583	regulation of response to stimulus	3.22e-01	5.11e-01	22	101	1693	8660	21.78%	19.55%	1.30%	1.17%	doneGeneList.txt	Adgrv1,Arl6,Bbs2,Bbs4,Dync2h1,Dynlt1b,Fuz,Glis2,Ift122,Ift140,Ift172,Ift20,Ift80,Ift88,Intu,Mkks,Mks1,Nup62,Traf3ip1,Ttbk2,Ttc21b,Tulp3
biological_process	GO:0031069	hair follicle morphogenesis	3.29e-01	5.21e-01	1	101	34	8660	0.99%	0.39%	2.94%	1.17%	doneGeneList.txt	Intu
biological_process	GO:0090175	regulation of establishment of planar polarity	3.29e-01	5.21e-01	1	101	34	8660	0.99%	0.39%	2.94%	1.17%	doneGeneList.txt	Mks1
biological_process	GO:0042633	hair cycle	3.30e-01	5.21e-01	2	101	101	8660	1.98%	1.17%	1.98%	1.17%	doneGeneList.txt	Fuz,Intu
biological_process	GO:0042303	molting cycle	3.30e-01	5.21e-01	2	101	101	8660	1.98%	1.17%	1.98%	1.17%	doneGeneList.txt	Fuz,Intu
biological_process	GO:0003013	circulatory system process	3.31e-01	5.22e-01	3	101	174	8660	2.97%	2.01%	1.72%	1.17%	doneGeneList.txt	Bbs2,Bbs4,Mkks
biological_process	GO:0045598	regulation of fat cell differentiation	3.34e-01	5.25e-01	2	101	102	8660	1.98%	1.18%	1.96%	1.17%	doneGeneList.txt	Bbs12,Ift88
biological_process	GO:0043588	skin development	3.35e-01	5.25e-01	3	101	175	8660	2.97%	2.02%	1.71%	1.17%	doneGeneList.txt	Fuz,Ift74,Intu
biological_process	GO:0097435	supramolecular fiber organization	3.35e-01	5.25e-01	3	101	175	8660	2.97%	2.02%	1.71%	1.17%	doneGeneList.txt	Ift172,Ift88,Nin
biological_process	GO:0040012	regulation of locomotion	3.36e-01	5.27e-01	5	101	328	8660	4.95%	3.79%	1.52%	1.17%	doneGeneList.txt	Bbs1,Bbs2,Bbs4,Mkks,Wdpcp
biological_process	GO:0010631	epithelial cell migration	3.37e-01	5.27e-01	1	101	35	8660	0.99%	0.40%	2.86%	1.17%	doneGeneList.txt	Wdpcp
biological_process	GO:0030258	lipid modification	3.37e-01	5.27e-01	1	101	35	8660	0.99%	0.40%	2.86%	1.17%	doneGeneList.txt	Ocrl
biological_process	GO:0060998	regulation of dendritic spine development	3.37e-01	5.27e-01	1	101	35	8660	0.99%	0.40%	2.86%	1.17%	doneGeneList.txt	Asap1
biological_process	GO:0050768	negative regulation of neurogenesis	3.38e-01	5.27e-01	3	101	176	8660	2.97%	2.03%	1.70%	1.17%	doneGeneList.txt	Asap1,Dynlt1b,Pcm1
biological_process	GO:0060560	developmental growth involved in morphogenesis	3.39e-01	5.27e-01	2	101	103	8660	1.98%	1.19%	1.94%	1.17%	doneGeneList.txt	Nin,Sept7
biological_process	GO:0048645	animal organ formation	3.45e-01	5.34e-01	1	101	36	8660	0.99%	0.42%	2.78%	1.17%	doneGeneList.txt	Ift88
biological_process	GO:0044848	biological phase	3.45e-01	5.34e-01	1	101	36	8660	0.99%	0.42%	2.78%	1.17%	doneGeneList.txt	Ttk
biological_process	GO:0016197	endosomal transport	3.45e-01	5.34e-01	1	101	36	8660	0.99%	0.42%	2.78%	1.17%	doneGeneList.txt	Rab17
biological_process	GO:0043407	negative regulation of MAP kinase activity	3.45e-01	5.34e-01	1	101	36	8660	0.99%	0.42%	2.78%	1.17%	doneGeneList.txt	Nup62
biological_process	GO:0051092	positive regulation of NF-kappaB transcription factor activity	3.45e-01	5.34e-01	1	101	36	8660	0.99%	0.42%	2.78%	1.17%	doneGeneList.txt	Trappc9
biological_process	GO:0042472	inner ear morphogenesis	3.47e-01	5.36e-01	2	101	105	8660	1.98%	1.21%	1.90%	1.17%	doneGeneList.txt	Pdzd7,Wdpcp
biological_process	GO:0090132	epithelium migration	3.53e-01	5.44e-01	1	101	37	8660	0.99%	0.43%	2.70%	1.17%	doneGeneList.txt	Wdpcp
biological_process	GO:0071345	cellular response to cytokine stimulus	3.57e-01	5.49e-01	3	101	182	8660	2.97%	2.10%	1.65%	1.17%	doneGeneList.txt	Bbs2,Bbs4,Mkks
biological_process	GO:2000241	regulation of reproductive process	3.60e-01	5.49e-01	2	101	108	8660	1.98%	1.25%	1.85%	1.17%	doneGeneList.txt	Tekt4,Ttk
biological_process	GO:0010467	gene expression	3.60e-01	5.49e-01	4	101	260	8660	3.96%	3.00%	1.54%	1.17%	doneGeneList.txt	Dync2h1,Ift172,Mlf1,Nup214
biological_process	GO:0030162	regulation of proteolysis	3.60e-01	5.49e-01	3	101	183	8660	2.97%	2.11%	1.64%	1.17%	doneGeneList.txt	Fuz,Ift52,Ift88
biological_process	GO:0048730	epidermis morphogenesis	3.60e-01	5.49e-01	1	101	38	8660	0.99%	0.44%	2.63%	1.17%	doneGeneList.txt	Intu
biological_process	GO:0007067	mitotic nuclear division	3.60e-01	5.49e-01	1	101	38	8660	0.99%	0.44%	2.63%	1.17%	doneGeneList.txt	Nek2
biological_process	GO:0007088	regulation of mitotic nuclear division	3.60e-01	5.49e-01	1	101	38	8660	0.99%	0.44%	2.63%	1.17%	doneGeneList.txt	Ttk
biological_process	GO:0032479	regulation of type I interferon production	3.60e-01	5.49e-01	1	101	38	8660	0.99%	0.44%	2.63%	1.17%	doneGeneList.txt	Traf3ip1
biological_process	GO:0044801	single-organism membrane fusion	3.60e-01	5.49e-01	1	101	38	8660	0.99%	0.44%	2.63%	1.17%	doneGeneList.txt	Stx3
biological_process	GO:0007051	spindle organization	3.60e-01	5.49e-01	1	101	38	8660	0.99%	0.44%	2.63%	1.17%	doneGeneList.txt	Nek2
biological_process	GO:0002065	columnar/cuboidal epithelial cell differentiation	3.64e-01	5.54e-01	2	101	109	8660	1.98%	1.26%	1.83%	1.17%	doneGeneList.txt	Pdzd7,Wdpcp
biological_process	GO:0045446	endothelial cell differentiation	3.68e-01	5.59e-01	1	101	39	8660	0.99%	0.45%	2.56%	1.17%	doneGeneList.txt	Ift88
biological_process	GO:0021772	olfactory bulb development	3.75e-01	5.68e-01	1	101	40	8660	0.99%	0.46%	2.50%	1.17%	doneGeneList.txt	Ttc8
biological_process	GO:0051445	regulation of meiotic cell cycle	3.75e-01	5.68e-01	1	101	40	8660	0.99%	0.46%	2.50%	1.17%	doneGeneList.txt	Ttk
biological_process	GO:0090130	tissue migration	3.75e-01	5.68e-01	1	101	40	8660	0.99%	0.46%	2.50%	1.17%	doneGeneList.txt	Wdpcp
biological_process	GO:0003012	muscle system process	3.77e-01	5.69e-01	2	101	112	8660	1.98%	1.29%	1.79%	1.17%	doneGeneList.txt	Bbs2,Mkks
biological_process	GO:0000075	cell cycle checkpoint	3.83e-01	5.74e-01	1	101	41	8660	0.99%	0.47%	2.44%	1.17%	doneGeneList.txt	Ttk
biological_process	GO:0061025	membrane fusion	3.83e-01	5.74e-01	1	101	41	8660	0.99%	0.47%	2.44%	1.17%	doneGeneList.txt	Stx3
biological_process	GO:0008277	regulation of G-protein coupled receptor protein signaling pathway	3.83e-01	5.74e-01	1	101	41	8660	0.99%	0.47%	2.44%	1.17%	doneGeneList.txt	Dynlt1b
biological_process	GO:0046578	regulation of Ras protein signal transduction	3.83e-01	5.74e-01	1	101	41	8660	0.99%	0.47%	2.44%	1.17%	doneGeneList.txt	Nup62
biological_process	GO:0033044	regulation of chromosome organization	3.83e-01	5.74e-01	1	101	41	8660	0.99%	0.47%	2.44%	1.17%	doneGeneList.txt	Ttk
biological_process	GO:0010648	negative regulation of cell communication	3.85e-01	5.76e-01	8	101	591	8660	7.92%	6.82%	1.35%	1.17%	doneGeneList.txt	Dynlt1b,Fuz,Glis2,Ift122,Ift80,Nup62,Traf3ip1,Tulp3
biological_process	GO:0023057	negative regulation of signaling	3.85e-01	5.76e-01	8	101	591	8660	7.92%	6.82%	1.35%	1.17%	doneGeneList.txt	Dynlt1b,Fuz,Glis2,Ift122,Ift80,Nup62,Traf3ip1,Tulp3
biological_process	GO:0030323	respiratory tube development	3.89e-01	5.80e-01	3	101	192	8660	2.97%	2.22%	1.56%	1.17%	doneGeneList.txt	Hspb11,Ift88,Tulp3
biological_process	GO:0010976	positive regulation of neuron projection development	3.89e-01	5.80e-01	2	101	115	8660	1.98%	1.33%	1.74%	1.17%	doneGeneList.txt	Dynlt1b,Nin
biological_process	GO:0035136	forelimb morphogenesis	3.90e-01	5.80e-01	1	101	42	8660	0.99%	0.48%	2.38%	1.17%	doneGeneList.txt	Ift122
biological_process	GO:0072132	mesenchyme morphogenesis	3.90e-01	5.80e-01	1	101	42	8660	0.99%	0.48%	2.38%	1.17%	doneGeneList.txt	Exoc4
biological_process	GO:0021988	olfactory lobe development	3.90e-01	5.80e-01	1	101	42	8660	0.99%	0.48%	2.38%	1.17%	doneGeneList.txt	Ttc8
biological_process	GO:1901991	negative regulation of mitotic cell cycle phase transition	3.97e-01	5.90e-01	1	101	43	8660	0.99%	0.50%	2.33%	1.17%	doneGeneList.txt	Ttk
biological_process	GO:0009725	response to hormone	4.08e-01	6.05e-01	3	101	198	8660	2.97%	2.29%	1.52%	1.17%	doneGeneList.txt	Bbs2,Bbs4,Mkks
biological_process	GO:0045599	negative regulation of fat cell differentiation	4.11e-01	6.09e-01	1	101	45	8660	0.99%	0.52%	2.22%	1.17%	doneGeneList.txt	Bbs12
biological_process	GO:0010721	negative regulation of cell development	4.14e-01	6.12e-01	3	101	200	8660	2.97%	2.31%	1.50%	1.17%	doneGeneList.txt	Asap1,Dynlt1b,Pcm1
biological_process	GO:0050794	regulation of cellular process	4.15e-01	6.12e-01	57	101	4752	8660	56.44%	54.87%	1.20%	1.17%	doneGeneList.txt	1810043G02Rik,Adgrv1,Arl3,Arl6,Asap1,Bbs1,Bbs12,Bbs2,Bbs4,Bbs7,Cc2d2a,Ccp110,Cenpj,Cep290,Cluap1,Dync2h1,Dynlt1b,Fuz,Glis2,Hspb11,Ift122,Ift140,Ift172,Ift20,Ift27,Ift46,Ift52,Ift57,Ift74,Ift80,Ift88,Intu,Mak,Mkks,Mks1,Nin,Nphp3,Nup214,Nup62,Pcm1,Ptpdc1,Rab17,Rilpl1,Ropn1l,Ssna1,Stx3,Traf3ip1,Trappc9,Ttbk2,Ttc21b,Ttc26,Ttc8,Ttk,Ttll6,Tulp3,Wdpcp,Wdr19
biological_process	GO:0003158	endothelium development	4.18e-01	6.12e-01	1	101	46	8660	0.99%	0.53%	2.17%	1.17%	doneGeneList.txt	Ift88
biological_process	GO:0050772	positive regulation of axonogenesis	4.18e-01	6.12e-01	1	101	46	8660	0.99%	0.53%	2.17%	1.17%	doneGeneList.txt	Nin
biological_process	GO:1900182	positive regulation of protein localization to nucleus	4.18e-01	6.12e-01	1	101	46	8660	0.99%	0.53%	2.17%	1.17%	doneGeneList.txt	Glis2
biological_process	GO:1902905	positive regulation of supramolecular fiber organization	4.18e-01	6.12e-01	1	101	46	8660	0.99%	0.53%	2.17%	1.17%	doneGeneList.txt	Nin
biological_process	GO:0006606	protein import into nucleus	4.18e-01	6.12e-01	1	101	46	8660	0.99%	0.53%	2.17%	1.17%	doneGeneList.txt	Nup214
biological_process	GO:0044744	protein targeting to nucleus	4.18e-01	6.12e-01	1	101	46	8660	0.99%	0.53%	2.17%	1.17%	doneGeneList.txt	Nup214
biological_process	GO:0051056	regulation of small GTPase mediated signal transduction	4.18e-01	6.12e-01	1	101	46	8660	0.99%	0.53%	2.17%	1.17%	doneGeneList.txt	Nup62
biological_process	GO:0051336	regulation of hydrolase activity	4.23e-01	6.18e-01	3	101	203	8660	2.97%	2.34%	1.48%	1.17%	doneGeneList.txt	Bbs4,Mkks,Ttc8
biological_process	GO:1901988	negative regulation of cell cycle phase transition	4.25e-01	6.18e-01	1	101	47	8660	0.99%	0.54%	2.13%	1.17%	doneGeneList.txt	Ttk
biological_process	GO:1903828	negative regulation of cellular protein localization	4.25e-01	6.18e-01	1	101	47	8660	0.99%	0.54%	2.13%	1.17%	doneGeneList.txt	Ttbk2
biological_process	GO:2000242	negative regulation of reproductive process	4.25e-01	6.18e-01	1	101	47	8660	0.99%	0.54%	2.13%	1.17%	doneGeneList.txt	Ttk
biological_process	GO:0051170	nuclear import	4.25e-01	6.18e-01	1	101	47	8660	0.99%	0.54%	2.13%	1.17%	doneGeneList.txt	Nup214
biological_process	GO:1902593	single-organism nuclear import	4.25e-01	6.18e-01	1	101	47	8660	0.99%	0.54%	2.13%	1.17%	doneGeneList.txt	Nup214
biological_process	GO:0018108	peptidyl-tyrosine phosphorylation	4.31e-01	6.27e-01	1	101	48	8660	0.99%	0.55%	2.08%	1.17%	doneGeneList.txt	Ttk
biological_process	GO:0043433	negative regulation of sequence-specific DNA binding transcription factor activity	4.38e-01	6.34e-01	1	101	49	8660	0.99%	0.57%	2.04%	1.17%	doneGeneList.txt	Glis2
biological_process	GO:0051101	regulation of DNA binding	4.38e-01	6.34e-01	1	101	49	8660	0.99%	0.57%	2.04%	1.17%	doneGeneList.txt	Nek2
biological_process	GO:0019233	sensory perception of pain	4.38e-01	6.34e-01	1	101	49	8660	0.99%	0.57%	2.04%	1.17%	doneGeneList.txt	Pomk
biological_process	GO:0016477	cell migration	4.41e-01	6.38e-01	6	101	456	8660	5.94%	5.27%	1.32%	1.17%	doneGeneList.txt	Bbs1,Bbs4,Dcdc2a,Pcm1,Pomk,Wdpcp
biological_process	GO:0051090	regulation of sequence-specific DNA binding transcription factor activity	4.42e-01	6.38e-01	2	101	128	8660	1.98%	1.48%	1.56%	1.17%	doneGeneList.txt	Glis2,Trappc9
biological_process	GO:0060350	endochondral bone morphogenesis	4.45e-01	6.38e-01	1	101	50	8660	0.99%	0.58%	2.00%	1.17%	doneGeneList.txt	Trip11
biological_process	GO:0051100	negative regulation of binding	4.45e-01	6.38e-01	1	101	50	8660	0.99%	0.58%	2.00%	1.17%	doneGeneList.txt	Nek2
biological_process	GO:0071901	negative regulation of protein serine/threonine kinase activity	4.45e-01	6.38e-01	1	101	50	8660	0.99%	0.58%	2.00%	1.17%	doneGeneList.txt	Nup62
biological_process	GO:0018212	peptidyl-tyrosine modification	4.45e-01	6.38e-01	1	101	50	8660	0.99%	0.58%	2.00%	1.17%	doneGeneList.txt	Ttk
biological_process	GO:0000302	response to reactive oxygen species	4.45e-01	6.38e-01	1	101	50	8660	0.99%	0.58%	2.00%	1.17%	doneGeneList.txt	Nme8
biological_process	GO:0009952	anterior/posterior pattern specification	4.45e-01	6.38e-01	3	101	210	8660	2.97%	2.42%	1.43%	1.17%	doneGeneList.txt	Fuz,Ift88,Tulp3
biological_process	GO:0090066	regulation of anatomical structure size	4.54e-01	6.50e-01	3	101	213	8660	2.97%	2.46%	1.41%	1.17%	doneGeneList.txt	Bbs2,Bbs4,Mkks
biological_process	GO:0017038	protein import	4.58e-01	6.54e-01	1	101	52	8660	0.99%	0.60%	1.92%	1.17%	doneGeneList.txt	Nup214
biological_process	GO:0045596	negative regulation of cell differentiation	4.62e-01	6.60e-01	6	101	466	8660	5.94%	5.38%	1.29%	1.17%	doneGeneList.txt	Asap1,Bbs12,Dynlt1b,Fuz,Nphp3,Pcm1
biological_process	GO:0035904	aorta development	4.64e-01	6.61e-01	1	101	53	8660	0.99%	0.61%	1.89%	1.17%	doneGeneList.txt	Fuz
biological_process	GO:0090090	negative regulation of canonical Wnt signaling pathway	4.64e-01	6.61e-01	1	101	53	8660	0.99%	0.61%	1.89%	1.17%	doneGeneList.txt	Fuz
biological_process	GO:0006468	protein phosphorylation	4.66e-01	6.62e-01	4	101	300	8660	3.96%	3.46%	1.33%	1.17%	doneGeneList.txt	Nek2,Nek4,Ttbk2,Ttk
biological_process	GO:0034097	response to cytokine	4.67e-01	6.63e-01	3	101	217	8660	2.97%	2.51%	1.38%	1.17%	doneGeneList.txt	Bbs2,Bbs4,Mkks
biological_process	GO:0006997	nucleus organization	4.70e-01	6.67e-01	1	101	54	8660	0.99%	0.62%	1.85%	1.17%	doneGeneList.txt	Ift88
biological_process	GO:0071822	protein complex subunit organization	4.73e-01	6.70e-01	3	101	219	8660	2.97%	2.53%	1.37%	1.17%	doneGeneList.txt	Dyx1c1,Mkks,Nin
biological_process	GO:0065003	macromolecular complex assembly	4.76e-01	6.73e-01	3	101	220	8660	2.97%	2.54%	1.36%	1.17%	doneGeneList.txt	Dyx1c1,Mkks,Nin
biological_process	GO:0006650	glycerophospholipid metabolic process	4.77e-01	6.73e-01	1	101	55	8660	0.99%	0.64%	1.82%	1.17%	doneGeneList.txt	Ocrl
biological_process	GO:0051495	positive regulation of cytoskeleton organization	4.77e-01	6.73e-01	1	101	55	8660	0.99%	0.64%	1.82%	1.17%	doneGeneList.txt	Nin
biological_process	GO:0030010	establishment of cell polarity	4.83e-01	6.81e-01	1	101	56	8660	0.99%	0.65%	1.79%	1.17%	doneGeneList.txt	Dynlt1b
biological_process	GO:0018193	peptidyl-amino acid modification	4.85e-01	6.82e-01	3	101	223	8660	2.97%	2.58%	1.35%	1.17%	doneGeneList.txt	Ttbk2,Ttk,Ttll6
biological_process	GO:0048738	cardiac muscle tissue development	4.85e-01	6.82e-01	2	101	139	8660	1.98%	1.61%	1.44%	1.17%	doneGeneList.txt	Ift20,Ift88
biological_process	GO:0001707	mesoderm formation	4.95e-01	6.95e-01	1	101	58	8660	0.99%	0.67%	1.72%	1.17%	doneGeneList.txt	Exoc4
biological_process	GO:0002831	regulation of response to biotic stimulus	5.01e-01	7.03e-01	1	101	59	8660	0.99%	0.68%	1.69%	1.17%	doneGeneList.txt	Traf3ip1
biological_process	GO:0007601	visual perception	5.07e-01	7.10e-01	1	101	60	8660	0.99%	0.69%	1.67%	1.17%	doneGeneList.txt	Adgrv1
biological_process	GO:0051098	regulation of binding	5.07e-01	7.10e-01	2	101	145	8660	1.98%	1.67%	1.38%	1.17%	doneGeneList.txt	Gas8,Nek2
biological_process	GO:0048812	neuron projection morphogenesis	5.09e-01	7.12e-01	4	101	317	8660	3.96%	3.66%	1.26%	1.17%	doneGeneList.txt	Dcdc2a,Nin,Sept7,Ttc8
biological_process	GO:0043413	macromolecule glycosylation	5.12e-01	7.13e-01	1	101	61	8660	0.99%	0.70%	1.64%	1.17%	doneGeneList.txt	Trip11
biological_process	GO:0048332	mesoderm morphogenesis	5.12e-01	7.13e-01	1	101	61	8660	0.99%	0.70%	1.64%	1.17%	doneGeneList.txt	Exoc4
biological_process	GO:0046777	protein autophosphorylation	5.12e-01	7.13e-01	1	101	61	8660	0.99%	0.70%	1.64%	1.17%	doneGeneList.txt	Ttk
biological_process	GO:0006486	protein glycosylation	5.12e-01	7.13e-01	1	101	61	8660	0.99%	0.70%	1.64%	1.17%	doneGeneList.txt	Trip11
biological_process	GO:0050953	sensory perception of light stimulus	5.18e-01	7.20e-01	1	101	62	8660	0.99%	0.72%	1.61%	1.17%	doneGeneList.txt	Adgrv1
biological_process	GO:0000280	nuclear division	5.22e-01	7.23e-01	2	101	149	8660	1.98%	1.72%	1.34%	1.17%	doneGeneList.txt	Nek2,Ttk
biological_process	GO:0010035	response to inorganic substance	5.22e-01	7.23e-01	2	101	149	8660	1.98%	1.72%	1.34%	1.17%	doneGeneList.txt	Adgrv1,Spag16
biological_process	GO:0048858	cell projection morphogenesis	5.24e-01	7.24e-01	4	101	323	8660	3.96%	3.73%	1.24%	1.17%	doneGeneList.txt	Dcdc2a,Nin,Sept7,Ttc8
biological_process	GO:0007631	feeding behavior	5.24e-01	7.24e-01	1	101	63	8660	0.99%	0.73%	1.59%	1.17%	doneGeneList.txt	Bbs12
biological_process	GO:0006909	phagocytosis	5.24e-01	7.24e-01	1	101	63	8660	0.99%	0.73%	1.59%	1.17%	doneGeneList.txt	Tulp1
biological_process	GO:0051301	cell division	5.29e-01	7.28e-01	1	101	64	8660	0.99%	0.74%	1.56%	1.17%	doneGeneList.txt	Sept7
biological_process	GO:0016311	dephosphorylation	5.29e-01	7.28e-01	1	101	64	8660	0.99%	0.74%	1.56%	1.17%	doneGeneList.txt	Ocrl
biological_process	GO:0002698	negative regulation of immune effector process	5.29e-01	7.28e-01	1	101	64	8660	0.99%	0.74%	1.56%	1.17%	doneGeneList.txt	Traf3ip1
biological_process	GO:0003073	regulation of systemic arterial blood pressure	5.29e-01	7.28e-01	1	101	64	8660	0.99%	0.74%	1.56%	1.17%	doneGeneList.txt	Bbs4
biological_process	GO:0070085	glycosylation	5.35e-01	7.34e-01	1	101	65	8660	0.99%	0.75%	1.54%	1.17%	doneGeneList.txt	Trip11
biological_process	GO:0031016	pancreas development	5.35e-01	7.34e-01	1	101	65	8660	0.99%	0.75%	1.54%	1.17%	doneGeneList.txt	Ift88
biological_process	GO:0042127	regulation of cell proliferation	5.38e-01	7.37e-01	10	101	850	8660	9.90%	9.82%	1.18%	1.17%	doneGeneList.txt	Fuz,Ift122,Ift172,Ift52,Ift57,Ift74,Ift80,Ift88,Intu,Nup62
biological_process	GO:0051241	negative regulation of multicellular organismal process	5.38e-01	7.37e-01	8	101	677	8660	7.92%	7.82%	1.18%	1.17%	doneGeneList.txt	Asap1,Bbs2,Dynlt1b,Fuz,Ift122,Pcm1,Traf3ip1,Tulp3
biological_process	GO:0045132	meiotic chromosome segregation	5.40e-01	7.37e-01	1	101	66	8660	0.99%	0.76%	1.52%	1.17%	doneGeneList.txt	Ttk
biological_process	GO:0048640	negative regulation of developmental growth	5.40e-01	7.37e-01	1	101	66	8660	0.99%	0.76%	1.52%	1.17%	doneGeneList.txt	Bbs2
biological_process	GO:0051783	regulation of nuclear division	5.40e-01	7.37e-01	1	101	66	8660	0.99%	0.76%	1.52%	1.17%	doneGeneList.txt	Ttk
biological_process	GO:0032535	regulation of cellular component size	5.43e-01	7.39e-01	2	101	155	8660	1.98%	1.79%	1.29%	1.17%	doneGeneList.txt	Bbs4,Mkks
biological_process	GO:0016310	phosphorylation	5.43e-01	7.39e-01	4	101	331	8660	3.96%	3.82%	1.21%	1.17%	doneGeneList.txt	Nek2,Nek4,Ttbk2,Ttk
biological_process	GO:0050806	positive regulation of synaptic transmission	5.46e-01	7.41e-01	1	101	67	8660	0.99%	0.77%	1.49%	1.17%	doneGeneList.txt	Stx3
biological_process	GO:0034504	protein localization to nucleus	5.46e-01	7.41e-01	1	101	67	8660	0.99%	0.77%	1.49%	1.17%	doneGeneList.txt	Nup214
biological_process	GO:0051146	striated muscle cell differentiation	5.47e-01	7.41e-01	2	101	156	8660	1.98%	1.80%	1.28%	1.17%	doneGeneList.txt	Ift20,Ift88
biological_process	GO:0048638	regulation of developmental growth	5.51e-01	7.44e-01	3	101	246	8660	2.97%	2.84%	1.22%	1.17%	doneGeneList.txt	Bbs2,Bbs4,Mkks
biological_process	GO:0007568	aging	5.51e-01	7.44e-01	1	101	68	8660	0.99%	0.79%	1.47%	1.17%	doneGeneList.txt	Nup62
biological_process	GO:0060411	cardiac septum morphogenesis	5.51e-01	7.44e-01	1	101	68	8660	0.99%	0.79%	1.47%	1.17%	doneGeneList.txt	Ift88
biological_process	GO:0010948	negative regulation of cell cycle process	5.51e-01	7.44e-01	1	101	68	8660	0.99%	0.79%	1.47%	1.17%	doneGeneList.txt	Ttk
biological_process	GO:0048285	organelle fission	5.53e-01	7.46e-01	2	101	158	8660	1.98%	1.82%	1.27%	1.17%	doneGeneList.txt	Nek2,Ttk
biological_process	GO:0045930	negative regulation of mitotic cell cycle	5.56e-01	7.48e-01	1	101	69	8660	0.99%	0.80%	1.45%	1.17%	doneGeneList.txt	Ttk
biological_process	GO:0097659	nucleic acid-templated transcription	5.56e-01	7.48e-01	1	101	69	8660	0.99%	0.80%	1.45%	1.17%	doneGeneList.txt	Mlf1
biological_process	GO:0006351	transcription, DNA-templated	5.56e-01	7.48e-01	1	101	69	8660	0.99%	0.80%	1.45%	1.17%	doneGeneList.txt	Mlf1
biological_process	GO:0032990	cell part morphogenesis	5.60e-01	7.52e-01	4	101	338	8660	3.96%	3.90%	1.18%	1.17%	doneGeneList.txt	Dcdc2a,Nin,Sept7,Ttc8
biological_process	GO:0034599	cellular response to oxidative stress	5.62e-01	7.52e-01	1	101	70	8660	0.99%	0.81%	1.43%	1.17%	doneGeneList.txt	Nme8
biological_process	GO:0051963	regulation of synapse assembly	5.62e-01	7.52e-01	1	101	70	8660	0.99%	0.81%	1.43%	1.17%	doneGeneList.txt	Rab17
biological_process	GO:0007409	axonogenesis	5.62e-01	7.52e-01	3	101	250	8660	2.97%	2.89%	1.20%	1.17%	doneGeneList.txt	Nin,Sept7,Ttc8
biological_process	GO:0009416	response to light stimulus	5.64e-01	7.53e-01	2	101	161	8660	1.98%	1.86%	1.24%	1.17%	doneGeneList.txt	Dcdc2a,Ift20
biological_process	GO:0010977	negative regulation of neuron projection development	5.67e-01	7.55e-01	1	101	71	8660	0.99%	0.82%	1.41%	1.17%	doneGeneList.txt	Asap1
biological_process	GO:0001649	osteoblast differentiation	5.67e-01	7.55e-01	1	101	71	8660	0.99%	0.82%	1.41%	1.17%	doneGeneList.txt	Ift80
biological_process	GO:0016050	vesicle organization	5.72e-01	7.61e-01	1	101	72	8660	0.99%	0.83%	1.39%	1.17%	doneGeneList.txt	Stx3
biological_process	GO:0032774	RNA biosynthetic process	5.77e-01	7.65e-01	1	101	73	8660	0.99%	0.84%	1.37%	1.17%	doneGeneList.txt	Mlf1
biological_process	GO:0051650	establishment of vesicle localization	5.77e-01	7.65e-01	1	101	73	8660	0.99%	0.84%	1.37%	1.17%	doneGeneList.txt	Rab17
biological_process	GO:0010770	positive regulation of cell morphogenesis involved in differentiation	5.77e-01	7.65e-01	1	101	73	8660	0.99%	0.84%	1.37%	1.17%	doneGeneList.txt	Nin
biological_process	GO:0006887	exocytosis	5.82e-01	7.70e-01	1	101	74	8660	0.99%	0.85%	1.35%	1.17%	doneGeneList.txt	Stx3
biological_process	GO:0042445	hormone metabolic process	5.82e-01	7.70e-01	1	101	74	8660	0.99%	0.85%	1.35%	1.17%	doneGeneList.txt	Bbs1
biological_process	GO:0021954	central nervous system neuron development	5.87e-01	7.72e-01	1	101	75	8660	0.99%	0.87%	1.33%	1.17%	doneGeneList.txt	Nin
biological_process	GO:0001889	liver development	5.87e-01	7.72e-01	1	101	75	8660	0.99%	0.87%	1.33%	1.17%	doneGeneList.txt	Ift88
biological_process	GO:0051169	nuclear transport	5.87e-01	7.72e-01	1	101	75	8660	0.99%	0.87%	1.33%	1.17%	doneGeneList.txt	Nup214
biological_process	GO:0006913	nucleocytoplasmic transport	5.87e-01	7.72e-01	1	101	75	8660	0.99%	0.87%	1.33%	1.17%	doneGeneList.txt	Nup214
biological_process	GO:0003281	ventricular septum development	5.87e-01	7.72e-01	1	101	75	8660	0.99%	0.87%	1.33%	1.17%	doneGeneList.txt	Trip11
biological_process	GO:2000027	regulation of organ morphogenesis	5.90e-01	7.76e-01	2	101	169	8660	1.98%	1.95%	1.18%	1.17%	doneGeneList.txt	Ift88,Mks1
biological_process	GO:0010810	regulation of cell-substrate adhesion	5.92e-01	7.77e-01	1	101	76	8660	0.99%	0.88%	1.32%	1.17%	doneGeneList.txt	Wdpcp
biological_process	GO:0060993	kidney morphogenesis	5.96e-01	7.82e-01	1	101	77	8660	0.99%	0.89%	1.30%	1.17%	doneGeneList.txt	Nphp3
biological_process	GO:0006644	phospholipid metabolic process	5.96e-01	7.82e-01	1	101	77	8660	0.99%	0.89%	1.30%	1.17%	doneGeneList.txt	Ocrl
biological_process	GO:0061564	axon development	5.99e-01	7.83e-01	3	101	264	8660	2.97%	3.05%	1.14%	1.17%	doneGeneList.txt	Nin,Sept7,Ttc8
biological_process	GO:0001704	formation of primary germ layer	6.01e-01	7.83e-01	1	101	78	8660	0.99%	0.90%	1.28%	1.17%	doneGeneList.txt	Exoc4
biological_process	GO:0006469	negative regulation of protein kinase activity	6.01e-01	7.83e-01	1	101	78	8660	0.99%	0.90%	1.28%	1.17%	doneGeneList.txt	Nup62
biological_process	GO:0061326	renal tubule development	6.01e-01	7.83e-01	1	101	78	8660	0.99%	0.90%	1.28%	1.17%	doneGeneList.txt	Ttc8
biological_process	GO:0051648	vesicle localization	6.01e-01	7.83e-01	1	101	78	8660	0.99%	0.90%	1.28%	1.17%	doneGeneList.txt	Rab17
biological_process	GO:0001933	negative regulation of protein phosphorylation	6.03e-01	7.85e-01	2	101	173	8660	1.98%	2.00%	1.16%	1.17%	doneGeneList.txt	Dynlt1b,Nup62
biological_process	GO:0051091	positive regulation of sequence-specific DNA binding transcription factor activity	6.06e-01	7.87e-01	1	101	79	8660	0.99%	0.91%	1.27%	1.17%	doneGeneList.txt	Trappc9
biological_process	GO:0043393	regulation of protein binding	6.06e-01	7.87e-01	1	101	79	8660	0.99%	0.91%	1.27%	1.17%	doneGeneList.txt	Gas8
biological_process	GO:1903827	regulation of cellular protein localization	6.06e-01	7.87e-01	2	101	174	8660	1.98%	2.01%	1.15%	1.17%	doneGeneList.txt	Glis2,Ttbk2
biological_process	GO:0032101	regulation of response to external stimulus	6.08e-01	7.88e-01	4	101	359	8660	3.96%	4.15%	1.11%	1.17%	doneGeneList.txt	Bbs2,Bbs4,Mkks,Traf3ip1
biological_process	GO:0043473	pigmentation	6.10e-01	7.90e-01	1	101	80	8660	0.99%	0.92%	1.25%	1.17%	doneGeneList.txt	Rab17
biological_process	GO:0090288	negative regulation of cellular response to growth factor stimulus	6.15e-01	7.94e-01	1	101	81	8660	0.99%	0.94%	1.23%	1.17%	doneGeneList.txt	Fuz
biological_process	GO:1901990	regulation of mitotic cell cycle phase transition	6.15e-01	7.94e-01	1	101	81	8660	0.99%	0.94%	1.23%	1.17%	doneGeneList.txt	Ttk
biological_process	GO:0045666	positive regulation of neuron differentiation	6.22e-01	8.02e-01	2	101	179	8660	1.98%	2.07%	1.12%	1.17%	doneGeneList.txt	Dynlt1b,Nin
biological_process	GO:0045664	regulation of neuron differentiation	6.23e-01	8.03e-01	4	101	366	8660	3.96%	4.23%	1.09%	1.17%	doneGeneList.txt	Asap1,Dynlt1b,Nin,Rab17
biological_process	GO:0060840	artery development	6.29e-01	8.09e-01	1	101	84	8660	0.99%	0.97%	1.19%	1.17%	doneGeneList.txt	Fuz
biological_process	GO:0061053	somite development	6.33e-01	8.13e-01	1	101	85	8660	0.99%	0.98%	1.18%	1.17%	doneGeneList.txt	Wdr19
biological_process	GO:0065007	biological regulation	6.33e-01	8.13e-01	65	101	5665	8660	64.36%	65.42%	1.15%	1.17%	doneGeneList.txt	1810043G02Rik,Adgrv1,Arl3,Arl6,Asap1,Bbs1,Bbs12,Bbs2,Bbs4,Bbs7,Cc2d2a,Ccp110,Cenpj,Cep290,Cluap1,Crocc,Dync2h1,Dynlt1b,Fuz,Gas8,Glis2,Hspb11,Ift122,Ift140,Ift172,Ift20,Ift27,Ift46,Ift52,Ift57,Ift74,Ift80,Ift88,Intu,Mak,Mdm1,Mkks,Mks1,Nek2,Nin,Nphp3,Nphp4,Nup214,Nup62,Pcm1,Ptpdc1,Rab17,Rilpl1,Ropn1l,Ssna1,Stx3,Tekt4,Traf3ip1,Trappc9,Ttbk2,Ttc21b,Ttc26,Ttc8,Ttk,Ttll6,Tulp1,Tulp3,Ush2a,Wdpcp,Wdr19
biological_process	GO:0009101	glycoprotein biosynthetic process	6.37e-01	8.18e-01	1	101	86	8660	0.99%	0.99%	1.16%	1.17%	doneGeneList.txt	Trip11
biological_process	GO:0008037	cell recognition	6.41e-01	8.20e-01	1	101	87	8660	0.99%	1.00%	1.15%	1.17%	doneGeneList.txt	Tulp1
biological_process	GO:0033673	negative regulation of kinase activity	6.41e-01	8.20e-01	1	101	87	8660	0.99%	1.00%	1.15%	1.17%	doneGeneList.txt	Nup62
biological_process	GO:0006605	protein targeting	6.41e-01	8.20e-01	1	101	87	8660	0.99%	1.00%	1.15%	1.17%	doneGeneList.txt	Nup214
biological_process	GO:0009628	response to abiotic stimulus	6.46e-01	8.23e-01	5	101	469	8660	4.95%	5.42%	1.07%	1.17%	doneGeneList.txt	Adgrv1,Dcdc2a,Ift20,Mkks,Pdzd7
biological_process	GO:1905330	regulation of morphogenesis of an epithelium	6.46e-01	8.23e-01	1	101	88	8660	0.99%	1.02%	1.14%	1.17%	doneGeneList.txt	Mks1
biological_process	GO:1900180	regulation of protein localization to nucleus	6.46e-01	8.23e-01	1	101	88	8660	0.99%	1.02%	1.14%	1.17%	doneGeneList.txt	Glis2
biological_process	GO:0030324	lung development	6.51e-01	8.29e-01	2	101	189	8660	1.98%	2.18%	1.06%	1.17%	doneGeneList.txt	Hspb11,Ift88
biological_process	GO:0050767	regulation of neurogenesis	6.53e-01	8.31e-01	5	101	473	8660	4.95%	5.46%	1.06%	1.17%	doneGeneList.txt	Asap1,Dynlt1b,Nin,Pcm1,Rab17
biological_process	GO:1901987	regulation of cell cycle phase transition	6.54e-01	8.31e-01	1	101	90	8660	0.99%	1.04%	1.11%	1.17%	doneGeneList.txt	Ttk
biological_process	GO:0070372	regulation of ERK1 and ERK2 cascade	6.58e-01	8.35e-01	1	101	91	8660	0.99%	1.05%	1.10%	1.17%	doneGeneList.txt	Dynlt1b
biological_process	GO:0001824	blastocyst development	6.62e-01	8.38e-01	1	101	92	8660	0.99%	1.06%	1.09%	1.17%	doneGeneList.txt	Nek2
biological_process	GO:0051348	negative regulation of transferase activity	6.62e-01	8.38e-01	1	101	92	8660	0.99%	1.06%	1.09%	1.17%	doneGeneList.txt	Nup62
biological_process	GO:0009314	response to radiation	6.63e-01	8.38e-01	2	101	193	8660	1.98%	2.23%	1.04%	1.17%	doneGeneList.txt	Dcdc2a,Ift20
biological_process	GO:0008283	cell proliferation	6.65e-01	8.40e-01	4	101	386	8660	3.96%	4.46%	1.04%	1.17%	doneGeneList.txt	Bbs1,Ift20,Ift88,Pcm1
biological_process	GO:1903829	positive regulation of cellular protein localization	6.66e-01	8.40e-01	1	101	93	8660	0.99%	1.07%	1.08%	1.17%	doneGeneList.txt	Glis2
biological_process	GO:0045862	positive regulation of proteolysis	6.66e-01	8.40e-01	1	101	93	8660	0.99%	1.07%	1.08%	1.17%	doneGeneList.txt	Fuz
biological_process	GO:0050807	regulation of synapse organization	6.70e-01	8.44e-01	1	101	94	8660	0.99%	1.09%	1.06%	1.17%	doneGeneList.txt	Rab17
biological_process	GO:1902532	negative regulation of intracellular signal transduction	6.74e-01	8.47e-01	2	101	197	8660	1.98%	2.27%	1.02%	1.17%	doneGeneList.txt	Dynlt1b,Nup62
biological_process	GO:0050896	response to stimulus	6.74e-01	8.47e-01	36	101	3234	8660	35.64%	37.34%	1.11%	1.17%	doneGeneList.txt	1810043G02Rik,Adgrv1,Arl3,Bbs1,Bbs2,Bbs4,Bbs7,Cc2d2a,Cenpj,Cluap1,Dcdc2a,Hspb11,Ift122,Ift172,Ift20,Ift27,Ift46,Ift52,Ift57,Ift74,Ift80,Ift88,Mkks,Nme8,Pdzd7,Ptpdc1,Rab17,Spag16,Ssna1,Ttbk2,Ttc21b,Ttc26,Ttc8,Tulp3,Wdpcp,Wdr19
biological_process	GO:0050803	regulation of synapse structure or activity	6.82e-01	8.55e-01	1	101	97	8660	0.99%	1.12%	1.03%	1.17%	doneGeneList.txt	Rab17
biological_process	GO:0042326	negative regulation of phosphorylation	6.82e-01	8.55e-01	2	101	200	8660	1.98%	2.31%	1.00%	1.17%	doneGeneList.txt	Dynlt1b,Nup62
biological_process	GO:0048565	digestive tract development	6.85e-01	8.58e-01	1	101	98	8660	0.99%	1.13%	1.02%	1.17%	doneGeneList.txt	Ift172
biological_process	GO:0046486	glycerolipid metabolic process	6.89e-01	8.61e-01	1	101	99	8660	0.99%	1.14%	1.01%	1.17%	doneGeneList.txt	Ocrl
biological_process	GO:0007498	mesoderm development	6.89e-01	8.61e-01	1	101	99	8660	0.99%	1.14%	1.01%	1.17%	doneGeneList.txt	Exoc4
biological_process	GO:0001667	ameboidal-type cell migration	6.93e-01	8.65e-01	1	101	100	8660	0.99%	1.15%	1.00%	1.17%	doneGeneList.txt	Wdpcp
biological_process	GO:0050770	regulation of axonogenesis	7.00e-01	8.73e-01	1	101	102	8660	0.99%	1.18%	0.98%	1.17%	doneGeneList.txt	Nin
biological_process	GO:0031348	negative regulation of defense response	7.03e-01	8.76e-01	1	101	103	8660	0.99%	1.19%	0.97%	1.17%	doneGeneList.txt	Traf3ip1
biological_process	GO:0072358	cardiovascular system development	7.04e-01	8.76e-01	4	101	406	8660	3.96%	4.69%	0.99%	1.17%	doneGeneList.txt	Dync2h1,Fuz,Ift88,Wdpcp
biological_process	GO:0048167	regulation of synaptic plasticity	7.07e-01	8.79e-01	1	101	104	8660	0.99%	1.20%	0.96%	1.17%	doneGeneList.txt	Stx3
biological_process	GO:0065009	regulation of molecular function	7.08e-01	8.79e-01	8	101	786	8660	7.92%	9.08%	1.02%	1.17%	doneGeneList.txt	Bbs4,Gas8,Glis2,Mkks,Nek2,Nup62,Trappc9,Ttc8
biological_process	GO:0010647	positive regulation of cell communication	7.08e-01	8.79e-01	7	101	693	8660	6.93%	8.00%	1.01%	1.17%	doneGeneList.txt	Adgrv1,Dync2h1,Ift172,Ift80,Ift88,Intu,Stx3
biological_process	GO:0023056	positive regulation of signaling	7.14e-01	8.85e-01	7	101	697	8660	6.93%	8.05%	1.00%	1.17%	doneGeneList.txt	Adgrv1,Dync2h1,Ift172,Ift80,Ift88,Intu,Stx3
biological_process	GO:0042692	muscle cell differentiation	7.20e-01	8.91e-01	2	101	215	8660	1.98%	2.48%	0.93%	1.17%	doneGeneList.txt	Ift20,Ift88
biological_process	GO:0043900	regulation of multi-organism process	7.24e-01	8.94e-01	1	101	109	8660	0.99%	1.26%	0.92%	1.17%	doneGeneList.txt	Tekt4
biological_process	GO:0045936	negative regulation of phosphate metabolic process	7.25e-01	8.94e-01	2	101	217	8660	1.98%	2.51%	0.92%	1.17%	doneGeneList.txt	Dynlt1b,Nup62
biological_process	GO:0010563	negative regulation of phosphorus metabolic process	7.25e-01	8.94e-01	2	101	217	8660	1.98%	2.51%	0.92%	1.17%	doneGeneList.txt	Dynlt1b,Nup62
biological_process	GO:0009967	positive regulation of signal transduction	7.31e-01	9.01e-01	6	101	614	8660	5.94%	7.09%	0.98%	1.17%	doneGeneList.txt	Adgrv1,Dync2h1,Ift172,Ift80,Ift88,Intu
biological_process	GO:0045926	negative regulation of growth	7.34e-01	9.03e-01	1	101	112	8660	0.99%	1.29%	0.89%	1.17%	doneGeneList.txt	Bbs2
biological_process	GO:0009100	glycoprotein metabolic process	7.40e-01	9.09e-01	1	101	114	8660	0.99%	1.32%	0.88%	1.17%	doneGeneList.txt	Trip11
biological_process	GO:0050905	neuromuscular process	7.40e-01	9.09e-01	1	101	114	8660	0.99%	1.32%	0.88%	1.17%	doneGeneList.txt	Pomk
biological_process	GO:0031400	negative regulation of protein modification process	7.45e-01	9.15e-01	2	101	226	8660	1.98%	2.61%	0.88%	1.17%	doneGeneList.txt	Dynlt1b,Nup62
biological_process	GO:0006979	response to oxidative stress	7.49e-01	9.18e-01	1	101	117	8660	0.99%	1.35%	0.85%	1.17%	doneGeneList.txt	Nme8
biological_process	GO:0003206	cardiac chamber morphogenesis	7.52e-01	9.20e-01	1	101	118	8660	0.99%	1.36%	0.85%	1.17%	doneGeneList.txt	Ift88
biological_process	GO:0007126	meiotic nuclear division	7.52e-01	9.20e-01	1	101	118	8660	0.99%	1.36%	0.85%	1.17%	doneGeneList.txt	Ttk
biological_process	GO:0035264	multicellular organism growth	7.55e-01	9.23e-01	1	101	119	8660	0.99%	1.37%	0.84%	1.17%	doneGeneList.txt	Ttc8
biological_process	GO:0003231	cardiac ventricle development	7.61e-01	9.28e-01	1	101	121	8660	0.99%	1.40%	0.83%	1.17%	doneGeneList.txt	Trip11
biological_process	GO:0001818	negative regulation of cytokine production	7.61e-01	9.28e-01	1	101	121	8660	0.99%	1.40%	0.83%	1.17%	doneGeneList.txt	Traf3ip1
biological_process	GO:0048469	cell maturation	7.63e-01	9.29e-01	1	101	122	8660	0.99%	1.41%	0.82%	1.17%	doneGeneList.txt	Ropn1l
biological_process	GO:0002244	hematopoietic progenitor cell differentiation	7.63e-01	9.29e-01	1	101	122	8660	0.99%	1.41%	0.82%	1.17%	doneGeneList.txt	Mlf1
biological_process	GO:0040008	regulation of growth	7.64e-01	9.29e-01	3	101	340	8660	2.97%	3.93%	0.88%	1.17%	doneGeneList.txt	Bbs2,Bbs4,Mkks
biological_process	GO:0006508	proteolysis	7.65e-01	9.29e-01	2	101	235	8660	1.98%	2.71%	0.85%	1.17%	doneGeneList.txt	Dync2h1,Ift172
biological_process	GO:0060284	regulation of cell development	7.66e-01	9.30e-01	5	101	542	8660	4.95%	6.26%	0.92%	1.17%	doneGeneList.txt	Asap1,Dynlt1b,Nin,Pcm1,Rab17
biological_process	GO:0007369	gastrulation	7.72e-01	9.35e-01	1	101	125	8660	0.99%	1.44%	0.80%	1.17%	doneGeneList.txt	Exoc4
biological_process	GO:1903046	meiotic cell cycle process	7.72e-01	9.35e-01	1	101	125	8660	0.99%	1.44%	0.80%	1.17%	doneGeneList.txt	Ttk
biological_process	GO:0051321	meiotic cell cycle	7.74e-01	9.37e-01	1	101	126	8660	0.99%	1.45%	0.79%	1.17%	doneGeneList.txt	Ttk
biological_process	GO:0043405	regulation of MAP kinase activity	7.77e-01	9.39e-01	1	101	127	8660	0.99%	1.47%	0.79%	1.17%	doneGeneList.txt	Nup62
biological_process	GO:0019827	stem cell population maintenance	7.80e-01	9.41e-01	1	101	128	8660	0.99%	1.48%	0.78%	1.17%	doneGeneList.txt	Pcm1
biological_process	GO:0050769	positive regulation of neurogenesis	7.83e-01	9.44e-01	2	101	244	8660	1.98%	2.82%	0.82%	1.17%	doneGeneList.txt	Dynlt1b,Nin
biological_process	GO:0006796	phosphate-containing compound metabolic process	7.84e-01	9.44e-01	5	101	555	8660	4.95%	6.41%	0.90%	1.17%	doneGeneList.txt	Nek2,Nek4,Ocrl,Ttbk2,Ttk
biological_process	GO:0048589	developmental growth	7.85e-01	9.44e-01	3	101	352	8660	2.97%	4.06%	0.85%	1.17%	doneGeneList.txt	Nin,Sept7,Ttc8
biological_process	GO:0034654	nucleobase-containing compound biosynthetic process	7.85e-01	9.44e-01	1	101	130	8660	0.99%	1.50%	0.77%	1.17%	doneGeneList.txt	Mlf1
biological_process	GO:0045665	negative regulation of neuron differentiation	7.87e-01	9.46e-01	1	101	131	8660	0.99%	1.51%	0.76%	1.17%	doneGeneList.txt	Asap1
biological_process	GO:0098727	maintenance of cell number	7.90e-01	9.48e-01	1	101	132	8660	0.99%	1.52%	0.76%	1.17%	doneGeneList.txt	Pcm1
biological_process	GO:0050789	regulation of biological process	7.97e-01	9.54e-01	58	101	5276	8660	57.43%	60.92%	1.10%	1.17%	doneGeneList.txt	1810043G02Rik,Adgrv1,Arl3,Arl6,Asap1,Bbs1,Bbs12,Bbs2,Bbs4,Bbs7,Cc2d2a,Ccp110,Cenpj,Cep290,Cluap1,Dync2h1,Dynlt1b,Fuz,Glis2,Hspb11,Ift122,Ift140,Ift172,Ift20,Ift27,Ift46,Ift52,Ift57,Ift74,Ift80,Ift88,Intu,Mak,Mkks,Mks1,Nin,Nphp3,Nup214,Nup62,Pcm1,Ptpdc1,Rab17,Rilpl1,Ropn1l,Ssna1,Stx3,Tekt4,Traf3ip1,Trappc9,Ttbk2,Ttc21b,Ttc26,Ttc8,Ttk,Ttll6,Tulp3,Wdpcp,Wdr19
biological_process	GO:0050793	regulation of developmental process	7.97e-01	9.54e-01	16	101	1608	8660	15.84%	18.57%	1.00%	1.17%	doneGeneList.txt	Asap1,Bbs12,Bbs2,Bbs4,Dynlt1b,Fuz,Ift122,Ift88,Mkks,Mks1,Nin,Nphp3,Pcm1,Rab17,Traf3ip1,Tulp3
biological_process	GO:0006897	endocytosis	7.97e-01	9.54e-01	1	101	135	8660	0.99%	1.56%	0.74%	1.17%	doneGeneList.txt	Tulp1
biological_process	GO:0014706	striated muscle tissue development	8.00e-01	9.55e-01	2	101	253	8660	1.98%	2.92%	0.79%	1.17%	doneGeneList.txt	Ift20,Ift88
biological_process	GO:0009566	fertilization	8.00e-01	9.55e-01	1	101	136	8660	0.99%	1.57%	0.74%	1.17%	doneGeneList.txt	Bbs1
biological_process	GO:0045786	negative regulation of cell cycle	8.02e-01	9.56e-01	1	101	137	8660	0.99%	1.58%	0.73%	1.17%	doneGeneList.txt	Ttk
biological_process	GO:0006793	phosphorus metabolic process	8.06e-01	9.60e-01	5	101	572	8660	4.95%	6.61%	0.87%	1.17%	doneGeneList.txt	Nek2,Nek4,Ocrl,Ttbk2,Ttk
biological_process	GO:1901137	carbohydrate derivative biosynthetic process	8.09e-01	9.63e-01	1	101	140	8660	0.99%	1.62%	0.71%	1.17%	doneGeneList.txt	Trip11
biological_process	GO:0019216	regulation of lipid metabolic process	8.11e-01	9.64e-01	1	101	141	8660	0.99%	1.63%	0.71%	1.17%	doneGeneList.txt	Bbs4
biological_process	GO:0001503	ossification	8.20e-01	9.73e-01	1	101	145	8660	0.99%	1.67%	0.69%	1.17%	doneGeneList.txt	Ift80
biological_process	GO:0030278	regulation of ossification	8.20e-01	9.73e-01	1	101	145	8660	0.99%	1.67%	0.69%	1.17%	doneGeneList.txt	Intu
biological_process	GO:0030198	extracellular matrix organization	8.22e-01	9.73e-01	1	101	146	8660	0.99%	1.69%	0.68%	1.17%	doneGeneList.txt	Nphp3
biological_process	GO:0048754	branching morphogenesis of an epithelial tube	8.24e-01	9.73e-01	1	101	147	8660	0.99%	1.70%	0.68%	1.17%	doneGeneList.txt	Mks1
biological_process	GO:0051276	chromosome organization	8.24e-01	9.73e-01	1	101	147	8660	0.99%	1.70%	0.68%	1.17%	doneGeneList.txt	Nek2
biological_process	GO:0043062	extracellular structure organization	8.24e-01	9.73e-01	1	101	147	8660	0.99%	1.70%	0.68%	1.17%	doneGeneList.txt	Nphp3
biological_process	GO:0060537	muscle tissue development	8.25e-01	9.73e-01	2	101	268	8660	1.98%	3.09%	0.75%	1.17%	doneGeneList.txt	Ift20,Ift88
biological_process	GO:0040007	growth	8.25e-01	9.73e-01	3	101	379	8660	2.97%	4.38%	0.79%	1.17%	doneGeneList.txt	Nin,Sept7,Ttc8
biological_process	GO:0090287	regulation of cellular response to growth factor stimulus	8.26e-01	9.74e-01	1	101	148	8660	0.99%	1.71%	0.68%	1.17%	doneGeneList.txt	Fuz
biological_process	GO:0010720	positive regulation of cell development	8.28e-01	9.75e-01	2	101	270	8660	1.98%	3.12%	0.74%	1.17%	doneGeneList.txt	Dynlt1b,Nin
biological_process	GO:0007346	regulation of mitotic cell cycle	8.31e-01	9.76e-01	1	101	150	8660	0.99%	1.73%	0.67%	1.17%	doneGeneList.txt	Ttk
biological_process	GO:0006629	lipid metabolic process	8.32e-01	9.77e-01	3	101	384	8660	2.97%	4.43%	0.78%	1.17%	doneGeneList.txt	Bbs1,Nphp3,Ocrl
biological_process	GO:0048519	negative regulation of biological process	8.36e-01	9.77e-01	26	101	2570	8660	25.74%	29.68%	1.01%	1.17%	doneGeneList.txt	Asap1,Bbs12,Bbs2,Bbs4,Ccp110,Dynlt1b,Fuz,Glis2,Ift122,Ift172,Ift52,Ift57,Ift74,Ift80,Ift88,Intu,Mak,Mkks,Nphp3,Nup62,Pcm1,Traf3ip1,Ttbk2,Ttc8,Ttk,Tulp3
biological_process	GO:0008406	gonad development	8.38e-01	9.77e-01	1	101	154	8660	0.99%	1.78%	0.65%	1.17%	doneGeneList.txt	Wdr19
biological_process	GO:0051272	positive regulation of cellular component movement	8.38e-01	9.77e-01	1	101	154	8660	0.99%	1.78%	0.65%	1.17%	doneGeneList.txt	Ttll6
biological_process	GO:1901214	regulation of neuron death	8.38e-01	9.77e-01	1	101	154	8660	0.99%	1.78%	0.65%	1.17%	doneGeneList.txt	Rilpl1
biological_process	GO:0048523	negative regulation of cellular process	8.39e-01	9.77e-01	23	101	2304	8660	22.77%	26.61%	1.00%	1.17%	doneGeneList.txt	Asap1,Bbs12,Bbs4,Ccp110,Dynlt1b,Fuz,Glis2,Ift122,Ift172,Ift52,Ift57,Ift74,Ift80,Ift88,Intu,Mak,Mkks,Nphp3,Nup62,Pcm1,Traf3ip1,Ttk,Tulp3
biological_process	GO:0007411	axon guidance	8.40e-01	9.77e-01	1	101	155	8660	0.99%	1.79%	0.65%	1.17%	doneGeneList.txt	Ttc8
biological_process	GO:0010769	regulation of cell morphogenesis involved in differentiation	8.40e-01	9.77e-01	1	101	155	8660	0.99%	1.79%	0.65%	1.17%	doneGeneList.txt	Nin
biological_process	GO:0032880	regulation of protein localization	8.41e-01	9.77e-01	3	101	391	8660	2.97%	4.52%	0.77%	1.17%	doneGeneList.txt	Glis2,Ttbk2,Ttc8
biological_process	GO:0001944	vasculature development	8.41e-01	9.77e-01	3	101	391	8660	2.97%	4.52%	0.77%	1.17%	doneGeneList.txt	Dync2h1,Fuz,Ift88
biological_process	GO:0043408	regulation of MAPK cascade	8.42e-01	9.77e-01	2	101	279	8660	1.98%	3.22%	0.72%	1.17%	doneGeneList.txt	Dynlt1b,Nup62
biological_process	GO:0045137	development of primary sexual characteristics	8.42e-01	9.77e-01	1	101	156	8660	0.99%	1.80%	0.64%	1.17%	doneGeneList.txt	Wdr19
biological_process	GO:0018130	heterocycle biosynthetic process	8.42e-01	9.77e-01	1	101	156	8660	0.99%	1.80%	0.64%	1.17%	doneGeneList.txt	Mlf1
biological_process	GO:0060485	mesenchyme development	8.44e-01	9.78e-01	1	101	157	8660	0.99%	1.81%	0.64%	1.17%	doneGeneList.txt	Exoc4
biological_process	GO:0097485	neuron projection guidance	8.44e-01	9.78e-01	1	101	157	8660	0.99%	1.81%	0.64%	1.17%	doneGeneList.txt	Ttc8
biological_process	GO:0071900	regulation of protein serine/threonine kinase activity	8.50e-01	9.83e-01	1	101	160	8660	0.99%	1.85%	0.62%	1.17%	doneGeneList.txt	Nup62
biological_process	GO:0071705	nitrogen compound transport	8.57e-01	9.90e-01	1	101	164	8660	0.99%	1.89%	0.61%	1.17%	doneGeneList.txt	Nup214
biological_process	GO:0050790	regulation of catalytic activity	8.63e-01	9.96e-01	4	101	519	8660	3.96%	5.99%	0.77%	1.17%	doneGeneList.txt	Bbs4,Mkks,Nup62,Ttc8
biological_process	GO:0019438	aromatic compound biosynthetic process	8.63e-01	9.96e-01	1	101	168	8660	0.99%	1.94%	0.60%	1.17%	doneGeneList.txt	Mlf1
biological_process	GO:0044255	cellular lipid metabolic process	8.66e-01	9.98e-01	2	101	297	8660	1.98%	3.43%	0.67%	1.17%	doneGeneList.txt	Bbs1,Ocrl
biological_process	GO:0034645	cellular macromolecule biosynthetic process	8.68e-01	9.99e-01	2	101	298	8660	1.98%	3.44%	0.67%	1.17%	doneGeneList.txt	Mlf1,Trip11
biological_process	GO:0022603	regulation of anatomical structure morphogenesis	8.70e-01	1.00e+00	4	101	526	8660	3.96%	6.07%	0.76%	1.17%	doneGeneList.txt	Fuz,Ift88,Mks1,Nin
biological_process	GO:2000026	regulation of multicellular organismal development	8.71e-01	1.00e+00	11	101	1236	8660	10.89%	14.27%	0.89%	1.17%	doneGeneList.txt	Asap1,Dynlt1b,Fuz,Ift122,Ift88,Mks1,Nin,Pcm1,Rab17,Traf3ip1,Tulp3
biological_process	GO:0061138	morphogenesis of a branching epithelium	8.79e-01	1.00e+00	1	101	178	8660	0.99%	2.06%	0.56%	1.17%	doneGeneList.txt	Mks1
biological_process	GO:0009059	macromolecule biosynthetic process	8.80e-01	1.00e+00	2	101	308	8660	1.98%	3.56%	0.65%	1.17%	doneGeneList.txt	Mlf1,Trip11
biological_process	GO:0051962	positive regulation of nervous system development	8.80e-01	1.00e+00	2	101	308	8660	1.98%	3.56%	0.65%	1.17%	doneGeneList.txt	Dynlt1b,Nin
biological_process	GO:0010564	regulation of cell cycle process	8.80e-01	1.00e+00	1	101	179	8660	0.99%	2.07%	0.56%	1.17%	doneGeneList.txt	Ttk
biological_process	GO:0050804	modulation of synaptic transmission	8.83e-01	1.00e+00	1	101	181	8660	0.99%	2.09%	0.55%	1.17%	doneGeneList.txt	Stx3
biological_process	GO:0006464	cellular protein modification process	8.89e-01	1.00e+00	6	101	761	8660	5.94%	8.79%	0.79%	1.17%	doneGeneList.txt	Nek2,Nek4,Trip11,Ttbk2,Ttk,Ttll6
biological_process	GO:0036211	protein modification process	8.89e-01	1.00e+00	6	101	761	8660	5.94%	8.79%	0.79%	1.17%	doneGeneList.txt	Nek2,Nek4,Trip11,Ttbk2,Ttk,Ttll6
biological_process	GO:0021700	developmental maturation	8.90e-01	1.00e+00	1	101	186	8660	0.99%	2.15%	0.54%	1.17%	doneGeneList.txt	Ropn1l
biological_process	GO:0043933	macromolecular complex subunit organization	8.91e-01	1.00e+00	3	101	437	8660	2.97%	5.05%	0.69%	1.17%	doneGeneList.txt	Dyx1c1,Mkks,Nin
biological_process	GO:0001701	in utero embryonic development	8.92e-01	1.00e+00	3	101	438	8660	2.97%	5.06%	0.68%	1.17%	doneGeneList.txt	Nek2,Ocrl,Wdr19
biological_process	GO:0001763	morphogenesis of a branching structure	8.92e-01	1.00e+00	1	101	188	8660	0.99%	2.17%	0.53%	1.17%	doneGeneList.txt	Mks1
biological_process	GO:0007548	sex differentiation	8.96e-01	1.00e+00	1	101	191	8660	0.99%	2.21%	0.52%	1.17%	doneGeneList.txt	Wdr19
biological_process	GO:1901362	organic cyclic compound biosynthetic process	9.00e-01	1.00e+00	1	101	194	8660	0.99%	2.24%	0.52%	1.17%	doneGeneList.txt	Mlf1
biological_process	GO:0032879	regulation of localization	9.02e-01	1.00e+00	9	101	1087	8660	8.91%	12.55%	0.83%	1.17%	doneGeneList.txt	Bbs1,Bbs2,Bbs4,Glis2,Mkks,Ttbk2,Ttc8,Ttll6,Wdpcp
biological_process	GO:0071495	cellular response to endogenous stimulus	9.02e-01	1.00e+00	3	101	450	8660	2.97%	5.20%	0.67%	1.17%	doneGeneList.txt	Bbs2,Bbs4,Mkks
biological_process	GO:0060341	regulation of cellular localization	9.03e-01	1.00e+00	2	101	331	8660	1.98%	3.82%	0.60%	1.17%	doneGeneList.txt	Glis2,Ttbk2
biological_process	GO:0032940	secretion by cell	9.03e-01	1.00e+00	1	101	197	8660	0.99%	2.27%	0.51%	1.17%	doneGeneList.txt	Stx3
biological_process	GO:0019220	regulation of phosphate metabolic process	9.06e-01	1.00e+00	5	101	679	8660	4.95%	7.84%	0.74%	1.17%	doneGeneList.txt	Cep290,Dynlt1b,Nphp3,Nup62,Ropn1l
biological_process	GO:0051726	regulation of cell cycle	9.09e-01	1.00e+00	2	101	337	8660	1.98%	3.89%	0.59%	1.17%	doneGeneList.txt	Nup214,Ttk
biological_process	GO:0019637	organophosphate metabolic process	9.09e-01	1.00e+00	1	101	202	8660	0.99%	2.33%	0.50%	1.17%	doneGeneList.txt	Ocrl
biological_process	GO:0022604	regulation of cell morphogenesis	9.09e-01	1.00e+00	1	101	202	8660	0.99%	2.33%	0.50%	1.17%	doneGeneList.txt	Nin
biological_process	GO:0051174	regulation of phosphorus metabolic process	9.10e-01	1.00e+00	5	101	684	8660	4.95%	7.90%	0.73%	1.17%	doneGeneList.txt	Cep290,Dynlt1b,Nphp3,Nup62,Ropn1l
biological_process	GO:0065008	regulation of biological quality	9.12e-01	1.00e+00	16	101	1790	8660	15.84%	20.67%	0.89%	1.17%	doneGeneList.txt	Bbs1,Bbs12,Bbs2,Bbs4,Cep290,Crocc,Ift88,Mak,Mdm1,Mkks,Mks1,Nphp4,Rab17,Stx3,Tulp1,Ush2a
biological_process	GO:0045785	positive regulation of cell adhesion	9.12e-01	1.00e+00	1	101	205	8660	0.99%	2.37%	0.49%	1.17%	doneGeneList.txt	Ift74
biological_process	GO:0002697	regulation of immune effector process	9.13e-01	1.00e+00	1	101	206	8660	0.99%	2.38%	0.49%	1.17%	doneGeneList.txt	Traf3ip1
biological_process	GO:0016070	RNA metabolic process	9.15e-01	1.00e+00	1	101	208	8660	0.99%	2.40%	0.48%	1.17%	doneGeneList.txt	Mlf1
biological_process	GO:0045595	regulation of cell differentiation	9.16e-01	1.00e+00	9	101	1114	8660	8.91%	12.86%	0.81%	1.17%	doneGeneList.txt	Asap1,Bbs12,Dynlt1b,Fuz,Ift88,Nin,Nphp3,Pcm1,Rab17
biological_process	GO:0043412	macromolecule modification	9.22e-01	1.00e+00	6	101	813	8660	5.94%	9.39%	0.74%	1.17%	doneGeneList.txt	Nek2,Nek4,Trip11,Ttbk2,Ttk,Ttll6
biological_process	GO:0001568	blood vessel development	9.24e-01	1.00e+00	2	101	355	8660	1.98%	4.10%	0.56%	1.17%	doneGeneList.txt	Dync2h1,Fuz
biological_process	GO:0019538	protein metabolic process	9.25e-01	1.00e+00	8	101	1029	8660	7.92%	11.88%	0.78%	1.17%	doneGeneList.txt	Dync2h1,Ift172,Nek2,Nek4,Trip11,Ttbk2,Ttk,Ttll6
biological_process	GO:0061061	muscle structure development	9.28e-01	1.00e+00	2	101	361	8660	1.98%	4.17%	0.55%	1.17%	doneGeneList.txt	Ift20,Ift88
biological_process	GO:0030155	regulation of cell adhesion	9.28e-01	1.00e+00	2	101	361	8660	1.98%	4.17%	0.55%	1.17%	doneGeneList.txt	Ift74,Wdpcp
biological_process	GO:0048872	homeostasis of number of cells	9.29e-01	1.00e+00	1	101	223	8660	0.99%	2.58%	0.45%	1.17%	doneGeneList.txt	Ift88
biological_process	GO:0032269	negative regulation of cellular protein metabolic process	9.31e-01	1.00e+00	2	101	365	8660	1.98%	4.21%	0.55%	1.17%	doneGeneList.txt	Dynlt1b,Nup62
biological_process	GO:0045859	regulation of protein kinase activity	9.40e-01	1.00e+00	1	101	237	8660	0.99%	2.74%	0.42%	1.17%	doneGeneList.txt	Nup62
biological_process	GO:0044271	cellular nitrogen compound biosynthetic process	9.42e-01	1.00e+00	1	101	239	8660	0.99%	2.76%	0.42%	1.17%	doneGeneList.txt	Mlf1
biological_process	GO:0010817	regulation of hormone levels	9.42e-01	1.00e+00	1	101	240	8660	0.99%	2.77%	0.42%	1.17%	doneGeneList.txt	Bbs1
biological_process	GO:0044267	cellular protein metabolic process	9.47e-01	1.00e+00	6	101	866	8660	5.94%	10.00%	0.69%	1.17%	doneGeneList.txt	Nek2,Nek4,Trip11,Ttbk2,Ttk,Ttll6
biological_process	GO:0051248	negative regulation of protein metabolic process	9.48e-01	1.00e+00	2	101	393	8660	1.98%	4.54%	0.51%	1.17%	doneGeneList.txt	Dynlt1b,Nup62
biological_process	GO:0002683	negative regulation of immune system process	9.48e-01	1.00e+00	1	101	249	8660	0.99%	2.88%	0.40%	1.17%	doneGeneList.txt	Traf3ip1
biological_process	GO:0048584	positive regulation of response to stimulus	9.50e-01	1.00e+00	6	101	874	8660	5.94%	10.09%	0.69%	1.17%	doneGeneList.txt	Adgrv1,Dync2h1,Ift172,Ift80,Ift88,Intu
biological_process	GO:0006935	chemotaxis	9.51e-01	1.00e+00	1	101	253	8660	0.99%	2.92%	0.40%	1.17%	doneGeneList.txt	Ttc8
biological_process	GO:0042330	taxis	9.51e-01	1.00e+00	1	101	254	8660	0.99%	2.93%	0.39%	1.17%	doneGeneList.txt	Ttc8
biological_process	GO:0046903	secretion	9.53e-01	1.00e+00	1	101	256	8660	0.99%	2.96%	0.39%	1.17%	doneGeneList.txt	Stx3
biological_process	GO:1901135	carbohydrate derivative metabolic process	9.53e-01	1.00e+00	1	101	257	8660	0.99%	2.97%	0.39%	1.17%	doneGeneList.txt	Trip11
biological_process	GO:0043549	regulation of kinase activity	9.56e-01	1.00e+00	1	101	262	8660	0.99%	3.03%	0.38%	1.17%	doneGeneList.txt	Nup62
biological_process	GO:0030334	regulation of cell migration	9.61e-01	1.00e+00	1	101	273	8660	0.99%	3.15%	0.37%	1.17%	doneGeneList.txt	Wdpcp
biological_process	GO:0001932	regulation of protein phosphorylation	9.65e-01	1.00e+00	3	101	566	8660	2.97%	6.54%	0.53%	1.17%	doneGeneList.txt	Dynlt1b,Nup62,Ropn1l
biological_process	GO:0009719	response to endogenous stimulus	9.66e-01	1.00e+00	3	101	569	8660	2.97%	6.57%	0.53%	1.17%	doneGeneList.txt	Bbs2,Bbs4,Mkks
biological_process	GO:0051239	regulation of multicellular organismal process	9.67e-01	1.00e+00	15	101	1868	8660	14.85%	21.57%	0.80%	1.17%	doneGeneList.txt	Asap1,Bbs2,Bbs4,Dynlt1b,Fuz,Ift122,Ift88,Intu,Mkks,Mks1,Nin,Pcm1,Rab17,Traf3ip1,Tulp3
biological_process	GO:0051338	regulation of transferase activity	9.67e-01	1.00e+00	1	101	285	8660	0.99%	3.29%	0.35%	1.17%	doneGeneList.txt	Nup62
biological_process	GO:0051094	positive regulation of developmental process	9.69e-01	1.00e+00	5	101	822	8660	4.95%	9.49%	0.61%	1.17%	doneGeneList.txt	Bbs2,Bbs4,Dynlt1b,Mkks,Nin
biological_process	GO:0031347	regulation of defense response	9.71e-01	1.00e+00	1	101	297	8660	0.99%	3.43%	0.34%	1.17%	doneGeneList.txt	Traf3ip1
biological_process	GO:0009605	response to external stimulus	9.75e-01	1.00e+00	6	101	963	8660	5.94%	11.12%	0.62%	1.17%	doneGeneList.txt	Adgrv1,Bbs2,Bbs4,Mkks,Pdzd7,Ttc8
biological_process	GO:1902531	regulation of intracellular signal transduction	9.76e-01	1.00e+00	3	101	606	8660	2.97%	7.00%	0.50%	1.17%	doneGeneList.txt	Adgrv1,Dynlt1b,Nup62
biological_process	GO:0006955	immune response	9.77e-01	1.00e+00	1	101	314	8660	0.99%	3.63%	0.32%	1.17%	doneGeneList.txt	Rab17
biological_process	GO:0042325	regulation of phosphorylation	9.80e-01	1.00e+00	3	101	622	8660	2.97%	7.18%	0.48%	1.17%	doneGeneList.txt	Dynlt1b,Nup62,Ropn1l
biological_process	GO:0001817	regulation of cytokine production	9.83e-01	1.00e+00	1	101	340	8660	0.99%	3.93%	0.29%	1.17%	doneGeneList.txt	Traf3ip1
biological_process	GO:0048732	gland development	9.85e-01	1.00e+00	1	101	353	8660	0.99%	4.08%	0.28%	1.17%	doneGeneList.txt	Ift88
biological_process	GO:1902533	positive regulation of intracellular signal transduction	9.86e-01	1.00e+00	1	101	359	8660	0.99%	4.15%	0.28%	1.17%	doneGeneList.txt	Adgrv1
biological_process	GO:0048608	reproductive structure development	9.88e-01	1.00e+00	1	101	369	8660	0.99%	4.26%	0.27%	1.17%	doneGeneList.txt	Wdr19
biological_process	GO:0051246	regulation of protein metabolic process	9.88e-01	1.00e+00	6	101	1055	8660	5.94%	12.18%	0.57%	1.17%	doneGeneList.txt	Dynlt1b,Fuz,Ift52,Ift88,Nup62,Ropn1l
biological_process	GO:0061458	reproductive system development	9.89e-01	1.00e+00	1	101	373	8660	0.99%	4.31%	0.27%	1.17%	doneGeneList.txt	Wdr19
biological_process	GO:0051240	positive regulation of multicellular organismal process	9.90e-01	1.00e+00	5	101	955	8660	4.95%	11.03%	0.52%	1.17%	doneGeneList.txt	Bbs2,Bbs4,Dynlt1b,Mkks,Nin
biological_process	GO:0045597	positive regulation of cell differentiation	9.90e-01	1.00e+00	2	101	554	8660	1.98%	6.40%	0.36%	1.17%	doneGeneList.txt	Dynlt1b,Nin
biological_process	GO:0031399	regulation of protein modification process	9.90e-01	1.00e+00	3	101	700	8660	2.97%	8.08%	0.43%	1.17%	doneGeneList.txt	Dynlt1b,Nup62,Ropn1l
biological_process	GO:0043170	macromolecule metabolic process	9.91e-01	1.00e+00	10	101	1545	8660	9.90%	17.84%	0.65%	1.17%	doneGeneList.txt	Dync2h1,Ift172,Mlf1,Nek2,Nek4,Nup214,Trip11,Ttbk2,Ttk,Ttll6
biological_process	GO:0044249	cellular biosynthetic process	9.91e-01	1.00e+00	2	101	563	8660	1.98%	6.50%	0.36%	1.17%	doneGeneList.txt	Mlf1,Trip11
biological_process	GO:0010629	negative regulation of gene expression	9.92e-01	1.00e+00	4	101	848	8660	3.96%	9.79%	0.47%	1.17%	doneGeneList.txt	Bbs2,Bbs4,Glis2,Mkks
biological_process	GO:0035556	intracellular signal transduction	9.92e-01	1.00e+00	1	101	403	8660	0.99%	4.65%	0.25%	1.17%	doneGeneList.txt	Ift122
biological_process	GO:1901576	organic substance biosynthetic process	9.93e-01	1.00e+00	2	101	579	8660	1.98%	6.69%	0.35%	1.17%	doneGeneList.txt	Mlf1,Trip11
biological_process	GO:0070887	cellular response to chemical stimulus	9.93e-01	1.00e+00	6	101	1115	8660	5.94%	12.88%	0.54%	1.17%	doneGeneList.txt	Adgrv1,Bbs2,Bbs4,Mkks,Nme8,Spag16
biological_process	GO:0010605	negative regulation of macromolecule metabolic process	9.94e-01	1.00e+00	6	101	1127	8660	5.94%	13.01%	0.53%	1.17%	doneGeneList.txt	Bbs2,Bbs4,Dynlt1b,Glis2,Mkks,Nup62
biological_process	GO:0044093	positive regulation of molecular function	9.94e-01	1.00e+00	1	101	431	8660	0.99%	4.98%	0.23%	1.17%	doneGeneList.txt	Trappc9
biological_process	GO:0009058	biosynthetic process	9.95e-01	1.00e+00	2	101	608	8660	1.98%	7.02%	0.33%	1.17%	doneGeneList.txt	Mlf1,Trip11
biological_process	GO:0048522	positive regulation of cellular process	9.95e-01	1.00e+00	18	101	2451	8660	17.82%	28.30%	0.73%	1.17%	doneGeneList.txt	Adgrv1,Asap1,Bbs4,Ccp110,Cenpj,Dync2h1,Dynlt1b,Fuz,Glis2,Ift172,Ift74,Ift80,Ift88,Intu,Nin,Stx3,Ttbk2,Ttll6
biological_process	GO:0090304	nucleic acid metabolic process	9.95e-01	1.00e+00	1	101	441	8660	0.99%	5.09%	0.23%	1.17%	doneGeneList.txt	Mlf1
biological_process	GO:0048518	positive regulation of biological process	9.96e-01	1.00e+00	21	101	2798	8660	20.79%	32.31%	0.75%	1.17%	doneGeneList.txt	Adgrv1,Asap1,Bbs2,Bbs4,Ccp110,Cenpj,Dync2h1,Dynlt1b,Fuz,Glis2,Ift172,Ift74,Ift80,Ift88,Intu,Mkks,Nin,Stx3,Trappc9,Ttbk2,Ttll6
biological_process	GO:0000122	negative regulation of transcription from RNA polymerase II promoter	9.97e-01	1.00e+00	1	101	470	8660	0.99%	5.43%	0.21%	1.17%	doneGeneList.txt	Glis2
biological_process	GO:0032268	regulation of cellular protein metabolic process	9.97e-01	1.00e+00	4	101	940	8660	3.96%	10.85%	0.43%	1.17%	doneGeneList.txt	Dynlt1b,Fuz,Nup62,Ropn1l
biological_process	GO:0045944	positive regulation of transcription from RNA polymerase II promoter	9.97e-01	1.00e+00	2	101	656	8660	1.98%	7.58%	0.30%	1.17%	doneGeneList.txt	Glis2,Ift74
biological_process	GO:0009892	negative regulation of metabolic process	9.97e-01	1.00e+00	6	101	1210	8660	5.94%	13.97%	0.50%	1.17%	doneGeneList.txt	Bbs2,Bbs4,Dynlt1b,Glis2,Mkks,Nup62
biological_process	GO:0044710	single-organism metabolic process	9.97e-01	1.00e+00	4	101	952	8660	3.96%	10.99%	0.42%	1.17%	doneGeneList.txt	Bbs1,Nphp3,Ocrl,Trip11
biological_process	GO:1901701	cellular response to oxygen-containing compound	9.97e-01	1.00e+00	1	101	493	8660	0.99%	5.69%	0.20%	1.17%	doneGeneList.txt	Nme8
biological_process	GO:0044260	cellular macromolecule metabolic process	9.97e-01	1.00e+00	7	101	1353	8660	6.93%	15.62%	0.52%	1.17%	doneGeneList.txt	Mlf1,Nek2,Nek4,Trip11,Ttbk2,Ttk,Ttll6
biological_process	GO:0033554	cellular response to stress	9.98e-01	1.00e+00	1	101	503	8660	0.99%	5.81%	0.20%	1.17%	doneGeneList.txt	Nme8
biological_process	GO:0032270	positive regulation of cellular protein metabolic process	9.98e-01	1.00e+00	1	101	524	8660	0.99%	6.05%	0.19%	1.17%	doneGeneList.txt	Fuz
biological_process	GO:0071310	cellular response to organic substance	9.98e-01	1.00e+00	3	101	866	8660	2.97%	10.00%	0.35%	1.17%	doneGeneList.txt	Bbs2,Bbs4,Mkks
biological_process	GO:0044238	primary metabolic process	9.98e-01	1.00e+00	12	101	1973	8660	11.88%	22.78%	0.61%	1.17%	doneGeneList.txt	Bbs1,Dync2h1,Ift172,Mlf1,Nek2,Nek4,Nphp3,Ocrl,Trip11,Ttbk2,Ttk,Ttll6
biological_process	GO:0030097	hemopoiesis	9.98e-01	1.00e+00	1	101	532	8660	0.99%	6.14%	0.19%	1.17%	doneGeneList.txt	Mlf1
biological_process	GO:0080134	regulation of response to stress	9.98e-01	1.00e+00	1	101	534	8660	0.99%	6.17%	0.19%	1.17%	doneGeneList.txt	Traf3ip1
biological_process	GO:0006139	nucleobase-containing compound metabolic process	9.99e-01	1.00e+00	1	101	577	8660	0.99%	6.66%	0.17%	1.17%	doneGeneList.txt	Mlf1
biological_process	GO:0051247	positive regulation of protein metabolic process	9.99e-01	1.00e+00	1	101	585	8660	0.99%	6.76%	0.17%	1.17%	doneGeneList.txt	Fuz
biological_process	GO:0048534	hematopoietic or lymphoid organ development	9.99e-01	1.00e+00	1	101	590	8660	0.99%	6.81%	0.17%	1.17%	doneGeneList.txt	Mlf1
biological_process	GO:0071704	organic substance metabolic process	9.99e-01	1.00e+00	13	101	2186	8660	12.87%	25.24%	0.59%	1.17%	doneGeneList.txt	Bbs1,Dync2h1,Ift172,Mlf1,Nek2,Nek4,Nphp3,Nup214,Ocrl,Trip11,Ttbk2,Ttk,Ttll6
biological_process	GO:0042221	response to chemical	9.99e-01	1.00e+00	8	101	1617	8660	7.92%	18.67%	0.49%	1.17%	doneGeneList.txt	Adgrv1,Bbs1,Bbs2,Bbs4,Mkks,Nme8,Spag16,Ttc8
biological_process	GO:1902680	positive regulation of RNA biosynthetic process	9.99e-01	1.00e+00	2	101	797	8660	1.98%	9.20%	0.25%	1.17%	doneGeneList.txt	Glis2,Ift74
biological_process	GO:1903508	positive regulation of nucleic acid-templated transcription	9.99e-01	1.00e+00	2	101	797	8660	1.98%	9.20%	0.25%	1.17%	doneGeneList.txt	Glis2,Ift74
biological_process	GO:0045893	positive regulation of transcription, DNA-templated	9.99e-01	1.00e+00	2	101	797	8660	1.98%	9.20%	0.25%	1.17%	doneGeneList.txt	Glis2,Ift74
biological_process	GO:0002520	immune system development	9.99e-01	1.00e+00	1	101	612	8660	0.99%	7.07%	0.16%	1.17%	doneGeneList.txt	Mlf1
biological_process	GO:0010628	positive regulation of gene expression	9.99e-01	1.00e+00	3	101	974	8660	2.97%	11.25%	0.31%	1.17%	doneGeneList.txt	Fuz,Glis2,Ift74
biological_process	GO:0051254	positive regulation of RNA metabolic process	1.00e+00	1.00e+00	2	101	818	8660	1.98%	9.45%	0.24%	1.17%	doneGeneList.txt	Glis2,Ift74
biological_process	GO:0046483	heterocycle metabolic process	1.00e+00	1.00e+00	1	101	629	8660	0.99%	7.26%	0.16%	1.17%	doneGeneList.txt	Mlf1
biological_process	GO:0045892	negative regulation of transcription, DNA-templated	1.00e+00	1.00e+00	1	101	629	8660	0.99%	7.26%	0.16%	1.17%	doneGeneList.txt	Glis2
biological_process	GO:1903507	negative regulation of nucleic acid-templated transcription	1.00e+00	1.00e+00	1	101	630	8660	0.99%	7.27%	0.16%	1.17%	doneGeneList.txt	Glis2
biological_process	GO:1902679	negative regulation of RNA biosynthetic process	1.00e+00	1.00e+00	1	101	631	8660	0.99%	7.29%	0.16%	1.17%	doneGeneList.txt	Glis2
biological_process	GO:0051253	negative regulation of RNA metabolic process	1.00e+00	1.00e+00	1	101	647	8660	0.99%	7.47%	0.15%	1.17%	doneGeneList.txt	Glis2
biological_process	GO:0006725	cellular aromatic compound metabolic process	1.00e+00	1.00e+00	1	101	665	8660	0.99%	7.68%	0.15%	1.17%	doneGeneList.txt	Mlf1
biological_process	GO:0010557	positive regulation of macromolecule biosynthetic process	1.00e+00	1.00e+00	2	101	880	8660	1.98%	10.16%	0.23%	1.17%	doneGeneList.txt	Glis2,Ift74
biological_process	GO:0008152	metabolic process	1.00e+00	1.00e+00	13	101	2309	8660	12.87%	26.66%	0.56%	1.17%	doneGeneList.txt	Bbs1,Dync2h1,Ift172,Mlf1,Nek2,Nek4,Nphp3,Nup214,Ocrl,Trip11,Ttbk2,Ttk,Ttll6
biological_process	GO:0045935	positive regulation of nucleobase-containing compound metabolic process	1.00e+00	1.00e+00	2	101	885	8660	1.98%	10.22%	0.23%	1.17%	doneGeneList.txt	Glis2,Ift74
biological_process	GO:0045934	negative regulation of nucleobase-containing compound metabolic process	1.00e+00	1.00e+00	1	101	689	8660	0.99%	7.96%	0.15%	1.17%	doneGeneList.txt	Glis2
biological_process	GO:0002682	regulation of immune system process	1.00e+00	1.00e+00	1	101	692	8660	0.99%	7.99%	0.14%	1.17%	doneGeneList.txt	Traf3ip1
biological_process	GO:1901700	response to oxygen-containing compound	1.00e+00	1.00e+00	1	101	701	8660	0.99%	8.09%	0.14%	1.17%	doneGeneList.txt	Nme8
biological_process	GO:0010941	regulation of cell death	1.00e+00	1.00e+00	1	101	714	8660	0.99%	8.24%	0.14%	1.17%	doneGeneList.txt	Rilpl1
biological_process	GO:2000113	negative regulation of cellular macromolecule biosynthetic process	1.00e+00	1.00e+00	1	101	722	8660	0.99%	8.34%	0.14%	1.17%	doneGeneList.txt	Glis2
biological_process	GO:0031324	negative regulation of cellular metabolic process	1.00e+00	1.00e+00	3	101	1089	8660	2.97%	12.58%	0.28%	1.17%	doneGeneList.txt	Dynlt1b,Glis2,Nup62
biological_process	GO:0031328	positive regulation of cellular biosynthetic process	1.00e+00	1.00e+00	2	101	924	8660	1.98%	10.67%	0.22%	1.17%	doneGeneList.txt	Glis2,Ift74
biological_process	GO:0051173	positive regulation of nitrogen compound metabolic process	1.00e+00	1.00e+00	2	101	927	8660	1.98%	10.70%	0.22%	1.17%	doneGeneList.txt	Glis2,Ift74
biological_process	GO:0009891	positive regulation of biosynthetic process	1.00e+00	1.00e+00	2	101	933	8660	1.98%	10.77%	0.21%	1.17%	doneGeneList.txt	Glis2,Ift74
biological_process	GO:0010558	negative regulation of macromolecule biosynthetic process	1.00e+00	1.00e+00	1	101	737	8660	0.99%	8.51%	0.14%	1.17%	doneGeneList.txt	Glis2
biological_process	GO:1901360	organic cyclic compound metabolic process	1.00e+00	1.00e+00	1	101	747	8660	0.99%	8.63%	0.13%	1.17%	doneGeneList.txt	Mlf1
biological_process	GO:0034641	cellular nitrogen compound metabolic process	1.00e+00	1.00e+00	1	101	751	8660	0.99%	8.67%	0.13%	1.17%	doneGeneList.txt	Mlf1
biological_process	GO:0031327	negative regulation of cellular biosynthetic process	1.00e+00	1.00e+00	1	101	764	8660	0.99%	8.82%	0.13%	1.17%	doneGeneList.txt	Glis2
biological_process	GO:0009890	negative regulation of biosynthetic process	1.00e+00	1.00e+00	1	101	773	8660	0.99%	8.93%	0.13%	1.17%	doneGeneList.txt	Glis2
biological_process	GO:0010468	regulation of gene expression	1.00e+00	1.00e+00	9	101	1969	8660	8.91%	22.74%	0.46%	1.17%	doneGeneList.txt	Bbs2,Bbs4,Fuz,Glis2,Ift52,Ift74,Ift88,Mkks,Trappc9
biological_process	GO:0051172	negative regulation of nitrogen compound metabolic process	1.00e+00	1.00e+00	1	101	781	8660	0.99%	9.02%	0.13%	1.17%	doneGeneList.txt	Glis2
biological_process	GO:0010033	response to organic substance	1.00e+00	1.00e+00	3	101	1160	8660	2.97%	13.39%	0.26%	1.17%	doneGeneList.txt	Bbs2,Bbs4,Mkks
biological_process	GO:0044237	cellular metabolic process	1.00e+00	1.00e+00	9	101	2020	8660	8.91%	23.33%	0.45%	1.17%	doneGeneList.txt	Bbs1,Mlf1,Nek2,Nek4,Ocrl,Trip11,Ttbk2,Ttk,Ttll6
biological_process	GO:0002376	immune system process	1.00e+00	1.00e+00	2	101	1061	8660	1.98%	12.25%	0.19%	1.17%	doneGeneList.txt	Mlf1,Rab17
biological_process	GO:0080090	regulation of primary metabolic process	1.00e+00	1.00e+00	12	101	2444	8660	11.88%	28.22%	0.49%	1.17%	doneGeneList.txt	Bbs4,Cep290,Dynlt1b,Fuz,Glis2,Ift52,Ift74,Ift88,Nphp3,Nup62,Ropn1l,Trappc9
biological_process	GO:0006357	regulation of transcription from RNA polymerase II promoter	1.00e+00	1.00e+00	2	101	1091	8660	1.98%	12.60%	0.18%	1.17%	doneGeneList.txt	Glis2,Ift74
biological_process	GO:0006807	nitrogen compound metabolic process	1.00e+00	1.00e+00	1	101	905	8660	0.99%	10.45%	0.11%	1.17%	doneGeneList.txt	Mlf1
biological_process	GO:0019219	regulation of nucleobase-containing compound metabolic process	1.00e+00	1.00e+00	5	101	1605	8660	4.95%	18.53%	0.31%	1.17%	doneGeneList.txt	Cep290,Glis2,Ift74,Nphp3,Trappc9
biological_process	GO:0031325	positive regulation of cellular metabolic process	1.00e+00	1.00e+00	3	101	1379	8660	2.97%	15.92%	0.22%	1.17%	doneGeneList.txt	Fuz,Glis2,Ift74
biological_process	GO:0019222	regulation of metabolic process	1.00e+00	1.00e+00	14	101	2813	8660	13.86%	32.48%	0.50%	1.17%	doneGeneList.txt	Bbs2,Bbs4,Cep290,Dynlt1b,Fuz,Glis2,Ift52,Ift74,Ift88,Mkks,Nphp3,Nup62,Ropn1l,Trappc9
biological_process	GO:0006950	response to stress	1.00e+00	1.00e+00	2	101	1213	8660	1.98%	14.01%	0.16%	1.17%	doneGeneList.txt	Ift88,Nme8
biological_process	GO:0006355	regulation of transcription, DNA-templated	1.00e+00	1.00e+00	3	101	1409	8660	2.97%	16.27%	0.21%	1.17%	doneGeneList.txt	Glis2,Ift74,Trappc9
biological_process	GO:1903506	regulation of nucleic acid-templated transcription	1.00e+00	1.00e+00	3	101	1411	8660	2.97%	16.29%	0.21%	1.17%	doneGeneList.txt	Glis2,Ift74,Trappc9
biological_process	GO:2001141	regulation of RNA biosynthetic process	1.00e+00	1.00e+00	3	101	1412	8660	2.97%	16.30%	0.21%	1.17%	doneGeneList.txt	Glis2,Ift74,Trappc9
biological_process	GO:0060255	regulation of macromolecule metabolic process	1.00e+00	1.00e+00	12	101	2629	8660	11.88%	30.36%	0.46%	1.17%	doneGeneList.txt	Bbs2,Bbs4,Dynlt1b,Fuz,Glis2,Ift52,Ift74,Ift88,Mkks,Nup62,Ropn1l,Trappc9
biological_process	GO:0010604	positive regulation of macromolecule metabolic process	1.00e+00	1.00e+00	3	101	1438	8660	2.97%	16.61%	0.21%	1.17%	doneGeneList.txt	Fuz,Glis2,Ift74
biological_process	GO:0051171	regulation of nitrogen compound metabolic process	1.00e+00	1.00e+00	5	101	1753	8660	4.95%	20.24%	0.29%	1.17%	doneGeneList.txt	Cep290,Glis2,Ift74,Nphp3,Trappc9
biological_process	GO:0051252	regulation of RNA metabolic process	1.00e+00	1.00e+00	3	101	1471	8660	2.97%	16.99%	0.20%	1.17%	doneGeneList.txt	Glis2,Ift74,Trappc9
biological_process	GO:0009893	positive regulation of metabolic process	1.00e+00	1.00e+00	3	101	1512	8660	2.97%	17.46%	0.20%	1.17%	doneGeneList.txt	Fuz,Glis2,Ift74
biological_process	GO:2000112	regulation of cellular macromolecule biosynthetic process	1.00e+00	1.00e+00	3	101	1563	8660	2.97%	18.05%	0.19%	1.17%	doneGeneList.txt	Glis2,Ift74,Trappc9
biological_process	GO:0031323	regulation of cellular metabolic process	1.00e+00	1.00e+00	9	101	2455	8660	8.91%	28.35%	0.37%	1.17%	doneGeneList.txt	Cep290,Dynlt1b,Fuz,Glis2,Ift74,Nphp3,Nup62,Ropn1l,Trappc9
biological_process	GO:0010556	regulation of macromolecule biosynthetic process	1.00e+00	1.00e+00	3	101	1612	8660	2.97%	18.61%	0.19%	1.17%	doneGeneList.txt	Glis2,Ift74,Trappc9
biological_process	GO:0031326	regulation of cellular biosynthetic process	1.00e+00	1.00e+00	3	101	1691	8660	2.97%	19.53%	0.18%	1.17%	doneGeneList.txt	Glis2,Ift74,Trappc9
biological_process	GO:0009889	regulation of biosynthetic process	1.00e+00	1.00e+00	3	101	1719	8660	2.97%	19.85%	0.17%	1.17%	doneGeneList.txt	Glis2,Ift74,Trappc9
biological_process	GO:0008150	biological_process	1.00e+00	1.00e+00	101	101	8660	8660	100.00%	100.00%	1.17%	1.17%	doneGeneList.txt	1810043G02Rik,Adgrv1,Ak8,Arf4,Arl3,Arl6,Asap1,Atxn10,BC027072,Bbs1,Bbs12,Bbs2,Bbs4,Bbs7,Bbs9,Cc2d2a,Ccdc39,Ccp110,Cenpj,Cep131,Cep290,Cep83,Cluap1,Cnga4,Crocc,Dcdc2a,Dnaaf3,Dnah1,Dpcd,Drc1,Dync2h1,Dynlt1b,Dyx1c1,Exoc4,Fuz,Gas8,Glis2,Hspb11,Hydin,Ift122,Ift140,Ift172,Ift20,Ift27,Ift46,Ift52,Ift57,Ift74,Ift80,Ift81,Ift88,Intu,Mak,Mdm1,Mkks,Mks1,Mlf1,Nek2,Nek4,Nin,Nme8,Nphp1,Nphp3,Nphp4,Nup214,Nup62…
cellular_component	GO:0005929	cilium	1.57e-77	3.41e-75	73	103	344	7770	70.87%	4.43%	21.22%	1.33%	doneGeneList.txt	1810043G02Rik,Adgrv1,Ak8,BC027072,Bbs1,Bbs2,Bbs4,Bbs5,Bbs7,Bbs9,Cc2d2a,Cenpj,Cep131,Cep164,Cep290,Cep89,Cluap1,Crocc,Dnah1,Dnah2,Dnali1,Dync2h1,Gas8,Glis2,Hspb11,Hydin,Ift122,Ift140,Ift172,Ift20,Ift22,Ift27,Ift43,Ift46,Ift52,Ift57,Ift74,Ift80,Ift81,Ift88,Mak,Mdm1,Mkks,Mks1,Mlf1,Nin,Nme8,Nphp1,Nphp3,Nphp4,Pcm1,Rilpl1,Rilpl2,Ropn1l,Rp2,Rsph1,Spa17,Spag16,Spag17,Spag6l,Ssna1,Tekt4,Traf3ip1,Ttbk2,Ttc…
cellular_component	GO:0044441	ciliary part	1.35e-60	1.47e-58	58	103	256	7770	56.31%	3.29%	22.66%	1.33%	doneGeneList.txt	1810043G02Rik,Adgrv1,Ak8,BC027072,Bbs1,Bbs2,Bbs4,Bbs5,Bbs7,Bbs9,Cc2d2a,Cenpj,Cep131,Cep164,Cep290,Cep89,Cluap1,Crocc,Dnali1,Dync2h1,Gas8,Hydin,Ift122,Ift140,Ift172,Ift20,Ift27,Ift52,Ift57,Ift81,Ift88,Mak,Mkks,Mks1,Nin,Nme8,Nphp1,Nphp3,Nphp4,Pcm1,Rp2,Rsph1,Spa17,Spag16,Spag17,Spag6l,Ssna1,Tekt4,Traf3ip1,Ttbk2,Ttc26,Ttc8,Tulp1,Tulp3,Ush2a,Wdpcp,Wdr19,Wdr35
cellular_component	GO:0042995	cell projection	2.03e-52	1.47e-50	79	103	941	7770	76.70%	12.11%	8.40%	1.33%	doneGeneList.txt	1810043G02Rik,Adgrv1,Ak8,Asap1,BC027072,Bbs1,Bbs2,Bbs4,Bbs5,Bbs7,Bbs9,Cc2d2a,Cenpj,Cep131,Cep164,Cep290,Cep89,Cluap1,Crocc,Dnah1,Dnah2,Dnali1,Dync2h1,Dynlt1b,Exoc4,Gas8,Glis2,Hspb11,Hydin,Ift122,Ift140,Ift172,Ift20,Ift22,Ift27,Ift43,Ift46,Ift52,Ift57,Ift74,Ift80,Ift81,Ift88,Mak,Mdm1,Mkks,Mks1,Mlf1,Nin,Nme8,Nphp1,Nphp3,Nphp4,Pcm1,Rab17,Rilpl1,Rilpl2,Ropn1l,Rp2,Rsph1,Sept7,Spa17,Spag16,Spag17,Spag6…
cellular_component	GO:0005815	microtubule organizing center	1.23e-50	6.65e-49	45	103	158	7770	43.69%	2.03%	28.48%	1.33%	doneGeneList.txt	1810043G02Rik,Bbs1,Bbs4,Bbs5,Bbs7,Ccp110,Cenpj,Cep131,Cep164,Cep290,Cep83,Cep89,Cluap1,Crocc,Fbf1,Gas8,Hspb11,Ift122,Ift140,Ift20,Ift22,Ift27,Ift46,Ift52,Ift57,Ift74,Ift80,Ift81,Ift88,Mdm1,Mkks,Mks1,Nin,Pcm1,Rilpl1,Rilpl2,Rp2,Sclt1,Ssna1,Traf3ip1,Ttbk2,Ttc26,Ttc30a1,Ush2a,Wdr35
cellular_component	GO:0044463	cell projection part	1.50e-49	6.49e-48	63	103	502	7770	61.17%	6.46%	12.55%	1.33%	doneGeneList.txt	1810043G02Rik,Adgrv1,Ak8,Asap1,BC027072,Bbs1,Bbs2,Bbs4,Bbs5,Bbs7,Bbs9,Cc2d2a,Cenpj,Cep131,Cep164,Cep290,Cep89,Cluap1,Crocc,Dnali1,Dync2h1,Dynlt1b,Exoc4,Gas8,Hydin,Ift122,Ift140,Ift172,Ift20,Ift27,Ift52,Ift57,Ift81,Ift88,Mak,Mkks,Mks1,Nin,Nme8,Nphp1,Nphp3,Nphp4,Pcm1,Rp2,Rsph1,Sept7,Spa17,Spag16,Spag17,Spag6l,Ssna1,Stx3,Tekt4,Traf3ip1,Ttbk2,Ttc26,Ttc8,Tulp1,Tulp3,Ush2a,Wdpcp,Wdr19,Wdr35
cellular_component	GO:0044430	cytoskeletal part	3.93e-48	1.42e-46	60	103	453	7770	58.25%	5.83%	13.25%	1.33%	doneGeneList.txt	1810043G02Rik,Ak8,Asap1,Bbs1,Bbs4,Bbs5,Bbs7,Ccp110,Cenpj,Cep131,Cep164,Cep290,Cep83,Cep89,Cluap1,Crocc,Dnali1,Dync2h1,Fbf1,Gas8,Hspb11,Hydin,Ift122,Ift140,Ift20,Ift22,Ift27,Ift46,Ift52,Ift57,Ift74,Ift80,Ift81,Ift88,Mak,Mdm1,Mkks,Mks1,Nek2,Nin,Pcm1,Rilpl1,Rilpl2,Rp2,Rsph1,Sclt1,Sept7,Spag16,Spag17,Spag6l,Ssna1,Traf3ip1,Ttbk2,Ttc26,Ttc30a1,Tuba1c,Tulp3,Ush2a,Wdpcp,Wdr35
cellular_component	GO:0005856	cytoskeleton	3.10e-43	8.66e-42	60	103	545	7770	58.25%	7.01%	11.01%	1.33%	doneGeneList.txt	1810043G02Rik,Ak8,Asap1,Bbs1,Bbs4,Bbs5,Bbs7,Ccp110,Cenpj,Cep131,Cep164,Cep290,Cep83,Cep89,Cluap1,Crocc,Dnali1,Dync2h1,Fbf1,Gas8,Hspb11,Hydin,Ift122,Ift140,Ift20,Ift22,Ift27,Ift46,Ift52,Ift57,Ift74,Ift80,Ift81,Ift88,Mak,Mdm1,Mkks,Mks1,Nek2,Nin,Pcm1,Rilpl1,Rilpl2,Rp2,Rsph1,Sclt1,Sept7,Spag16,Spag17,Spag6l,Ssna1,Traf3ip1,Ttbk2,Ttc26,Ttc30a1,Tuba1c,Tulp3,Ush2a,Wdpcp,Wdr35
cellular_component	GO:0005813	centrosome	3.19e-43	8.66e-42	37	103	116	7770	35.92%	1.49%	31.90%	1.33%	doneGeneList.txt	Bbs1,Bbs4,Bbs7,Cenpj,Cep131,Cep164,Cep290,Cep83,Cep89,Cluap1,Crocc,Fbf1,Hspb11,Ift20,Ift22,Ift27,Ift46,Ift52,Ift57,Ift74,Ift80,Ift81,Ift88,Mdm1,Mks1,Nin,Pcm1,Rilpl1,Rilpl2,Rp2,Sclt1,Ssna1,Traf3ip1,Ttbk2,Ttc26,Ttc30a1,Wdr35
cellular_component	GO:0030990	intraciliary transport particle	2.74e-41	6.60e-40	24	103	30	7770	23.30%	0.39%	80.00%	1.33%	doneGeneList.txt	Cluap1,Hspb11,Ift122,Ift140,Ift172,Ift20,Ift22,Ift27,Ift43,Ift46,Ift52,Ift57,Ift74,Ift80,Ift81,Ift88,Traf3ip1,Ttc21b,Ttc26,Ttc30a1,Ttc30a2,Ttc30b,Wdr19,Wdr35
cellular_component	GO:0015630	microtubule cytoskeleton	3.29e-41	7.15e-40	48	103	300	7770	46.60%	3.86%	16.00%	1.33%	doneGeneList.txt	1810043G02Rik,Bbs1,Bbs4,Bbs5,Bbs7,Ccp110,Cenpj,Cep131,Cep164,Cep290,Cep83,Cep89,Cluap1,Crocc,Fbf1,Gas8,Hspb11,Ift122,Ift140,Ift20,Ift22,Ift27,Ift46,Ift52,Ift57,Ift74,Ift80,Ift81,Ift88,Mdm1,Mkks,Mks1,Nek2,Nin,Pcm1,Rilpl1,Rilpl2,Rp2,Rsph1,Sclt1,Ssna1,Traf3ip1,Ttbk2,Ttc26,Ttc30a1,Tuba1c,Ush2a,Wdr35
cellular_component	GO:0044422	organelle part	1.07e-33	2.11e-32	84	103	1946	7770	81.55%	25.05%	4.32%	1.33%	doneGeneList.txt	1810043G02Rik,Adgrv1,Ak8,Asap1,BC027072,Bbs1,Bbs2,Bbs4,Bbs5,Bbs7,Bbs9,Cc2d2a,Ccp110,Cenpj,Cep131,Cep164,Cep290,Cep83,Cep89,Cluap1,Crocc,Dnali1,Dync2h1,Fbf1,Gas8,Glis2,Hspb11,Hydin,Ift122,Ift140,Ift172,Ift20,Ift22,Ift27,Ift46,Ift52,Ift57,Ift74,Ift80,Ift81,Ift88,Mak,Mdm1,Mkks,Mks1,Nek2,Nin,Nme8,Nphp1,Nphp3,Nphp4,Nup62,Pcm1,Pomk,Rab17,Rilpl1,Rilpl2,Rp2,Rsph1,Sclt1,Sept7,Spa17,Spag16,Spag17,Spag6l,Ss…
cellular_component	GO:0030992	intraciliary transport particle B	6.26e-33	1.13e-31	18	103	20	7770	17.48%	0.26%	90.00%	1.33%	doneGeneList.txt	Cluap1,Hspb11,Ift172,Ift20,Ift22,Ift27,Ift46,Ift52,Ift57,Ift74,Ift80,Ift81,Ift88,Traf3ip1,Ttc26,Ttc30a1,Ttc30a2,Ttc30b
cellular_component	GO:0043232	intracellular non-membrane-bounded organelle	4.52e-27	7.01e-26	62	103	1123	7770	60.19%	14.45%	5.52%	1.33%	doneGeneList.txt	1810043G02Rik,Ak8,Asap1,Bbs1,Bbs4,Bbs5,Bbs7,Ccp110,Cenpj,Cep131,Cep164,Cep290,Cep83,Cep89,Cluap1,Crocc,Dnali1,Dync2h1,Fbf1,Gas8,Hspb11,Hydin,Ift122,Ift140,Ift20,Ift22,Ift27,Ift46,Ift52,Ift57,Ift74,Ift80,Ift81,Ift88,Mak,Mdm1,Mkks,Mks1,Nek2,Nin,Pcm1,Rilpl1,Rilpl2,Rp2,Rsph1,Sclt1,Sept7,Spag16,Spag17,Spag6l,Ssna1,Traf3ip1,Ttbk2,Ttc21b,Ttc26,Ttc30a1,Ttk,Tuba1c,Tulp3,Ush2a,Wdpcp,Wdr35
cellular_component	GO:0043228	non-membrane-bounded organelle	4.52e-27	7.01e-26	62	103	1123	7770	60.19%	14.45%	5.52%	1.33%	doneGeneList.txt	1810043G02Rik,Ak8,Asap1,Bbs1,Bbs4,Bbs5,Bbs7,Ccp110,Cenpj,Cep131,Cep164,Cep290,Cep83,Cep89,Cluap1,Crocc,Dnali1,Dync2h1,Fbf1,Gas8,Hspb11,Hydin,Ift122,Ift140,Ift20,Ift22,Ift27,Ift46,Ift52,Ift57,Ift74,Ift80,Ift81,Ift88,Mak,Mdm1,Mkks,Mks1,Nek2,Nin,Pcm1,Rilpl1,Rilpl2,Rp2,Rsph1,Sclt1,Sept7,Spag16,Spag17,Spag6l,Ssna1,Traf3ip1,Ttbk2,Ttc21b,Ttc26,Ttc30a1,Ttk,Tuba1c,Tulp3,Ush2a,Wdpcp,Wdr35
cellular_component	GO:0031514	motile cilium	1.71e-25	2.48e-24	25	103	104	7770	24.27%	1.34%	24.04%	1.33%	doneGeneList.txt	Ak8,Bbs1,Bbs2,Bbs4,Cep89,Dnah1,Dnah2,Dync2h1,Gas8,Ift172,Ift20,Ift27,Ift46,Ift81,Ift88,Mak,Mkks,Mlf1,Nme8,Ropn1l,Rsph1,Spa17,Spag6l,Tekt4,Wdr19
cellular_component	GO:0035869	ciliary transition zone	1.41e-24	1.91e-23	20	103	55	7770	19.42%	0.71%	36.36%	1.33%	doneGeneList.txt	1810043G02Rik,Adgrv1,Bbs4,Cc2d2a,Cep131,Cep290,Ift122,Ift140,Ift20,Ift52,Ift57,Ift88,Mak,Mks1,Nphp1,Nphp4,Ttbk2,Ttc8,Ush2a,Wdr19
cellular_component	GO:0044450	microtubule organizing center part	3.09e-23	3.94e-22	19	103	53	7770	18.45%	0.68%	35.85%	1.33%	doneGeneList.txt	Bbs4,Cenpj,Cep131,Cep164,Cep290,Cep83,Cep89,Crocc,Fbf1,Ift20,Ift52,Ift88,Mdm1,Mks1,Nin,Pcm1,Rp2,Sclt1,Ttbk2
cellular_component	GO:0097730	non-motile cilium	1.14e-22	1.37e-21	23	103	103	7770	22.33%	1.33%	22.33%	1.33%	doneGeneList.txt	1810043G02Rik,Adgrv1,BC027072,Bbs4,Bbs7,Cep290,Glis2,Ift122,Ift140,Ift20,Ift52,Ift57,Ift88,Mak,Mdm1,Mkks,Mlf1,Nphp1,Nphp4,Ttc8,Tulp1,Ush2a,Wdr19
cellular_component	GO:0044446	intracellular organelle part	1.20e-22	1.37e-21	69	103	1717	7770	66.99%	22.10%	4.02%	1.33%	doneGeneList.txt	1810043G02Rik,Ak8,Asap1,Bbs1,Bbs4,Bbs5,Bbs7,Ccp110,Cenpj,Cep131,Cep164,Cep290,Cep83,Cep89,Cluap1,Crocc,Dnali1,Dync2h1,Fbf1,Gas8,Glis2,Hspb11,Hydin,Ift122,Ift140,Ift20,Ift22,Ift27,Ift46,Ift52,Ift57,Ift74,Ift80,Ift81,Ift88,Mak,Mdm1,Mkks,Mks1,Nek2,Nin,Nup62,Pcm1,Pomk,Rab17,Rilpl1,Rilpl2,Rp2,Rsph1,Sclt1,Sept7,Spag16,Spag17,Spag6l,Ssna1,Stx3,Traf3ip1,Trappc3,Trip11,Ttbk2,Ttc21b,Ttc26,Ttc30a1,Ttk,Tuba1…
cellular_component	GO:0005930	axoneme	4.35e-22	4.49e-21	18	103	50	7770	17.48%	0.64%	36.00%	1.33%	doneGeneList.txt	Ak8,Bbs5,Bbs7,Cluap1,Dnali1,Dync2h1,Hydin,Ift140,Ift57,Ift88,Mak,Spag16,Spag17,Spag6l,Traf3ip1,Tulp3,Wdpcp,Wdr35
cellular_component	GO:0097014	ciliary plasm	4.35e-22	4.49e-21	18	103	50	7770	17.48%	0.64%	36.00%	1.33%	doneGeneList.txt	Ak8,Bbs5,Bbs7,Cluap1,Dnali1,Dync2h1,Hydin,Ift140,Ift57,Ift88,Mak,Spag16,Spag17,Spag6l,Traf3ip1,Tulp3,Wdpcp,Wdr35
cellular_component	GO:0032391	photoreceptor connecting cilium	1.60e-21	1.58e-20	16	103	36	7770	15.53%	0.46%	44.44%	1.33%	doneGeneList.txt	1810043G02Rik,Adgrv1,Bbs4,Cep290,Ift122,Ift140,Ift20,Ift52,Ift57,Ift88,Mak,Nphp1,Nphp4,Ttc8,Ush2a,Wdr19
cellular_component	GO:0036064	ciliary basal body	2.02e-21	1.90e-20	19	103	64	7770	18.45%	0.82%	29.69%	1.33%	doneGeneList.txt	1810043G02Rik,Bbs5,Bbs7,Cenpj,Gas8,Ift122,Ift140,Ift20,Ift57,Ift88,Mkks,Pcm1,Rp2,Ssna1,Traf3ip1,Ttbk2,Ttc26,Ush2a,Wdr35
cellular_component	GO:0005814	centriole	3.41e-20	3.09e-19	16	103	42	7770	15.53%	0.54%	38.10%	1.33%	doneGeneList.txt	Cenpj,Cep164,Cep83,Cep89,Crocc,Fbf1,Ift20,Ift52,Ift88,Mdm1,Mks1,Nin,Pcm1,Rp2,Sclt1,Ttbk2
cellular_component	GO:0097731	9+0 non-motile cilium	3.78e-19	3.16e-18	19	103	82	7770	18.45%	1.06%	23.17%	1.33%	doneGeneList.txt	1810043G02Rik,Adgrv1,BC027072,Bbs4,Bbs7,Cep290,Ift122,Ift140,Ift20,Ift52,Ift57,Ift88,Mak,Nphp1,Nphp4,Ttc8,Tulp1,Ush2a,Wdr19
cellular_component	GO:0097733	photoreceptor cell cilium	3.78e-19	3.16e-18	19	103	82	7770	18.45%	1.06%	23.17%	1.33%	doneGeneList.txt	1810043G02Rik,Adgrv1,BC027072,Bbs4,Bbs7,Cep290,Ift122,Ift140,Ift20,Ift52,Ift57,Ift88,Mak,Nphp1,Nphp4,Ttc8,Tulp1,Ush2a,Wdr19
cellular_component	GO:0043234	protein complex	4.39e-18	3.53e-17	46	103	867	7770	44.66%	11.16%	5.31%	1.33%	doneGeneList.txt	Adgrv1,Asap1,Bbs1,Bbs2,Bbs4,Bbs5,Bbs7,Bbs9,Cc2d2a,Cep164,Cep290,Cep89,Cluap1,Hspb11,Ift122,Ift140,Ift172,Ift20,Ift22,Ift27,Ift43,Ift46,Ift52,Ift57,Ift74,Ift80,Ift81,Ift88,Mks1,Nin,Nup62,Pdzd7,Sept7,Stx3,Traf3ip1,Trappc3,Ttc21b,Ttc26,Ttc30a1,Ttc30a2,Ttc30b,Ttc8,Ttk,Ush2a,Wdr19,Wdr35
cellular_component	GO:0034464	BBSome	5.86e-14	4.54e-13	7	103	7	7770	6.80%	0.09%	100.00%	1.33%	doneGeneList.txt	Bbs1,Bbs2,Bbs4,Bbs5,Bbs7,Bbs9,Ttc8
cellular_component	GO:0030991	intraciliary transport particle A	4.69e-12	3.51e-11	6	103	6	7770	5.83%	0.08%	100.00%	1.33%	doneGeneList.txt	Ift122,Ift140,Ift43,Ttc21b,Wdr19,Wdr35
cellular_component	GO:0097546	ciliary base	8.54e-12	6.18e-11	8	103	16	7770	7.77%	0.21%	50.00%	1.33%	doneGeneList.txt	Cluap1,Ift122,Ift20,Ift52,Ift88,Nphp1,Nphp3,Nphp4
cellular_component	GO:0044447	axoneme part	3.25e-11	2.27e-10	6	103	7	7770	5.83%	0.09%	85.71%	1.33%	doneGeneList.txt	Hydin,Ift88,Spag16,Spag17,Spag6l,Wdpcp
cellular_component	GO:0097729	9+2 motile cilium	5.36e-10	3.45e-09	11	103	64	7770	10.68%	0.82%	17.19%	1.33%	doneGeneList.txt	Ak8,Dnah1,Gas8,Ift172,Ift27,Ift81,Nme8,Rsph1,Spa17,Spag6l,Tekt4
cellular_component	GO:0036126	sperm flagellum	5.36e-10	3.45e-09	11	103	64	7770	10.68%	0.82%	17.19%	1.33%	doneGeneList.txt	Ak8,Dnah1,Gas8,Ift172,Ift27,Ift81,Nme8,Rsph1,Spa17,Spag6l,Tekt4
cellular_component	GO:0097458	neuron part	5.40e-10	3.45e-09	30	103	648	7770	29.13%	8.34%	4.63%	1.33%	doneGeneList.txt	1810043G02Rik,Adgrv1,Asap1,BC027072,Bbs2,Bbs4,Bbs7,Cep290,Crocc,Dynlt1b,Exoc4,Ift122,Ift140,Ift20,Ift52,Ift57,Ift88,Mak,Mkks,Nin,Nphp1,Nphp4,Pdzd7,Rab17,Sept7,Stx3,Ttc8,Tulp1,Ush2a,Wdr19
cellular_component	GO:0032991	macromolecular complex	1.77e-09	1.09e-08	46	103	1474	7770	44.66%	18.97%	3.12%	1.33%	doneGeneList.txt	Adgrv1,Asap1,Bbs1,Bbs2,Bbs4,Bbs5,Bbs7,Bbs9,Cc2d2a,Cep164,Cep290,Cep89,Cluap1,Hspb11,Ift122,Ift140,Ift172,Ift20,Ift22,Ift27,Ift43,Ift46,Ift52,Ift57,Ift74,Ift80,Ift81,Ift88,Mks1,Nin,Nup62,Pdzd7,Sept7,Stx3,Traf3ip1,Trappc3,Ttc21b,Ttc26,Ttc30a1,Ttc30a2,Ttc30b,Ttc8,Ttk,Ush2a,Wdr19,Wdr35
cellular_component	GO:0097223	sperm part	3.15e-09	1.90e-08	14	103	139	7770	13.59%	1.79%	10.07%	1.33%	doneGeneList.txt	Ak8,Cep131,Dnah1,Gas8,Ift172,Ift27,Ift81,Ift88,Nme8,Rsph1,Spa17,Spag6l,Tekt4,Trip11
cellular_component	GO:0043226	organelle	4.61e-09	2.70e-08	92	103	4982	7770	89.32%	64.12%	1.85%	1.33%	doneGeneList.txt	1810043G02Rik,Adgrv1,Ak8,Arf4,Asap1,BC027072,Bbs1,Bbs2,Bbs4,Bbs5,Bbs7,Bbs9,Cc2d2a,Ccp110,Cenpj,Cep131,Cep164,Cep290,Cep83,Cep89,Cluap1,Crocc,Dnah1,Dnah2,Dnali1,Dync2h1,Dynlt1b,Fbf1,Gas8,Glis2,Hspb11,Hydin,Ift122,Ift140,Ift172,Ift20,Ift22,Ift27,Ift43,Ift46,Ift52,Ift57,Ift74,Ift80,Ift81,Ift88,Jade1,Mak,Mdm1,Mkks,Mks1,Mlf1,Nek2,Nin,Nme8,Nphp1,Nphp3,Nphp4,Nup62,Pcm1,Pomk,Rab17,Rilpl1,Rilpl2,Ropn1l,Rp…
cellular_component	GO:0097228	sperm principal piece	8.48e-09	4.84e-08	7	103	22	7770	6.80%	0.28%	31.82%	1.33%	doneGeneList.txt	Ift172,Ift27,Ift81,Nme8,Spa17,Spag6l,Tekt4
cellular_component	GO:1990716	axonemal central apparatus	2.91e-08	1.62e-07	4	103	4	7770	3.88%	0.05%	100.00%	1.33%	doneGeneList.txt	Hydin,Spag16,Spag17,Spag6l
cellular_component	GO:0001750	photoreceptor outer segment	5.27e-07	2.86e-06	8	103	55	7770	7.77%	0.71%	14.55%	1.33%	doneGeneList.txt	BC027072,Bbs4,Bbs7,Cep290,Ift140,Ift20,Mak,Tulp1
cellular_component	GO:0001917	photoreceptor inner segment	1.11e-06	5.86e-06	6	103	27	7770	5.83%	0.35%	22.22%	1.33%	doneGeneList.txt	BC027072,Bbs4,Crocc,Dynlt1b,Tulp1,Ush2a
cellular_component	GO:0032421	stereocilium bundle	2.76e-06	1.43e-05	7	103	48	7770	6.80%	0.62%	14.58%	1.33%	doneGeneList.txt	Adgrv1,Bbs2,Ift20,Ift88,Mkks,Pdzd7,Ush2a
cellular_component	GO:0034451	centriolar satellite	3.49e-06	1.72e-05	4	103	9	7770	3.88%	0.12%	44.44%	1.33%	doneGeneList.txt	Bbs4,Cep131,Cep290,Pcm1
cellular_component	GO:0097542	ciliary tip	3.49e-06	1.72e-05	4	103	9	7770	3.88%	0.12%	44.44%	1.33%	doneGeneList.txt	Cluap1,Ift52,Ift88,Mak
cellular_component	GO:1990696	USH2 complex	8.96e-06	4.32e-05	3	103	4	7770	2.91%	0.05%	75.00%	1.33%	doneGeneList.txt	Adgrv1,Pdzd7,Ush2a
cellular_component	GO:0002141	stereocilia ankle link	2.22e-05	1.02e-04	3	103	5	7770	2.91%	0.06%	60.00%	1.33%	doneGeneList.txt	Adgrv1,Pdzd7,Ush2a
cellular_component	GO:0002139	stereocilia coupling link	2.22e-05	1.02e-04	3	103	5	7770	2.91%	0.06%	60.00%	1.33%	doneGeneList.txt	Adgrv1,Pdzd7,Ush2a
cellular_component	GO:1990075	periciliary membrane compartment	4.40e-05	1.99e-04	3	103	6	7770	2.91%	0.08%	50.00%	1.33%	doneGeneList.txt	Adgrv1,Rp2,Ush2a
cellular_component	GO:0097225	sperm midpiece	6.07e-05	2.69e-04	4	103	17	7770	3.88%	0.22%	23.53%	1.33%	doneGeneList.txt	Ift172,Ift27,Ift81,Tekt4
cellular_component	GO:0097539	ciliary transition fiber	7.62e-05	3.31e-04	3	103	7	7770	2.91%	0.09%	42.86%	1.33%	doneGeneList.txt	Cep164,Cep89,Nin
cellular_component	GO:0044292	dendrite terminus	1.21e-04	5.14e-04	3	103	8	7770	2.91%	0.10%	37.50%	1.33%	doneGeneList.txt	Ift20,Ift52,Ift57
cellular_component	GO:0097541	axonemal basal plate	1.74e-04	6.95e-04	2	103	2	7770	1.94%	0.03%	100.00%	1.33%	doneGeneList.txt	Ift88,Wdpcp
cellular_component	GO:1902636	kinociliary basal body	1.74e-04	6.95e-04	2	103	2	7770	1.94%	0.03%	100.00%	1.33%	doneGeneList.txt	Ift20,Mkks
cellular_component	GO:0097598	sperm cytoplasmic droplet	1.74e-04	6.95e-04	2	103	2	7770	1.94%	0.03%	100.00%	1.33%	doneGeneList.txt	Ift172,Nme8
cellular_component	GO:0097732	9+2 non-motile cilium	1.79e-04	6.95e-04	3	103	9	7770	2.91%	0.12%	33.33%	1.33%	doneGeneList.txt	Ift20,Ift88,Mkks
cellular_component	GO:0060091	kinocilium	1.79e-04	6.95e-04	3	103	9	7770	2.91%	0.12%	33.33%	1.33%	doneGeneList.txt	Ift20,Ift88,Mkks
cellular_component	GO:0036038	MKS complex	5.87e-04	2.24e-03	3	103	13	7770	2.91%	0.17%	23.08%	1.33%	doneGeneList.txt	Cc2d2a,Cep290,Mks1
cellular_component	GO:0098862	cluster of actin-based cell projections	1.02e-03	3.77e-03	7	103	120	7770	6.80%	1.54%	5.83%	1.33%	doneGeneList.txt	Adgrv1,Bbs2,Ift20,Ift88,Mkks,Pdzd7,Ush2a
cellular_component	GO:0002142	stereocilia ankle link complex	1.03e-03	3.77e-03	2	103	4	7770	1.94%	0.05%	50.00%	1.33%	doneGeneList.txt	Adgrv1,Ush2a
cellular_component	GO:0097470	ribbon synapse	1.70e-03	6.13e-03	2	103	5	7770	1.94%	0.06%	40.00%	1.33%	doneGeneList.txt	Nphp4,Stx3
cellular_component	GO:0044464	cell part	6.79e-03	2.41e-02	100	103	7005	7770	97.09%	90.15%	1.43%	1.33%	doneGeneList.txt	1810043G02Rik,Adgrv1,Ak8,Arf4,Arl6,Asap1,BC027072,Bbs1,Bbs2,Bbs4,Bbs5,Bbs7,Bbs9,Cc2d2a,Ccp110,Cenpj,Cep131,Cep164,Cep290,Cep83,Cep89,Cluap1,Crocc,Dnah1,Dnah2,Dnaic2,Dnali1,Dync2h1,Dynlt1b,Dyx1c1,Exoc4,Fbf1,Gas8,Glis2,Hspb11,Hydin,Ift122,Ift140,Ift172,Ift20,Ift22,Ift27,Ift43,Ift46,Ift52,Ift57,Ift74,Ift80,Ift81,Ift88,Intu,Jade1,Mak,Mdm1,Mkks,Mks1,Mlf1,Nek2,Nek4,Nin,Nme8,Nphp1,Nphp3,Nphp4,Nup62,Pcm1…
cellular_component	GO:0030425	dendrite	7.23e-03	2.53e-02	7	103	170	7770	6.80%	2.19%	4.12%	1.33%	doneGeneList.txt	Asap1,Ift20,Ift52,Ift57,Nin,Rab17,Stx3
cellular_component	GO:0005623	cell	7.65e-03	2.63e-02	100	103	7016	7770	97.09%	90.30%	1.43%	1.33%	doneGeneList.txt	1810043G02Rik,Adgrv1,Ak8,Arf4,Arl6,Asap1,BC027072,Bbs1,Bbs2,Bbs4,Bbs5,Bbs7,Bbs9,Cc2d2a,Ccp110,Cenpj,Cep131,Cep164,Cep290,Cep83,Cep89,Cluap1,Crocc,Dnah1,Dnah2,Dnaic2,Dnali1,Dync2h1,Dynlt1b,Dyx1c1,Exoc4,Fbf1,Gas8,Glis2,Hspb11,Hydin,Ift122,Ift140,Ift172,Ift20,Ift22,Ift27,Ift43,Ift46,Ift52,Ift57,Ift74,Ift80,Ift81,Ift88,Intu,Jade1,Mak,Mdm1,Mkks,Mks1,Mlf1,Nek2,Nek4,Nin,Nme8,Nphp1,Nphp3,Nphp4,Nup62,Pcm1…
cellular_component	GO:0098858	actin-based cell projection	8.03e-03	2.72e-02	5	103	94	7770	4.85%	1.21%	5.32%	1.33%	doneGeneList.txt	Bbs2,Dnali1,Exoc4,Ift20,Ush2a
cellular_component	GO:0043229	intracellular organelle	8.21e-03	2.74e-02	75	103	4747	7770	72.82%	61.09%	1.58%	1.33%	doneGeneList.txt	1810043G02Rik,Ak8,Arf4,Asap1,Bbs1,Bbs4,Bbs5,Bbs7,Ccp110,Cenpj,Cep131,Cep164,Cep290,Cep83,Cep89,Cluap1,Crocc,Dnali1,Dync2h1,Dynlt1b,Fbf1,Gas8,Glis2,Hspb11,Hydin,Ift122,Ift140,Ift172,Ift20,Ift22,Ift27,Ift46,Ift52,Ift57,Ift74,Ift80,Ift81,Ift88,Jade1,Mak,Mdm1,Mkks,Mks1,Mlf1,Nek2,Nin,Nme8,Nup62,Pcm1,Pomk,Rab17,Rilpl1,Rilpl2,Rp2,Rsph1,Sclt1,Sept7,Spag16,Spag17,Spag6l,Ssna1,Stx3,Traf3ip1,Trappc3,Trip11,…
cellular_component	GO:0030667	secretory granule membrane	9.25e-03	3.04e-02	3	103	33	7770	2.91%	0.42%	9.09%	1.33%	doneGeneList.txt	Ift88,Stx3,Trip11
cellular_component	GO:0005902	microvillus	1.00e-02	3.25e-02	3	103	34	7770	2.91%	0.44%	8.82%	1.33%	doneGeneList.txt	Bbs2,Exoc4,Ift20
cellular_component	GO:0045177	apical part of cell	1.06e-02	3.39e-02	7	103	183	7770	6.80%	2.36%	3.83%	1.33%	doneGeneList.txt	Dync2h1,Ift88,Nin,Pcm1,Rab17,Stx3,Ush2a
cellular_component	GO:0043679	axon terminus	1.09e-02	3.42e-02	3	103	35	7770	2.91%	0.45%	8.57%	1.33%	doneGeneList.txt	Sept7,Stx3,Tulp1
cellular_component	GO:0032420	stereocilium	1.27e-02	3.84e-02	3	103	37	7770	2.91%	0.48%	8.11%	1.33%	doneGeneList.txt	Bbs2,Ift20,Ush2a
cellular_component	GO:1990718	axonemal central pair projection	1.33e-02	3.84e-02	1	103	1	7770	0.97%	0.01%	100.00%	1.33%	doneGeneList.txt	Hydin
cellular_component	GO:1990796	photoreceptor cell terminal bouton	1.33e-02	3.84e-02	1	103	1	7770	0.97%	0.01%	100.00%	1.33%	doneGeneList.txt	Stx3
cellular_component	GO:0031105	septin complex	1.33e-02	3.84e-02	1	103	1	7770	0.97%	0.01%	100.00%	1.33%	doneGeneList.txt	Sept7
cellular_component	GO:0032160	septin filament array	1.33e-02	3.84e-02	1	103	1	7770	0.97%	0.01%	100.00%	1.33%	doneGeneList.txt	Sept7
cellular_component	GO:0060171	stereocilium membrane	1.33e-02	3.84e-02	1	103	1	7770	0.97%	0.01%	100.00%	1.33%	doneGeneList.txt	Ush2a
cellular_component	GO:0044424	intracellular part	1.70e-02	4.84e-02	85	103	5682	7770	82.52%	73.13%	1.50%	1.33%	doneGeneList.txt	1810043G02Rik,Adgrv1,Ak8,Arf4,Arl6,Asap1,Bbs1,Bbs4,Bbs5,Bbs7,Ccp110,Cenpj,Cep131,Cep164,Cep290,Cep83,Cep89,Cluap1,Crocc,Dnali1,Dync2h1,Dynlt1b,Dyx1c1,Fbf1,Gas8,Glis2,Hspb11,Hydin,Ift122,Ift140,Ift172,Ift20,Ift22,Ift27,Ift46,Ift52,Ift57,Ift74,Ift80,Ift81,Ift88,Intu,Jade1,Mak,Mdm1,Mkks,Mks1,Mlf1,Nek2,Nek4,Nin,Nme8,Nphp1,Nphp4,Nup62,Pcm1,Pomk,Rab17,Rilpl1,Rilpl2,Rp2,Rsph1,Sclt1,Sept7,Spa17,Spag16,Sp…
cellular_component	GO:0044306	neuron projection terminus	2.02e-02	5.70e-02	3	103	44	7770	2.91%	0.57%	6.82%	1.33%	doneGeneList.txt	Sept7,Stx3,Tulp1
cellular_component	GO:0005622	intracellular	2.46e-02	6.85e-02	85	103	5736	7770	82.52%	73.82%	1.48%	1.33%	doneGeneList.txt	1810043G02Rik,Adgrv1,Ak8,Arf4,Arl6,Asap1,Bbs1,Bbs4,Bbs5,Bbs7,Ccp110,Cenpj,Cep131,Cep164,Cep290,Cep83,Cep89,Cluap1,Crocc,Dnali1,Dync2h1,Dynlt1b,Dyx1c1,Fbf1,Gas8,Glis2,Hspb11,Hydin,Ift122,Ift140,Ift172,Ift20,Ift22,Ift27,Ift46,Ift52,Ift57,Ift74,Ift80,Ift81,Ift88,Intu,Jade1,Mak,Mdm1,Mkks,Mks1,Mlf1,Nek2,Nek4,Nin,Nme8,Nphp1,Nphp4,Nup62,Pcm1,Pomk,Rab17,Rilpl1,Rilpl2,Rp2,Rsph1,Sclt1,Sept7,Spa17,Spag16,Sp…
cellular_component	GO:0005940	septin ring	2.63e-02	7.23e-02	1	103	2	7770	0.97%	0.03%	50.00%	1.33%	doneGeneList.txt	Sept7
cellular_component	GO:0005874	microtubule	2.68e-02	7.23e-02	3	103	49	7770	2.91%	0.63%	6.12%	1.33%	doneGeneList.txt	Gas8,Nin,Tuba1c
cellular_component	GO:0043005	neuron projection	2.70e-02	7.23e-02	11	103	431	7770	10.68%	5.55%	2.55%	1.33%	doneGeneList.txt	Asap1,Dynlt1b,Exoc4,Ift20,Ift52,Ift57,Nin,Rab17,Sept7,Stx3,Tulp1
cellular_component	GO:0002080	acrosomal membrane	2.83e-02	7.49e-02	2	103	20	7770	1.94%	0.26%	10.00%	1.33%	doneGeneList.txt	Ift88,Trip11
cellular_component	GO:0042470	melanosome	3.10e-02	8.01e-02	2	103	21	7770	1.94%	0.27%	9.52%	1.33%	doneGeneList.txt	Rab17,Stx3
cellular_component	GO:0048770	pigment granule	3.10e-02	8.01e-02	2	103	21	7770	1.94%	0.27%	9.52%	1.33%	doneGeneList.txt	Rab17,Stx3
cellular_component	GO:0000922	spindle pole	3.38e-02	8.64e-02	2	103	22	7770	1.94%	0.28%	9.09%	1.33%	doneGeneList.txt	Nek2,Nin
cellular_component	GO:0030426	growth cone	3.61e-02	9.11e-02	3	103	55	7770	2.91%	0.71%	5.45%	1.33%	doneGeneList.txt	Dynlt1b,Exoc4,Nin
cellular_component	GO:0097543	ciliary inversin compartment	3.92e-02	9.64e-02	1	103	3	7770	0.97%	0.04%	33.33%	1.33%	doneGeneList.txt	Nphp3
cellular_component	GO:0036449	microtubule minus-end	3.92e-02	9.64e-02	1	103	3	7770	0.97%	0.04%	33.33%	1.33%	doneGeneList.txt	Nin
cellular_component	GO:0030427	site of polarized growth	3.95e-02	9.64e-02	3	103	57	7770	2.91%	0.73%	5.26%	1.33%	doneGeneList.txt	Dynlt1b,Exoc4,Nin
cellular_component	GO:0005794	Golgi apparatus	4.78e-02	1.15e-01	7	103	250	7770	6.80%	3.22%	2.80%	1.33%	doneGeneList.txt	Arf4,Dynlt1b,Gas8,Ift20,Ift57,Rp2,Trappc3
cellular_component	GO:0032156	septin cytoskeleton	5.20e-02	1.24e-01	1	103	4	7770	0.97%	0.05%	25.00%	1.33%	doneGeneList.txt	Sept7
cellular_component	GO:0044433	cytoplasmic vesicle part	6.44e-02	1.47e-01	4	103	114	7770	3.88%	1.47%	3.51%	1.33%	doneGeneList.txt	Ift88,Rab17,Stx3,Trip11
cellular_component	GO:0030008	TRAPP complex	6.46e-02	1.47e-01	1	103	5	7770	0.97%	0.06%	20.00%	1.33%	doneGeneList.txt	Trappc3
cellular_component	GO:0032584	growth cone membrane	6.46e-02	1.47e-01	1	103	5	7770	0.97%	0.06%	20.00%	1.33%	doneGeneList.txt	Exoc4
cellular_component	GO:0097431	mitotic spindle pole	6.46e-02	1.47e-01	1	103	5	7770	0.97%	0.06%	20.00%	1.33%	doneGeneList.txt	Nin
cellular_component	GO:0005819	spindle	6.55e-02	1.48e-01	3	103	70	7770	2.91%	0.90%	4.29%	1.33%	doneGeneList.txt	Nek2,Nin,Rsph1
cellular_component	GO:0036477	somatodendritic compartment	6.78e-02	1.52e-01	7	103	271	7770	6.80%	3.49%	2.58%	1.33%	doneGeneList.txt	Asap1,Ift20,Ift52,Ift57,Nin,Rab17,Stx3
cellular_component	GO:0090723	growth cone part	7.70e-02	1.67e-01	1	103	6	7770	0.97%	0.08%	16.67%	1.33%	doneGeneList.txt	Exoc4
cellular_component	GO:0035748	myelin sheath abaxonal region	7.70e-02	1.67e-01	1	103	6	7770	0.97%	0.08%	16.67%	1.33%	doneGeneList.txt	Exoc4
cellular_component	GO:0001520	outer dense fiber	7.70e-02	1.67e-01	1	103	6	7770	0.97%	0.08%	16.67%	1.33%	doneGeneList.txt	Rsph1
cellular_component	GO:0030659	cytoplasmic vesicle membrane	8.20e-02	1.76e-01	3	103	77	7770	2.91%	0.99%	3.90%	1.33%	doneGeneList.txt	Ift88,Stx3,Trip11
cellular_component	GO:0099513	polymeric cytoskeletal fiber	8.59e-02	1.83e-01	4	103	126	7770	3.88%	1.62%	3.17%	1.33%	doneGeneList.txt	Gas8,Nin,Rsph1,Tuba1c
cellular_component	GO:0002177	manchette	8.92e-02	1.86e-01	1	103	7	7770	0.97%	0.09%	14.29%	1.33%	doneGeneList.txt	Cep131
cellular_component	GO:0042589	zymogen granule membrane	8.92e-02	1.86e-01	1	103	7	7770	0.97%	0.09%	14.29%	1.33%	doneGeneList.txt	Stx3
cellular_component	GO:0001669	acrosomal vesicle	9.48e-02	1.96e-01	3	103	82	7770	2.91%	1.06%	3.66%	1.33%	doneGeneList.txt	Cep131,Ift88,Trip11
cellular_component	GO:0005643	nuclear pore	1.01e-01	2.07e-01	1	103	8	7770	0.97%	0.10%	12.50%	1.33%	doneGeneList.txt	Nup62
cellular_component	GO:0035253	ciliary rootlet	1.13e-01	2.25e-01	1	103	9	7770	0.97%	0.12%	11.11%	1.33%	doneGeneList.txt	Crocc
cellular_component	GO:0055038	recycling endosome membrane	1.13e-01	2.25e-01	1	103	9	7770	0.97%	0.12%	11.11%	1.33%	doneGeneList.txt	Rab17
cellular_component	GO:0042588	zymogen granule	1.13e-01	2.25e-01	1	103	9	7770	0.97%	0.12%	11.11%	1.33%	doneGeneList.txt	Stx3
cellular_component	GO:0012506	vesicle membrane	1.17e-01	2.30e-01	3	103	90	7770	2.91%	1.16%	3.33%	1.33%	doneGeneList.txt	Ift88,Stx3,Trip11
cellular_component	GO:0030141	secretory granule	1.19e-01	2.33e-01	4	103	142	7770	3.88%	1.83%	2.82%	1.33%	doneGeneList.txt	Cep131,Ift88,Stx3,Trip11
cellular_component	GO:0000242	pericentriolar material	1.25e-01	2.42e-01	1	103	10	7770	0.97%	0.13%	10.00%	1.33%	doneGeneList.txt	Pcm1
cellular_component	GO:0044295	axonal growth cone	1.37e-01	2.60e-01	1	103	11	7770	0.97%	0.14%	9.09%	1.33%	doneGeneList.txt	Nin
cellular_component	GO:0072687	meiotic spindle	1.37e-01	2.60e-01	1	103	11	7770	0.97%	0.14%	9.09%	1.33%	doneGeneList.txt	Rsph1
cellular_component	GO:0031201	SNARE complex	1.48e-01	2.75e-01	1	103	12	7770	0.97%	0.15%	8.33%	1.33%	doneGeneList.txt	Stx3
cellular_component	GO:1990752	microtubule end	1.48e-01	2.75e-01	1	103	12	7770	0.97%	0.15%	8.33%	1.33%	doneGeneList.txt	Nin
cellular_component	GO:0035686	sperm fibrous sheath	1.48e-01	2.75e-01	1	103	12	7770	0.97%	0.15%	8.33%	1.33%	doneGeneList.txt	Spa17
cellular_component	GO:0098588	bounding membrane of organelle	1.54e-01	2.84e-01	5	103	214	7770	4.85%	2.75%	2.34%	1.33%	doneGeneList.txt	Ift88,Rab17,Stx3,Trappc3,Trip11
cellular_component	GO:0098793	presynapse	1.56e-01	2.85e-01	3	103	103	7770	2.91%	1.33%	2.91%	1.33%	doneGeneList.txt	Sept7,Stx3,Tulp1
cellular_component	GO:0002102	podosome	1.59e-01	2.86e-01	1	103	13	7770	0.97%	0.17%	7.69%	1.33%	doneGeneList.txt	Asap1
cellular_component	GO:0099023	tethering complex	1.59e-01	2.86e-01	1	103	13	7770	0.97%	0.17%	7.69%	1.33%	doneGeneList.txt	Trappc3
cellular_component	GO:0043195	terminal bouton	1.82e-01	3.23e-01	1	103	15	7770	0.97%	0.19%	6.67%	1.33%	doneGeneList.txt	Stx3
cellular_component	GO:0005801	cis-Golgi network	1.92e-01	3.39e-01	1	103	16	7770	0.97%	0.21%	6.25%	1.33%	doneGeneList.txt	Trip11
cellular_component	GO:0030496	midbody	2.03e-01	3.50e-01	1	103	17	7770	0.97%	0.22%	5.88%	1.33%	doneGeneList.txt	Nek2
cellular_component	GO:0072686	mitotic spindle	2.03e-01	3.50e-01	1	103	17	7770	0.97%	0.22%	5.88%	1.33%	doneGeneList.txt	Nin
cellular_component	GO:0000794	condensed nuclear chromosome	2.03e-01	3.50e-01	2	103	63	7770	1.94%	0.81%	3.17%	1.33%	doneGeneList.txt	Nek2,Rsph1
cellular_component	GO:0005881	cytoplasmic microtubule	2.24e-01	3.83e-01	1	103	19	7770	0.97%	0.24%	5.26%	1.33%	doneGeneList.txt	Tuba1c
cellular_component	GO:0016324	apical plasma membrane	2.27e-01	3.84e-01	3	103	124	7770	2.91%	1.60%	2.42%	1.33%	doneGeneList.txt	Rab17,Stx3,Ush2a
cellular_component	GO:0099503	secretory vesicle	2.50e-01	4.21e-01	4	103	192	7770	3.88%	2.47%	2.08%	1.33%	doneGeneList.txt	Cep131,Ift88,Stx3,Trip11
cellular_component	GO:0033267	axon part	2.67e-01	4.46e-01	2	103	76	7770	1.94%	0.98%	2.63%	1.33%	doneGeneList.txt	Nin,Stx3
cellular_component	GO:0042734	presynaptic membrane	2.74e-01	4.55e-01	1	103	24	7770	0.97%	0.31%	4.17%	1.33%	doneGeneList.txt	Stx3
cellular_component	GO:0000776	kinetochore	2.84e-01	4.67e-01	1	103	25	7770	0.97%	0.32%	4.00%	1.33%	doneGeneList.txt	Ttk
cellular_component	GO:0098590	plasma membrane region	3.17e-01	5.17e-01	6	103	349	7770	5.83%	4.49%	1.72%	1.33%	doneGeneList.txt	Adgrv1,Asap1,Rab17,Rp2,Stx3,Ush2a
cellular_component	GO:0000793	condensed chromosome	3.21e-01	5.20e-01	2	103	87	7770	1.94%	1.12%	2.30%	1.33%	doneGeneList.txt	Nek2,Rsph1
cellular_component	GO:0031253	cell projection membrane	3.26e-01	5.24e-01	2	103	88	7770	1.94%	1.13%	2.27%	1.33%	doneGeneList.txt	Asap1,Ush2a
cellular_component	GO:0055037	recycling endosome	3.30e-01	5.27e-01	1	103	30	7770	0.97%	0.39%	3.33%	1.33%	doneGeneList.txt	Rab17
cellular_component	GO:0000139	Golgi membrane	3.65e-01	5.62e-01	1	103	34	7770	0.97%	0.44%	2.94%	1.33%	doneGeneList.txt	Trappc3
cellular_component	GO:0043197	dendritic spine	3.65e-01	5.62e-01	1	103	34	7770	0.97%	0.44%	2.94%	1.33%	doneGeneList.txt	Asap1
cellular_component	GO:0010008	endosome membrane	3.65e-01	5.62e-01	1	103	34	7770	0.97%	0.44%	2.94%	1.33%	doneGeneList.txt	Rab17
cellular_component	GO:0030175	filopodium	3.65e-01	5.62e-01	1	103	34	7770	0.97%	0.44%	2.94%	1.33%	doneGeneList.txt	Dnali1
cellular_component	GO:0031965	nuclear membrane	3.65e-01	5.62e-01	1	103	34	7770	0.97%	0.44%	2.94%	1.33%	doneGeneList.txt	Nup62
cellular_component	GO:0044456	synapse part	3.73e-01	5.70e-01	4	103	233	7770	3.88%	3.00%	1.72%	1.33%	doneGeneList.txt	Asap1,Sept7,Stx3,Tulp1
cellular_component	GO:0098805	whole membrane	3.82e-01	5.80e-01	4	103	236	7770	3.88%	3.04%	1.69%	1.33%	doneGeneList.txt	Ift88,Rab17,Stx3,Trip11
cellular_component	GO:0016607	nuclear speck	3.90e-01	5.88e-01	1	103	37	7770	0.97%	0.48%	2.70%	1.33%	doneGeneList.txt	Glis2
cellular_component	GO:0044309	neuron spine	3.98e-01	5.96e-01	1	103	38	7770	0.97%	0.49%	2.63%	1.33%	doneGeneList.txt	Asap1
cellular_component	GO:0044440	endosomal part	4.07e-01	6.04e-01	1	103	39	7770	0.97%	0.50%	2.56%	1.33%	doneGeneList.txt	Rab17
cellular_component	GO:0012505	endomembrane system	4.13e-01	6.10e-01	14	103	972	7770	13.59%	12.51%	1.44%	1.33%	doneGeneList.txt	Arf4,Cep131,Dynlt1b,Gas8,Ift20,Ift57,Ift88,Nup62,Pomk,Rab17,Rp2,Stx3,Trappc3,Trip11
cellular_component	GO:0045202	synapse	4.54e-01	6.61e-01	5	103	333	7770	4.85%	4.29%	1.50%	1.33%	doneGeneList.txt	Asap1,Nphp4,Sept7,Stx3,Tulp1
cellular_component	GO:0099512	supramolecular fiber	4.54e-01	6.61e-01	4	103	260	7770	3.88%	3.35%	1.54%	1.33%	doneGeneList.txt	Gas8,Nin,Rsph1,Tuba1c
cellular_component	GO:0099080	supramolecular complex	4.72e-01	6.76e-01	4	103	266	7770	3.88%	3.42%	1.50%	1.33%	doneGeneList.txt	Gas8,Nin,Rsph1,Tuba1c
cellular_component	GO:0099081	supramolecular polymer	4.72e-01	6.76e-01	4	103	266	7770	3.88%	3.42%	1.50%	1.33%	doneGeneList.txt	Gas8,Nin,Rsph1,Tuba1c
cellular_component	GO:0000228	nuclear chromosome	4.74e-01	6.76e-01	3	103	193	7770	2.91%	2.48%	1.55%	1.33%	doneGeneList.txt	Nek2,Rsph1,Ttc21b
cellular_component	GO:0044297	cell body	4.84e-01	6.86e-01	3	103	196	7770	2.91%	2.52%	1.53%	1.33%	doneGeneList.txt	Dynlt1b,Rab17,Sept7
cellular_component	GO:0008021	synaptic vesicle	5.21e-01	7.34e-01	1	103	55	7770	0.97%	0.71%	1.82%	1.33%	doneGeneList.txt	Stx3
cellular_component	GO:0044448	cell cortex part	5.28e-01	7.39e-01	1	103	56	7770	0.97%	0.72%	1.79%	1.33%	doneGeneList.txt	Sept7
cellular_component	GO:0070382	exocytic vesicle	5.34e-01	7.43e-01	1	103	57	7770	0.97%	0.73%	1.75%	1.33%	doneGeneList.txt	Stx3
cellular_component	GO:0000775	chromosome, centromeric region	5.40e-01	7.47e-01	1	103	58	7770	0.97%	0.75%	1.72%	1.33%	doneGeneList.txt	Ttk
cellular_component	GO:0097060	synaptic membrane	5.76e-01	7.87e-01	1	103	64	7770	0.97%	0.82%	1.56%	1.33%	doneGeneList.txt	Stx3
cellular_component	GO:0097708	intracellular vesicle	5.77e-01	7.87e-01	7	103	538	7770	6.80%	6.92%	1.30%	1.33%	doneGeneList.txt	Cep131,Ift172,Ift88,Nme8,Rab17,Stx3,Trip11
cellular_component	GO:0031090	organelle membrane	5.81e-01	7.88e-01	6	103	462	7770	5.83%	5.95%	1.30%	1.33%	doneGeneList.txt	Ift88,Nup62,Rab17,Stx3,Trappc3,Trip11
cellular_component	GO:0005694	chromosome	6.06e-01	8.17e-01	4	103	315	7770	3.88%	4.05%	1.27%	1.33%	doneGeneList.txt	Nek2,Rsph1,Ttc21b,Ttk
cellular_component	GO:0005604	basement membrane	6.24e-01	8.36e-01	1	103	73	7770	0.97%	0.94%	1.37%	1.33%	doneGeneList.txt	Ush2a
cellular_component	GO:0030133	transport vesicle	6.34e-01	8.44e-01	1	103	75	7770	0.97%	0.97%	1.33%	1.33%	doneGeneList.txt	Stx3
cellular_component	GO:0016323	basolateral plasma membrane	6.39e-01	8.46e-01	1	103	76	7770	0.97%	0.98%	1.32%	1.33%	doneGeneList.txt	Rab17
cellular_component	GO:0031982	vesicle	6.44e-01	8.48e-01	7	103	573	7770	6.80%	7.37%	1.22%	1.33%	doneGeneList.txt	Cep131,Ift172,Ift88,Nme8,Rab17,Stx3,Trip11
cellular_component	GO:0044431	Golgi apparatus part	6.80e-01	8.87e-01	1	103	85	7770	0.97%	1.09%	1.18%	1.33%	doneGeneList.txt	Trappc3
cellular_component	GO:0044420	extracellular matrix component	6.85e-01	8.87e-01	1	103	86	7770	0.97%	1.11%	1.16%	1.33%	doneGeneList.txt	Ush2a
cellular_component	GO:0016020	membrane	6.86e-01	8.87e-01	27	103	2169	7770	26.21%	27.92%	1.24%	1.33%	doneGeneList.txt	Adgrv1,Arf4,Arl6,Asap1,Bbs2,Bbs4,Bbs7,Bbs9,Dnaic2,Exoc4,Ift88,Mks1,Nin,Nup62,Pomk,Rab11fip3,Rab17,Rilpl1,Rilpl2,Rp2,Spa17,Ssna1,Stx3,Trappc3,Trip11,Ttc8,Ush2a
cellular_component	GO:0005829	cytosol	6.93e-01	8.90e-01	5	103	436	7770	4.85%	5.61%	1.15%	1.33%	doneGeneList.txt	Arl6,Asap1,Jade1,Trappc3,Tulp1
cellular_component	GO:0005635	nuclear envelope	6.97e-01	8.90e-01	1	103	89	7770	0.97%	1.15%	1.12%	1.33%	doneGeneList.txt	Nup62
cellular_component	GO:0016604	nuclear body	7.01e-01	8.90e-01	1	103	90	7770	0.97%	1.16%	1.11%	1.33%	doneGeneList.txt	Glis2
cellular_component	GO:0098687	chromosomal region	7.24e-01	9.08e-01	1	103	96	7770	0.97%	1.24%	1.04%	1.33%	doneGeneList.txt	Ttk
cellular_component	GO:0043209	myelin sheath	7.25e-01	9.08e-01	2	103	191	7770	1.94%	2.46%	1.05%	1.33%	doneGeneList.txt	Exoc4,Sept7
cellular_component	GO:0005938	cell cortex	7.28e-01	9.08e-01	1	103	97	7770	0.97%	1.25%	1.03%	1.33%	doneGeneList.txt	Sept7
cellular_component	GO:0099568	cytoplasmic region	7.39e-01	9.15e-01	1	103	100	7770	0.97%	1.29%	1.00%	1.33%	doneGeneList.txt	Sept7
cellular_component	GO:0000790	nuclear chromatin	7.42e-01	9.15e-01	1	103	101	7770	0.97%	1.30%	0.99%	1.33%	doneGeneList.txt	Ttc21b
cellular_component	GO:0005789	endoplasmic reticulum membrane	7.49e-01	9.18e-01	1	103	103	7770	0.97%	1.33%	0.97%	1.33%	doneGeneList.txt	Pomk
cellular_component	GO:0030424	axon	7.53e-01	9.18e-01	2	103	202	7770	1.94%	2.60%	0.99%	1.33%	doneGeneList.txt	Nin,Stx3
cellular_component	GO:0042175	nuclear outer membrane-endoplasmic reticulum membrane network	7.72e-01	9.34e-01	1	103	110	7770	0.97%	1.42%	0.91%	1.33%	doneGeneList.txt	Pomk
cellular_component	GO:0098796	membrane protein complex	7.75e-01	9.34e-01	1	103	111	7770	0.97%	1.43%	0.90%	1.33%	doneGeneList.txt	Stx3
cellular_component	GO:0048471	perinuclear region of cytoplasm	8.21e-01	9.79e-01	1	103	128	7770	0.97%	1.65%	0.78%	1.33%	doneGeneList.txt	Adgrv1
cellular_component	GO:0009897	external side of plasma membrane	8.24e-01	9.79e-01	2	103	235	7770	1.94%	3.02%	0.85%	1.33%	doneGeneList.txt	Dnaic2,Spa17
cellular_component	GO:0044459	plasma membrane part	8.25e-01	9.79e-01	9	103	866	7770	8.74%	11.15%	1.04%	1.33%	doneGeneList.txt	Adgrv1,Asap1,Dnaic2,Exoc4,Rab17,Rp2,Spa17,Stx3,Ush2a
cellular_component	GO:0044444	cytoplasmic part	8.43e-01	9.92e-01	35	103	2974	7770	33.98%	38.28%	1.18%	1.33%	doneGeneList.txt	Adgrv1,Arf4,Arl6,Asap1,Bbs4,Cenpj,Cep131,Cep164,Cep290,Cep83,Cep89,Crocc,Dynlt1b,Fbf1,Gas8,Ift20,Ift52,Ift57,Ift88,Jade1,Mdm1,Mks1,Nin,Pcm1,Pomk,Rab17,Rp2,Sclt1,Sept7,Stx3,Trappc3,Trip11,Ttbk2,Tuba1c,Tulp1
cellular_component	GO:0031410	cytoplasmic vesicle	8.45e-01	9.92e-01	5	103	534	7770	4.85%	6.87%	0.94%	1.33%	doneGeneList.txt	Cep131,Ift88,Rab17,Stx3,Trip11
cellular_component	GO:0044432	endoplasmic reticulum part	8.50e-01	9.92e-01	1	103	141	7770	0.97%	1.81%	0.71%	1.33%	doneGeneList.txt	Pomk
cellular_component	GO:0005737	cytoplasm	8.66e-01	9.97e-01	48	103	4004	7770	46.60%	51.53%	1.20%	1.33%	doneGeneList.txt	Adgrv1,Arf4,Arl6,Asap1,Bbs4,Cenpj,Cep131,Cep164,Cep290,Cep83,Cep89,Crocc,Dnali1,Dynlt1b,Dyx1c1,Fbf1,Gas8,Glis2,Ift122,Ift20,Ift52,Ift57,Ift88,Intu,Jade1,Mdm1,Mks1,Mlf1,Nek4,Nin,Nphp1,Nphp4,Pcm1,Pomk,Rab17,Rp2,Rsph1,Sclt1,Sept7,Spa17,Spag16,Stx3,Trappc3,Trappc9,Trip11,Ttbk2,Tuba1c,Tulp1
cellular_component	GO:0098552	side of membrane	8.68e-01	9.97e-01	2	103	262	7770	1.94%	3.37%	0.76%	1.33%	doneGeneList.txt	Dnaic2,Spa17
cellular_component	GO:0098794	postsynapse	8.71e-01	9.97e-01	1	103	152	7770	0.97%	1.96%	0.66%	1.33%	doneGeneList.txt	Asap1
cellular_component	GO:0015629	actin cytoskeleton	8.73e-01	9.97e-01	1	103	153	7770	0.97%	1.97%	0.65%	1.33%	doneGeneList.txt	Asap1
cellular_component	GO:0000785	chromatin	8.84e-01	9.98e-01	1	103	160	7770	0.97%	2.06%	0.62%	1.33%	doneGeneList.txt	Ttc21b
cellular_component	GO:0043025	neuronal cell body	8.86e-01	9.98e-01	1	103	161	7770	0.97%	2.07%	0.62%	1.33%	doneGeneList.txt	Rab17
cellular_component	GO:0044427	chromosomal part	8.87e-01	9.98e-01	2	103	277	7770	1.94%	3.56%	0.72%	1.33%	doneGeneList.txt	Ttc21b,Ttk
cellular_component	GO:0031981	nuclear lumen	8.99e-01	1.00e+00	4	103	492	7770	3.88%	6.33%	0.81%	1.33%	doneGeneList.txt	Glis2,Nek2,Rsph1,Ttc21b
cellular_component	GO:0005578	proteinaceous extracellular matrix	8.99e-01	1.00e+00	1	103	170	7770	0.97%	2.19%	0.59%	1.33%	doneGeneList.txt	Ush2a
cellular_component	GO:0044454	nuclear chromosome part	9.06e-01	1.00e+00	1	103	175	7770	0.97%	2.25%	0.57%	1.33%	doneGeneList.txt	Ttc21b
cellular_component	GO:0005768	endosome	9.19e-01	1.00e+00	1	103	186	7770	0.97%	2.39%	0.54%	1.33%	doneGeneList.txt	Rab17
cellular_component	GO:0044451	nucleoplasm part	9.25e-01	1.00e+00	1	103	192	7770	0.97%	2.47%	0.52%	1.33%	doneGeneList.txt	Glis2
cellular_component	GO:0031012	extracellular matrix	9.27e-01	1.00e+00	1	103	194	7770	0.97%	2.50%	0.52%	1.33%	doneGeneList.txt	Ush2a
cellular_component	GO:0044428	nuclear part	9.43e-01	1.00e+00	5	103	656	7770	4.85%	8.44%	0.76%	1.33%	doneGeneList.txt	Glis2,Nek2,Nup62,Rsph1,Ttc21b
cellular_component	GO:0044425	membrane part	9.45e-01	1.00e+00	10	103	1129	7770	9.71%	14.53%	0.89%	1.33%	doneGeneList.txt	Adgrv1,Asap1,Dnaic2,Exoc4,Pomk,Rab17,Rp2,Spa17,Stx3,Ush2a
cellular_component	GO:0070013	intracellular organelle lumen	9.46e-01	1.00e+00	4	103	562	7770	3.88%	7.23%	0.71%	1.33%	doneGeneList.txt	Glis2,Nek2,Rsph1,Ttc21b
cellular_component	GO:0031974	membrane-enclosed lumen	9.46e-01	1.00e+00	4	103	562	7770	3.88%	7.23%	0.71%	1.33%	doneGeneList.txt	Glis2,Nek2,Rsph1,Ttc21b
cellular_component	GO:0043233	organelle lumen	9.46e-01	1.00e+00	4	103	562	7770	3.88%	7.23%	0.71%	1.33%	doneGeneList.txt	Glis2,Nek2,Rsph1,Ttc21b
cellular_component	GO:0005654	nucleoplasm	9.55e-01	1.00e+00	1	103	229	7770	0.97%	2.95%	0.44%	1.33%	doneGeneList.txt	Glis2
cellular_component	GO:0005886	plasma membrane	9.67e-01	1.00e+00	12	103	1380	7770	11.65%	17.76%	0.87%	1.33%	doneGeneList.txt	Adgrv1,Arf4,Asap1,Dnaic2,Exoc4,Nin,Rab17,Rp2,Spa17,Ssna1,Stx3,Ush2a
cellular_component	GO:0071944	cell periphery	9.69e-01	1.00e+00	13	103	1480	7770	12.62%	19.05%	0.88%	1.33%	doneGeneList.txt	Adgrv1,Arf4,Asap1,Dnaic2,Exoc4,Nin,Rab17,Rp2,Sept7,Spa17,Ssna1,Stx3,Ush2a
cellular_component	GO:0009986	cell surface	9.77e-01	1.00e+00	2	103	415	7770	1.94%	5.34%	0.48%	1.33%	doneGeneList.txt	Dnaic2,Spa17
cellular_component	GO:0031967	organelle envelope	9.87e-01	1.00e+00	1	103	316	7770	0.97%	4.07%	0.32%	1.33%	doneGeneList.txt	Nup62
cellular_component	GO:0031975	envelope	9.87e-01	1.00e+00	1	103	320	7770	0.97%	4.12%	0.31%	1.33%	doneGeneList.txt	Nup62
cellular_component	GO:0005783	endoplasmic reticulum	9.94e-01	1.00e+00	1	103	374	7770	0.97%	4.81%	0.27%	1.33%	doneGeneList.txt	Pomk
cellular_component	GO:0005576	extracellular region	1.00e+00	1.00e+00	2	103	778	7770	1.94%	10.01%	0.26%	1.33%	doneGeneList.txt	Tulp1,Ush2a
cellular_component	GO:0044421	extracellular region part	1.00e+00	1.00e+00	1	103	689	7770	0.97%	8.87%	0.15%	1.33%	doneGeneList.txt	Ush2a
cellular_component	GO:0005634	nucleus	1.00e+00	1.00e+00	11	103	2055	7770	10.68%	26.45%	0.54%	1.33%	doneGeneList.txt	Bbs7,Glis2,Ift74,Jade1,Mak,Mlf1,Nek2,Nup62,Rsph1,Spag16,Ttc21b
cellular_component	GO:0043227	membrane-bounded organelle	1.00e+00	1.00e+00	26	103	4253	7770	25.24%	54.74%	0.61%	1.33%	doneGeneList.txt	Arf4,Bbs7,Cep131,Dynlt1b,Gas8,Glis2,Ift172,Ift20,Ift57,Ift74,Ift88,Jade1,Mak,Mlf1,Nek2,Nme8,Nup62,Pomk,Rab17,Rp2,Rsph1,Spag16,Stx3,Trappc3,Trip11,Ttc21b
cellular_component	GO:0043231	intracellular membrane-bounded organelle	1.00e+00	1.00e+00	20	103	3857	7770	19.42%	49.64%	0.52%	1.33%	doneGeneList.txt	Arf4,Bbs7,Dynlt1b,Gas8,Glis2,Ift20,Ift57,Ift74,Jade1,Mak,Mlf1,Nek2,Nup62,Pomk,Rp2,Rsph1,Spag16,Trappc3,Trip11,Ttc21b
cellular_component	GO:0005575	cellular_component	1.00e+00	1.00e+00	103	103	7770	7770	100.00%	100.00%	1.33%	1.33%	doneGeneList.txt	1810043G02Rik,Adgrv1,Ak8,Arf4,Arl6,Asap1,BC027072,Bbs1,Bbs2,Bbs4,Bbs5,Bbs7,Bbs9,Cc2d2a,Ccp110,Cenpj,Cep131,Cep164,Cep290,Cep83,Cep89,Cluap1,Crocc,Dnah1,Dnah2,Dnaic2,Dnali1,Dync2h1,Dynlt1b,Dyx1c1,Exoc4,Fbf1,Gas8,Glis2,Hspb11,Hydin,Ift122,Ift140,Ift172,Ift20,Ift22,Ift27,Ift43,Ift46,Ift52,Ift57,Ift74,Ift80,Ift81,Ift88,Intu,Jade1,Mak,Mdm1,Mkks,Mks1,Mlf1,Nek2,Nek4,Nin,Nme8,Nphp1,Nphp3,Nphp4,Nup62,Pcm1…
molecular_function	GO:0005515	protein binding	5.42e-05	6.77e-03	66	72	5307	7307	91.67%	72.63%	1.24%	0.99%	doneGeneList.txt	Adgrv1,Arf4,Arl3,Arl6,Asap1,Atxn10,Bbs1,Bbs4,Bbs9,Cc2d2a,Ccp110,Cenpj,Cep131,Cep164,Cep290,Cep72,Cep89,Crocc,Dnaic2,Dnali1,Dynlt1b,Dyx1c1,Exoc4,Fbf1,Gas8,Glis2,Ift172,Ift20,Ift27,Ift46,Ift52,Ift57,Ift81,Ift88,Mak,Mks1,Mlf1,Nek2,Nin,Nphp1,Nphp4,Nup35,Nup62,Pcm1,Pdzd7,Rab11fip3,Rab17,Sept7,Spag16,Spag17,Spag6l,Ssna1,Stx3,Tnpo1,Traf3ip1,Trappc3,Trappc9,Trip11,Ttc26,Ttc8,Ttk,Ttll6,Tuba4a,Tulp1,Ush2a,…
molecular_function	GO:0005488	binding	7.51e-04	4.70e-02	68	72	5887	7307	94.44%	80.57%	1.16%	0.99%	doneGeneList.txt	Adgrv1,Arf4,Arl3,Arl6,Asap1,Atxn10,Bbs1,Bbs4,Bbs9,Cc2d2a,Ccp110,Cenpj,Cep131,Cep164,Cep290,Cep72,Cep89,Crocc,Dnaic2,Dnali1,Dynlt1b,Dyx1c1,Exoc4,Fbf1,Gas8,Glis2,Ift172,Ift20,Ift27,Ift46,Ift52,Ift57,Ift74,Ift81,Ift88,Mak,Mks1,Mlf1,Nek2,Nek4,Nin,Nphp1,Nphp4,Nup35,Nup62,Pcm1,Pdzd7,Rab11fip3,Rab17,Sept7,Spag16,Spag17,Spag6l,Ssna1,Stx3,Tnpo1,Traf3ip1,Trappc3,Trappc9,Trip11,Ttc26,Ttc8,Ttk,Ttll6,Tuba4a,T…
molecular_function	GO:0019894	kinesin binding	6.96e-03	2.18e-01	2	72	13	7307	2.78%	0.18%	15.38%	0.99%	doneGeneList.txt	Crocc,Ift88
molecular_function	GO:0017022	myosin binding	6.96e-03	2.18e-01	2	72	13	7307	2.78%	0.18%	15.38%	0.99%	doneGeneList.txt	Adgrv1,Ush2a
molecular_function	GO:0045504	dynein heavy chain binding	9.85e-03	2.46e-01	1	72	1	7307	1.39%	0.01%	100.00%	0.99%	doneGeneList.txt	Dnali1
molecular_function	GO:0051425	PTB domain binding	1.96e-02	3.47e-01	1	72	2	7307	1.39%	0.03%	50.00%	0.99%	doneGeneList.txt	Nup62
molecular_function	GO:0008092	cytoskeletal protein binding	2.09e-02	3.47e-01	6	72	220	7307	8.33%	3.01%	2.73%	0.99%	doneGeneList.txt	Adgrv1,Crocc,Gas8,Ift88,Ttll6,Ush2a
molecular_function	GO:0031681	G-protein beta-subunit binding	2.93e-02	3.47e-01	1	72	3	7307	1.39%	0.04%	33.33%	0.99%	doneGeneList.txt	Dynlt1b
molecular_function	GO:0043515	kinetochore binding	2.93e-02	3.47e-01	1	72	3	7307	1.39%	0.04%	33.33%	0.99%	doneGeneList.txt	Ttk
molecular_function	GO:0005487	nucleocytoplasmic transporter activity	2.93e-02	3.47e-01	1	72	3	7307	1.39%	0.04%	33.33%	0.99%	doneGeneList.txt	Nup214
molecular_function	GO:0019003	GDP binding	3.88e-02	3.47e-01	1	72	4	7307	1.39%	0.05%	25.00%	0.99%	doneGeneList.txt	Arl3
molecular_function	GO:0030544	Hsp70 protein binding	3.88e-02	3.47e-01	1	72	4	7307	1.39%	0.05%	25.00%	0.99%	doneGeneList.txt	Nup62
molecular_function	GO:0002046	opsin binding	3.88e-02	3.47e-01	1	72	4	7307	1.39%	0.05%	25.00%	0.99%	doneGeneList.txt	Ift20
molecular_function	GO:0070739	protein-glutamic acid ligase activity	3.88e-02	3.47e-01	1	72	4	7307	1.39%	0.05%	25.00%	0.99%	doneGeneList.txt	Ttll6
molecular_function	GO:0004439	phosphatidylinositol-4,5-bisphosphate 5-phosphatase activity	5.77e-02	3.97e-01	1	72	6	7307	1.39%	0.08%	16.67%	0.99%	doneGeneList.txt	Ocrl
molecular_function	GO:0004712	protein serine/threonine/tyrosine kinase activity	5.77e-02	3.97e-01	1	72	6	7307	1.39%	0.08%	16.67%	0.99%	doneGeneList.txt	Ttk
molecular_function	GO:0030145	manganese ion binding	6.70e-02	3.97e-01	1	72	7	7307	1.39%	0.10%	14.29%	0.99%	doneGeneList.txt	Nek4
molecular_function	GO:0034593	phosphatidylinositol bisphosphate phosphatase activity	6.70e-02	3.97e-01	1	72	7	7307	1.39%	0.10%	14.29%	0.99%	doneGeneList.txt	Ocrl
molecular_function	GO:0005547	phosphatidylinositol-3,4,5-trisphosphate binding	6.70e-02	3.97e-01	1	72	7	7307	1.39%	0.10%	14.29%	0.99%	doneGeneList.txt	Asap1
molecular_function	GO:0016301	kinase activity	7.25e-02	3.97e-01	6	72	298	7307	8.33%	4.08%	2.01%	0.99%	doneGeneList.txt	Mak,Nek2,Nek4,Pomk,Ttbk2,Ttk
molecular_function	GO:0004672	protein kinase activity	7.57e-02	3.97e-01	5	72	230	7307	6.94%	3.15%	2.17%	0.99%	doneGeneList.txt	Mak,Nek2,Nek4,Ttbk2,Ttk
molecular_function	GO:0030742	GTP-dependent protein binding	7.62e-02	3.97e-01	1	72	8	7307	1.39%	0.11%	12.50%	0.99%	doneGeneList.txt	Dynlt1b
molecular_function	GO:0051879	Hsp90 protein binding	7.62e-02	3.97e-01	1	72	8	7307	1.39%	0.11%	12.50%	0.99%	doneGeneList.txt	Nup62
molecular_function	GO:0034595	phosphatidylinositol phosphate 5-phosphatase activity	7.62e-02	3.97e-01	1	72	8	7307	1.39%	0.11%	12.50%	0.99%	doneGeneList.txt	Ocrl
molecular_function	GO:0019200	carbohydrate kinase activity	8.53e-02	4.27e-01	1	72	9	7307	1.39%	0.12%	11.11%	0.99%	doneGeneList.txt	Pomk
molecular_function	GO:0032266	phosphatidylinositol-3-phosphate binding	9.43e-02	4.52e-01	1	72	10	7307	1.39%	0.14%	10.00%	0.99%	doneGeneList.txt	Asap1
molecular_function	GO:0016881	acid-amino acid ligase activity	1.03e-01	4.52e-01	1	72	11	7307	1.39%	0.15%	9.09%	0.99%	doneGeneList.txt	Ttll6
molecular_function	GO:0016772	transferase activity, transferring phosphorus-containing groups	1.06e-01	4.52e-01	6	72	330	7307	8.33%	4.52%	1.82%	0.99%	doneGeneList.txt	Mak,Nek2,Nek4,Pomk,Ttbk2,Ttk
molecular_function	GO:0042802	identical protein binding	1.09e-01	4.52e-01	6	72	333	7307	8.33%	4.56%	1.80%	0.99%	doneGeneList.txt	Cep72,Nup35,Pdzd7,Ssna1,Ttk,Ush2a
molecular_function	GO:0045502	dynein binding	1.12e-01	4.52e-01	1	72	12	7307	1.39%	0.16%	8.33%	0.99%	doneGeneList.txt	Dnali1
molecular_function	GO:0031072	heat shock protein binding	1.12e-01	4.52e-01	1	72	12	7307	1.39%	0.16%	8.33%	0.99%	doneGeneList.txt	Nup62
molecular_function	GO:0052866	phosphatidylinositol phosphate phosphatase activity	1.30e-01	4.96e-01	1	72	14	7307	1.39%	0.19%	7.14%	0.99%	doneGeneList.txt	Ocrl
molecular_function	GO:0016773	phosphotransferase activity, alcohol group as acceptor	1.31e-01	4.96e-01	5	72	273	7307	6.94%	3.74%	1.83%	0.99%	doneGeneList.txt	Mak,Nek2,Nek4,Ttbk2,Ttk
molecular_function	GO:0005518	collagen binding	1.55e-01	5.38e-01	1	72	17	7307	1.39%	0.23%	5.88%	0.99%	doneGeneList.txt	Ush2a
molecular_function	GO:0072341	modified amino acid binding	1.55e-01	5.38e-01	1	72	17	7307	1.39%	0.23%	5.88%	0.99%	doneGeneList.txt	Asap1
molecular_function	GO:0001786	phosphatidylserine binding	1.55e-01	5.38e-01	1	72	17	7307	1.39%	0.23%	5.88%	0.99%	doneGeneList.txt	Asap1
molecular_function	GO:0016879	ligase activity, forming carbon-nitrogen bonds	1.63e-01	5.38e-01	1	72	18	7307	1.39%	0.25%	5.56%	0.99%	doneGeneList.txt	Ttll6
molecular_function	GO:0005546	phosphatidylinositol-4,5-bisphosphate binding	1.63e-01	5.38e-01	1	72	18	7307	1.39%	0.25%	5.56%	0.99%	doneGeneList.txt	Asap1
molecular_function	GO:0030165	PDZ domain binding	1.72e-01	5.46e-01	1	72	19	7307	1.39%	0.26%	5.26%	0.99%	doneGeneList.txt	Exoc4
molecular_function	GO:0042803	protein homodimerization activity	1.75e-01	5.46e-01	4	72	222	7307	5.56%	3.04%	1.80%	0.99%	doneGeneList.txt	Nup35,Pdzd7,Ttk,Ush2a
molecular_function	GO:0019904	protein domain specific binding	1.91e-01	5.55e-01	3	72	153	7307	4.17%	2.09%	1.96%	0.99%	doneGeneList.txt	Asap1,Exoc4,Nup62
molecular_function	GO:0017124	SH3 domain binding	1.96e-01	5.55e-01	1	72	22	7307	1.39%	0.30%	4.55%	0.99%	doneGeneList.txt	Asap1
molecular_function	GO:0032403	protein complex binding	2.01e-01	5.55e-01	3	72	157	7307	4.17%	2.15%	1.91%	0.99%	doneGeneList.txt	Cep131,Ttk,Ush2a
molecular_function	GO:0005525	GTP binding	2.04e-01	5.55e-01	1	72	23	7307	1.39%	0.31%	4.35%	0.99%	doneGeneList.txt	Arl3
molecular_function	GO:1902936	phosphatidylinositol bisphosphate binding	2.04e-01	5.55e-01	1	72	23	7307	1.39%	0.31%	4.35%	0.99%	doneGeneList.txt	Asap1
molecular_function	GO:0015631	tubulin binding	2.04e-01	5.55e-01	2	72	85	7307	2.78%	1.16%	2.35%	0.99%	doneGeneList.txt	Gas8,Ttll6
molecular_function	GO:0051219	phosphoprotein binding	2.12e-01	5.63e-01	1	72	24	7307	1.39%	0.33%	4.17%	0.99%	doneGeneList.txt	Bbs1
molecular_function	GO:0003924	GTPase activity	2.27e-01	5.75e-01	1	72	26	7307	1.39%	0.36%	3.85%	0.99%	doneGeneList.txt	Arl3
molecular_function	GO:0017137	Rab GTPase binding	2.27e-01	5.75e-01	1	72	26	7307	1.39%	0.36%	3.85%	0.99%	doneGeneList.txt	Gas8
molecular_function	GO:0046983	protein dimerization activity	2.30e-01	5.75e-01	5	72	333	7307	6.94%	4.56%	1.50%	0.99%	doneGeneList.txt	Nup35,Pdzd7,Sept7,Ttk,Ush2a
molecular_function	GO:0032561	guanyl ribonucleotide binding	2.50e-01	6.01e-01	1	72	29	7307	1.39%	0.40%	3.45%	0.99%	doneGeneList.txt	Arl3
molecular_function	GO:1901981	phosphatidylinositol phosphate binding	2.50e-01	6.01e-01	1	72	29	7307	1.39%	0.40%	3.45%	0.99%	doneGeneList.txt	Asap1
molecular_function	GO:0019001	guanyl nucleotide binding	2.65e-01	6.25e-01	1	72	31	7307	1.39%	0.42%	3.23%	0.99%	doneGeneList.txt	Arl3
molecular_function	GO:0005096	GTPase activator activity	2.86e-01	6.63e-01	1	72	34	7307	1.39%	0.47%	2.94%	0.99%	doneGeneList.txt	Asap1
molecular_function	GO:0035091	phosphatidylinositol binding	3.34e-01	7.60e-01	1	72	41	7307	1.39%	0.56%	2.44%	0.99%	doneGeneList.txt	Asap1
molecular_function	GO:0016874	ligase activity	3.48e-01	7.64e-01	1	72	43	7307	1.39%	0.59%	2.33%	0.99%	doneGeneList.txt	Ttll6
molecular_function	GO:0004674	protein serine/threonine kinase activity	3.53e-01	7.64e-01	2	72	126	7307	2.78%	1.72%	1.59%	0.99%	doneGeneList.txt	Nek4,Ttbk2
molecular_function	GO:0030695	GTPase regulator activity	3.60e-01	7.64e-01	1	72	45	7307	1.39%	0.62%	2.22%	0.99%	doneGeneList.txt	Asap1
molecular_function	GO:0046914	transition metal ion binding	3.60e-01	7.64e-01	1	72	45	7307	1.39%	0.62%	2.22%	0.99%	doneGeneList.txt	Nek4
molecular_function	GO:0060589	nucleoside-triphosphatase regulator activity	3.73e-01	7.77e-01	1	72	47	7307	1.39%	0.64%	2.13%	0.99%	doneGeneList.txt	Asap1
molecular_function	GO:0008017	microtubule binding	4.49e-01	8.80e-01	1	72	60	7307	1.39%	0.82%	1.67%	0.99%	doneGeneList.txt	Gas8
molecular_function	GO:0017016	Ras GTPase binding	4.60e-01	8.80e-01	1	72	62	7307	1.39%	0.85%	1.61%	0.99%	doneGeneList.txt	Gas8
molecular_function	GO:0031267	small GTPase binding	4.60e-01	8.80e-01	1	72	62	7307	1.39%	0.85%	1.61%	0.99%	doneGeneList.txt	Gas8
molecular_function	GO:0046982	protein heterodimerization activity	4.67e-01	8.80e-01	2	72	159	7307	2.78%	2.18%	1.26%	0.99%	doneGeneList.txt	Pdzd7,Sept7
molecular_function	GO:0051020	GTPase binding	4.71e-01	8.80e-01	1	72	64	7307	1.39%	0.88%	1.56%	0.99%	doneGeneList.txt	Gas8
molecular_function	GO:0005198	structural molecule activity	4.76e-01	8.80e-01	1	72	65	7307	1.39%	0.89%	1.54%	0.99%	doneGeneList.txt	Crocc
molecular_function	GO:0035639	purine ribonucleoside triphosphate binding	4.97e-01	8.80e-01	1	72	69	7307	1.39%	0.94%	1.45%	0.99%	doneGeneList.txt	Arl3
molecular_function	GO:0005543	phospholipid binding	5.02e-01	8.80e-01	1	72	70	7307	1.39%	0.96%	1.43%	0.99%	doneGeneList.txt	Asap1
molecular_function	GO:0001882	nucleoside binding	5.07e-01	8.80e-01	1	72	71	7307	1.39%	0.97%	1.41%	0.99%	doneGeneList.txt	Arl3
molecular_function	GO:0001883	purine nucleoside binding	5.07e-01	8.80e-01	1	72	71	7307	1.39%	0.97%	1.41%	0.99%	doneGeneList.txt	Arl3
molecular_function	GO:0032550	purine ribonucleoside binding	5.07e-01	8.80e-01	1	72	71	7307	1.39%	0.97%	1.41%	0.99%	doneGeneList.txt	Arl3
molecular_function	GO:0032549	ribonucleoside binding	5.07e-01	8.80e-01	1	72	71	7307	1.39%	0.97%	1.41%	0.99%	doneGeneList.txt	Arl3
molecular_function	GO:0008047	enzyme activator activity	5.58e-01	9.37e-01	1	72	82	7307	1.39%	1.12%	1.22%	0.99%	doneGeneList.txt	Asap1
molecular_function	GO:0032555	purine ribonucleotide binding	5.58e-01	9.37e-01	1	72	82	7307	1.39%	1.12%	1.22%	0.99%	doneGeneList.txt	Arl3
molecular_function	GO:0032553	ribonucleotide binding	5.62e-01	9.37e-01	1	72	83	7307	1.39%	1.14%	1.20%	0.99%	doneGeneList.txt	Arl3
molecular_function	GO:0017076	purine nucleotide binding	5.75e-01	9.41e-01	1	72	86	7307	1.39%	1.18%	1.16%	0.99%	doneGeneList.txt	Arl3
molecular_function	GO:0003779	actin binding	5.80e-01	9.41e-01	1	72	87	7307	1.39%	1.19%	1.15%	0.99%	doneGeneList.txt	Crocc
molecular_function	GO:0016791	phosphatase activity	5.88e-01	9.42e-01	1	72	89	7307	1.39%	1.22%	1.12%	0.99%	doneGeneList.txt	Ocrl
molecular_function	GO:1901265	nucleoside phosphate binding	6.20e-01	9.68e-01	1	72	97	7307	1.39%	1.33%	1.03%	0.99%	doneGeneList.txt	Arl3
molecular_function	GO:0000166	nucleotide binding	6.20e-01	9.68e-01	1	72	97	7307	1.39%	1.33%	1.03%	0.99%	doneGeneList.txt	Arl3
molecular_function	GO:0017111	nucleoside-triphosphatase activity	6.35e-01	9.76e-01	1	72	101	7307	1.39%	1.38%	0.99%	0.99%	doneGeneList.txt	Arl3
molecular_function	GO:0043167	ion binding	6.48e-01	9.76e-01	3	72	335	7307	4.17%	4.58%	0.90%	0.99%	doneGeneList.txt	Arl3,Asap1,Nek4
molecular_function	GO:0043168	anion binding	6.77e-01	9.76e-01	2	72	234	7307	2.78%	3.20%	0.85%	0.99%	doneGeneList.txt	Arl3,Asap1
molecular_function	GO:0046872	metal ion binding	6.83e-01	9.76e-01	1	72	115	7307	1.39%	1.57%	0.87%	0.99%	doneGeneList.txt	Nek4
molecular_function	GO:0042578	phosphoric ester hydrolase activity	6.89e-01	9.76e-01	1	72	117	7307	1.39%	1.60%	0.85%	0.99%	doneGeneList.txt	Ocrl
molecular_function	GO:0016817	hydrolase activity, acting on acid anhydrides	6.92e-01	9.76e-01	1	72	118	7307	1.39%	1.61%	0.85%	0.99%	doneGeneList.txt	Arl3
molecular_function	GO:0016818	hydrolase activity, acting on acid anhydrides, in phosphorus-containing anhydrides	6.92e-01	9.76e-01	1	72	118	7307	1.39%	1.61%	0.85%	0.99%	doneGeneList.txt	Arl3
molecular_function	GO:0016462	pyrophosphatase activity	6.92e-01	9.76e-01	1	72	118	7307	1.39%	1.61%	0.85%	0.99%	doneGeneList.txt	Arl3
molecular_function	GO:0008289	lipid binding	6.95e-01	9.76e-01	1	72	119	7307	1.39%	1.63%	0.84%	0.99%	doneGeneList.txt	Asap1
molecular_function	GO:0044877	macromolecular complex binding	7.18e-01	9.97e-01	4	72	488	7307	5.56%	6.68%	0.82%	0.99%	doneGeneList.txt	Cep131,Ift74,Ttk,Ush2a
molecular_function	GO:0043169	cation binding	7.30e-01	1.00e+00	1	72	131	7307	1.39%	1.79%	0.76%	0.99%	doneGeneList.txt	Nek4
molecular_function	GO:0016740	transferase activity	7.36e-01	1.00e+00	6	72	728	7307	8.33%	9.96%	0.82%	0.99%	doneGeneList.txt	Mak,Nek2,Nek4,Pomk,Ttbk2,Ttk
molecular_function	GO:0001077	transcriptional activator activity, RNA polymerase II core promoter proximal region sequence-specific binding	7.58e-01	1.00e+00	1	72	142	7307	1.39%	1.94%	0.70%	0.99%	doneGeneList.txt	Glis2
molecular_function	GO:0036094	small molecule binding	7.61e-01	1.00e+00	1	72	143	7307	1.39%	1.96%	0.70%	0.99%	doneGeneList.txt	Arl3
molecular_function	GO:0019901	protein kinase binding	7.79e-01	1.00e+00	1	72	151	7307	1.39%	2.07%	0.66%	0.99%	doneGeneList.txt	Spag16
molecular_function	GO:0019899	enzyme binding	7.96e-01	1.00e+00	3	72	423	7307	4.17%	5.79%	0.71%	0.99%	doneGeneList.txt	Gas8,Spag16,Tuba4a
molecular_function	GO:0019900	kinase binding	8.08e-01	1.00e+00	1	72	165	7307	1.39%	2.26%	0.61%	0.99%	doneGeneList.txt	Spag16
molecular_function	GO:0097367	carbohydrate derivative binding	8.45e-01	1.00e+00	1	72	186	7307	1.39%	2.55%	0.54%	0.99%	doneGeneList.txt	Arl3
molecular_function	GO:0030234	enzyme regulator activity	8.54e-01	1.00e+00	1	72	192	7307	1.39%	2.63%	0.52%	0.99%	doneGeneList.txt	Asap1
molecular_function	GO:0000982	transcription factor activity, RNA polymerase II core promoter proximal region sequence-specific binding	8.54e-01	1.00e+00	1	72	192	7307	1.39%	2.63%	0.52%	0.99%	doneGeneList.txt	Glis2
molecular_function	GO:0001228	transcriptional activator activity, RNA polymerase II transcription regulatory region sequence-specific binding	8.88e-01	1.00e+00	1	72	218	7307	1.39%	2.98%	0.46%	0.99%	doneGeneList.txt	Glis2
molecular_function	GO:0016788	hydrolase activity, acting on ester bonds	9.14e-01	1.00e+00	1	72	244	7307	1.39%	3.34%	0.41%	0.99%	doneGeneList.txt	Ocrl
molecular_function	GO:0098772	molecular function regulator	9.45e-01	1.00e+00	1	72	287	7307	1.39%	3.93%	0.35%	0.99%	doneGeneList.txt	Asap1
molecular_function	GO:0000977	RNA polymerase II regulatory region sequence-specific DNA binding	9.55e-01	1.00e+00	1	72	307	7307	1.39%	4.20%	0.33%	0.99%	doneGeneList.txt	Glis2
molecular_function	GO:0001012	RNA polymerase II regulatory region DNA binding	9.56e-01	1.00e+00	1	72	308	7307	1.39%	4.22%	0.32%	0.99%	doneGeneList.txt	Glis2
molecular_function	GO:0003682	chromatin binding	9.57e-01	1.00e+00	1	72	311	7307	1.39%	4.26%	0.32%	0.99%	doneGeneList.txt	Ift74
molecular_function	GO:0000976	transcription regulatory region sequence-specific DNA binding	9.72e-01	1.00e+00	1	72	352	7307	1.39%	4.82%	0.28%	0.99%	doneGeneList.txt	Glis2
molecular_function	GO:0000981	RNA polymerase II transcription factor activity, sequence-specific DNA binding	9.74e-01	1.00e+00	1	72	358	7307	1.39%	4.90%	0.28%	0.99%	doneGeneList.txt	Glis2
molecular_function	GO:1990837	sequence-specific double-stranded DNA binding	9.75e-01	1.00e+00	1	72	364	7307	1.39%	4.98%	0.27%	0.99%	doneGeneList.txt	Glis2
molecular_function	GO:0003690	double-stranded DNA binding	9.80e-01	1.00e+00	1	72	384	7307	1.39%	5.26%	0.26%	0.99%	doneGeneList.txt	Glis2
molecular_function	GO:0005215	transporter activity	9.81e-01	1.00e+00	1	72	391	7307	1.39%	5.35%	0.26%	0.99%	doneGeneList.txt	Nup214
molecular_function	GO:0000975	regulatory region DNA binding	9.88e-01	1.00e+00	1	72	434	7307	1.39%	5.94%	0.23%	0.99%	doneGeneList.txt	Glis2
molecular_function	GO:0001067	regulatory region nucleic acid binding	9.88e-01	1.00e+00	1	72	434	7307	1.39%	5.94%	0.23%	0.99%	doneGeneList.txt	Glis2
molecular_function	GO:0044212	transcription regulatory region DNA binding	9.88e-01	1.00e+00	1	72	434	7307	1.39%	5.94%	0.23%	0.99%	doneGeneList.txt	Glis2
molecular_function	GO:0016787	hydrolase activity	9.88e-01	1.00e+00	2	72	628	7307	2.78%	8.59%	0.32%	0.99%	doneGeneList.txt	Arl3,Ocrl
molecular_function	GO:0005102	receptor binding	9.90e-01	1.00e+00	1	72	450	7307	1.39%	6.16%	0.22%	0.99%	doneGeneList.txt	Bbs1
molecular_function	GO:0001071	nucleic acid binding transcription factor activity	9.92e-01	1.00e+00	1	72	476	7307	1.39%	6.51%	0.21%	0.99%	doneGeneList.txt	Glis2
molecular_function	GO:0003700	transcription factor activity, sequence-specific DNA binding	9.92e-01	1.00e+00	1	72	476	7307	1.39%	6.51%	0.21%	0.99%	doneGeneList.txt	Glis2
molecular_function	GO:0043565	sequence-specific DNA binding	9.93e-01	1.00e+00	1	72	485	7307	1.39%	6.64%	0.21%	0.99%	doneGeneList.txt	Glis2
molecular_function	GO:0003824	catalytic activity	9.94e-01	1.00e+00	9	72	1716	7307	12.50%	23.48%	0.52%	0.99%	doneGeneList.txt	Arl3,Mak,Nek2,Nek4,Ocrl,Pomk,Ttbk2,Ttk,Ttll6
molecular_function	GO:0003677	DNA binding	9.96e-01	1.00e+00	2	72	739	7307	2.78%	10.11%	0.27%	0.99%	doneGeneList.txt	Glis2,Mlf1
molecular_function	GO:1901363	heterocyclic compound binding	9.99e-01	1.00e+00	3	72	1044	7307	4.17%	14.29%	0.29%	0.99%	doneGeneList.txt	Arl3,Glis2,Mlf1
molecular_function	GO:0097159	organic cyclic compound binding	9.99e-01	1.00e+00	3	72	1054	7307	4.17%	14.42%	0.28%	0.99%	doneGeneList.txt	Arl3,Glis2,Mlf1
molecular_function	GO:0003676	nucleic acid binding	9.99e-01	1.00e+00	2	72	938	7307	2.78%	12.84%	0.21%	0.99%	doneGeneList.txt	Glis2,Mlf1
molecular_function	GO:0003674	molecular_function	1.00e+00	1.00e+00	72	72	7307	7307	100.00%	100.00%	0.99%	0.99%	doneGeneList.txt	Adgrv1,Arf4,Arl3,Arl6,Asap1,Atxn10,Bbs1,Bbs4,Bbs9,Cc2d2a,Ccp110,Cenpj,Cep131,Cep164,Cep290,Cep72,Cep89,Crocc,Dnaic2,Dnali1,Dynlt1b,Dyx1c1,Exoc4,Fbf1,Gas8,Glis2,Ift172,Ift20,Ift27,Ift46,Ift52,Ift57,Ift74,Ift81,Ift88,Mak,Mks1,Mlf1,Nek2,Nek4,Nin,Nphp1,Nphp4,Nup214,Nup35,Nup62,Ocrl,Pcm1,Pdzd7,Pomk,Rab11fip3,Rab17,Sept7,Spag16,Spag17,Spag6l,Ssna1,Stx3,Tnpo1,Traf3ip1,Trappc3,Trappc9,Trip11,Ttbk2,Ttc26,…
