# Supplementary material for: Sensing the cilium, digital capture of ciliary data for comparative genomics investigations
Source: Cilia. 2018 Apr 19;7:3. doi: 10.1186/s13630-018-0057-0 (PMC5907423; doi:10.1186/s13630-018-0057-0)
Supplement: Supplementary file 8 — Additional file 8. GO terms and classifications as of 7/25/2013. [file 13630_2018_57_MOESM8_ESM.xlsx]

## Sheet: 20130725 - all GO terms
GO Term classification	Namespace	GO ID	GO Term Name
ciliary	BP	GO:0001539	ciliary or bacterial-type flagellar motility
ciliary	BP	GO:0003341	cilium movement
ciliary	BP	GO:0003351	epithelial cilium movement
ciliary	BP	GO:0003356	regulation of cilium beat frequency
ciliary	BP	GO:0007288	sperm axoneme assembly
ciliary	BP	GO:0030317	sperm motility
ciliary	BP	GO:0035058	nonmotile primary cilium assembly
ciliary	BP	GO:0035082	axoneme assembly
ciliary	BP	GO:0035083	cilium axoneme assembly
ciliary	BP	GO:0035721	intraflagellar retrograde transport
ciliary	BP	GO:0036158	outer dynein arm assembly
ciliary	BP	GO:0036159	inner dynein arm assembly
ciliary	BP	GO:0042073	intraflagellar transport
ciliary	BP	GO:0042384	cilium assembly
ciliary	BP	GO:0044458	motile cilium assembly
ciliary	BP	GO:0044782	cilium organization
ciliary	BP	GO:0045724	positive regulation of cilium assembly
ciliary	BP	GO:0060271	cilium morphogenesis
ciliary	BP	GO:0060285	ciliary cell motility
ciliary	BP	GO:0060287	epithelial cilium movement involved in determination of left/right asymmetry
ciliary	BP	GO:0060296	regulation of cilium beat frequency involved in ciliary motility
ciliary	BP	GO:0060404	axonemal microtubule depolymerization
ciliary	BP	GO:0060830	ciliary receptor clustering involved in smoothened signaling pathway
ciliary	BP	GO:0061512	protein localization to cilium
ciliary	BP	GO:0070286	axonemal dynein complex assembly
ciliary	BP	GO:1901248	positive regulation of lung ciliated cell differentiation
ciliary	BP	GO:1902017	regulation of cilium assembly
ciliary	CC	GO:0001750	photoreceptor outer segment
ciliary	CC	GO:0005858	axonemal dynein complex
ciliary	CC	GO:0005929	cilium
ciliary	CC	GO:0005930	axoneme
ciliary	CC	GO:0030991	intraflagellar transport particle A
ciliary	CC	GO:0030992	intraflagellar transport particle B
ciliary	CC	GO:0031512	motile primary cilium
ciliary	CC	GO:0031513	nonmotile primary cilium
ciliary	CC	GO:0031514	motile cilium
ciliary	CC	GO:0032391	photoreceptor connecting cilium
ciliary	CC	GO:0034464	BBSome
ciliary	CC	GO:0035085	cilium axoneme
ciliary	CC	GO:0035253	ciliary rootlet
ciliary	CC	GO:0035869	ciliary transition zone
ciliary	CC	GO:0036038	TCTN-B9D complex
ciliary	CC	GO:0036064	cilium basal body
ciliary	CC	GO:0036126	sperm flagellum
ciliary	CC	GO:0036157	outer dynein arm
ciliary	CC	GO:0060170	cilium membrane
ciliary	CC	GO:0072372	primary cilium
ciliary	CC	GO:0097225	sperm midpiece
other	BP	GO:0000045	autophagic vacuole assembly
other	BP	GO:0000050	urea cycle
other	BP	GO:0000052	citrulline metabolic process
other	BP	GO:0000070	mitotic sister chromatid segregation
other	BP	GO:0000086	G2/M transition of mitotic cell cycle
other	BP	GO:0000122	negative regulation of transcription from RNA polymerase II promoter
other	BP	GO:0000132	establishment of mitotic spindle orientation
other	BP	GO:0000209	protein polyubiquitination
other	BP	GO:0000226	microtubule cytoskeleton organization
other	BP	GO:0000236	mitotic prometaphase
other	BP	GO:0000278	mitotic cell cycle
other	BP	GO:0000302	response to reactive oxygen species
other	BP	GO:0000320	re-entry into mitotic cell cycle
other	BP	GO:0000902	cell morphogenesis
other	BP	GO:0000904	cell morphogenesis involved in differentiation
other	BP	GO:0000910	cytokinesis
other	BP	GO:0001502	cartilage condensation
other	BP	GO:0001503	ossification
other	BP	GO:0001505	regulation of neurotransmitter levels
other	BP	GO:0001525	angiogenesis
other	BP	GO:0001568	blood vessel development
other	BP	GO:0001569	patterning of blood vessels
other	BP	GO:0001570	vasculogenesis
other	BP	GO:0001578	microtubule bundle formation
other	BP	GO:0001649	osteoblast differentiation
other	BP	GO:0001659	temperature homeostasis
other	BP	GO:0001661	conditioned taste aversion
other	BP	GO:0001662	behavioral fear response
other	BP	GO:0001666	response to hypoxia
other	BP	GO:0001667	ameboidal cell migration
other	BP	GO:0001675	acrosome assembly
other	BP	GO:0001678	cellular glucose homeostasis
other	BP	GO:0001701	in utero embryonic development
other	BP	GO:0001702	gastrulation with mouth forming second
other	BP	GO:0001706	endoderm formation
other	BP	GO:0001708	cell fate specification
other	BP	GO:0001709	cell fate determination
other	BP	GO:0001711	endodermal cell fate commitment
other	BP	GO:0001714	endodermal cell fate specification
other	BP	GO:0001755	neural crest cell migration
other	BP	GO:0001764	neuron migration
other	BP	GO:0001824	blastocyst development
other	BP	GO:0001826	inner cell mass cell differentiation
other	BP	GO:0001837	epithelial to mesenchymal transition
other	BP	GO:0001845	phagolysosome assembly
other	BP	GO:0001892	embryonic placenta development
other	BP	GO:0001932	regulation of protein phosphorylation
other	BP	GO:0001933	negative regulation of protein phosphorylation
other	BP	GO:0001942	hair follicle development
other	BP	GO:0001944	vasculature development
other	BP	GO:0001954	positive regulation of cell-matrix adhesion
other	BP	GO:0001961	positive regulation of cytokine-mediated signaling pathway
other	BP	GO:0001963	synaptic transmission, dopaminergic
other	BP	GO:0001964	startle response
other	BP	GO:0001975	response to amphetamine
other	BP	GO:0001976	neurological system process involved in regulation of systemic arterial blood pressure
other	BP	GO:0001992	regulation of systemic arterial blood pressure by vasopressin
other	BP	GO:0001994	norepinephrine-epinephrine vasoconstriction involved in regulation of systemic arterial blood pressure
other	BP	GO:0002009	morphogenesis of an epithelium
other	BP	GO:0002027	regulation of heart rate
other	BP	GO:0002028	regulation of sodium ion transport
other	BP	GO:0002031	G-protein coupled receptor internalization
other	BP	GO:0002036	regulation of L-glutamate transport
other	BP	GO:0002052	positive regulation of neuroblast proliferation
other	BP	GO:0002053	positive regulation of mesenchymal cell proliferation
other	BP	GO:0002062	chondrocyte differentiation
other	BP	GO:0002064	epithelial cell development
other	BP	GO:0002076	osteoblast development
other	BP	GO:0002092	positive regulation of receptor internalization
other	BP	GO:0002318	myeloid progenitor cell differentiation
other	BP	GO:0002320	lymphoid progenitor cell differentiation
other	BP	GO:0002415	immunoglobulin transcytosis in epithelial cells mediated by polymeric immunoglobulin receptor
other	BP	GO:0002437	inflammatory response to antigenic stimulus
other	BP	GO:0002508	central tolerance induction
other	BP	GO:0002520	immune system development
other	BP	GO:0002635	negative regulation of germinal center formation
other	BP	GO:0002897	positive regulation of central B cell tolerance induction
other	BP	GO:0002924	negative regulation of humoral immune response mediated by circulating immunoglobulin
other	BP	GO:0003085	negative regulation of systemic arterial blood pressure
other	BP	GO:0003094	glomerular filtration
other	BP	GO:0003136	negative regulation of heart induction by canonical Wnt receptor signaling pathway
other	BP	GO:0003266	regulation of secondary heart field cardioblast proliferation
other	BP	GO:0003323	type B pancreatic cell development
other	BP	GO:0003382	epithelial cell morphogenesis
other	BP	GO:0003383	apical constriction
other	BP	GO:0003416	endochondral bone growth
other	BP	GO:0005975	carbohydrate metabolic process
other	BP	GO:0005977	glycogen metabolic process
other	BP	GO:0006139	nucleobase-containing compound metabolic process
other	BP	GO:0006165	nucleoside diphosphate phosphorylation
other	BP	GO:0006171	cAMP biosynthetic process
other	BP	GO:0006183	GTP biosynthetic process
other	BP	GO:0006184	GTP catabolic process
other	BP	GO:0006200	ATP catabolic process
other	BP	GO:0006208	pyrimidine nucleobase catabolic process
other	BP	GO:0006228	UTP biosynthetic process
other	BP	GO:0006241	CTP biosynthetic process
other	BP	GO:0006260	DNA replication
other	BP	GO:0006281	DNA repair
other	BP	GO:0006349	regulation of gene expression by genetic imprinting
other	BP	GO:0006351	transcription, DNA-dependent
other	BP	GO:0006355	regulation of transcription, DNA-dependent
other	BP	GO:0006357	regulation of transcription from RNA polymerase II promoter
other	BP	GO:0006366	transcription from RNA polymerase II promoter
other	BP	GO:0006397	mRNA processing
other	BP	GO:0006406	mRNA export from nucleus
other	BP	GO:0006457	protein folding
other	BP	GO:0006464	cellular protein modification process
other	BP	GO:0006468	protein phosphorylation
other	BP	GO:0006469	negative regulation of protein kinase activity
other	BP	GO:0006470	protein dephosphorylation
other	BP	GO:0006471	protein ADP-ribosylation
other	BP	GO:0006508	proteolysis
other	BP	GO:0006511	ubiquitin-dependent protein catabolic process
other	BP	GO:0006513	protein monoubiquitination
other	BP	GO:0006606	protein import into nucleus
other	BP	GO:0006611	protein export from nucleus
other	BP	GO:0006612	protein targeting to membrane
other	BP	GO:0006629	lipid metabolic process
other	BP	GO:0006807	nitrogen compound metabolic process
other	BP	GO:0006810	transport
other	BP	GO:0006811	ion transport
other	BP	GO:0006812	cation transport
other	BP	GO:0006813	potassium ion transport
other	BP	GO:0006816	calcium ion transport
other	BP	GO:0006820	anion transport
other	BP	GO:0006836	neurotransmitter transport
other	BP	GO:0006839	mitochondrial transport
other	BP	GO:0006855	drug transmembrane transport
other	BP	GO:0006874	cellular calcium ion homeostasis
other	BP	GO:0006886	intracellular protein transport
other	BP	GO:0006887	exocytosis
other	BP	GO:0006888	ER to Golgi vesicle-mediated transport
other	BP	GO:0006890	retrograde vesicle-mediated transport, Golgi to ER
other	BP	GO:0006897	endocytosis
other	BP	GO:0006903	vesicle targeting
other	BP	GO:0006904	vesicle docking involved in exocytosis
other	BP	GO:0006909	phagocytosis
other	BP	GO:0006913	nucleocytoplasmic transport
other	BP	GO:0006915	apoptotic process
other	BP	GO:0006917	induction of apoptosis
other	BP	GO:0006919	activation of cysteine-type endopeptidase activity involved in apoptotic process
other	BP	GO:0006936	muscle contraction
other	BP	GO:0006944	cellular membrane fusion
other	BP	GO:0006950	response to stress
other	BP	GO:0006959	humoral immune response
other	BP	GO:0006968	cellular defense response
other	BP	GO:0006974	response to DNA damage stimulus
other	BP	GO:0006983	ER overload response
other	BP	GO:0006998	nuclear envelope organization
other	BP	GO:0007005	mitochondrion organization
other	BP	GO:0007010	cytoskeleton organization
other	BP	GO:0007015	actin filament organization
other	BP	GO:0007016	cytoskeletal anchoring at plasma membrane
other	BP	GO:0007017	microtubule-based process
other	BP	GO:0007018	microtubule-based movement
other	BP	GO:0007019	microtubule depolymerization
other	BP	GO:0007020	microtubule nucleation
other	BP	GO:0007029	endoplasmic reticulum organization
other	BP	GO:0007030	Golgi organization
other	BP	GO:0007032	endosome organization
other	BP	GO:0007040	lysosome organization
other	BP	GO:0007049	cell cycle
other	BP	GO:0007050	cell cycle arrest
other	BP	GO:0007051	spindle organization
other	BP	GO:0007059	chromosome segregation
other	BP	GO:0007067	mitosis
other	BP	GO:0007092	activation of mitotic anaphase-promoting complex activity
other	BP	GO:0007094	mitotic spindle assembly checkpoint
other	BP	GO:0007097	nuclear migration
other	BP	GO:0007126	meiosis
other	BP	GO:0007154	cell communication
other	BP	GO:0007155	cell adhesion
other	BP	GO:0007156	homophilic cell adhesion
other	BP	GO:0007160	cell-matrix adhesion
other	BP	GO:0007163	establishment or maintenance of cell polarity
other	BP	GO:0007165	signal transduction
other	BP	GO:0007166	cell surface receptor signaling pathway
other	BP	GO:0007169	transmembrane receptor protein tyrosine kinase signaling pathway
other	BP	GO:0007173	epidermal growth factor receptor signaling pathway
other	BP	GO:0007186	G-protein coupled receptor signaling pathway
other	BP	GO:0007187	G-protein coupled receptor signaling pathway, coupled to cyclic nucleotide second messenger
other	BP	GO:0007188	adenylate cyclase-modulating G-protein coupled receptor signaling pathway
other	BP	GO:0007189	adenylate cyclase-activating G-protein coupled receptor signaling pathway
other	BP	GO:0007190	activation of adenylate cyclase activity
other	BP	GO:0007191	adenylate cyclase-activating dopamine receptor signaling pathway
other	BP	GO:0007194	negative regulation of adenylate cyclase activity
other	BP	GO:0007195	adenylate cyclase-inhibiting dopamine receptor signaling pathway
other	BP	GO:0007204	elevation of cytosolic calcium ion concentration
other	BP	GO:0007212	dopamine receptor signaling pathway
other	BP	GO:0007218	neuropeptide signaling pathway
other	BP	GO:0007219	Notch signaling pathway
other	BP	GO:0007228	positive regulation of hh target transcription factor activity
other	BP	GO:0007243	intracellular protein kinase cascade
other	BP	GO:0007259	JAK-STAT cascade
other	BP	GO:0007264	small GTPase mediated signal transduction
other	BP	GO:0007265	Ras protein signal transduction
other	BP	GO:0007267	cell-cell signaling
other	BP	GO:0007268	synaptic transmission
other	BP	GO:0007269	neurotransmitter secretion
other	BP	GO:0007270	neuron-neuron synaptic transmission
other	BP	GO:0007275	multicellular organismal development
other	BP	GO:0007339	binding of sperm to zona pellucida
other	BP	GO:0007346	regulation of mitotic cell cycle
other	BP	GO:0007369	gastrulation
other	BP	GO:0007371	ventral midline determination
other	BP	GO:0007398	ectoderm development
other	BP	GO:0007403	glial cell fate determination
other	BP	GO:0007405	neuroblast proliferation
other	BP	GO:0007409	axonogenesis
other	BP	GO:0007411	axon guidance
other	BP	GO:0007418	ventral midline development
other	BP	GO:0007492	endoderm development
other	BP	GO:0007520	myoblast fusion
other	BP	GO:0007528	neuromuscular junction development
other	BP	GO:0007569	cell aging
other	BP	GO:0007596	blood coagulation
other	BP	GO:0007617	mating behavior
other	BP	GO:0007623	circadian rhythm
other	BP	GO:0007625	grooming behavior
other	BP	GO:0007631	feeding behavior
other	BP	GO:0008088	axon cargo transport
other	BP	GO:0008090	retrograde axon cargo transport
other	BP	GO:0008104	protein localization
other	BP	GO:0008105	asymmetric protein localization
other	BP	GO:0008150	biological_process
other	BP	GO:0008152	metabolic process
other	BP	GO:0008209	androgen metabolic process
other	BP	GO:0008219	cell death
other	BP	GO:0008277	regulation of G-protein coupled receptor protein signaling pathway
other	BP	GO:0008283	cell proliferation
other	BP	GO:0008284	positive regulation of cell proliferation
other	BP	GO:0008285	negative regulation of cell proliferation
other	BP	GO:0008306	associative learning
other	BP	GO:0008340	determination of adult lifespan
other	BP	GO:0008360	regulation of cell shape
other	BP	GO:0008380	RNA splicing
other	BP	GO:0008544	epidermis development
other	BP	GO:0008630	intrinsic apoptotic signaling pathway in response to DNA damage
other	BP	GO:0009117	nucleotide metabolic process
other	BP	GO:0009190	cyclic nucleotide biosynthetic process
other	BP	GO:0009306	protein secretion
other	BP	GO:0009411	response to UV
other	BP	GO:0009566	fertilization
other	BP	GO:0009611	response to wounding
other	BP	GO:0009653	anatomical structure morphogenesis
other	BP	GO:0009749	response to glucose stimulus
other	BP	GO:0009790	embryo development
other	BP	GO:0009791	post-embryonic development
other	BP	GO:0009880	embryonic pattern specification
other	BP	GO:0009887	organ morphogenesis
other	BP	GO:0009913	epidermal cell differentiation
other	BP	GO:0009948	anterior/posterior axis specification
other	BP	GO:0009952	anterior/posterior pattern specification
other	BP	GO:0009954	proximal/distal pattern formation
other	BP	GO:0009968	negative regulation of signal transduction
other	BP	GO:0009987	cellular process
other	BP	GO:0010002	cardioblast differentiation
other	BP	GO:0010033	response to organic substance
other	BP	GO:0010157	response to chlorate
other	BP	GO:0010172	embryonic body morphogenesis
other	BP	GO:0010212	response to ionizing radiation
other	BP	GO:0010259	multicellular organismal aging
other	BP	GO:0010457	centriole-centriole cohesion
other	BP	GO:0010463	mesenchymal cell proliferation
other	BP	GO:0010468	regulation of gene expression
other	BP	GO:0010498	proteasomal protein catabolic process
other	BP	GO:0010579	positive regulation of adenylate cyclase activity involved in G-protein coupled receptor signaling pathway
other	BP	GO:0010614	negative regulation of cardiac muscle hypertrophy
other	BP	GO:0010628	positive regulation of gene expression
other	BP	GO:0010629	negative regulation of gene expression
other	BP	GO:0010718	positive regulation of epithelial to mesenchymal transition
other	BP	GO:0010761	fibroblast migration
other	BP	GO:0010800	positive regulation of peptidyl-threonine phosphorylation
other	BP	GO:0010875	positive regulation of cholesterol efflux
other	BP	GO:0010909	positive regulation of heparan sulfate proteoglycan biosynthetic process
other	BP	GO:0010942	positive regulation of cell death
other	BP	GO:0010975	regulation of neuron projection development
other	BP	GO:0010976	positive regulation of neuron projection development
other	BP	GO:0010977	negative regulation of neuron projection development
other	BP	GO:0014002	astrocyte development
other	BP	GO:0014003	oligodendrocyte development
other	BP	GO:0014010	Schwann cell proliferation
other	BP	GO:0014049	positive regulation of glutamate secretion
other	BP	GO:0014059	regulation of dopamine secretion
other	BP	GO:0014706	striated muscle tissue development
other	BP	GO:0014824	artery smooth muscle contraction
other	BP	GO:0014858	positive regulation of skeletal muscle cell proliferation
other	BP	GO:0014902	myotube differentiation
other	BP	GO:0015031	protein transport
other	BP	GO:0015695	organic cation transport
other	BP	GO:0015872	dopamine transport
other	BP	GO:0015893	drug transport
other	BP	GO:0016042	lipid catabolic process
other	BP	GO:0016048	detection of temperature stimulus
other	BP	GO:0016055	Wnt receptor signaling pathway
other	BP	GO:0016192	vesicle-mediated transport
other	BP	GO:0016197	endosomal transport
other	BP	GO:0016310	phosphorylation
other	BP	GO:0016311	dephosphorylation
other	BP	GO:0016331	morphogenesis of embryonic epithelium
other	BP	GO:0016337	cell-cell adhesion
other	BP	GO:0016338	calcium-independent cell-cell adhesion
other	BP	GO:0016339	calcium-dependent cell-cell adhesion
other	BP	GO:0016358	dendrite development
other	BP	GO:0016477	cell migration
other	BP	GO:0016485	protein processing
other	BP	GO:0016539	intein-mediated protein splicing
other	BP	GO:0016567	protein ubiquitination
other	BP	GO:0016925	protein sumoylation
other	BP	GO:0017145	stem cell division
other	BP	GO:0018094	protein polyglycylation
other	BP	GO:0018095	protein polyglutamylation
other	BP	GO:0018105	peptidyl-serine phosphorylation
other	BP	GO:0019216	regulation of lipid metabolic process
other	BP	GO:0019226	transmission of nerve impulse
other	BP	GO:0019228	regulation of action potential in neuron
other	BP	GO:0019229	regulation of vasoconstriction
other	BP	GO:0019233	sensory perception of pain
other	BP	GO:0019244	lactate biosynthetic process from pyruvate
other	BP	GO:0019722	calcium-mediated signaling
other	BP	GO:0019805	quinolinate biosynthetic process
other	BP	GO:0021508	floor plate formation
other	BP	GO:0021523	somatic motor neuron differentiation
other	BP	GO:0021561	facial nerve development
other	BP	GO:0021631	optic nerve morphogenesis
other	BP	GO:0021675	nerve development
other	BP	GO:0021799	cerebral cortex radially oriented cell migration
other	BP	GO:0021801	cerebral cortex radial glia guided migration
other	BP	GO:0021819	layer formation in cerebral cortex
other	BP	GO:0021846	cell proliferation in forebrain
other	BP	GO:0021852	pyramidal neuron migration
other	BP	GO:0021853	cerebral cortex GABAergic interneuron migration
other	BP	GO:0021861	forebrain radial glial cell differentiation
other	BP	GO:0021895	cerebral cortex neuron differentiation
other	BP	GO:0021940	positive regulation of cerebellar granule cell precursor proliferation
other	BP	GO:0021953	central nervous system neuron differentiation
other	BP	GO:0021956	central nervous system interneuron axonogenesis
other	BP	GO:0021965	spinal cord ventral commissure morphogenesis
other	BP	GO:0021983	pituitary gland development
other	BP	GO:0021984	adenohypophysis development
other	BP	GO:0022007	convergent extension involved in neural plate elongation
other	BP	GO:0022008	neurogenesis
other	BP	GO:0022009	central nervous system vasculogenesis
other	BP	GO:0022018	lateral ganglionic eminence cell proliferation
other	BP	GO:0022027	interkinetic nuclear migration
other	BP	GO:0022405	hair cycle process
other	BP	GO:0030010	establishment of cell polarity
other	BP	GO:0030030	cell projection organization
other	BP	GO:0030031	cell projection assembly
other	BP	GO:0030036	actin cytoskeleton organization
other	BP	GO:0030046	parallel actin filament bundle assembly
other	BP	GO:0030048	actin filament-based movement
other	BP	GO:0030071	regulation of mitotic metaphase/anaphase transition
other	BP	GO:0030072	peptide hormone secretion
other	BP	GO:0030073	insulin secretion
other	BP	GO:0030097	hemopoiesis
other	BP	GO:0030111	regulation of Wnt receptor signaling pathway
other	BP	GO:0030154	cell differentiation
other	BP	GO:0030162	regulation of proteolysis
other	BP	GO:0030163	protein catabolic process
other	BP	GO:0030177	positive regulation of Wnt receptor signaling pathway
other	BP	GO:0030178	negative regulation of Wnt receptor signaling pathway
other	BP	GO:0030182	neuron differentiation
other	BP	GO:0030198	extracellular matrix organization
other	BP	GO:0030217	T cell differentiation
other	BP	GO:0030218	erythrocyte differentiation
other	BP	GO:0030307	positive regulation of cell growth
other	BP	GO:0030316	osteoclast differentiation
other	BP	GO:0030318	melanocyte differentiation
other	BP	GO:0030335	positive regulation of cell migration
other	BP	GO:0030336	negative regulation of cell migration
other	BP	GO:0030431	sleep
other	BP	GO:0030432	peristalsis
other	BP	GO:0030433	ER-associated protein catabolic process
other	BP	GO:0030513	positive regulation of BMP signaling pathway
other	BP	GO:0030534	adult behavior
other	BP	GO:0030728	ovulation
other	BP	GO:0030814	regulation of cAMP metabolic process
other	BP	GO:0030819	positive regulation of cAMP biosynthetic process
other	BP	GO:0030850	prostate gland development
other	BP	GO:0030855	epithelial cell differentiation
other	BP	GO:0030856	regulation of epithelial cell differentiation
other	BP	GO:0030857	negative regulation of epithelial cell differentiation
other	BP	GO:0030858	positive regulation of epithelial cell differentiation
other	BP	GO:0030862	positive regulation of polarized epithelial cell differentiation
other	BP	GO:0030878	thyroid gland development
other	BP	GO:0030879	mammary gland development
other	BP	GO:0030954	astral microtubule nucleation
other	BP	GO:0030997	regulation of centriole-centriole cohesion
other	BP	GO:0031016	pancreas development
other	BP	GO:0031017	exocrine pancreas development
other	BP	GO:0031018	endocrine pancreas development
other	BP	GO:0031022	nuclear migration along microfilament
other	BP	GO:0031069	hair follicle morphogenesis
other	BP	GO:0031102	neuron projection regeneration
other	BP	GO:0031115	negative regulation of microtubule polymerization
other	BP	GO:0031122	cytoplasmic microtubule organization
other	BP	GO:0031161	phosphatidylinositol catabolic process
other	BP	GO:0031175	neuron projection development
other	BP	GO:0031333	negative regulation of protein complex assembly
other	BP	GO:0031334	positive regulation of protein complex assembly
other	BP	GO:0031398	positive regulation of protein ubiquitination
other	BP	GO:0031503	protein complex localization
other	BP	GO:0031532	actin cytoskeleton reorganization
other	BP	GO:0031572	G2 DNA damage checkpoint
other	BP	GO:0031587	positive regulation of inositol 1,4,5-trisphosphate-sensitive calcium-release channel activity
other	BP	GO:0031641	regulation of myelination
other	BP	GO:0031643	positive regulation of myelination
other	BP	GO:0031647	regulation of protein stability
other	BP	GO:0031648	protein destabilization
other	BP	GO:0031659	positive regulation of cyclin-dependent protein serine/threonine kinase activity involved in G1/S transition of mitotic cell cycle
other	BP	GO:0031929	TOR signaling cascade
other	BP	GO:0032007	negative regulation of TOR signaling cascade
other	BP	GO:0032088	negative regulation of NF-kappaB transcription factor activity
other	BP	GO:0032091	negative regulation of protein binding
other	BP	GO:0032092	positive regulation of protein binding
other	BP	GO:0032147	activation of protein kinase activity
other	BP	GO:0032224	positive regulation of synaptic transmission, cholinergic
other	BP	GO:0032228	regulation of synaptic transmission, GABAergic
other	BP	GO:0032312	regulation of ARF GTPase activity
other	BP	GO:0032313	regulation of Rab GTPase activity
other	BP	GO:0032314	regulation of Rac GTPase activity
other	BP	GO:0032319	regulation of Rho GTPase activity
other	BP	GO:0032331	negative regulation of chondrocyte differentiation
other	BP	GO:0032332	positive regulation of chondrocyte differentiation
other	BP	GO:0032355	response to estradiol stimulus
other	BP	GO:0032401	establishment of melanosome localization
other	BP	GO:0032402	melanosome transport
other	BP	GO:0032435	negative regulation of proteasomal ubiquitin-dependent protein catabolic process
other	BP	GO:0032436	positive regulation of proteasomal ubiquitin-dependent protein catabolic process
other	BP	GO:0032456	endocytic recycling
other	BP	GO:0032465	regulation of cytokinesis
other	BP	GO:0032474	otolith morphogenesis
other	BP	GO:0032526	response to retinoic acid
other	BP	GO:0032855	positive regulation of Rac GTPase activity
other	BP	GO:0032862	activation of Rho GTPase activity
other	BP	GO:0032880	regulation of protein localization
other	BP	GO:0032886	regulation of microtubule-based process
other	BP	GO:0032922	circadian regulation of gene expression
other	BP	GO:0032970	regulation of actin filament-based process
other	BP	GO:0033077	T cell differentiation in thymus
other	BP	GO:0033085	negative regulation of T cell differentiation in thymus
other	BP	GO:0033089	positive regulation of T cell differentiation in thymus
other	BP	GO:0033092	positive regulation of immature T cell proliferation in thymus
other	BP	GO:0033124	regulation of GTP catabolic process
other	BP	GO:0033138	positive regulation of peptidyl-serine phosphorylation
other	BP	GO:0033146	regulation of intracellular estrogen receptor signaling pathway
other	BP	GO:0033210	leptin-mediated signaling pathway
other	BP	GO:0033234	negative regulation of protein sumoylation
other	BP	GO:0033365	protein localization to organelle
other	BP	GO:0033504	floor plate development
other	BP	GO:0033566	gamma-tubulin complex localization
other	BP	GO:0033602	negative regulation of dopamine secretion
other	BP	GO:0033630	positive regulation of cell adhesion mediated by integrin
other	BP	GO:0033861	negative regulation of NAD(P)H oxidase activity
other	BP	GO:0034047	regulation of protein phosphatase type 2A activity
other	BP	GO:0034097	response to cytokine stimulus
other	BP	GO:0034220	ion transmembrane transport
other	BP	GO:0034244	negative regulation of transcription elongation from RNA polymerase II promoter
other	BP	GO:0034333	adherens junction assembly
other	BP	GO:0034394	protein localization to cell surface
other	BP	GO:0034453	microtubule anchoring
other	BP	GO:0034504	protein localization to nucleus
other	BP	GO:0034599	cellular response to oxidative stress
other	BP	GO:0034612	response to tumor necrosis factor
other	BP	GO:0034613	cellular protein localization
other	BP	GO:0034629	cellular protein complex localization
other	BP	GO:0034776	response to histamine
other	BP	GO:0035025	positive regulation of Rho protein signal transduction
other	BP	GO:0035051	cardiocyte differentiation
other	BP	GO:0035089	establishment of apical/basal cell polarity
other	BP	GO:0035106	operant conditioning
other	BP	GO:0035112	genitalia morphogenesis
other	BP	GO:0035148	tube formation
other	BP	GO:0035176	social behavior
other	BP	GO:0035264	multicellular organism growth
other	BP	GO:0035295	tube development
other	BP	GO:0035372	protein localization to microtubule
other	BP	GO:0035556	intracellular signal transduction
other	BP	GO:0035725	sodium ion transmembrane transport
other	BP	GO:0035810	positive regulation of urine volume
other	BP	GO:0035815	positive regulation of renal sodium excretion
other	BP	GO:0035844	cloaca development
other	BP	GO:0036035	osteoclast development
other	BP	GO:0038108	negative regulation of appetite by leptin-mediated signaling pathway
other	BP	GO:0040008	regulation of growth
other	BP	GO:0040015	negative regulation of multicellular organism growth
other	BP	GO:0040018	positive regulation of multicellular organism growth
other	BP	GO:0040037	negative regulation of fibroblast growth factor receptor signaling pathway
other	BP	GO:0040038	polar body extrusion after meiotic divisions
other	BP	GO:0042053	regulation of dopamine metabolic process
other	BP	GO:0042059	negative regulation of epidermal growth factor receptor signaling pathway
other	BP	GO:0042060	wound healing
other	BP	GO:0042069	regulation of catecholamine metabolic process
other	BP	GO:0042127	regulation of cell proliferation
other	BP	GO:0042129	regulation of T cell proliferation
other	BP	GO:0042130	negative regulation of T cell proliferation
other	BP	GO:0042177	negative regulation of protein catabolic process
other	BP	GO:0042220	response to cocaine
other	BP	GO:0042307	positive regulation of protein import into nucleus
other	BP	GO:0042311	vasodilation
other	BP	GO:0042321	negative regulation of circadian sleep/wake cycle, sleep
other	BP	GO:0042417	dopamine metabolic process
other	BP	GO:0042445	hormone metabolic process
other	BP	GO:0042475	odontogenesis of dentin-containing tooth
other	BP	GO:0042476	odontogenesis
other	BP	GO:0042481	regulation of odontogenesis
other	BP	GO:0042487	regulation of odontogenesis of dentin-containing tooth
other	BP	GO:0042488	positive regulation of odontogenesis of dentin-containing tooth
other	BP	GO:0042490	mechanoreceptor differentiation
other	BP	GO:0042493	response to drug
other	BP	GO:0042527	negative regulation of tyrosine phosphorylation of Stat6 protein
other	BP	GO:0042552	myelination
other	BP	GO:0042593	glucose homeostasis
other	BP	GO:0042632	cholesterol homeostasis
other	BP	GO:0042663	regulation of endodermal cell fate specification
other	BP	GO:0042693	muscle cell fate commitment
other	BP	GO:0042711	maternal behavior
other	BP	GO:0042755	eating behavior
other	BP	GO:0042771	intrinsic apoptotic signaling pathway in response to DNA damage by p53 class mediator
other	BP	GO:0042787	protein ubiquitination involved in ubiquitin-dependent protein catabolic process
other	BP	GO:0042789	mRNA transcription from RNA polymerase II promoter
other	BP	GO:0042981	regulation of apoptotic process
other	BP	GO:0042992	negative regulation of transcription factor import into nucleus
other	BP	GO:0042993	positive regulation of transcription factor import into nucleus
other	BP	GO:0042994	cytoplasmic sequestering of transcription factor
other	BP	GO:0043001	Golgi to plasma membrane protein transport
other	BP	GO:0043065	positive regulation of apoptotic process
other	BP	GO:0043066	negative regulation of apoptotic process
other	BP	GO:0043069	negative regulation of programmed cell death
other	BP	GO:0043086	negative regulation of catalytic activity
other	BP	GO:0043113	receptor clustering
other	BP	GO:0043123	positive regulation of I-kappaB kinase/NF-kappaB cascade
other	BP	GO:0043161	proteasomal ubiquitin-dependent protein catabolic process
other	BP	GO:0043254	regulation of protein complex assembly
other	BP	GO:0043266	regulation of potassium ion transport
other	BP	GO:0043269	regulation of ion transport
other	BP	GO:0043278	response to morphine
other	BP	GO:0043297	apical junction assembly
other	BP	GO:0043369	CD4-positive or CD8-positive, alpha-beta T cell lineage commitment
other	BP	GO:0043392	negative regulation of DNA binding
other	BP	GO:0043393	regulation of protein binding
other	BP	GO:0043407	negative regulation of MAP kinase activity
other	BP	GO:0043408	regulation of MAPK cascade
other	BP	GO:0043410	positive regulation of MAPK cascade
other	BP	GO:0043433	negative regulation of sequence-specific DNA binding transcription factor activity
other	BP	GO:0043473	pigmentation
other	BP	GO:0043524	negative regulation of neuron apoptotic process
other	BP	GO:0043534	blood vessel endothelial cell migration
other	BP	GO:0043547	positive regulation of GTPase activity
other	BP	GO:0043588	skin development
other	BP	GO:0043616	keratinocyte proliferation
other	BP	GO:0043627	response to estrogen stimulus
other	BP	GO:0043666	regulation of phosphoprotein phosphatase activity
other	BP	GO:0043966	histone H3 acetylation
other	BP	GO:0043981	histone H4-K5 acetylation
other	BP	GO:0043982	histone H4-K8 acetylation
other	BP	GO:0043983	histone H4-K12 acetylation
other	BP	GO:0044027	hypermethylation of CpG island
other	BP	GO:0044070	regulation of anion transport
other	BP	GO:0044091	membrane biogenesis
other	BP	GO:0044255	cellular lipid metabolic process
other	BP	GO:0044267	cellular protein metabolic process
other	BP	GO:0044319	wound healing, spreading of cells
other	BP	GO:0044321	response to leptin stimulus
other	BP	GO:0044334	canonical Wnt receptor signaling pathway involved in positive regulation of epithelial to mesenchymal transition
other	BP	GO:0044336	canonical Wnt receptor signaling pathway involved in negative regulation of apoptotic process
other	BP	GO:0044337	canonical Wnt receptor signaling pathway involved in positive regulation of apoptotic process
other	BP	GO:0045022	early endosome to late endosome transport
other	BP	GO:0045056	transcytosis
other	BP	GO:0045059	positive thymic T cell selection
other	BP	GO:0045060	negative thymic T cell selection
other	BP	GO:0045109	intermediate filament organization
other	BP	GO:0045162	clustering of voltage-gated sodium channels
other	BP	GO:0045165	cell fate commitment
other	BP	GO:0045184	establishment of protein localization
other	BP	GO:0045198	establishment of epithelial cell apical/basal polarity
other	BP	GO:0045216	cell-cell junction organization
other	BP	GO:0045217	cell-cell junction maintenance
other	BP	GO:0045409	negative regulation of interleukin-6 biosynthetic process
other	BP	GO:0045429	positive regulation of nitric oxide biosynthetic process
other	BP	GO:0045445	myoblast differentiation
other	BP	GO:0045453	bone resorption
other	BP	GO:0045454	cell redox homeostasis
other	BP	GO:0045471	response to ethanol
other	BP	GO:0045595	regulation of cell differentiation
other	BP	GO:0045596	negative regulation of cell differentiation
other	BP	GO:0045597	positive regulation of cell differentiation
other	BP	GO:0045603	positive regulation of endothelial cell differentiation
other	BP	GO:0045664	regulation of neuron differentiation
other	BP	GO:0045665	negative regulation of neuron differentiation
other	BP	GO:0045666	positive regulation of neuron differentiation
other	BP	GO:0045667	regulation of osteoblast differentiation
other	BP	GO:0045668	negative regulation of osteoblast differentiation
other	BP	GO:0045669	positive regulation of osteoblast differentiation
other	BP	GO:0045670	regulation of osteoclast differentiation
other	BP	GO:0045671	negative regulation of osteoclast differentiation
other	BP	GO:0045732	positive regulation of protein catabolic process
other	BP	GO:0045736	negative regulation of cyclin-dependent protein serine/threonine kinase activity
other	BP	GO:0045740	positive regulation of DNA replication
other	BP	GO:0045743	positive regulation of fibroblast growth factor receptor signaling pathway
other	BP	GO:0045744	negative regulation of G-protein coupled receptor protein signaling pathway
other	BP	GO:0045745	positive regulation of G-protein coupled receptor protein signaling pathway
other	BP	GO:0045762	positive regulation of adenylate cyclase activity
other	BP	GO:0045773	positive regulation of axon extension
other	BP	GO:0045776	negative regulation of blood pressure
other	BP	GO:0045787	positive regulation of cell cycle
other	BP	GO:0045861	negative regulation of proteolysis
other	BP	GO:0045862	positive regulation of proteolysis
other	BP	GO:0045892	negative regulation of transcription, DNA-dependent
other	BP	GO:0045893	positive regulation of transcription, DNA-dependent
other	BP	GO:0045924	regulation of female receptivity
other	BP	GO:0045931	positive regulation of mitotic cell cycle
other	BP	GO:0045944	positive regulation of transcription from RNA polymerase II promoter
other	BP	GO:0046323	glucose import
other	BP	GO:0046329	negative regulation of JNK cascade
other	BP	GO:0046427	positive regulation of JAK-STAT cascade
other	BP	GO:0046488	phosphatidylinositol metabolic process
other	BP	GO:0046580	negative regulation of Ras protein signal transduction
other	BP	GO:0046604	positive regulation of mitotic centrosome separation
other	BP	GO:0046638	positive regulation of alpha-beta T cell differentiation
other	BP	GO:0046639	negative regulation of alpha-beta T cell differentiation
other	BP	GO:0046676	negative regulation of insulin secretion
other	BP	GO:0046717	acid secretion
other	BP	GO:0046777	protein autophosphorylation
other	BP	GO:0046785	microtubule polymerization
other	BP	GO:0046825	regulation of protein export from nucleus
other	BP	GO:0046827	positive regulation of protein export from nucleus
other	BP	GO:0046847	filopodium assembly
other	BP	GO:0046855	inositol phosphate dephosphorylation
other	BP	GO:0046856	phosphatidylinositol dephosphorylation
other	BP	GO:0046887	positive regulation of hormone secretion
other	BP	GO:0046902	regulation of mitochondrial membrane permeability
other	BP	GO:0046907	intracellular transport
other	BP	GO:0046939	nucleotide phosphorylation
other	BP	GO:0046959	habituation
other	BP	GO:0046960	sensitization
other	BP	GO:0047496	vesicle transport along microtubule
other	BP	GO:0048146	positive regulation of fibroblast proliferation
other	BP	GO:0048148	behavioral response to cocaine
other	BP	GO:0048149	behavioral response to ethanol
other	BP	GO:0048167	regulation of synaptic plasticity
other	BP	GO:0048168	regulation of neuronal synaptic plasticity
other	BP	GO:0048169	regulation of long-term neuronal synaptic plasticity
other	BP	GO:0048210	Golgi vesicle fusion to target membrane
other	BP	GO:0048260	positive regulation of receptor-mediated endocytosis
other	BP	GO:0048278	vesicle docking
other	BP	GO:0048341	paraxial mesoderm formation
other	BP	GO:0048468	cell development
other	BP	GO:0048469	cell maturation
other	BP	GO:0048489	synaptic vesicle transport
other	BP	GO:0048496	maintenance of organ identity
other	BP	GO:0048513	organ development
other	BP	GO:0048538	thymus development
other	BP	GO:0048560	establishment of anatomical structure orientation
other	BP	GO:0048563	post-embryonic organ morphogenesis
other	BP	GO:0048568	embryonic organ development
other	BP	GO:0048589	developmental growth
other	BP	GO:0048598	embryonic morphogenesis
other	BP	GO:0048599	oocyte development
other	BP	GO:0048643	positive regulation of skeletal muscle tissue development
other	BP	GO:0048645	organ formation
other	BP	GO:0048646	anatomical structure formation involved in morphogenesis
other	BP	GO:0048660	regulation of smooth muscle cell proliferation
other	BP	GO:0048663	neuron fate commitment
other	BP	GO:0048666	neuron development
other	BP	GO:0048668	collateral sprouting
other	BP	GO:0048675	axon extension
other	BP	GO:0048678	response to axon injury
other	BP	GO:0048705	skeletal system morphogenesis
other	BP	GO:0048709	oligodendrocyte differentiation
other	BP	GO:0048714	positive regulation of oligodendrocyte differentiation
other	BP	GO:0048715	negative regulation of oligodendrocyte differentiation
other	BP	GO:0048754	branching morphogenesis of an epithelial tube
other	BP	GO:0048755	branching morphogenesis of a nerve
other	BP	GO:0048791	calcium ion-dependent exocytosis of neurotransmitter
other	BP	GO:0048806	genitalia development
other	BP	GO:0048813	dendrite morphogenesis
other	BP	GO:0048846	axon extension involved in axon guidance
other	BP	GO:0048856	anatomical structure development
other	BP	GO:0048859	formation of anatomical boundary
other	BP	GO:0048864	stem cell development
other	BP	GO:0048870	cell motility
other	BP	GO:0050482	arachidonic acid secretion
other	BP	GO:0050673	epithelial cell proliferation
other	BP	GO:0050679	positive regulation of epithelial cell proliferation
other	BP	GO:0050680	negative regulation of epithelial cell proliferation
other	BP	GO:0050709	negative regulation of protein secretion
other	BP	GO:0050766	positive regulation of phagocytosis
other	BP	GO:0050768	negative regulation of neurogenesis
other	BP	GO:0050769	positive regulation of neurogenesis
other	BP	GO:0050773	regulation of dendrite development
other	BP	GO:0050774	negative regulation of dendrite morphogenesis
other	BP	GO:0050790	regulation of catalytic activity
other	BP	GO:0050795	regulation of behavior
other	BP	GO:0050796	regulation of insulin secretion
other	BP	GO:0050804	regulation of synaptic transmission
other	BP	GO:0050808	synapse organization
other	BP	GO:0050821	protein stabilization
other	BP	GO:0050850	positive regulation of calcium-mediated signaling
other	BP	GO:0050869	negative regulation of B cell activation
other	BP	GO:0050877	neurological system process
other	BP	GO:0050885	neuromuscular process controlling balance
other	BP	GO:0050896	response to stimulus
other	BP	GO:0050900	leukocyte migration
other	BP	GO:0050905	neuromuscular process
other	BP	GO:0051013	microtubule severing
other	BP	GO:0051017	actin filament bundle assembly
other	BP	GO:0051028	mRNA transport
other	BP	GO:0051081	nuclear envelope disassembly
other	BP	GO:0051085	chaperone mediated protein folding requiring cofactor
other	BP	GO:0051090	regulation of sequence-specific DNA binding transcription factor activity
other	BP	GO:0051092	positive regulation of NF-kappaB transcription factor activity
other	BP	GO:0051101	regulation of DNA binding
other	BP	GO:0051128	regulation of cellular component organization
other	BP	GO:0051131	chaperone-mediated protein complex assembly
other	BP	GO:0051145	smooth muscle cell differentiation
other	BP	GO:0051146	striated muscle cell differentiation
other	BP	GO:0051155	positive regulation of striated muscle cell differentiation
other	BP	GO:0051209	release of sequestered calcium ion into cytosol
other	BP	GO:0051216	cartilage development
other	BP	GO:0051220	cytoplasmic sequestering of protein
other	BP	GO:0051223	regulation of protein transport
other	BP	GO:0051258	protein polymerization
other	BP	GO:0051281	positive regulation of release of sequestered calcium ion into cytosol
other	BP	GO:0051289	protein homotetramerization
other	BP	GO:0051290	protein heterotetramerization
other	BP	GO:0051291	protein heterooligomerization
other	BP	GO:0051292	nuclear pore complex assembly
other	BP	GO:0051301	cell division
other	BP	GO:0051402	neuron apoptotic process
other	BP	GO:0051443	positive regulation of ubiquitin-protein ligase activity
other	BP	GO:0051457	maintenance of protein location in nucleus
other	BP	GO:0051480	cytosolic calcium ion homeostasis
other	BP	GO:0051481	reduction of cytosolic calcium ion concentration
other	BP	GO:0051482	elevation of cytosolic calcium ion concentration involved in phospholipase C-activating G-protein coupled signaling pathway
other	BP	GO:0051489	regulation of filopodium assembly
other	BP	GO:0051492	regulation of stress fiber assembly
other	BP	GO:0051534	negative regulation of NFAT protein import into nucleus
other	BP	GO:0051560	mitochondrial calcium ion homeostasis
other	BP	GO:0051584	regulation of dopamine uptake involved in synaptic transmission
other	BP	GO:0051586	positive regulation of dopamine uptake involved in synaptic transmission
other	BP	GO:0051592	response to calcium ion
other	BP	GO:0051726	regulation of cell cycle
other	BP	GO:0051764	actin crosslink formation
other	BP	GO:0051781	positive regulation of cell division
other	BP	GO:0051782	negative regulation of cell division
other	BP	GO:0051799	negative regulation of hair follicle development
other	BP	GO:0051823	regulation of synapse structural plasticity
other	BP	GO:0051875	pigment granule localization
other	BP	GO:0051881	regulation of mitochondrial membrane potential
other	BP	GO:0051897	positive regulation of protein kinase B signaling cascade
other	BP	GO:0051898	negative regulation of protein kinase B signaling cascade
other	BP	GO:0051899	membrane depolarization
other	BP	GO:0051902	negative regulation of mitochondrial depolarization
other	BP	GO:0051904	pigment granule transport
other	BP	GO:0051928	positive regulation of calcium ion transport
other	BP	GO:0051938	L-glutamate import
other	BP	GO:0051963	regulation of synapse assembly
other	BP	GO:0051967	negative regulation of synaptic transmission, glutamatergic
other	BP	GO:0051968	positive regulation of synaptic transmission, glutamatergic
other	BP	GO:0051988	regulation of attachment of spindle microtubules to kinetochore
other	BP	GO:0055007	cardiac muscle cell differentiation
other	BP	GO:0055072	iron ion homeostasis
other	BP	GO:0055085	transmembrane transport
other	BP	GO:0055108	Golgi to transport vesicle transport
other	BP	GO:0060013	righting reflex
other	BP	GO:0060020	Bergmann glial cell differentiation
other	BP	GO:0060027	convergent extension involved in gastrulation
other	BP	GO:0060029	convergent extension involved in organogenesis
other	BP	GO:0060032	notochord regression
other	BP	GO:0060037	pharyngeal system development
other	BP	GO:0060038	cardiac muscle cell proliferation
other	BP	GO:0060066	oviduct development
other	BP	GO:0060070	canonical Wnt receptor signaling pathway
other	BP	GO:0060071	Wnt receptor signaling pathway, planar cell polarity pathway
other	BP	GO:0060124	positive regulation of growth hormone secretion
other	BP	GO:0060134	prepulse inhibition
other	BP	GO:0060158	phospholipase C-activating dopamine receptor signaling pathway
other	BP	GO:0060160	negative regulation of dopamine receptor signaling pathway
other	BP	GO:0060236	regulation of mitotic spindle organization
other	BP	GO:0060248	detection of cell density by contact stimulus involved in contact inhibition
other	BP	GO:0060259	regulation of feeding behavior
other	BP	GO:0060261	positive regulation of transcription initiation from RNA polymerase II promoter
other	BP	GO:0060291	long-term synaptic potentiation
other	BP	GO:0060292	long term synaptic depression
other	BP	GO:0060315	negative regulation of ryanodine-sensitive calcium-release channel activity
other	BP	GO:0060341	regulation of cellular localization
other	BP	GO:0060364	frontal suture morphogenesis
other	BP	GO:0060366	lambdoid suture morphogenesis
other	BP	GO:0060367	sagittal suture morphogenesis
other	BP	GO:0060406	positive regulation of penile erection
other	BP	GO:0060426	lung vasculature development
other	BP	GO:0060429	epithelium development
other	BP	GO:0060441	epithelial tube branching involved in lung morphogenesis
other	BP	GO:0060442	branching involved in prostate gland morphogenesis
other	BP	GO:0060445	branching involved in salivary gland morphogenesis
other	BP	GO:0060447	bud outgrowth involved in lung branching
other	BP	GO:0060458	right lung development
other	BP	GO:0060459	left lung development
other	BP	GO:0060463	lung lobe morphogenesis
other	BP	GO:0060479	lung cell differentiation
other	BP	GO:0060484	lung-associated mesenchyme development
other	BP	GO:0060485	mesenchyme development
other	BP	GO:0060492	lung induction
other	BP	GO:0060513	prostatic bud formation
other	BP	GO:0060516	primary prostatic bud elongation
other	BP	GO:0060523	prostate epithelial cord elongation
other	BP	GO:0060548	negative regulation of cell death
other	BP	GO:0060563	neuroepithelial cell differentiation
other	BP	GO:0060594	mammary gland specification
other	BP	GO:0060603	mammary gland duct morphogenesis
other	BP	GO:0060644	mammary gland epithelial cell differentiation
other	BP	GO:0060662	salivary gland cavitation
other	BP	GO:0060664	epithelial cell proliferation involved in salivary gland morphogenesis
other	BP	GO:0060674	placenta blood vessel development
other	BP	GO:0060677	ureteric bud elongation
other	BP	GO:0060684	epithelial-mesenchymal cell signaling
other	BP	GO:0060685	regulation of prostatic bud formation
other	BP	GO:0060738	epithelial-mesenchymal signaling involved in prostate gland development
other	BP	GO:0060742	epithelial cell differentiation involved in prostate gland development
other	BP	GO:0060768	regulation of epithelial cell proliferation involved in prostate gland development
other	BP	GO:0060769	positive regulation of epithelial cell proliferation involved in prostate gland development
other	BP	GO:0060782	regulation of mesenchymal cell proliferation involved in prostate gland development
other	BP	GO:0060783	mesenchymal smoothened signaling pathway involved in prostate gland development
other	BP	GO:0060789	hair follicle placode formation
other	BP	GO:0060840	artery development
other	BP	GO:0060873	anterior semicircular canal development
other	BP	GO:0060875	lateral semicircular canal development
other	BP	GO:0060916	mesenchymal cell proliferation involved in lung development
other	BP	GO:0060947	cardiac vascular smooth muscle cell differentiation
other	BP	GO:0060979	vasculogenesis involved in coronary vascular morphogenesis
other	BP	GO:0060983	epicardium-derived cardiac vascular smooth muscle cell differentiation
other	BP	GO:0060998	regulation of dendritic spine development
other	BP	GO:0061005	cell differentiation involved in kidney development
other	BP	GO:0061017	hepatoblast differentiation
other	BP	GO:0061047	positive regulation of branching involved in lung morphogenesis
other	BP	GO:0061053	somite development
other	BP	GO:0061055	myotome development
other	BP	GO:0061077	chaperone-mediated protein folding
other	BP	GO:0061113	pancreas morphogenesis
other	BP	GO:0061136	regulation of proteasomal protein catabolic process
other	BP	GO:0061154	endothelial tube morphogenesis
other	BP	GO:0061189	positive regulation of sclerotome development
other	BP	GO:0061196	fungiform papilla development
other	BP	GO:0061197	fungiform papilla morphogenesis
other	BP	GO:0061198	fungiform papilla formation
other	BP	GO:0061296	negative regulation of mesenchymal cell apoptotic process involved in mesonephric nephron morphogenesis
other	BP	GO:0061324	canonical Wnt receptor signaling pathway involved in positive regulation of cardiac outflow tract cell proliferation
other	BP	GO:0061428	negative regulation of transcription from RNA polymerase II promoter in response to hypoxia
other	BP	GO:0061458	reproductive system development
other	BP	GO:0065001	specification of axis polarity
other	BP	GO:0065004	protein-DNA complex assembly
other	BP	GO:0070242	thymocyte apoptotic process
other	BP	GO:0070243	regulation of thymocyte apoptotic process
other	BP	GO:0070244	negative regulation of thymocyte apoptotic process
other	BP	GO:0070374	positive regulation of ERK1 and ERK2 cascade
other	BP	GO:0070447	positive regulation of oligodendrocyte progenitor proliferation
other	BP	GO:0070462	plus-end specific microtubule depolymerization
other	BP	GO:0070588	calcium ion transmembrane transport
other	BP	GO:0070602	regulation of centromeric sister chromatid cohesion
other	BP	GO:0070830	tight junction assembly
other	BP	GO:0070848	response to growth factor stimulus
other	BP	GO:0070936	protein K48-linked ubiquitination
other	BP	GO:0071109	superior temporal gyrus development
other	BP	GO:0071158	positive regulation of cell cycle arrest
other	BP	GO:0071168	protein localization to chromatin
other	BP	GO:0071260	cellular response to mechanical stimulus
other	BP	GO:0071285	cellular response to lithium ion
other	BP	GO:0071340	skeletal muscle acetylcholine-gated channel clustering
other	BP	GO:0071363	cellular response to growth factor stimulus
other	BP	GO:0071397	cellular response to cholesterol
other	BP	GO:0071407	cellular response to organic cyclic compound
other	BP	GO:0071470	cellular response to osmotic stress
other	BP	GO:0071681	cellular response to indole-3-methanol
other	BP	GO:0071870	cellular response to catecholamine stimulus
other	BP	GO:0072132	mesenchyme morphogenesis
other	BP	GO:0072560	type B pancreatic cell maturation
other	BP	GO:0072593	reactive oxygen species metabolic process
other	BP	GO:0072594	establishment of protein localization to organelle
other	BP	GO:0072659	protein localization to plasma membrane
other	BP	GO:0072661	protein targeting to plasma membrane
other	BP	GO:0080125	multicellular structure septum development
other	BP	GO:0090090	negative regulation of canonical Wnt receptor signaling pathway
other	BP	GO:0090128	regulation of synapse maturation
other	BP	GO:0090162	establishment of epithelial cell polarity
other	BP	GO:0090263	positive regulation of canonical Wnt receptor signaling pathway
other	BP	GO:0090279	regulation of calcium ion import
other	BP	GO:0090286	cytoskeletal anchoring at nuclear membrane
other	BP	GO:0090307	spindle assembly involved in mitosis
other	BP	GO:0090370	negative regulation of cholesterol efflux
other	BP	GO:0097150	neuronal stem cell maintenance
other	BP	GO:1900180	regulation of protein localization to nucleus
other	BP	GO:1900273	positive regulation of long-term synaptic potentiation
other	BP	GO:1901214	regulation of neuron death
other	BP	GO:1901216	positive regulation of neuron death
other	BP	GO:1901386	negative regulation of voltage-gated calcium channel activity
other	BP	GO:1902043	positive regulation of extrinsic apoptotic signaling pathway via death domain receptors
other	BP	GO:1902176	negative regulation of intrinsic apoptotic signaling pathway in response to oxidative stress
other	BP	GO:2000008	regulation of protein localization to cell surface
other	BP	GO:2000017	positive regulation of determination of dorsal identity
other	BP	GO:2000036	regulation of stem cell maintenance
other	BP	GO:2000051	negative regulation of non-canonical Wnt receptor signaling pathway
other	BP	GO:2000059	negative regulation of protein ubiquitination involved in ubiquitin-dependent protein catabolic process
other	BP	GO:2000060	positive regulation of protein ubiquitination involved in ubiquitin-dependent protein catabolic process
other	BP	GO:2000062	negative regulation of ureter smooth muscle cell differentiation
other	BP	GO:2000063	positive regulation of ureter smooth muscle cell differentiation
other	BP	GO:2000078	positive regulation of type B pancreatic cell development
other	BP	GO:2000117	negative regulation of cysteine-type endopeptidase activity
other	BP	GO:2000134	negative regulation of G1/S transition of mitotic cell cycle
other	BP	GO:2000147	positive regulation of cell motility
other	BP	GO:2000357	negative regulation of kidney smooth muscle cell differentiation
other	BP	GO:2000358	positive regulation of kidney smooth muscle cell differentiation
other	BP	GO:2000377	regulation of reactive oxygen species metabolic process
other	BP	GO:2000738	positive regulation of stem cell differentiation
other	BP	GO:2001141	regulation of RNA biosynthetic process
other	BP	GO:2001233	regulation of apoptotic signaling pathway
other	BP	GO:2001234	negative regulation of apoptotic signaling pathway
other	BP	GO:2001235	positive regulation of apoptotic signaling pathway
other	BP	GO:2001237	negative regulation of extrinsic apoptotic signaling pathway
other	BP	GO:2001273	regulation of glucose import in response to insulin stimulus
other	CC	GO:0000123	histone acetyltransferase complex
other	CC	GO:0000139	Golgi membrane
other	CC	GO:0000145	exocyst
other	CC	GO:0000235	astral microtubule
other	CC	GO:0000775	chromosome, centromeric region
other	CC	GO:0000776	kinetochore
other	CC	GO:0000785	chromatin
other	CC	GO:0000790	nuclear chromatin
other	CC	GO:0000794	condensed nuclear chromosome
other	CC	GO:0000808	origin recognition complex
other	CC	GO:0000922	spindle pole
other	CC	GO:0000942	condensed nuclear chromosome outer kinetochore
other	CC	GO:0000974	Prp19 complex
other	CC	GO:0001669	acrosomal vesicle
other	CC	GO:0001725	stress fiber
other	CC	GO:0002133	polycystin complex
other	CC	GO:0005575	cellular_component
other	CC	GO:0005576	extracellular region
other	CC	GO:0005604	basement membrane
other	CC	GO:0005615	extracellular space
other	CC	GO:0005622	intracellular
other	CC	GO:0005634	nucleus
other	CC	GO:0005635	nuclear envelope
other	CC	GO:0005640	nuclear outer membrane
other	CC	GO:0005643	nuclear pore
other	CC	GO:0005664	nuclear origin of replication recognition complex
other	CC	GO:0005667	transcription factor complex
other	CC	GO:0005681	spliceosomal complex
other	CC	GO:0005694	chromosome
other	CC	GO:0005730	nucleolus
other	CC	GO:0005737	cytoplasm
other	CC	GO:0005739	mitochondrion
other	CC	GO:0005741	mitochondrial outer membrane
other	CC	GO:0005743	mitochondrial inner membrane
other	CC	GO:0005765	lysosomal membrane
other	CC	GO:0005768	endosome
other	CC	GO:0005769	early endosome
other	CC	GO:0005770	late endosome
other	CC	GO:0005773	vacuole
other	CC	GO:0005776	autophagic vacuole
other	CC	GO:0005783	endoplasmic reticulum
other	CC	GO:0005789	endoplasmic reticulum membrane
other	CC	GO:0005791	rough endoplasmic reticulum
other	CC	GO:0005794	Golgi apparatus
other	CC	GO:0005802	trans-Golgi network
other	CC	GO:0005819	spindle
other	CC	GO:0005825	half bridge of spindle pole body
other	CC	GO:0005826	actomyosin contractile ring
other	CC	GO:0005827	polar microtubule
other	CC	GO:0005829	cytosol
other	CC	GO:0005856	cytoskeleton
other	CC	GO:0005863	striated muscle myosin thick filament
other	CC	GO:0005868	cytoplasmic dynein complex
other	CC	GO:0005874	microtubule
other	CC	GO:0005875	microtubule associated complex
other	CC	GO:0005876	spindle microtubule
other	CC	GO:0005881	cytoplasmic microtubule
other	CC	GO:0005882	intermediate filament
other	CC	GO:0005884	actin filament
other	CC	GO:0005886	plasma membrane
other	CC	GO:0005887	integral to plasma membrane
other	CC	GO:0005901	caveola
other	CC	GO:0005902	microvillus
other	CC	GO:0005905	coated pit
other	CC	GO:0005911	cell-cell junction
other	CC	GO:0005912	adherens junction
other	CC	GO:0005913	cell-cell adherens junction
other	CC	GO:0005915	zonula adherens
other	CC	GO:0005916	fascia adherens
other	CC	GO:0005923	tight junction
other	CC	GO:0005924	cell-substrate adherens junction
other	CC	GO:0005925	focal adhesion
other	CC	GO:0005938	cell cortex
other	CC	GO:0008021	synaptic vesicle
other	CC	GO:0008076	voltage-gated potassium channel complex
other	CC	GO:0008274	gamma-tubulin ring complex
other	CC	GO:0009897	external side of plasma membrane
other	CC	GO:0009898	internal side of plasma membrane
other	CC	GO:0009925	basal plasma membrane
other	CC	GO:0009986	cell surface
other	CC	GO:0010008	endosome membrane
other	CC	GO:0014069	postsynaptic density
other	CC	GO:0014704	intercalated disc
other	CC	GO:0015629	actin cytoskeleton
other	CC	GO:0015630	microtubule cytoskeleton
other	CC	GO:0016020	membrane
other	CC	GO:0016021	integral to membrane
other	CC	GO:0016023	cytoplasmic membrane-bounded vesicle
other	CC	GO:0016234	inclusion body
other	CC	GO:0016323	basolateral plasma membrane
other	CC	GO:0016324	apical plasma membrane
other	CC	GO:0016328	lateral plasma membrane
other	CC	GO:0016342	catenin complex
other	CC	GO:0016459	myosin complex
other	CC	GO:0016529	sarcoplasmic reticulum
other	CC	GO:0016592	mediator complex
other	CC	GO:0016605	PML body
other	CC	GO:0016607	nuclear speck
other	CC	GO:0017053	transcriptional repressor complex
other	CC	GO:0017071	intracellular cyclic nucleotide activated cation channel complex
other	CC	GO:0019898	extrinsic to membrane
other	CC	GO:0030008	TRAPP complex
other	CC	GO:0030016	myofibril
other	CC	GO:0030018	Z disc
other	CC	GO:0030027	lamellipodium
other	CC	GO:0030054	cell junction
other	CC	GO:0030057	desmosome
other	CC	GO:0030133	transport vesicle
other	CC	GO:0030135	coated vesicle
other	CC	GO:0030136	clathrin-coated vesicle
other	CC	GO:0030139	endocytic vesicle
other	CC	GO:0030141	secretory granule
other	CC	GO:0030175	filopodium
other	CC	GO:0030424	axon
other	CC	GO:0030425	dendrite
other	CC	GO:0030426	growth cone
other	CC	GO:0030496	midbody
other	CC	GO:0030529	ribonucleoprotein complex
other	CC	GO:0030659	cytoplasmic vesicle membrane
other	CC	GO:0030672	synaptic vesicle membrane
other	CC	GO:0030863	cortical cytoskeleton
other	CC	GO:0030877	beta-catenin destruction complex
other	CC	GO:0030891	VCB complex
other	CC	GO:0030981	cortical microtubule cytoskeleton
other	CC	GO:0031012	extracellular matrix
other	CC	GO:0031080	nuclear pore outer ring
other	CC	GO:0031083	BLOC-1 complex
other	CC	GO:0031105	septin complex
other	CC	GO:0031201	SNARE complex
other	CC	GO:0031252	cell leading edge
other	CC	GO:0031253	cell projection membrane
other	CC	GO:0031258	lamellipodium membrane
other	CC	GO:0031313	extrinsic to endosome membrane
other	CC	GO:0031410	cytoplasmic vesicle
other	CC	GO:0031477	myosin VII complex
other	CC	GO:0031523	Myb complex
other	CC	GO:0031526	brush border membrane
other	CC	GO:0031527	filopodium membrane
other	CC	GO:0031528	microvillus membrane
other	CC	GO:0031616	spindle pole centrosome
other	CC	GO:0031941	filamentous actin
other	CC	GO:0031965	nuclear membrane
other	CC	GO:0031981	nuclear lumen
other	CC	GO:0031982	vesicle
other	CC	GO:0031988	membrane-bounded vesicle
other	CC	GO:0032154	cleavage furrow
other	CC	GO:0032584	growth cone membrane
other	CC	GO:0032590	dendrite membrane
other	CC	GO:0032809	neuronal cell body membrane
other	CC	GO:0032993	protein-DNA complex
other	CC	GO:0033267	axon part
other	CC	GO:0034399	nuclear periphery
other	CC	GO:0034750	Scrib-APC-beta-catenin complex
other	CC	GO:0034993	SUN-KASH complex
other	CC	GO:0035371	microtubule plus end
other	CC	GO:0035748	myelin sheath abaxonal region
other	CC	GO:0042470	melanosome
other	CC	GO:0042581	specific granule
other	CC	GO:0042582	azurophil granule
other	CC	GO:0042995	cell projection
other	CC	GO:0043005	neuron projection
other	CC	GO:0043025	neuronal cell body
other	CC	GO:0043195	terminal bouton
other	CC	GO:0043197	dendritic spine
other	CC	GO:0043198	dendritic shaft
other	CC	GO:0043204	perikaryon
other	CC	GO:0043209	myelin sheath
other	CC	GO:0043219	lateral loop
other	CC	GO:0043220	Schmidt-Lanterman incisure
other	CC	GO:0043227	membrane-bounded organelle
other	CC	GO:0043229	intracellular organelle
other	CC	GO:0043231	intracellular membrane-bounded organelle
other	CC	GO:0043234	protein complex
other	CC	GO:0043296	apical junction complex
other	CC	GO:0043679	axon terminus
other	CC	GO:0044292	dendrite terminus
other	CC	GO:0044294	dendritic growth cone
other	CC	GO:0044295	axonal growth cone
other	CC	GO:0044297	cell body
other	CC	GO:0044429	mitochondrial part
other	CC	GO:0045095	keratin filament
other	CC	GO:0045111	intermediate filament cytoskeleton
other	CC	GO:0045121	membrane raft
other	CC	GO:0045177	apical part of cell
other	CC	GO:0045180	basal cortex
other	CC	GO:0045202	synapse
other	CC	GO:0045211	postsynaptic membrane
other	CC	GO:0045334	clathrin-coated endocytic vesicle
other	CC	GO:0045335	phagocytic vesicle
other	CC	GO:0046930	pore complex
other	CC	GO:0048471	perinuclear region of cytoplasm
other	CC	GO:0051233	spindle midzone
other	CC	GO:0055037	recycling endosome
other	CC	GO:0055038	recycling endosome membrane
other	CC	GO:0070032	synaptobrevin 2-SNAP-25-syntaxin-1a-complexin I complex
other	CC	GO:0070033	synaptobrevin 2-SNAP-25-syntaxin-1a-complexin II complex
other	CC	GO:0070044	synaptobrevin 2-SNAP-25-syntaxin-1a complex
other	CC	GO:0070062	extracellular vesicular exosome
other	CC	GO:0070369	beta-catenin-TCF7L2 complex
other	CC	GO:0071439	clathrin complex
other	CC	GO:0071458	integral to cytosolic side of endoplasmic reticulum membrane
other	CC	GO:0071556	integral to lumenal side of endoplasmic reticulum membrane
other	CC	GO:0071598	neuronal ribonucleoprotein granule
other	CC	GO:0071664	catenin-TCF7L2 complex
other	CC	GO:0071944	cell periphery
other	CC	GO:0072686	mitotic spindle
other	CC	GO:0097440	apical dendrite
other	MF	GO:0000146	microfilament motor activity
other	MF	GO:0000149	SNARE binding
other	MF	GO:0000166	nucleotide binding
other	MF	GO:0000287	magnesium ion binding
other	MF	GO:0000976	transcription regulatory region sequence-specific DNA binding
other	MF	GO:0001077	RNA polymerase II core promoter proximal region sequence-specific DNA binding transcription factor activity involved in positive regulation of transcription
other	MF	GO:0001085	RNA polymerase II transcription factor binding
other	MF	GO:0001102	RNA polymerase II activating transcription factor binding
other	MF	GO:0001159	core promoter proximal region DNA binding
other	MF	GO:0001540	beta-amyloid binding
other	MF	GO:0001588	dopamine neurotransmitter receptor activity, coupled via Gs
other	MF	GO:0001591	dopamine neurotransmitter receptor activity, coupled via Gi/Go
other	MF	GO:0001948	glycoprotein binding
other	MF	GO:0001965	G-protein alpha-subunit binding
other	MF	GO:0002039	p53 binding
other	MF	GO:0003674	molecular_function
other	MF	GO:0003676	nucleic acid binding
other	MF	GO:0003677	DNA binding
other	MF	GO:0003682	chromatin binding
other	MF	GO:0003690	double-stranded DNA binding
other	MF	GO:0003700	sequence-specific DNA binding transcription factor activity
other	MF	GO:0003705	RNA polymerase II distal enhancer sequence-specific DNA binding transcription factor activity
other	MF	GO:0003713	transcription coactivator activity
other	MF	GO:0003723	RNA binding
other	MF	GO:0003774	motor activity
other	MF	GO:0003777	microtubule motor activity
other	MF	GO:0003779	actin binding
other	MF	GO:0003823	antigen binding
other	MF	GO:0003924	GTPase activity
other	MF	GO:0004016	adenylate cyclase activity
other	MF	GO:0004017	adenylate kinase activity
other	MF	GO:0004114	3',5'-cyclic-nucleotide phosphodiesterase activity
other	MF	GO:0004127	cytidylate kinase activity
other	MF	GO:0004177	aminopeptidase activity
other	MF	GO:0004439	phosphatidylinositol-4,5-bisphosphate 5-phosphatase activity
other	MF	GO:0004445	inositol-polyphosphate 5-phosphatase activity
other	MF	GO:0004550	nucleoside diphosphate kinase activity
other	MF	GO:0004672	protein kinase activity
other	MF	GO:0004674	protein serine/threonine kinase activity
other	MF	GO:0004693	cyclin-dependent protein serine/threonine kinase activity
other	MF	GO:0004712	protein serine/threonine/tyrosine kinase activity
other	MF	GO:0004713	protein tyrosine kinase activity
other	MF	GO:0004721	phosphoprotein phosphatase activity
other	MF	GO:0004725	protein tyrosine phosphatase activity
other	MF	GO:0004842	ubiquitin-protein ligase activity
other	MF	GO:0004871	signal transducer activity
other	MF	GO:0004888	transmembrane signaling receptor activity
other	MF	GO:0004930	G-protein coupled receptor activity
other	MF	GO:0004952	dopamine neurotransmitter receptor activity
other	MF	GO:0004993	serotonin receptor activity
other	MF	GO:0004994	somatostatin receptor activity
other	MF	GO:0005035	death receptor activity
other	MF	GO:0005080	protein kinase C binding
other	MF	GO:0005085	guanyl-nucleotide exchange factor activity
other	MF	GO:0005095	GTPase inhibitor activity
other	MF	GO:0005096	GTPase activator activity
other	MF	GO:0005097	Rab GTPase activator activity
other	MF	GO:0005102	receptor binding
other	MF	GO:0005109	frizzled binding
other	MF	GO:0005168	neurotrophin TRKA receptor binding
other	MF	GO:0005178	integrin binding
other	MF	GO:0005198	structural molecule activity
other	MF	GO:0005200	structural constituent of cytoskeleton
other	MF	GO:0005216	ion channel activity
other	MF	GO:0005221	intracellular cyclic nucleotide activated cation channel activity
other	MF	GO:0005222	intracellular cAMP activated cation channel activity
other	MF	GO:0005223	intracellular cGMP activated cation channel activity
other	MF	GO:0005244	voltage-gated ion channel activity
other	MF	GO:0005245	voltage-gated calcium channel activity
other	MF	GO:0005248	voltage-gated sodium channel activity
other	MF	GO:0005249	voltage-gated potassium channel activity
other	MF	GO:0005261	cation channel activity
other	MF	GO:0005262	calcium channel activity
other	MF	GO:0005267	potassium channel activity
other	MF	GO:0005451	monovalent cation:proton antiporter activity
other	MF	GO:0005484	SNAP receptor activity
other	MF	GO:0005487	nucleocytoplasmic transporter activity
other	MF	GO:0005509	calcium ion binding
other	MF	GO:0005515	protein binding
other	MF	GO:0005516	calmodulin binding
other	MF	GO:0005518	collagen binding
other	MF	GO:0005524	ATP binding
other	MF	GO:0005525	GTP binding
other	MF	GO:0005539	glycosaminoglycan binding
other	MF	GO:0005543	phospholipid binding
other	MF	GO:0005545	1-phosphatidylinositol binding
other	MF	GO:0005546	phosphatidylinositol-4,5-bisphosphate binding
other	MF	GO:0005547	phosphatidylinositol-3,4,5-trisphosphate binding
other	MF	GO:0008013	beta-catenin binding
other	MF	GO:0008017	microtubule binding
other	MF	GO:0008020	G-protein coupled photoreceptor activity
other	MF	GO:0008022	protein C-terminus binding
other	MF	GO:0008060	ARF GTPase activator activity
other	MF	GO:0008092	cytoskeletal protein binding
other	MF	GO:0008134	transcription factor binding
other	MF	GO:0008138	protein tyrosine/serine/threonine phosphatase activity
other	MF	GO:0008144	drug binding
other	MF	GO:0008201	heparin binding
other	MF	GO:0008233	peptidase activity
other	MF	GO:0008270	zinc ion binding
other	MF	GO:0008289	lipid binding
other	MF	GO:0008294	calcium- and calmodulin-responsive adenylate cyclase activity
other	MF	GO:0008301	DNA binding, bending
other	MF	GO:0008308	voltage-gated anion channel activity
other	MF	GO:0008536	Ran GTPase binding
other	MF	GO:0008574	plus-end-directed microtubule motor activity
other	MF	GO:0008603	cAMP-dependent protein kinase regulator activity
other	MF	GO:0010997	anaphase-promoting complex binding
other	MF	GO:0015238	drug transmembrane transporter activity
other	MF	GO:0015267	channel activity
other	MF	GO:0015288	porin activity
other	MF	GO:0015297	antiporter activity
other	MF	GO:0015485	cholesterol binding
other	MF	GO:0015631	tubulin binding
other	MF	GO:0016301	kinase activity
other	MF	GO:0016594	glycine binding
other	MF	GO:0016595	glutamate binding
other	MF	GO:0016596	thienylcyclohexylpiperidine binding
other	MF	GO:0016740	transferase activity
other	MF	GO:0016772	transferase activity, transferring phosphorus-containing groups
other	MF	GO:0016787	hydrolase activity
other	MF	GO:0016791	phosphatase activity
other	MF	GO:0016810	hydrolase activity, acting on carbon-nitrogen (but not peptide) bonds
other	MF	GO:0016812	hydrolase activity, acting on carbon-nitrogen (but not peptide) bonds, in cyclic amides
other	MF	GO:0016829	lyase activity
other	MF	GO:0016849	phosphorus-oxygen lyase activity
other	MF	GO:0016874	ligase activity
other	MF	GO:0016887	ATPase activity
other	MF	GO:0017022	myosin binding
other	MF	GO:0017048	Rho GTPase binding
other	MF	GO:0017056	structural constituent of nuclear pore
other	MF	GO:0017075	syntaxin-1 binding
other	MF	GO:0017080	sodium channel regulator activity
other	MF	GO:0017111	nucleoside-triphosphatase activity
other	MF	GO:0017112	Rab guanyl-nucleotide exchange factor activity
other	MF	GO:0017124	SH3 domain binding
other	MF	GO:0017137	Rab GTPase binding
other	MF	GO:0017147	Wnt-protein binding
other	MF	GO:0017160	Ral GTPase binding
other	MF	GO:0019003	GDP binding
other	MF	GO:0019205	nucleobase-containing compound kinase activity
other	MF	GO:0019789	SUMO ligase activity
other	MF	GO:0019899	enzyme binding
other	MF	GO:0019900	kinase binding
other	MF	GO:0019901	protein kinase binding
other	MF	GO:0019903	protein phosphatase binding
other	MF	GO:0019904	protein domain specific binding
other	MF	GO:0019911	structural constituent of myelin sheath
other	MF	GO:0022843	voltage-gated cation channel activity
other	MF	GO:0030145	manganese ion binding
other	MF	GO:0030159	receptor signaling complex scaffold activity
other	MF	GO:0030165	PDZ domain binding
other	MF	GO:0030234	enzyme regulator activity
other	MF	GO:0030246	carbohydrate binding
other	MF	GO:0030273	melanin-concentrating hormone receptor activity
other	MF	GO:0030276	clathrin binding
other	MF	GO:0030306	ADP-ribosylation factor binding
other	MF	GO:0030331	estrogen receptor binding
other	MF	GO:0030332	cyclin binding
other	MF	GO:0030552	cAMP binding
other	MF	GO:0030553	cGMP binding
other	MF	GO:0030675	Rac GTPase activator activity
other	MF	GO:0030742	GTP-dependent protein binding
other	MF	GO:0030898	actin-dependent ATPase activity
other	MF	GO:0031005	filamin binding
other	MF	GO:0031267	small GTPase binding
other	MF	GO:0031369	translation initiation factor binding
other	MF	GO:0031625	ubiquitin protein ligase binding
other	MF	GO:0031852	mu-type opioid receptor binding
other	MF	GO:0031870	thromboxane A2 receptor binding
other	MF	GO:0032266	phosphatidylinositol-3-phosphate binding
other	MF	GO:0032403	protein complex binding
other	MF	GO:0032947	protein complex scaffold
other	MF	GO:0034236	protein kinase A catalytic subunit binding
other	MF	GO:0034452	dynactin binding
other	MF	GO:0034988	Fc-gamma receptor I complex binding
other	MF	GO:0035035	histone acetyltransferase binding
other	MF	GO:0035091	phosphatidylinositol binding
other	MF	GO:0035240	dopamine binding
other	MF	GO:0035255	ionotropic glutamate receptor binding
other	MF	GO:0035257	nuclear hormone receptor binding
other	MF	GO:0042169	SH2 domain binding
other	MF	GO:0042277	peptide binding
other	MF	GO:0042562	hormone binding
other	MF	GO:0042623	ATPase activity, coupled
other	MF	GO:0042802	identical protein binding
other	MF	GO:0042803	protein homodimerization activity
other	MF	GO:0042805	actinin binding
other	MF	GO:0042813	Wnt-activated receptor activity
other	MF	GO:0042826	histone deacetylase binding
other	MF	GO:0043014	alpha-tubulin binding
other	MF	GO:0043121	neurotrophin binding
other	MF	GO:0043130	ubiquitin binding
other	MF	GO:0043237	laminin-1 binding
other	MF	GO:0043398	HLH domain binding
other	MF	GO:0043531	ADP binding
other	MF	GO:0043565	sequence-specific DNA binding
other	MF	GO:0043621	protein self-association
other	MF	GO:0043855	cyclic nucleotide-gated ion channel activity
other	MF	GO:0044212	transcription regulatory region DNA binding
other	MF	GO:0044325	ion channel binding
other	MF	GO:0044547	DNA topoisomerase binding
other	MF	GO:0045294	alpha-catenin binding
other	MF	GO:0045296	cadherin binding
other	MF	GO:0046332	SMAD binding
other	MF	GO:0046872	metal ion binding
other	MF	GO:0046966	thyroid hormone receptor binding
other	MF	GO:0046982	protein heterodimerization activity
other	MF	GO:0047485	protein N-terminus binding
other	MF	GO:0047555	3',5'-cyclic-GMP phosphodiesterase activity
other	MF	GO:0048156	tau protein binding
other	MF	GO:0048365	Rac GTPase binding
other	MF	GO:0048406	nerve growth factor binding
other	MF	GO:0048487	beta-tubulin binding
other	MF	GO:0048763	calcium-induced calcium release activity
other	MF	GO:0050321	tau-protein kinase activity
other	MF	GO:0050544	arachidonic acid binding
other	MF	GO:0050809	diazepam binding
other	MF	GO:0051010	microtubule plus-end binding
other	MF	GO:0051015	actin filament binding
other	MF	GO:0051020	GTPase binding
other	MF	GO:0051059	NF-kappaB binding
other	MF	GO:0051082	unfolded protein binding
other	MF	GO:0051117	ATPase binding
other	MF	GO:0051219	phosphoprotein binding
other	MF	GO:0051371	muscle alpha-actinin binding
other	MF	GO:0051393	alpha-actinin binding
other	MF	GO:0051425	PTB domain binding
other	MF	GO:0070411	I-SMAD binding
other	MF	GO:0070412	R-SMAD binding
other	MF	GO:0070491	repressing transcription factor binding
other	MF	GO:0070678	preprotein binding
other	MF	GO:0070735	protein-glycine ligase activity
other	MF	GO:0070736	protein-glycine ligase activity, initiating
other	MF	GO:0097108	hedgehog family protein binding
related	BP	GO:0000578	embryonic axis specification
related	BP	GO:0001501	skeletal system development
related	BP	GO:0001654	eye development
related	BP	GO:0001656	metanephros development
related	BP	GO:0001658	branching involved in ureteric bud morphogenesis
related	BP	GO:0001736	establishment of planar polarity
related	BP	GO:0001738	morphogenesis of a polarized epithelium
related	BP	GO:0001822	kidney development
related	BP	GO:0001840	neural plate development
related	BP	GO:0001841	neural tube formation
related	BP	GO:0001843	neural tube closure
related	BP	GO:0001889	liver development
related	BP	GO:0001895	retina homeostasis
related	BP	GO:0001947	heart looping
related	BP	GO:0002089	lens morphogenesis in camera-type eye
related	BP	GO:0003007	heart morphogenesis
related	BP	GO:0003127	detection of nodal flow
related	BP	GO:0003140	determination of left/right asymmetry in lateral mesoderm
related	BP	GO:0003223	ventricular compact myocardium morphogenesis
related	BP	GO:0003281	ventricular septum development
related	BP	GO:0003283	atrial septum development
related	BP	GO:0003337	mesenchymal to epithelial transition involved in metanephros morphogenesis
related	BP	GO:0003338	metanephros morphogenesis
related	BP	GO:0007099	centriole replication
related	BP	GO:0007224	smoothened signaling pathway
related	BP	GO:0007283	spermatogenesis
related	BP	GO:0007286	spermatid development
related	BP	GO:0007368	determination of left/right symmetry
related	BP	GO:0007389	pattern specification process
related	BP	GO:0007399	nervous system development
related	BP	GO:0007417	central nervous system development
related	BP	GO:0007420	brain development
related	BP	GO:0007442	hindgut morphogenesis
related	BP	GO:0007494	midgut development
related	BP	GO:0007502	digestive tract mesoderm development
related	BP	GO:0007507	heart development
related	BP	GO:0007600	sensory perception
related	BP	GO:0007601	visual perception
related	BP	GO:0007602	phototransduction
related	BP	GO:0007605	sensory perception of sound
related	BP	GO:0007608	sensory perception of smell
related	BP	GO:0007611	learning or memory
related	BP	GO:0007612	learning
related	BP	GO:0007613	memory
related	BP	GO:0007616	long-term memory
related	BP	GO:0007626	locomotory behavior
related	BP	GO:0007628	adult walking behavior
related	BP	GO:0008344	adult locomotory behavior
related	BP	GO:0008406	gonad development
related	BP	GO:0008542	visual learning
related	BP	GO:0008589	regulation of smoothened signaling pathway
related	BP	GO:0008594	photoreceptor cell morphogenesis
related	BP	GO:0009416	response to light stimulus
related	BP	GO:0009584	detection of visible light
related	BP	GO:0009950	dorsal/ventral axis specification
related	BP	GO:0009953	dorsal/ventral pattern formation
related	BP	GO:0010824	regulation of centrosome duplication
related	BP	GO:0010826	negative regulation of centrosome duplication
related	BP	GO:0010842	retina layer formation
related	BP	GO:0021513	spinal cord dorsal/ventral patterning
related	BP	GO:0021517	ventral spinal cord development
related	BP	GO:0021521	ventral spinal cord interneuron specification
related	BP	GO:0021522	spinal cord motor neuron differentiation
related	BP	GO:0021532	neural tube patterning
related	BP	GO:0021537	telencephalon development
related	BP	GO:0021540	corpus callosum morphogenesis
related	BP	GO:0021542	dentate gyrus development
related	BP	GO:0021543	pallium development
related	BP	GO:0021544	subpallium development
related	BP	GO:0021549	cerebellum development
related	BP	GO:0021591	ventricular system development
related	BP	GO:0021670	lateral ventricle development
related	BP	GO:0021678	third ventricle development
related	BP	GO:0021696	cerebellar cortex morphogenesis
related	BP	GO:0021756	striatum development
related	BP	GO:0021766	hippocampus development
related	BP	GO:0021772	olfactory bulb development
related	BP	GO:0021775	smoothened signaling pathway involved in ventral spinal cord interneuron specification
related	BP	GO:0021776	smoothened signaling pathway involved in spinal cord motor neuron cell fate specification
related	BP	GO:0021794	thalamus development
related	BP	GO:0021798	forebrain dorsal/ventral pattern formation
related	BP	GO:0021904	dorsal/ventral neural tube patterning
related	BP	GO:0021910	smoothened signaling pathway involved in ventral spinal cord patterning
related	BP	GO:0021914	negative regulation of smoothened signaling pathway involved in ventral spinal cord patterning
related	BP	GO:0021915	neural tube development
related	BP	GO:0021938	smoothened signaling pathway involved in regulation of cerebellar granule cell precursor cell proliferation
related	BP	GO:0021978	telencephalon regionalization
related	BP	GO:0021987	cerebral cortex development
related	BP	GO:0021988	olfactory lobe development
related	BP	GO:0021990	neural plate formation
related	BP	GO:0021997	neural plate axis specification
related	BP	GO:0022038	corpus callosum development
related	BP	GO:0030323	respiratory tube development
related	BP	GO:0030324	lung development
related	BP	GO:0030326	embryonic limb morphogenesis
related	BP	GO:0030539	male genitalia development
related	BP	GO:0030900	forebrain development
related	BP	GO:0030901	midbrain development
related	BP	GO:0030902	hindbrain development
related	BP	GO:0030903	notochord development
related	BP	GO:0031023	microtubule organizing center organization
related	BP	GO:0031076	embryonic camera-type eye development
related	BP	GO:0031223	auditory behavior
related	BP	GO:0034454	microtubule anchoring at centrosome
related	BP	GO:0035050	embryonic heart tube development
related	BP	GO:0035108	limb morphogenesis
related	BP	GO:0035115	embryonic forelimb morphogenesis
related	BP	GO:0035116	embryonic hindlimb morphogenesis
related	BP	GO:0035137	hindlimb morphogenesis
related	BP	GO:0035469	determination of pancreatic left/right asymmetry
related	BP	GO:0035565	regulation of pronephros size
related	BP	GO:0035845	photoreceptor cell outer segment organization
related	BP	GO:0036023	embryonic skeletal limb joint morphogenesis
related	BP	GO:0039008	pronephric nephron tubule morphogenesis
related	BP	GO:0039020	pronephric nephron tubule development
related	BP	GO:0042048	olfactory behavior
related	BP	GO:0042461	photoreceptor cell development
related	BP	GO:0042462	eye photoreceptor cell development
related	BP	GO:0042471	ear morphogenesis
related	BP	GO:0042472	inner ear morphogenesis
related	BP	GO:0042491	auditory receptor cell differentiation
related	BP	GO:0042733	embryonic digit morphogenesis
related	BP	GO:0043010	camera-type eye development
related	BP	GO:0043584	nose development
related	BP	GO:0043586	tongue development
related	BP	GO:0043587	tongue morphogenesis
related	BP	GO:0045444	fat cell differentiation
related	BP	GO:0045494	photoreceptor cell maintenance
related	BP	GO:0045598	regulation of fat cell differentiation
related	BP	GO:0045879	negative regulation of smoothened signaling pathway
related	BP	GO:0045880	positive regulation of smoothened signaling pathway
related	BP	GO:0046530	photoreceptor cell differentiation
related	BP	GO:0046534	positive regulation of photoreceptor cell differentiation
related	BP	GO:0046548	retinal rod cell development
related	BP	GO:0046549	retinal cone cell development
related	BP	GO:0046599	regulation of centriole replication
related	BP	GO:0048515	spermatid differentiation
related	BP	GO:0048546	digestive tract morphogenesis
related	BP	GO:0048557	embryonic digestive tract morphogenesis
related	BP	GO:0048565	digestive tract development
related	BP	GO:0048566	embryonic digestive tract development
related	BP	GO:0048593	camera-type eye morphogenesis
related	BP	GO:0048617	embryonic foregut morphogenesis
related	BP	GO:0048701	embryonic cranial skeleton morphogenesis
related	BP	GO:0048702	embryonic neurocranium morphogenesis
related	BP	GO:0048703	embryonic viscerocranium morphogenesis
related	BP	GO:0048704	embryonic skeletal system morphogenesis
related	BP	GO:0048706	embryonic skeletal system development
related	BP	GO:0048752	semicircular canal morphogenesis
related	BP	GO:0048793	pronephros development
related	BP	GO:0048808	male genitalia morphogenesis
related	BP	GO:0048839	inner ear development
related	BP	GO:0048853	forebrain morphogenesis
related	BP	GO:0048854	brain morphogenesis
related	BP	GO:0050910	detection of mechanical stimulus involved in sensory perception of sound
related	BP	GO:0050953	sensory perception of light stimulus
related	BP	GO:0050957	equilibrioception
related	BP	GO:0050973	detection of mechanical stimulus involved in equilibrioception
related	BP	GO:0050982	detection of mechanical stimulus
related	BP	GO:0051297	centrosome organization
related	BP	GO:0051298	centrosome duplication
related	BP	GO:0051299	centrosome separation
related	BP	GO:0051642	centrosome localization
related	BP	GO:0051660	establishment of centrosome localization
related	BP	GO:0055123	digestive system development
related	BP	GO:0060021	palate development
related	BP	GO:0060039	pericardium development
related	BP	GO:0060041	retina development in camera-type eye
related	BP	GO:0060042	retina morphogenesis in camera-type eye
related	BP	GO:0060088	auditory receptor cell stereocilium organization
related	BP	GO:0060113	inner ear receptor cell differentiation
related	BP	GO:0060122	inner ear receptor stereocilium organization
related	BP	GO:0060173	limb development
related	BP	GO:0060174	limb bud formation
related	BP	GO:0060219	camera-type eye photoreceptor cell differentiation
related	BP	GO:0060322	head development
related	BP	GO:0060349	bone morphogenesis
related	BP	GO:0060411	cardiac septum morphogenesis
related	BP	GO:0060425	lung morphogenesis
related	BP	GO:0060428	lung epithelium development
related	BP	GO:0060434	bronchus morphogenesis
related	BP	GO:0060438	trachea development
related	BP	GO:0060439	trachea morphogenesis
related	BP	GO:0060440	trachea formation
related	BP	GO:0060541	respiratory system development
related	BP	GO:0060831	smoothened signaling pathway involved in dorsal/ventral neural tube patterning
related	BP	GO:0060971	embryonic heart tube left/right pattern formation
related	BP	GO:0060972	left/right pattern formation
related	BP	GO:0060982	coronary artery morphogenesis
related	BP	GO:0060993	kidney morphogenesis
related	BP	GO:0061326	renal tubule development
related	BP	GO:0061333	renal tubule morphogenesis
related	BP	GO:0070986	left/right axis specification
related	BP	GO:0071464	cellular response to hydrostatic pressure
related	BP	GO:0071482	cellular response to light stimulus
related	BP	GO:0071498	cellular response to fluid shear stress
related	BP	GO:0071539	protein localization to centrosome
related	BP	GO:0071599	otic vesicle development
related	BP	GO:0071907	determination of digestive tract left/right asymmetry
related	BP	GO:0071908	determination of intestine left/right asymmetry
related	BP	GO:0071909	determination of stomach left/right asymmetry
related	BP	GO:0071910	determination of liver left/right asymmetry
related	BP	GO:0072001	renal system development
related	BP	GO:0072033	renal vesicle formation
related	BP	GO:0072053	renal inner medulla development
related	BP	GO:0072054	renal outer medulla development
related	BP	GO:0072079	nephron tubule formation
related	BP	GO:0072095	regulation of branch elongation involved in ureteric bud branching
related	BP	GO:0072136	metanephric mesenchymal cell proliferation involved in metanephros development
related	BP	GO:0072164	mesonephric tubule development
related	BP	GO:0072176	nephric duct development
related	BP	GO:0072177	mesonephric duct development
related	BP	GO:0072179	nephric duct formation
related	BP	GO:0072181	mesonephric duct formation
related	BP	GO:0072182	regulation of nephron tubule epithelial cell differentiation
related	BP	GO:0072189	ureter development
related	BP	GO:0072203	cell proliferation involved in metanephros development
related	BP	GO:0072285	mesenchymal to epithelial transition involved in metanephric renal vesicle formation
related	BP	GO:0090103	cochlea morphogenesis
related	BP	GO:0090179	planar cell polarity pathway involved in neural tube closure
related	BP	GO:0090190	positive regulation of branching involved in ureteric bud morphogenesis
related	BP	GO:0090222	centrosome-templated microtubule nucleation
related	BP	GO:0090325	regulation of locomotion involved in locomotory behavior
related	BP	GO:0097094	craniofacial suture morphogenesis
related	BP	GO:1900212	negative regulation of mesenchymal cell apoptotic process involved in metanephros development
related	BP	GO:1901621	negative regulation of smoothened signaling pathway involved in dorsal/ventral neural tube patterning
related	BP	GO:2000729	positive regulation of mesenchymal cell proliferation involved in ureter development
related	BP	GO:2000826	regulation of heart morphogenesis
related	CC	GO:0000242	pericentriolar material
related	CC	GO:0000930	gamma-tubulin complex
related	CC	GO:0001917	photoreceptor inner segment
related	CC	GO:0002141	stereocilia ankle link
related	CC	GO:0002142	stereocilia ankle link complex
related	CC	GO:0002177	manchette
related	CC	GO:0005813	centrosome
related	CC	GO:0005814	centriole
related	CC	GO:0005815	microtubule organizing center
related	CC	GO:0005871	kinesin complex
related	CC	GO:0005932	microtubule basal body
related	CC	GO:0016939	kinesin II complex
related	CC	GO:0030286	dynein complex
related	CC	GO:0032420	stereocilium
related	CC	GO:0032421	stereocilium bundle
related	CC	GO:0032426	stereocilium bundle tip
related	CC	GO:0034451	centriolar satellite
related	CC	GO:0060171	stereocilium membrane
related	MF	GO:0005113	patched binding
related	MF	GO:0005119	smoothened binding
related	MF	GO:0008158	hedgehog receptor activity
related	MF	GO:0019894	kinesin binding
related	MF	GO:0043015	gamma-tubulin binding
related	MF	GO:0045502	dynein binding
related	MF	GO:0045505	dynein intermediate chain binding
