# Supplementary material for: Sensing the cilium, digital capture of ciliary data for comparative genomics investigations
Source: Cilia. 2018 Apr 19;7:3. doi: 10.1186/s13630-018-0057-0 (PMC5907423; doi:10.1186/s13630-018-0057-0)
Supplement: Supplementary file 10 — Additional file 10. Annotations to ciliary GO terms in MGI as of 1/12/2018. [file 13630_2018_57_MOESM10_ESM.tsv]

Sequence Feature > Ontology Annotations > Ontology Term > Namespace	Sequence Feature > Ontology Annotations > Ontology Term . Identifier	Sequence Feature > Ontology Annotations > Term Name	Sequence Feature > Ontology Annotations > Qualifier	Sequence Feature > Ontology Annotations > Evidence > Code > Code	Sequence Feature > Ontology Annotations > Evidence > With Text	Sequence Feature > Primary Identifier	Sequence Feature > Symbol	Sequence Feature > Name	Sequence Feature > Mgi Type	Sequence Feature > Ontology Annotations > Evidence > Publications > Mgi Jnum	Sequence Feature > Ontology Annotations > Evidence > Publications > PubMed ID	Sequence Feature > Ontology Annotations > Evidence > Publications > Citation
cellular_component	GO:0097731	9+0 non-motile cilium		EXP		MGI:1859270	Exoc7	exocyst complex component 7	protein coding gene	J:234047	26582389	Seixas C, et al. (2016) Arl13b and the exocyst interact synergistically in ciliogenesis. Mol Biol Cell 27(2):308-20
cellular_component	GO:0097731	9+0 non-motile cilium		EXP		MGI:1913732	Exoc2	exocyst complex component 2	protein coding gene	J:234047	26582389	Seixas C, et al. (2016) Arl13b and the exocyst interact synergistically in ciliogenesis. Mol Biol Cell 27(2):308-20
cellular_component	GO:0097731	9+0 non-motile cilium		EXP		MGI:1915396	Arl13b	ADP-ribosylation factor-like 13B	protein coding gene	J:234047	26582389	Seixas C, et al. (2016) Arl13b and the exocyst interact synergistically in ciliogenesis. Mol Biol Cell 27(2):308-20
cellular_component	GO:0097731	9+0 non-motile cilium		EXP		MGI:2142527	Exoc8	exocyst complex component 8	protein coding gene	J:234047	26582389	Seixas C, et al. (2016) Arl13b and the exocyst interact synergistically in ciliogenesis. Mol Biol Cell 27(2):308-20
cellular_component	GO:0097731	9+0 non-motile cilium		EXP		MGI:2145645	Exoc5	exocyst complex component 5	protein coding gene	J:234047	26582389	Seixas C, et al. (2016) Arl13b and the exocyst interact synergistically in ciliogenesis. Mol Biol Cell 27(2):308-20
cellular_component	GO:0097729	9+2 motile cilium		IDA		MGI:1202386	Gas8	growth arrest specific 8	protein coding gene	J:234173	27472056	Lewis WR, et al. (2016) Mutation of Growth Arrest Specific 8 Reveals a Role in Motile Cilia Function and Human Disease. PLoS Genet 12(7):e1006220
cellular_component	GO:0097541	axonemal basal plate		IDA		MGI:2144467	Wdpcp	WD repeat containing planar cell polarity effector	protein coding gene	J:205269	24302887	Cui C, et al. (2013) Wdpcp, a PCP protein required for ciliogenesis, regulates directional cell migration and cell polarity by direct modulation of the actin cytoskeleton. PLoS Biol 11(11):e1001720
cellular_component	GO:0097541	axonemal basal plate		IDA		MGI:98715	Ift88	intraflagellar transport 88	protein coding gene	J:205269	24302887	Cui C, et al. (2013) Wdpcp, a PCP protein required for ciliogenesis, regulates directional cell migration and cell polarity by direct modulation of the actin cytoskeleton. PLoS Biol 11(11):e1001720
cellular_component	GO:1990716	axonemal central apparatus		IDA		MGI:1913972	Spag16	sperm associated antigen 16	protein coding gene	J:79909	12391165	Zhang Z, et al. (2002) A sperm-associated WD repeat protein orthologous to Chlamydomonas PF20 associates with Spag6, the mammalian orthologue of Chlamydomonas PF16. Mol Cell Biol 22(22):7993-8004
cellular_component	GO:1990716	axonemal central apparatus		IDA		MGI:1921612	Spag17	sperm associated antigen 17	protein coding gene	J:139336	15827353	Zhang Z, et al. (2005) Dissecting the axoneme interactome: the mammalian orthologue of Chlamydomonas PF6 interacts with sperm-associated antigen 6, the mammalian orthologue of Chlamydomonas PF16. Mol Cell Proteomics 4(7):914-23
cellular_component	GO:1990716	axonemal central apparatus		IGI	MGI:1913972	MGI:1354388	Spag6l	sperm associated antigen 6-like	protein coding gene	J:128369	17699735	Zhang Z, et al. (2007) A heterozygous mutation disrupting the SPAG16 gene results in biochemical instability of central apparatus components of the human sperm axoneme. Biol Reprod 77(5):864-71
cellular_component	GO:1990716	axonemal central apparatus		IMP	MGI:3606979	MGI:1913972	Spag16	sperm associated antigen 16	protein coding gene	J:128369	17699735	Zhang Z, et al. (2007) A heterozygous mutation disrupting the SPAG16 gene results in biochemical instability of central apparatus components of the human sperm axoneme. Biol Reprod 77(5):864-71
cellular_component	GO:1990716	axonemal central apparatus		IMP	MGI:4364991	MGI:1921612	Spag17	sperm associated antigen 17	protein coding gene	J:211752	23418344	Teves ME, et al. (2013) Sperm-associated antigen-17 gene is essential for motile cilia function and neonatal survival. Am J Respir Cell Mol Biol 48(6):765-72
biological_process	GO:1904158	axonemal central apparatus assembly		IMP	MGI:1856913	MGI:2389007	Hydin	HYDIN, axonemal central pair apparatus protein	protein coding gene	J:135322	18250199	Lechtreck KF, et al. (2008) Mutations in Hydin impair ciliary motility in mice. J Cell Biol 180(3):633-43
biological_process	GO:1904158	axonemal central apparatus assembly		IMP	MGI:4364991	MGI:1921612	Spag17	sperm associated antigen 17	protein coding gene	J:211752	23418344	Teves ME, et al. (2013) Sperm-associated antigen-17 gene is essential for motile cilia function and neonatal survival. Am J Respir Cell Mol Biol 48(6):765-72
biological_process	GO:1904158	axonemal central apparatus assembly		ISO	UniProtKB:P59910	MGI:1916637	Dnajb13	DnaJ heat shock protein family (Hsp40) member B13	protein coding gene	J:164563		Mouse Genome Informatics Scientific Curators (2010) Human to Mouse ISO GO annotation transfer.
cellular_component	GO:1990718	axonemal central pair projection		IMP	MGI:1856913	MGI:2389007	Hydin	HYDIN, axonemal central pair apparatus protein	protein coding gene	J:135322	18250199	Lechtreck KF, et al. (2008) Mutations in Hydin impair ciliary motility in mice. J Cell Biol 180(3):633-43
cellular_component	GO:0005858	axonemal dynein complex		IBA	PANTHER:PTN000277911	MGI:2385328	Wdr78	WD repeat domain 78	protein coding gene	J:161428		Gaudet P, et al. (2010) Annotation inferences using phylogenetic trees.
cellular_component	GO:0005858	axonemal dynein complex		IEA	InterPro:IPR026975	MGI:107721	Dnah1	dynein, axonemal, heavy chain 1	protein coding gene	J:72247		Mouse Genome Informatics Scientific Curators (2001) Gene Ontology Annotation by the MGI Curatorial Staff.
cellular_component	GO:0005858	axonemal dynein complex		IMP	MGI:2180081	MGI:107718	Dnah5	dynein, axonemal, heavy chain 5	protein coding gene	J:76189	11912187	Ibanez-Tallon I, et al. (2002) Loss of function of axonemal dynein Mdnah5 causes primary ciliary dyskinesia and hydrocephalus. Hum Mol Genet 11(6):715-21
cellular_component	GO:0005858	axonemal dynein complex		ISO	UniProtKB:Q9GZS0	MGI:2685574	Dnaic2	dynein, axonemal, intermediate chain 2	protein coding gene	J:73065		Mouse Genome Informatics Scientific Curators (2001) Gene Ontology Annotation by the MGI Curatorial Staff.
biological_process	GO:0070286	axonemal dynein complex assembly		IBA	PANTHER:PTN001123556	MGI:1923566	Dnaaf2	dynein, axonemal assembly factor 2	protein coding gene	J:161428		Gaudet P, et al. (2010) Annotation inferences using phylogenetic trees.
biological_process	GO:0070286	axonemal dynein complex assembly		IEA	InterPro:IPR033192	MGI:1924859	Ccdc151	coiled-coil domain containing 151	protein coding gene	J:72247		Mouse Genome Informatics Scientific Curators (2001) Gene Ontology Annotation by the MGI Curatorial Staff.
biological_process	GO:0070286	axonemal dynein complex assembly		IMP		MGI:1921958	Pih1d3	PIH1 domain containing 3	protein coding gene	J:208266	24421334	Dong F, et al. (2014) Pih1d3 is required for cytoplasmic preassembly of axonemal dynein in mouse sperm. J Cell Biol 204(2):203-13
biological_process	GO:0070286	axonemal dynein complex assembly		ISO	UniProtKB:Q4G0X9	MGI:2443893	Ccdc40	coiled-coil domain containing 40	protein coding gene	J:164563		Mouse Genome Informatics Scientific Curators (2010) Human to Mouse ISO GO annotation transfer.
biological_process	GO:0070286	axonemal dynein complex assembly		ISO	UniProtKB:Q8IW40	MGI:1920543	Ccdc103	coiled-coil domain containing 103	protein coding gene	J:164563		Mouse Genome Informatics Scientific Curators (2010) Human to Mouse ISO GO annotation transfer.
biological_process	GO:0070286	axonemal dynein complex assembly		ISO	UniProtKB:Q8N9W5	MGI:3588207	Dnaaf3	dynein, axonemal assembly factor 3	protein coding gene	J:164563		Mouse Genome Informatics Scientific Curators (2010) Human to Mouse ISO GO annotation transfer.
biological_process	GO:0070286	axonemal dynein complex assembly		ISO	UniProtKB:Q8NEP3	MGI:1915520	Dnaaf1	dynein, axonemal assembly factor 1	protein coding gene	J:164563		Mouse Genome Informatics Scientific Curators (2010) Human to Mouse ISO GO annotation transfer.
biological_process	GO:0070286	axonemal dynein complex assembly		ISO	UniProtKB:Q96MC2	MGI:2685906	Drc1	dynein regulatory complex subunit 1	protein coding gene	J:164563		Mouse Genome Informatics Scientific Curators (2010) Human to Mouse ISO GO annotation transfer.
biological_process	GO:0070286	axonemal dynein complex assembly		ISO	UniProtKB:Q9NVR5	MGI:1923566	Dnaaf2	dynein, axonemal assembly factor 2	protein coding gene	J:164563		Mouse Genome Informatics Scientific Curators (2010) Human to Mouse ISO GO annotation transfer.
biological_process	GO:0070286	axonemal dynein complex assembly		ISO	UniProtKB:Q9UFE4	MGI:1289263	Ccdc39	coiled-coil domain containing 39	protein coding gene	J:164563		Mouse Genome Informatics Scientific Curators (2010) Human to Mouse ISO GO annotation transfer.
cellular_component	GO:0005879	axonemal microtubule		ISO	RGD:1311099	MGI:1920563	Rpgrip1l	Rpgrip1-like	protein coding gene	J:155856		Mouse Genome Informatics Scientific Curators (2010) Rat to Mouse ISO GO annotation transfer.
cellular_component	GO:0005879	axonemal microtubule		ISO	RGD:631430	MGI:2139354	Arfgef2	ADP-ribosylation factor guanine nucleotide-exchange factor 2 (brefeldin A-inhibited)	protein coding gene	J:155856		Mouse Genome Informatics Scientific Curators (2010) Rat to Mouse ISO GO annotation transfer.
cellular_component	GO:0005879	axonemal microtubule		ISO	UniProtKB:Q5TB80	MGI:1925343	Cep162	centrosomal protein 162	protein coding gene	J:164563		Mouse Genome Informatics Scientific Curators (2010) Human to Mouse ISO GO annotation transfer.
cellular_component	GO:0005879	axonemal microtubule		ISO	UniProtKB:Q8IYX7	MGI:1923061	Saxo1	stabilizer of axonemal microtubules 1	protein coding gene	J:164563		Mouse Genome Informatics Scientific Curators (2010) Human to Mouse ISO GO annotation transfer.
biological_process	GO:0060404	axonemal microtubule depolymerization		IMP		MGI:2447024	Kif19a	kinesin family member 19A	protein coding gene	J:191072	23168168	Niwa S, et al. (2012) KIF19A Is a Microtubule-Depolymerizing Kinesin for Ciliary Length Control. Dev Cell 23(6):1167-75
cellular_component	GO:0005930	axoneme	colocalizes_with	IDA		MGI:1924029	Cluap1	clusterin associated protein 1	protein coding gene	J:196506	23351563	Pasek RC, et al. (2012) Mammalian Clusterin associated protein 1 is an evolutionarily conserved protein required for ciliogenesis. Cilia 1(1):20
cellular_component	GO:0005930	axoneme	colocalizes_with	ISO	RGD:1586167	MGI:1923928	Tmem67	transmembrane protein 67	protein coding gene	J:155856		Mouse Genome Informatics Scientific Curators (2010) Rat to Mouse ISO GO annotation transfer.
cellular_component	GO:0005930	axoneme	colocalizes_with	ISO	UniProtKB:P10644	MGI:104878	Prkar1a	protein kinase, cAMP dependent regulatory, type I, alpha	protein coding gene	J:164563		Mouse Genome Informatics Scientific Curators (2010) Human to Mouse ISO GO annotation transfer.
cellular_component	GO:0005930	axoneme	colocalizes_with	ISO	UniProtKB:P13861	MGI:108025	Prkar2a	protein kinase, cAMP dependent regulatory, type II alpha	protein coding gene	J:164563		Mouse Genome Informatics Scientific Curators (2010) Human to Mouse ISO GO annotation transfer.
cellular_component	GO:0005930	axoneme	colocalizes_with	ISO	UniProtKB:P17612	MGI:97592	Prkaca	protein kinase, cAMP dependent, catalytic, alpha	protein coding gene	J:164563		Mouse Genome Informatics Scientific Curators (2010) Human to Mouse ISO GO annotation transfer.
cellular_component	GO:0005930	axoneme	colocalizes_with	ISO	UniProtKB:Q8WW35	MGI:1913311	Tctex1d2	Tctex1 domain containing 2	protein coding gene	J:164563		Mouse Genome Informatics Scientific Curators (2010) Human to Mouse ISO GO annotation transfer.
cellular_component	GO:0005930	axoneme		IBA	PANTHER:PTN000062869	MGI:1915520	Dnaaf1	dynein, axonemal assembly factor 1	protein coding gene	J:161428		Gaudet P, et al. (2010) Annotation inferences using phylogenetic trees.
cellular_component	GO:0005930	axoneme		IBA	PANTHER:PTN000404360	MGI:2682064	Ift172	intraflagellar transport 172	protein coding gene	J:161428		Gaudet P, et al. (2010) Annotation inferences using phylogenetic trees.
cellular_component	GO:0005930	axoneme		IBA	PANTHER:PTN000437718	MGI:1289263	Ccdc39	coiled-coil domain containing 39	protein coding gene	J:161428		Gaudet P, et al. (2010) Annotation inferences using phylogenetic trees.
cellular_component	GO:0005930	axoneme		IBA	PANTHER:PTN000466746	MGI:1277215	Bbs1	Bardet-Biedl syndrome 1 (human)	protein coding gene	J:161428		Gaudet P, et al. (2010) Annotation inferences using phylogenetic trees.
cellular_component	GO:0005930	axoneme		IBA	PANTHER:PTN000495656	MGI:1098773	Tmem141	transmembrane protein 141	protein coding gene	J:161428		Gaudet P, et al. (2010) Annotation inferences using phylogenetic trees.
cellular_component	GO:0005930	axoneme		IBA	PANTHER:PTN000495656	MGI:1924308	Ccdc183	coiled-coil domain containing 183	protein coding gene	J:161428		Gaudet P, et al. (2010) Annotation inferences using phylogenetic trees.
cellular_component	GO:0005930	axoneme		IBA	PANTHER:PTN000495656	MGI:1924859	Ccdc151	coiled-coil domain containing 151	protein coding gene	J:161428		Gaudet P, et al. (2010) Annotation inferences using phylogenetic trees.
cellular_component	GO:0005930	axoneme		IBA	PANTHER:PTN000495656	MGI:2446120	Ccdc114	coiled-coil domain containing 114	protein coding gene	J:161428		Gaudet P, et al. (2010) Annotation inferences using phylogenetic trees.
cellular_component	GO:0005930	axoneme		IBA	PANTHER:PTN000495656	MGI:3607777	Ccdc63	coiled-coil domain containing 63	protein coding gene	J:161428		Gaudet P, et al. (2010) Annotation inferences using phylogenetic trees.
cellular_component	GO:0005930	axoneme		IBA	PANTHER:PTN000773272	MGI:1920670	Ccsap	centriole, cilia and spindle associated protein	protein coding gene	J:161428		Gaudet P, et al. (2010) Annotation inferences using phylogenetic trees.
cellular_component	GO:0005930	axoneme		IBA	PANTHER:PTN000780552	MGI:2443893	Ccdc40	coiled-coil domain containing 40	protein coding gene	J:161428		Gaudet P, et al. (2010) Annotation inferences using phylogenetic trees.
cellular_component	GO:0005930	axoneme		IBA	PANTHER:PTN000840159	MGI:1100864	Dnah11	dynein, axonemal, heavy chain 11	protein coding gene	J:161428		Gaudet P, et al. (2010) Annotation inferences using phylogenetic trees.
cellular_component	GO:0005930	axoneme		IBA	PANTHER:PTN000840159	MGI:1289279	Dnah9	dynein, axonemal, heavy chain 9	protein coding gene	J:161428		Gaudet P, et al. (2010) Annotation inferences using phylogenetic trees.
cellular_component	GO:0005930	axoneme		IBA	PANTHER:PTN000840159	MGI:1917176	Dnah17	dynein, axonemal, heavy chain 17	protein coding gene	J:161428		Gaudet P, et al. (2010) Annotation inferences using phylogenetic trees.
cellular_component	GO:0005930	axoneme		IBA	PANTHER:PTN001041797	MGI:2444387	Cfap46	cilia and flagella associated protein 46	protein coding gene	J:161428		Gaudet P, et al. (2010) Annotation inferences using phylogenetic trees.
cellular_component	GO:0005930	axoneme		IC	GO:0003341	MGI:1922814	Rsph9	radial spoke head 9 homolog (Chlamydomonas)	protein coding gene	J:156040	19200523	Castleman VH, et al. (2009) Mutations in radial spoke head protein genes RSPH9 and RSPH4A cause primary ciliary dyskinesia with central-microtubular-pair abnormalities. Am J Hum Genet 84(2):197-209
cellular_component	GO:0005930	axoneme		IDA		MGI:107566	Kifap3	kinesin-associated protein 3	protein coding gene	J:151268	19384852	Insinna C, et al. (2009) Different roles for KIF17 and kinesin II in photoreceptor development and maintenance. Dev Dyn 238(9):2211-2222
cellular_component	GO:0005930	axoneme		IDA		MGI:107718	Dnah5	dynein, axonemal, heavy chain 5	protein coding gene	J:206685	23849778	Hjeij R, et al. (2013) ARMC4 mutations cause primary ciliary dyskinesia with randomization of left/right body asymmetry. Am J Hum Genet 93(2):357-67
cellular_component	GO:0005930	axoneme		IDA		MGI:107718	Dnah5	dynein, axonemal, heavy chain 5	protein coding gene	J:215900	25192045	Hjeij R, et al. (2014) CCDC151 mutations cause primary ciliary dyskinesia by disruption of the outer dynein arm docking complex formation. Am J Hum Genet 95(3):257-74
cellular_component	GO:0005930	axoneme		IDA		MGI:107736	Dync2h1	dynein cytoplasmic 2 heavy chain 1	protein coding gene	J:172889	12802074	Perrone CA, et al. (2003) A novel dynein light intermediate chain colocalizes with the retrograde motor for intraflagellar transport at sites of axoneme assembly in chlamydomonas and Mammalian cells. Mol Biol Cell 14(5):2041-56
cellular_component	GO:0005930	axoneme		IDA		MGI:107933	Mns1	meiosis-specific nuclear structural protein 1	protein coding gene	J:183398	22396656	Zhou J, et al. (2012) MNS1 is essential for spermiogenesis and motile ciliary functions in mice. PLoS Genet 8(3):e1002516
cellular_component	GO:0005930	axoneme		IDA		MGI:1098229	Kif17	kinesin family member 17	protein coding gene	J:151268	19384852	Insinna C, et al. (2009) Different roles for KIF17 and kinesin II in photoreceptor development and maintenance. Dev Dyn 238(9):2211-2222
cellular_component	GO:0005930	axoneme		IDA		MGI:1261775	Atg14	autophagy related 14	protein coding gene	J:203423	24089209	Pampliega O, et al. (2013) Functional interaction between autophagy and ciliogenesis. Nature 502(7470):194-200
cellular_component	GO:0005930	axoneme		IDA		MGI:1277186	Atg5	autophagy related 5	protein coding gene	J:203423	24089209	Pampliega O, et al. (2013) Functional interaction between autophagy and ciliogenesis. Nature 502(7470):194-200
cellular_component	GO:0005930	axoneme		IDA		MGI:1313302	Cenpf	centromere protein F	protein coding gene	J:225786	25564561	Waters AM, et al. (2015) The kinetochore protein, CENPF, is mutated in human ciliopathy and microcephaly phenotypes. J Med Genet 52(3):147-56
cellular_component	GO:0005930	axoneme		IDA		MGI:1329045	Tulp3	tubby-like protein 3	protein coding gene	J:147574	19286674	Norman RX, et al. (2009) Tubby-like protein 3 (TULP3) regulates patterning in the mouse embryo through inhibition of Hedgehog signaling. Hum Mol Genet 18(10):1740-54
cellular_component	GO:0005930	axoneme		IDA		MGI:1341105	Rp1	retinitis pigmentosa 1 (human)	protein coding gene	J:161660	20368623	Sedmak T, et al. (2010) Intraflagellar transport molecules in ciliary and nonciliary cells of the retina. J Cell Biol 189(1):171-86
cellular_component	GO:0005930	axoneme		IDA		MGI:1341105	Rp1	retinitis pigmentosa 1 (human)	protein coding gene	J:161846	20592197	Westfall JE, et al. (2010) Retinal degeneration and failure of photoreceptor outer segment formation in mice with targeted deletion of the Joubert syndrome gene, Ahi1. J Neurosci 30(26):8759-68
cellular_component	GO:0005930	axoneme		IDA		MGI:1341105	Rp1	retinitis pigmentosa 1 (human)	protein coding gene	J:214319	24833722	Karlstetter M, et al. (2014) Disruption of the retinitis pigmentosa 28 gene Fam161a in mice affects photoreceptor ciliary structure and leads to progressive retinal degeneration. Hum Mol Genet 23(19):5197-210
cellular_component	GO:0005930	axoneme		IDA		MGI:1341105	Rp1	retinitis pigmentosa 1 (human)	protein coding gene	J:85754	14507858	Liu Q, et al. (2003) RP1 is required for the correct stacking of outer segment discs. Invest Ophthalmol Vis Sci 44(10):4171-83
cellular_component	GO:0005930	axoneme		IDA		MGI:1861742	Gabarap	gamma-aminobutyric acid receptor associated protein	protein coding gene	J:203423	24089209	Pampliega O, et al. (2013) Functional interaction between autophagy and ciliogenesis. Nature 502(7470):194-200
cellular_component	GO:0005930	axoneme		IDA		MGI:1913972	Spag16	sperm associated antigen 16	protein coding gene	J:107006	16382026	Zhang Z, et al. (2006) Deficiency of SPAG16L Causes Male Infertility Associated with Impaired Sperm Motility. Biol Reprod 74(4):751-9
cellular_component	GO:0005930	axoneme		IDA		MGI:1913972	Spag16	sperm associated antigen 16	protein coding gene	J:148415	19305393	Wilson CW, et al. (2009) Fused has evolved divergent roles in vertebrate Hedgehog signalling and motile ciliogenesis. Nature 459(7243):98-102
cellular_component	GO:0005930	axoneme		IDA		MGI:1913972	Spag16	sperm associated antigen 16	protein coding gene	J:92446	15328412	Zhang Z, et al. (2004) Haploinsufficiency for the murine orthologue of Chlamydomonas PF20 disrupts spermatogenesis. Proc Natl Acad Sci U S A 101(35):12946-51
cellular_component	GO:0005930	axoneme		IDA		MGI:1913996	Dync2li1	dynein cytoplasmic 2 light intermediate chain 1	protein coding gene	J:172889	12802074	Perrone CA, et al. (2003) A novel dynein light intermediate chain colocalizes with the retrograde motor for intraflagellar transport at sites of axoneme assembly in chlamydomonas and Mammalian cells. Mol Biol Cell 14(5):2041-56
cellular_component	GO:0005930	axoneme		IDA		MGI:1914693	Map1lc3b	microtubule-associated protein 1 light chain 3 beta	protein coding gene	J:203423	24089209	Pampliega O, et al. (2013) Functional interaction between autophagy and ciliogenesis. Nature 502(7470):194-200
cellular_component	GO:0005930	axoneme		IDA		MGI:1915396	Arl13b	ADP-ribosylation factor-like 13B	protein coding gene	J:168317	21209331	Qin J, et al. (2011) Intraflagellar transport protein 122 antagonizes Sonic Hedgehog signaling and controls ciliary localization of pathway components. Proc Natl Acad Sci U S A 108(4):1456-61
cellular_component	GO:0005930	axoneme		IDA		MGI:1916120	Ak8	adenylate kinase 8	protein coding gene	J:222992	24740601	Vadnais ML, et al. (2014) Adenine nucleotide metabolism and a role for AMP in modulating flagellar waveforms in mouse sperm. Biol Reprod 90(6):128
cellular_component	GO:0005930	axoneme		IDA		MGI:1916637	Dnajb13	DnaJ heat shock protein family (Hsp40) member B13	protein coding gene	J:138912	18247331	Guan J, et al. (2008) A heat-shock protein 40, DNAJB13, is an axoneme-associated component in mouse spermatozoa. Mol Reprod Dev 75(9):1379-86
cellular_component	GO:0005930	axoneme		IDA		MGI:1918742	Bbs7	Bardet-Biedl syndrome 7 (human)	protein coding gene	J:197306	22302990	Gascue C, et al. (2012) Direct role of Bardet-Biedl syndrome proteins in transcriptional regulation. J Cell Sci 125(Pt 2):362-75
cellular_component	GO:0005930	axoneme		IDA		MGI:1919070	Wdr34	WD repeat domain 34	protein coding gene	J:206673	24183451	Schmidts M, et al. (2013) Mutations in the gene encoding IFT dynein complex component WDR34 cause Jeune asphyxiating thoracic dystrophy. Am J Hum Genet 93(5):932-44
cellular_component	GO:0005930	axoneme		IDA		MGI:1919127	Efhc1	EF-hand domain (C-terminal) containing 1	protein coding gene	J:96170	15670853	Ikeda T, et al. (2005) The mouse ortholog of EFHC1 implicated in juvenile myoclonic epilepsy is an axonemal protein widely conserved among organisms with motile cilia and flagella. FEBS Lett 579(3):819-22
cellular_component	GO:0005930	axoneme		IDA		MGI:1919819	Bbs5	Bardet-Biedl syndrome 5 (human)	protein coding gene	J:214319	24833722	Karlstetter M, et al. (2014) Disruption of the retinitis pigmentosa 28 gene Fam161a in mice affects photoreceptor ciliary structure and leads to progressive retinal degeneration. Hum Mol Genet 23(19):5197-210
cellular_component	GO:0005930	axoneme		IDA		MGI:1921166	Ift57	intraflagellar transport 57	protein coding gene	J:168317	21209331	Qin J, et al. (2011) Intraflagellar transport protein 122 antagonizes Sonic Hedgehog signaling and controls ciliary localization of pathway components. Proc Natl Acad Sci U S A 108(4):1456-61
cellular_component	GO:0005930	axoneme		IDA		MGI:1921269	Traf3ip1	TRAF3 interacting protein 1	protein coding gene	J:178483	21945076	Berbari NF, et al. (2011) Mutations in Traf3ip1 reveal defects in ciliogenesis, embryonic development, and altered cell size regulation. Dev Biol 360(1):66-76
cellular_component	GO:0005930	axoneme		IDA		MGI:1921494	Atg7	autophagy related 7	protein coding gene	J:203423	24089209	Pampliega O, et al. (2013) Functional interaction between autophagy and ciliogenesis. Nature 502(7470):194-200
cellular_component	GO:0005930	axoneme		IDA		MGI:1921855	Ttll10	tubulin tyrosine ligase-like family, member 10	protein coding gene	J:150280	19524510	Rogowski K, et al. (2009) Evolutionary divergence of enzymatic mechanisms for posttranslational polyglycylation. Cell 137(6):1076-87
cellular_component	GO:0005930	axoneme		IDA		MGI:1921932	Wdr35	WD repeat domain 35	protein coding gene	J:171617	21473986	Mill P, et al. (2011) Human and Mouse Mutations in WDR35 Cause Short-Rib Polydactyly Syndromes Due to Abnormal Ciliogenesis. Am J Hum Genet 88(4):508-15
cellular_component	GO:0005930	axoneme		IDA		MGI:1922813	Dnali1	dynein, axonemal, light intermediate polypeptide 1	protein coding gene	J:109388	16496424	Rashid S, et al. (2006) The murine Dnali1 gene encodes a flagellar protein that interacts with the cytoplasmic dynein heavy chain 1. Mol Reprod Dev 73(6):784-94
cellular_component	GO:0005930	axoneme		IDA		MGI:1922902	Ttll8	tubulin tyrosine ligase-like family, member 8	protein coding gene	J:150280	19524510	Rogowski K, et al. (2009) Evolutionary divergence of enzymatic mechanisms for posttranslational polyglycylation. Cell 137(6):1076-87
cellular_component	GO:0005930	axoneme		IDA		MGI:1922919	Pik3r4	phosphoinositide-3-kinase regulatory subunit 4	protein coding gene	J:203423	24089209	Pampliega O, et al. (2013) Functional interaction between autophagy and ciliogenesis. Nature 502(7470):194-200
cellular_component	GO:0005930	axoneme		IDA		MGI:1923032	Lca5	Leber congenital amaurosis 5 (human)	protein coding gene	J:214319	24833722	Karlstetter M, et al. (2014) Disruption of the retinitis pigmentosa 28 gene Fam161a in mice affects photoreceptor ciliary structure and leads to progressive retinal degeneration. Hum Mol Genet 23(19):5197-210
cellular_component	GO:0005930	axoneme		IDA		MGI:1924290	Atg16l1	autophagy related 16-like 1 (S. cerevisiae)	protein coding gene	J:203423	24089209	Pampliega O, et al. (2013) Functional interaction between autophagy and ciliogenesis. Nature 502(7470):194-200
cellular_component	GO:0005930	axoneme		IDA		MGI:1927753	Inpp5e	inositol polyphosphate-5-phosphatase E	protein coding gene	J:152712	19668215	Jacoby M, et al. (2009) INPP5E mutations cause primary cilium signaling defects, ciliary instability and ciliopathies in human and mouse. Nat Genet 41(9):1027-31
cellular_component	GO:0005930	axoneme		IDA		MGI:1929699	Arl3	ADP-ribosylation factor-like 3	protein coding gene	J:247391	26455799	Lokaj M, et al. (2015) The Interaction of CCDC104/BARTL1 with Arl3 and Implications for Ciliary Function. Structure 23(11):2122-32
cellular_component	GO:0005930	axoneme		IDA		MGI:1932134	Rpgrip1	retinitis pigmentosa GTPase regulator interacting protein 1	protein coding gene	J:68848	11104772	Hong DH, et al. (2001) Retinitis pigmentosa GTPase regulator (RPGRr)-interacting protein is stably associated with the photoreceptor ciliary axoneme and anchors RPGR to the connecting cilium. J Biol Chem 276(15):12091-9
cellular_component	GO:0005930	axoneme		IDA		MGI:2141418	Ttll3	tubulin tyrosine ligase-like family, member 3	protein coding gene	J:150280	19524510	Rogowski K, et al. (2009) Evolutionary divergence of enzymatic mechanisms for posttranslational polyglycylation. Cell 137(6):1076-87
cellular_component	GO:0005930	axoneme		IDA		MGI:2146906	Ift140	intraflagellar transport 140	protein coding gene	J:161660	20368623	Sedmak T, et al. (2010) Intraflagellar transport molecules in ciliary and nonciliary cells of the retina. J Cell Biol 189(1):171-86
cellular_component	GO:0005930	axoneme		IDA		MGI:2146906	Ift140	intraflagellar transport 140	protein coding gene	J:206902	23418020	Schmidts M, et al. (2013) Combined NGS approaches identify mutations in the intraflagellar transport gene IFT140 in skeletal ciliopathies with early progressive kidney Disease. Hum Mutat 34(5):714-24
cellular_component	GO:0005930	axoneme		IDA		MGI:2177632	Cys1	cystin 1	protein coding gene	J:161877	19850956	Tao B, et al. (2009) Cystin localizes to primary cilia via membrane microdomains and a targeting motif. J Am Soc Nephrol 20(12):2570-80
cellular_component	GO:0005930	axoneme		IDA		MGI:2177632	Cys1	cystin 1	protein coding gene	J:74701	11854326	Hou X, et al. (2002) Cystin, a novel cilia-associated protein, is disrupted in the cpk mouse model of polycystic kidney disease. J Clin Invest 109(4):533-40
cellular_component	GO:0005930	axoneme		IDA		MGI:2384303	Rp1l1	retinitis pigmentosa 1 homolog like 1	protein coding gene	J:151463	19657028	Yamashita T, et al. (2009) Essential and synergistic roles of RP1 and RP1L1 in rod photoreceptor axoneme and retinitis pigmentosa. J Neurosci 29(31):9748-60
cellular_component	GO:0005930	axoneme		IDA		MGI:2443564	Ambra1	autophagy/beclin 1 regulator 1	protein coding gene	J:203423	24089209	Pampliega O, et al. (2013) Functional interaction between autophagy and ciliogenesis. Nature 502(7470):194-200
cellular_component	GO:0005930	axoneme		IDA		MGI:3045358	Tctex1d4	Tctex1 domain containing 4	protein coding gene	J:201079	23789093	Korrodi-Gregorio L, et al. (2013) TCTEX1D4, a novel protein phosphatase 1 interactor: connecting the phosphatase to the microtubule network. Biol Open 2(5):453-65
cellular_component	GO:0005930	axoneme		IDA		MGI:95727	Gli1	GLI-Kruppel family member GLI1	protein coding gene	J:115756	16254602	Haycraft CJ, et al. (2005) Gli2 and Gli3 localize to cilia and require the intraflagellar transport protein polaris for processing and function. PLoS Genet 1(4):e53
cellular_component	GO:0005930	axoneme		IDA		MGI:95728	Gli2	GLI-Kruppel family member GLI2	protein coding gene	J:168317	21209331	Qin J, et al. (2011) Intraflagellar transport protein 122 antagonizes Sonic Hedgehog signaling and controls ciliary localization of pathway components. Proc Natl Acad Sci U S A 108(4):1456-61
cellular_component	GO:0005930	axoneme		IDA		MGI:95729	Gli3	GLI-Kruppel family member GLI3	protein coding gene	J:168317	21209331	Qin J, et al. (2011) Intraflagellar transport protein 122 antagonizes Sonic Hedgehog signaling and controls ciliary localization of pathway components. Proc Natl Acad Sci U S A 108(4):1456-61
cellular_component	GO:0005930	axoneme		IDA		MGI:96913	Mak	male germ cell-associated kinase	protein coding gene	J:178434	21148103	Omori Y, et al. (2010) Negative regulation of ciliary length by ciliary male germ cell-associated kinase (Mak) is required for retinal photoreceptor survival. Proc Natl Acad Sci U S A 107(52):22671-6
cellular_component	GO:0005930	axoneme		IDA		MGI:97180	Mapt	microtubule-associated protein tau	protein coding gene	J:142506	19004860	Hoover AN, et al. (2008) C2cd3 is required for cilia formation and Hedgehog signaling in mouse. Development 135(24):4049-58
cellular_component	GO:0005930	axoneme		IDA		MGI:98715	Ift88	intraflagellar transport 88	protein coding gene	J:131308	18066062	Jones C, et al. (2008) Ciliary proteins link basal body polarization to planar cell polarity regulation. Nat Genet 40(1):69-77
cellular_component	GO:0005930	axoneme		IDA		MGI:98715	Ift88	intraflagellar transport 88	protein coding gene	J:161660	20368623	Sedmak T, et al. (2010) Intraflagellar transport molecules in ciliary and nonciliary cells of the retina. J Cell Biol 189(1):171-86
cellular_component	GO:0005930	axoneme		IDA		MGI:98715	Ift88	intraflagellar transport 88	protein coding gene	J:205269	24302887	Cui C, et al. (2013) Wdpcp, a PCP protein required for ciliogenesis, regulates directional cell migration and cell polarity by direct modulation of the actin cytoskeleton. PLoS Biol 11(11):e1001720
cellular_component	GO:0005930	axoneme		IDA		MGI:98715	Ift88	intraflagellar transport 88	protein coding gene	J:74701	11854326	Hou X, et al. (2002) Cystin, a novel cilia-associated protein, is disrupted in the cpk mouse model of polycystic kidney disease. J Clin Invest 109(4):533-40
cellular_component	GO:0005930	axoneme		IDA		MGI:98715	Ift88	intraflagellar transport 88	protein coding gene	J:83906	11251073	Taulman PD, et al. (2001) Polaris, a protein involved in left-right axis patterning, localizes to basal bodies and cilia. Mol Biol Cell 12(3):589-99
cellular_component	GO:0005930	axoneme		IMP		MGI:2177632	Cys1	cystin 1	protein coding gene	J:161877	19850956	Tao B, et al. (2009) Cystin localizes to primary cilia via membrane microdomains and a targeting motif. J Am Soc Nephrol 20(12):2570-80
cellular_component	GO:0005930	axoneme		ISO	RGD:2447	MGI:107285	Ctsh	cathepsin H	protein coding gene	J:155856		Mouse Genome Informatics Scientific Curators (2010) Rat to Mouse ISO GO annotation transfer.
cellular_component	GO:0005930	axoneme		ISO	RGD:621536	MGI:107689	Kif3a	kinesin family member 3A	protein coding gene	J:155856		Mouse Genome Informatics Scientific Curators (2010) Rat to Mouse ISO GO annotation transfer.
cellular_component	GO:0005930	axoneme		ISO	RGD:727817	MGI:3588268	Gnat3	guanine nucleotide binding protein, alpha transducing 3	protein coding gene	J:155856		Mouse Genome Informatics Scientific Curators (2010) Rat to Mouse ISO GO annotation transfer.
cellular_component	GO:0005930	axoneme		ISO	UniProtKB:A5D8V7	MGI:1924859	Ccdc151	coiled-coil domain containing 151	protein coding gene	J:164563		Mouse Genome Informatics Scientific Curators (2010) Human to Mouse ISO GO annotation transfer.
cellular_component	GO:0005930	axoneme		ISO	UniProtKB:F7HAE6	MGI:2685200	Sptbn5	spectrin beta, non-erythrocytic 5	protein coding gene	J:199579	23704327	Papal S, et al. (2013) The giant spectrin betaV couples the molecular motors to phototransduction and Usher syndrome type I proteins along their trafficking route. Hum Mol Genet 22(18):3773-88
cellular_component	GO:0005930	axoneme		ISO	UniProtKB:O14645	MGI:1922813	Dnali1	dynein, axonemal, light intermediate polypeptide 1	protein coding gene	J:73065		Mouse Genome Informatics Scientific Curators (2001) Gene Ontology Annotation by the MGI Curatorial Staff.
cellular_component	GO:0005930	axoneme		ISO	UniProtKB:O95995	MGI:1202386	Gas8	growth arrest specific 8	protein coding gene	J:73065		Mouse Genome Informatics Scientific Curators (2001) Gene Ontology Annotation by the MGI Curatorial Staff.
cellular_component	GO:0005930	axoneme		ISO	UniProtKB:P04350	MGI:107848	Tubb4a	tubulin, beta 4A class IVA	protein coding gene	J:164563		Mouse Genome Informatics Scientific Curators (2010) Human to Mouse ISO GO annotation transfer.
cellular_component	GO:0005930	axoneme		ISO	UniProtKB:P27816	MGI:97178	Map4	microtubule-associated protein 4	protein coding gene	J:164563		Mouse Genome Informatics Scientific Curators (2010) Human to Mouse ISO GO annotation transfer.
cellular_component	GO:0005930	axoneme		ISO	UniProtKB:Q15019	MGI:97298	Sept2	septin 2	protein coding gene	J:164563		Mouse Genome Informatics Scientific Curators (2010) Human to Mouse ISO GO annotation transfer.
cellular_component	GO:0005930	axoneme		ISO	UniProtKB:Q16181	MGI:1335094	Sept7	septin 7	protein coding gene	J:164563		Mouse Genome Informatics Scientific Curators (2010) Human to Mouse ISO GO annotation transfer.
cellular_component	GO:0005930	axoneme		ISO	UniProtKB:Q4G0X9	MGI:2443893	Ccdc40	coiled-coil domain containing 40	protein coding gene	J:164563		Mouse Genome Informatics Scientific Curators (2010) Human to Mouse ISO GO annotation transfer.
cellular_component	GO:0005930	axoneme		ISO	UniProtKB:Q5T2S8	MGI:1922184	Armc4	armadillo repeat containing 4	protein coding gene	J:73065		Mouse Genome Informatics Scientific Curators (2001) Gene Ontology Annotation by the MGI Curatorial Staff.
cellular_component	GO:0005930	axoneme		ISO	UniProtKB:Q5TD94	MGI:3027894	Rsph4a	radial spoke head 4 homolog A (Chlamydomonas)	protein coding gene	J:164563		Mouse Genome Informatics Scientific Curators (2010) Human to Mouse ISO GO annotation transfer.
cellular_component	GO:0005930	axoneme		ISO	UniProtKB:Q68CZ1	MGI:1920563	Rpgrip1l	Rpgrip1-like	protein coding gene	J:123018	17558409	Delous M, et al. (2007) The ciliary gene RPGRIP1L is mutated in cerebello-oculo-renal syndrome (Joubert syndrome type B) and Meckel syndrome. Nat Genet 39(7):875-81
cellular_component	GO:0005930	axoneme		ISO	UniProtKB:Q6IQ19	MGI:1920670	Ccsap	centriole, cilia and spindle associated protein	protein coding gene	J:164563		Mouse Genome Informatics Scientific Curators (2010) Human to Mouse ISO GO annotation transfer.
cellular_component	GO:0005930	axoneme		ISO	UniProtKB:Q86UN6	MGI:3618288	Akap14	A kinase (PRKA) anchor protein 14	protein coding gene	J:164563		Mouse Genome Informatics Scientific Curators (2010) Human to Mouse ISO GO annotation transfer.
cellular_component	GO:0005930	axoneme		ISO	UniProtKB:Q8NEP3	MGI:1915520	Dnaaf1	dynein, axonemal assembly factor 1	protein coding gene	J:164563		Mouse Genome Informatics Scientific Curators (2010) Human to Mouse ISO GO annotation transfer.
cellular_component	GO:0005930	axoneme		ISO	UniProtKB:Q8TE73	MGI:107718	Dnah5	dynein, axonemal, heavy chain 5	protein coding gene	J:73065		Mouse Genome Informatics Scientific Curators (2001) Gene Ontology Annotation by the MGI Curatorial Staff.
cellular_component	GO:0005930	axoneme		ISO	UniProtKB:Q8TE73	MGI:107718	Dnah5	dynein, axonemal, heavy chain 5	protein coding gene	J:73065		Mouse Genome Informatics Scientific Curators (2001) Gene Ontology Annotation by the MGI Curatorial Staff.
cellular_component	GO:0005930	axoneme		ISO	UniProtKB:Q96M63	MGI:2446120	Ccdc114	coiled-coil domain containing 114	protein coding gene	J:164563		Mouse Genome Informatics Scientific Curators (2010) Human to Mouse ISO GO annotation transfer.
cellular_component	GO:0005930	axoneme		ISO	UniProtKB:Q9GZS0	MGI:2685574	Dnaic2	dynein, axonemal, intermediate chain 2	protein coding gene	J:73065		Mouse Genome Informatics Scientific Curators (2001) Gene Ontology Annotation by the MGI Curatorial Staff.
cellular_component	GO:0005930	axoneme		ISO	UniProtKB:Q9GZS0	MGI:2685574	Dnaic2	dynein, axonemal, intermediate chain 2	protein coding gene	J:73065		Mouse Genome Informatics Scientific Curators (2001) Gene Ontology Annotation by the MGI Curatorial Staff.
cellular_component	GO:0005930	axoneme		ISO	UniProtKB:Q9H069	MGI:1921915	Drc3	dynein regulatory complex subunit 3	protein coding gene	J:73065		Mouse Genome Informatics Scientific Curators (2001) Gene Ontology Annotation by the MGI Curatorial Staff.
cellular_component	GO:0005930	axoneme		ISO	UniProtKB:Q9NRR6	MGI:1927753	Inpp5e	inositol polyphosphate-5-phosphatase E	protein coding gene	J:164563		Mouse Genome Informatics Scientific Curators (2010) Human to Mouse ISO GO annotation transfer.
cellular_component	GO:0005930	axoneme		ISO	UniProtKB:Q9NYC9	MGI:1289279	Dnah9	dynein, axonemal, heavy chain 9	protein coding gene	J:73065		Mouse Genome Informatics Scientific Curators (2001) Gene Ontology Annotation by the MGI Curatorial Staff.
cellular_component	GO:0005930	axoneme		ISO	UniProtKB:Q9NYC9	MGI:1289279	Dnah9	dynein, axonemal, heavy chain 9	protein coding gene	J:73065		Mouse Genome Informatics Scientific Curators (2001) Gene Ontology Annotation by the MGI Curatorial Staff.
cellular_component	GO:0005930	axoneme		ISO	UniProtKB:Q9P0W8	MGI:2144877	Spata7	spermatogenesis associated 7	protein coding gene	J:164563		Mouse Genome Informatics Scientific Curators (2010) Human to Mouse ISO GO annotation transfer.
cellular_component	GO:0005930	axoneme		ISO	UniProtKB:Q9P2D7	MGI:107721	Dnah1	dynein, axonemal, heavy chain 1	protein coding gene	J:164563		Mouse Genome Informatics Scientific Curators (2010) Human to Mouse ISO GO annotation transfer.
cellular_component	GO:0005930	axoneme		ISO	UniProtKB:Q9UFE4	MGI:1289263	Ccdc39	coiled-coil domain containing 39	protein coding gene	J:73065		Mouse Genome Informatics Scientific Curators (2001) Gene Ontology Annotation by the MGI Curatorial Staff.
cellular_component	GO:0005930	axoneme		ISO	UniProtKB:Q9UHD8	MGI:1858222	Sept9	septin 9	protein coding gene	J:164563		Mouse Genome Informatics Scientific Curators (2010) Human to Mouse ISO GO annotation transfer.
cellular_component	GO:0005930	axoneme		ISO	UniProtKB:Q9UHG0	MGI:2652818	Dcdc2a	doublecortin domain containing 2a	protein coding gene	J:164563		Mouse Genome Informatics Scientific Curators (2010) Human to Mouse ISO GO annotation transfer.
biological_process	GO:0035082	axoneme assembly		IBA	PANTHER:PTN000543934	MGI:2384303	Rp1l1	retinitis pigmentosa 1 homolog like 1	protein coding gene	J:161428		Gaudet P, et al. (2010) Annotation inferences using phylogenetic trees.
biological_process	GO:0035082	axoneme assembly		IDA		MGI:1341105	Rp1	retinitis pigmentosa 1 (human)	protein coding gene	J:109781	15269252	Liu Q, et al. (2004) The retinitis pigmentosa 1 protein is a photoreceptor microtubule-associated protein. J Neurosci 24(29):6427-36
biological_process	GO:0035082	axoneme assembly		IDA		MGI:1921604	Lrguk	leucine-rich repeats and guanylate kinase domain containing	protein coding gene	J:222840	25781171	Liu Y, et al. (2015) LRGUK-1 is required for basal body and manchette function during spermatogenesis and male fertility. PLoS Genet 11(3):e1005090
biological_process	GO:0035082	axoneme assembly		IGI	UniProtKB:Q5TYW6	MGI:1922814	Rsph9	radial spoke head 9 homolog (Chlamydomonas)	protein coding gene	J:156040	19200523	Castleman VH, et al. (2009) Mutations in radial spoke head protein genes RSPH9 and RSPH4A cause primary ciliary dyskinesia with central-microtubular-pair abnormalities. Am J Hum Genet 84(2):197-209
biological_process	GO:0035082	axoneme assembly		IMP	MGI:3620081	MGI:1350328	Ofd1	OFD1, centriole and centriolar satellite protein	protein coding gene	J:106035	16311594	Ferrante MI, et al. (2006) Oral-facial-digital type I protein is required for primary cilia formation and left-right axis specification. Nat Genet 38(1):112-7
biological_process	GO:0035082	axoneme assembly		IMP	MGI:3662904	MGI:2443893	Ccdc40	coiled-coil domain containing 40	protein coding gene	J:230755	26387594	Olbrich H, et al. (2015) Loss-of-Function GAS8 Mutations Cause Primary Ciliary Dyskinesia and Disrupt the Nexin-Dynein Regulatory Complex. Am J Hum Genet 97(4):546-54
biological_process	GO:0035082	axoneme assembly		IMP	MGI:3870680	MGI:1202386	Gas8	growth arrest specific 8	protein coding gene	J:234173	27472056	Lewis WR, et al. (2016) Mutation of Growth Arrest Specific 8 Reveals a Role in Motile Cilia Function and Human Disease. PLoS Genet 12(7):e1006220
biological_process	GO:0035082	axoneme assembly		IMP	MGI:4461777	MGI:2443047	Ttll1	tubulin tyrosine ligase-like 1	protein coding gene	J:161297	20498047	Ikegami K, et al. (2010) Tubulin polyglutamylation is essential for airway ciliary function through the regulation of beating asymmetry. Proc Natl Acad Sci U S A 107(23):10490-5
biological_process	GO:0035082	axoneme assembly		IMP	MGI:5431002	MGI:1926051	Ak7	adenylate kinase 7	protein coding gene	J:186062	18776131	Fernandez-Gonzalez A, et al. (2009) Mutation of murine adenylate kinase 7 underlies a primary ciliary dyskinesia phenotype. Am J Respir Cell Mol Biol 40(3):305-13
biological_process	GO:0035082	axoneme assembly		IMP	MGI:5523142	MGI:1924029	Cluap1	clusterin associated protein 1	protein coding gene	J:200709	23742838	Botilde Y, et al. (2013) Cluap1 localizes preferentially to the base and tip of cilia and is required for ciliogenesis in the mouse embryo. Dev Biol 381(1):203-12
biological_process	GO:0035082	axoneme assembly		IMP	MGI:5708063	MGI:1924487	Cc2d2a	coiled-coil and C2 domain containing 2A	protein coding gene	J:226310	24947469	Veleri S, et al. (2014) Ciliopathy-associated gene Cc2d2a promotes assembly of subdistal appendages on the mother centriole during cilia biogenesis. Nat Commun 5:4207
biological_process	GO:0035082	axoneme assembly		IMP		MGI:1918239	Jhy	junctional cadherin complex regulator	protein coding gene	J:202225	23906841	Appelbe OK, et al. (2013) Disruption of the mouse Jhy gene causes abnormal ciliary microtubule patterning and juvenile hydrocephalus. Dev Biol 382(1):172-85
biological_process	GO:0035082	axoneme assembly		ISO	UniProtKB:A2T2X4	MGI:1923818	Ift46	intraflagellar transport 46	protein coding gene	J:119719	17312020	Hou Y, et al. (2007) Functional analysis of an individual IFT protein: IFT46 is required for transport of outer dynein arms into flagella. J Cell Biol 176(5):653-65
biological_process	GO:0035082	axoneme assembly		ISO	UniProtKB:Q5RHR6	MGI:2442827	Tbc1d32	TBC1 domain family, member 32	protein coding gene	J:158583	20159594	Ko HW, et al. (2010) Broad-minded links cell cycle-related kinase to cilia assembly and hedgehog signal transduction. Dev Cell 18(2):237-47
biological_process	GO:0035082	axoneme assembly		ISO	UniProtKB:Q5TD94	MGI:3027894	Rsph4a	radial spoke head 4 homolog A (Chlamydomonas)	protein coding gene	J:164563		Mouse Genome Informatics Scientific Curators (2010) Human to Mouse ISO GO annotation transfer.
biological_process	GO:0035082	axoneme assembly		ISO	UniProtKB:Q8N0X2	MGI:1913972	Spag16	sperm associated antigen 16	protein coding gene	J:164563		Mouse Genome Informatics Scientific Curators (2010) Human to Mouse ISO GO annotation transfer.
biological_process	GO:0035082	axoneme assembly		ISO	UniProtKB:Q8WYR4	MGI:1194909	Rsph1	radial spoke head 1 homolog (Chlamydomonas)	protein coding gene	J:164563		Mouse Genome Informatics Scientific Curators (2010) Human to Mouse ISO GO annotation transfer.
biological_process	GO:0035082	axoneme assembly		ISO	UniProtKB:Q9H1X1	MGI:1922814	Rsph9	radial spoke head 9 homolog (Chlamydomonas)	protein coding gene	J:164563		Mouse Genome Informatics Scientific Curators (2010) Human to Mouse ISO GO annotation transfer.
cellular_component	GO:0034464	BBSome		IBA	PANTHER:PTN002006313	MGI:1913610	Bbip1	BBSome interacting protein 1	protein coding gene	J:161428		Gaudet P, et al. (2010) Annotation inferences using phylogenetic trees.
cellular_component	GO:0034464	BBSome		IDA		MGI:1277215	Bbs1	Bardet-Biedl syndrome 1 (human)	protein coding gene	J:156536	20080638	Seo S, et al. (2010) BBS6, BBS10, and BBS12 form a complex with CCT/TRiC family chaperonins and mediate BBSome assembly. Proc Natl Acad Sci U S A
cellular_component	GO:0034464	BBSome		IDA		MGI:1277215	Bbs1	Bardet-Biedl syndrome 1 (human)	protein coding gene	J:177990	22072986	Seo S, et al. (2011) A Novel Protein LZTFL1 Regulates Ciliary Trafficking of the BBSome and Smoothened. PLoS Genet 7(11):e1002358
cellular_component	GO:0034464	BBSome		IDA		MGI:1277215	Bbs1	Bardet-Biedl syndrome 1 (human)	protein coding gene	J:193003	22500027	Zhang Q, et al. (2012) Intrinsic protein-protein interaction-mediated and chaperonin-assisted sequential assembly of stable bardet-biedl syndrome protein complex, the BBSome. J Biol Chem 287(24):20625-35
cellular_component	GO:0034464	BBSome		IDA		MGI:1918742	Bbs7	Bardet-Biedl syndrome 7 (human)	protein coding gene	J:156536	20080638	Seo S, et al. (2010) BBS6, BBS10, and BBS12 form a complex with CCT/TRiC family chaperonins and mediate BBSome assembly. Proc Natl Acad Sci U S A
cellular_component	GO:0034464	BBSome		IDA		MGI:1918742	Bbs7	Bardet-Biedl syndrome 7 (human)	protein coding gene	J:177990	22072986	Seo S, et al. (2011) A Novel Protein LZTFL1 Regulates Ciliary Trafficking of the BBSome and Smoothened. PLoS Genet 7(11):e1002358
cellular_component	GO:0034464	BBSome		IDA		MGI:1918742	Bbs7	Bardet-Biedl syndrome 7 (human)	protein coding gene	J:193003	22500027	Zhang Q, et al. (2012) Intrinsic protein-protein interaction-mediated and chaperonin-assisted sequential assembly of stable bardet-biedl syndrome protein complex, the BBSome. J Biol Chem 287(24):20625-35
cellular_component	GO:0034464	BBSome		IDA		MGI:1918742	Bbs7	Bardet-Biedl syndrome 7 (human)	protein coding gene	J:207969	24550735	Chamling X, et al. (2014) The centriolar satellite protein AZI1 interacts with BBS4 and regulates ciliary trafficking of the BBSome. PLoS Genet 10(2):e1004083
cellular_component	GO:0034464	BBSome		IDA		MGI:1919819	Bbs5	Bardet-Biedl syndrome 5 (human)	protein coding gene	J:165987	20603001	Jin H, et al. (2010) The conserved Bardet-Biedl syndrome proteins assemble a coat that traffics membrane proteins to cilia. Cell 141(7):1208-19
cellular_component	GO:0034464	BBSome		IDA		MGI:1919819	Bbs5	Bardet-Biedl syndrome 5 (human)	protein coding gene	J:177990	22072986	Seo S, et al. (2011) A Novel Protein LZTFL1 Regulates Ciliary Trafficking of the BBSome and Smoothened. PLoS Genet 7(11):e1002358
cellular_component	GO:0034464	BBSome		IDA		MGI:1919819	Bbs5	Bardet-Biedl syndrome 5 (human)	protein coding gene	J:193003	22500027	Zhang Q, et al. (2012) Intrinsic protein-protein interaction-mediated and chaperonin-assisted sequential assembly of stable bardet-biedl syndrome protein complex, the BBSome. J Biol Chem 287(24):20625-35
cellular_component	GO:0034464	BBSome		IDA		MGI:1919819	Bbs5	Bardet-Biedl syndrome 5 (human)	protein coding gene	J:207969	24550735	Chamling X, et al. (2014) The centriolar satellite protein AZI1 interacts with BBS4 and regulates ciliary trafficking of the BBSome. PLoS Genet 10(2):e1004083
cellular_component	GO:0034464	BBSome		IDA		MGI:1923510	Ttc8	tetratricopeptide repeat domain 8	protein coding gene	J:156536	20080638	Seo S, et al. (2010) BBS6, BBS10, and BBS12 form a complex with CCT/TRiC family chaperonins and mediate BBSome assembly. Proc Natl Acad Sci U S A
cellular_component	GO:0034464	BBSome		IDA		MGI:1923510	Ttc8	tetratricopeptide repeat domain 8	protein coding gene	J:177990	22072986	Seo S, et al. (2011) A Novel Protein LZTFL1 Regulates Ciliary Trafficking of the BBSome and Smoothened. PLoS Genet 7(11):e1002358
cellular_component	GO:0034464	BBSome		IDA		MGI:1923510	Ttc8	tetratricopeptide repeat domain 8	protein coding gene	J:193003	22500027	Zhang Q, et al. (2012) Intrinsic protein-protein interaction-mediated and chaperonin-assisted sequential assembly of stable bardet-biedl syndrome protein complex, the BBSome. J Biol Chem 287(24):20625-35
cellular_component	GO:0034464	BBSome		IDA		MGI:1923510	Ttc8	tetratricopeptide repeat domain 8	protein coding gene	J:207969	24550735	Chamling X, et al. (2014) The centriolar satellite protein AZI1 interacts with BBS4 and regulates ciliary trafficking of the BBSome. PLoS Genet 10(2):e1004083
cellular_component	GO:0034464	BBSome		IDA		MGI:2135267	Bbs2	Bardet-Biedl syndrome 2 (human)	protein coding gene	J:156536	20080638	Seo S, et al. (2010) BBS6, BBS10, and BBS12 form a complex with CCT/TRiC family chaperonins and mediate BBSome assembly. Proc Natl Acad Sci U S A
cellular_component	GO:0034464	BBSome		IDA		MGI:2135267	Bbs2	Bardet-Biedl syndrome 2 (human)	protein coding gene	J:177990	22072986	Seo S, et al. (2011) A Novel Protein LZTFL1 Regulates Ciliary Trafficking of the BBSome and Smoothened. PLoS Genet 7(11):e1002358
cellular_component	GO:0034464	BBSome		IDA		MGI:2135267	Bbs2	Bardet-Biedl syndrome 2 (human)	protein coding gene	J:193003	22500027	Zhang Q, et al. (2012) Intrinsic protein-protein interaction-mediated and chaperonin-assisted sequential assembly of stable bardet-biedl syndrome protein complex, the BBSome. J Biol Chem 287(24):20625-35
cellular_component	GO:0034464	BBSome		IDA		MGI:2135267	Bbs2	Bardet-Biedl syndrome 2 (human)	protein coding gene	J:207969	24550735	Chamling X, et al. (2014) The centriolar satellite protein AZI1 interacts with BBS4 and regulates ciliary trafficking of the BBSome. PLoS Genet 10(2):e1004083
cellular_component	GO:0034464	BBSome		IDA		MGI:2143311	Bbs4	Bardet-Biedl syndrome 4 (human)	protein coding gene	J:156536	20080638	Seo S, et al. (2010) BBS6, BBS10, and BBS12 form a complex with CCT/TRiC family chaperonins and mediate BBSome assembly. Proc Natl Acad Sci U S A
cellular_component	GO:0034464	BBSome		IDA		MGI:2143311	Bbs4	Bardet-Biedl syndrome 4 (human)	protein coding gene	J:177990	22072986	Seo S, et al. (2011) A Novel Protein LZTFL1 Regulates Ciliary Trafficking of the BBSome and Smoothened. PLoS Genet 7(11):e1002358
cellular_component	GO:0034464	BBSome		IDA		MGI:2143311	Bbs4	Bardet-Biedl syndrome 4 (human)	protein coding gene	J:193003	22500027	Zhang Q, et al. (2012) Intrinsic protein-protein interaction-mediated and chaperonin-assisted sequential assembly of stable bardet-biedl syndrome protein complex, the BBSome. J Biol Chem 287(24):20625-35
cellular_component	GO:0034464	BBSome		IDA		MGI:2442833	Bbs9	Bardet-Biedl syndrome 9 (human)	protein coding gene	J:177990	22072986	Seo S, et al. (2011) A Novel Protein LZTFL1 Regulates Ciliary Trafficking of the BBSome and Smoothened. PLoS Genet 7(11):e1002358
cellular_component	GO:0034464	BBSome		IDA		MGI:2442833	Bbs9	Bardet-Biedl syndrome 9 (human)	protein coding gene	J:193003	22500027	Zhang Q, et al. (2012) Intrinsic protein-protein interaction-mediated and chaperonin-assisted sequential assembly of stable bardet-biedl syndrome protein complex, the BBSome. J Biol Chem 287(24):20625-35
cellular_component	GO:0034464	BBSome		IDA		MGI:2442833	Bbs9	Bardet-Biedl syndrome 9 (human)	protein coding gene	J:207969	24550735	Chamling X, et al. (2014) The centriolar satellite protein AZI1 interacts with BBS4 and regulates ciliary trafficking of the BBSome. PLoS Genet 10(2):e1004083
cellular_component	GO:0034464	BBSome		ISO	UniProtKB:A8MTZ0	MGI:1913610	Bbip1	BBSome interacting protein 1	protein coding gene	J:164563		Mouse Genome Informatics Scientific Curators (2010) Human to Mouse ISO GO annotation transfer.
cellular_component	GO:0034464	BBSome		ISO	UniProtKB:Q3SYG4	MGI:2442833	Bbs9	Bardet-Biedl syndrome 9 (human)	protein coding gene	J:73065		Mouse Genome Informatics Scientific Curators (2001) Gene Ontology Annotation by the MGI Curatorial Staff.
cellular_component	GO:0034464	BBSome		ISO	UniProtKB:Q8IWZ6	MGI:1918742	Bbs7	Bardet-Biedl syndrome 7 (human)	protein coding gene	J:73065		Mouse Genome Informatics Scientific Curators (2001) Gene Ontology Annotation by the MGI Curatorial Staff.
cellular_component	GO:0034464	BBSome		ISO	UniProtKB:Q8N3I7	MGI:1919819	Bbs5	Bardet-Biedl syndrome 5 (human)	protein coding gene	J:73065		Mouse Genome Informatics Scientific Curators (2001) Gene Ontology Annotation by the MGI Curatorial Staff.
cellular_component	GO:0034464	BBSome		ISO	UniProtKB:Q8NFJ9	MGI:1277215	Bbs1	Bardet-Biedl syndrome 1 (human)	protein coding gene	J:73065		Mouse Genome Informatics Scientific Curators (2001) Gene Ontology Annotation by the MGI Curatorial Staff.
cellular_component	GO:0034464	BBSome		ISO	UniProtKB:Q8TAM2	MGI:1923510	Ttc8	tetratricopeptide repeat domain 8	protein coding gene	J:73065		Mouse Genome Informatics Scientific Curators (2001) Gene Ontology Annotation by the MGI Curatorial Staff.
cellular_component	GO:0034464	BBSome		ISO	UniProtKB:Q96RK4	MGI:2143311	Bbs4	Bardet-Biedl syndrome 4 (human)	protein coding gene	J:73065		Mouse Genome Informatics Scientific Curators (2001) Gene Ontology Annotation by the MGI Curatorial Staff.
cellular_component	GO:0034464	BBSome		ISO	UniProtKB:Q9BXC9	MGI:2135267	Bbs2	Bardet-Biedl syndrome 2 (human)	protein coding gene	J:164563		Mouse Genome Informatics Scientific Curators (2010) Human to Mouse ISO GO annotation transfer.
cellular_component	GO:0034464	BBSome		ISO	UniProtKB:Q9XBC9	MGI:2135267	Bbs2	Bardet-Biedl syndrome 2 (human)	protein coding gene	J:73065		Mouse Genome Informatics Scientific Curators (2001) Gene Ontology Annotation by the MGI Curatorial Staff.
cellular_component	GO:0036064	ciliary basal body	colocalizes_with	ISO	RGD:1304999	MGI:1921123	Fam161a	family with sequence similarity 161, member A	protein coding gene	J:155856		Mouse Genome Informatics Scientific Curators (2010) Rat to Mouse ISO GO annotation transfer.
cellular_component	GO:0036064	ciliary basal body		IBA	PANTHER:PTN000326085	MGI:1913996	Dync2li1	dynein cytoplasmic 2 light intermediate chain 1	protein coding gene	J:161428		Gaudet P, et al. (2010) Annotation inferences using phylogenetic trees.
cellular_component	GO:0036064	ciliary basal body		IBA	PANTHER:PTN000404360	MGI:2682064	Ift172	intraflagellar transport 172	protein coding gene	J:161428		Gaudet P, et al. (2010) Annotation inferences using phylogenetic trees.
cellular_component	GO:0036064	ciliary basal body		IBA	PANTHER:PTN000466746	MGI:1277215	Bbs1	Bardet-Biedl syndrome 1 (human)	protein coding gene	J:161428		Gaudet P, et al. (2010) Annotation inferences using phylogenetic trees.
cellular_component	GO:0036064	ciliary basal body		IBA	PANTHER:PTN000521600	MGI:1916794	Wdr5b	WD repeat domain 5B	protein coding gene	J:161428		Gaudet P, et al. (2010) Annotation inferences using phylogenetic trees.
cellular_component	GO:0036064	ciliary basal body		IBA	PANTHER:PTN000521600	MGI:2155884	Wdr5	WD repeat domain 5	protein coding gene	J:161428		Gaudet P, et al. (2010) Annotation inferences using phylogenetic trees.
cellular_component	GO:0036064	ciliary basal body		IBA	PANTHER:PTN000795297	MGI:2135267	Bbs2	Bardet-Biedl syndrome 2 (human)	protein coding gene	J:161428		Gaudet P, et al. (2010) Annotation inferences using phylogenetic trees.
cellular_component	GO:0036064	ciliary basal body		IBA	PANTHER:PTN000948208	MGI:1919757	Dzip1l	DAZ interacting protein 1-like	protein coding gene	J:161428		Gaudet P, et al. (2010) Annotation inferences using phylogenetic trees.
cellular_component	GO:0036064	ciliary basal body		IBA	PANTHER:PTN000948208	MGI:1922945	Rilpl1	Rab interacting lysosomal protein-like 1	protein coding gene	J:161428		Gaudet P, et al. (2010) Annotation inferences using phylogenetic trees.
cellular_component	GO:0036064	ciliary basal body		IBA	PANTHER:PTN000948208	MGI:1933112	Rilpl2	Rab interacting lysosomal protein-like 2	protein coding gene	J:161428		Gaudet P, et al. (2010) Annotation inferences using phylogenetic trees.
cellular_component	GO:0036064	ciliary basal body		IBA	PANTHER:PTN000948208	MGI:2144271	Rilp	Rab interacting lysosomal protein	protein coding gene	J:161428		Gaudet P, et al. (2010) Annotation inferences using phylogenetic trees.
cellular_component	GO:0036064	ciliary basal body		IBA	PANTHER:PTN001039099	MGI:1924217	2700049A03Rik	RIKEN cDNA 2700049A03 gene	protein coding gene	J:161428		Gaudet P, et al. (2010) Annotation inferences using phylogenetic trees.
cellular_component	GO:0036064	ciliary basal body		IDA		MGI:101834	Tubg1	tubulin, gamma 1	protein coding gene	J:161846	20592197	Westfall JE, et al. (2010) Retinal degeneration and failure of photoreceptor outer segment formation in mice with targeted deletion of the Joubert syndrome gene, Ahi1. J Neurosci 30(26):8759-68
cellular_component	GO:0036064	ciliary basal body		IDA		MGI:102722	Pcnt	pericentrin (kendrin)	protein coding gene	J:179756	22031837	Muhlhans J, et al. (2011) The centrosomal protein pericentrin identified at the basal body complex of the connecting cilium in mouse photoreceptors. PLoS One 6(10):e26496
cellular_component	GO:0036064	ciliary basal body		IDA		MGI:102722	Pcnt	pericentrin (kendrin)	protein coding gene	J:92513	15337773	Jurczyk A, et al. (2004) Pericentrin forms a complex with intraflagellar transport proteins and polycystin-2 and is required for primary cilia assembly. J Cell Biol 166(5):637-43
cellular_component	GO:0036064	ciliary basal body		IDA		MGI:107566	Kifap3	kinesin-associated protein 3	protein coding gene	J:151268	19384852	Insinna C, et al. (2009) Different roles for KIF17 and kinesin II in photoreceptor development and maintenance. Dev Dyn 238(9):2211-2222
cellular_component	GO:0036064	ciliary basal body		IDA		MGI:109284	Psen2	presenilin 2	protein coding gene	J:173367	21703454	Ezratty EJ, et al. (2011) A Role for the Primary Cilium in Notch Signaling and Epidermal Differentiation during Skin Development. Cell 145(7):1129-41
cellular_component	GO:0036064	ciliary basal body		IDA		MGI:1095406	Tuba3a	tubulin, alpha 3A	protein coding gene	J:135108	18239929	Manning JA, et al. (2008) Nedd1 expression as a marker of dynamic centrosomal localization during mouse embryonic development. Histochem Cell Biol 129(6):751-64
cellular_component	GO:0036064	ciliary basal body		IDA		MGI:1097706	Cetn3	centrin 3	protein coding gene	J:214319	24833722	Karlstetter M, et al. (2014) Disruption of the retinitis pigmentosa 28 gene Fam161a in mice affects photoreceptor ciliary structure and leads to progressive retinal degeneration. Hum Mol Genet 23(19):5197-210
cellular_component	GO:0036064	ciliary basal body		IDA		MGI:1097706	Cetn3	centrin 3	protein coding gene	J:95197	15347651	Giessl A, et al. (2004) Differential expression and interaction with the visual G-protein transducin of centrin isoforms in mammalian photoreceptor cells. J Biol Chem 279(49):51472-81
cellular_component	GO:0036064	ciliary basal body		IDA		MGI:1098229	Kif17	kinesin family member 17	protein coding gene	J:151268	19384852	Insinna C, et al. (2009) Different roles for KIF17 and kinesin II in photoreceptor development and maintenance. Dev Dyn 238(9):2211-2222
cellular_component	GO:0036064	ciliary basal body		IDA		MGI:1098239	Kif7	kinesin family member 7	protein coding gene	J:218232	25644602	Chong YC, et al. (2015) Bifurcating action of Smoothened in Hedgehog signaling is mediated by Dlg5. Genes Dev 29(3):262-76
cellular_component	GO:0036064	ciliary basal body		IDA		MGI:1099818	Pkd2	polycystic kidney disease 2	protein coding gene	J:179756	22031837	Muhlhans J, et al. (2011) The centrosomal protein pericentrin identified at the basal body complex of the connecting cilium in mouse photoreceptors. PLoS One 6(10):e26496
cellular_component	GO:0036064	ciliary basal body		IDA		MGI:1202386	Gas8	growth arrest specific 8	protein coding gene	J:233582	16643277	Colantonio JR, et al. (2006) Expanding the role of the dynein regulatory complex to non-axonemal functions: association of GAS11 with the Golgi apparatus. Traffic 7(5):538-48
cellular_component	GO:0036064	ciliary basal body		IDA		MGI:1277953	Rp2	retinitis pigmentosa 2 homolog	protein coding gene	J:157944	20106869	Evans RJ, et al. (2010) The retinitis pigmentosa protein RP2 links pericentriolar vesicle transport between the Golgi and the primary cilium. Hum Mol Genet 19(7):1358-67
cellular_component	GO:0036064	ciliary basal body		IDA		MGI:1277958	Pcm1	pericentriolar material 1	protein coding gene	J:179756	22031837	Muhlhans J, et al. (2011) The centrosomal protein pericentrin identified at the basal body complex of the connecting cilium in mouse photoreceptors. PLoS One 6(10):e26496
cellular_component	GO:0036064	ciliary basal body		IDA		MGI:1313302	Cenpf	centromere protein F	protein coding gene	J:225786	25564561	Waters AM, et al. (2015) The kinetochore protein, CENPF, is mutated in human ciliopathy and microcephaly phenotypes. J Med Genet 52(3):147-56
cellular_component	GO:0036064	ciliary basal body		IDA		MGI:1341292	Ush2a	usherin	protein coding gene	J:132040	17906286	Maerker T, et al. (2008) A novel Usher protein network at the periciliary reloading point between molecular transport machineries in vertebrate photoreceptor cells. Hum Mol Genet 17(1):71-86
cellular_component	GO:0036064	ciliary basal body		IDA		MGI:1344037	Rpgr	retinitis pigmentosa GTPase regulator	protein coding gene	J:102458	16043481	Khanna H, et al. (2005) RPGR-ORF15, which is mutated in retinitis pigmentosa, associates with SMC1, SMC3, and microtubule transport proteins. J Biol Chem 280(39):33580-7
cellular_component	GO:0036064	ciliary basal body		IDA		MGI:1347085	Cetn2	centrin 2	protein coding gene	J:158019	20081859	Louie CM, et al. (2010) AHI1 is required for photoreceptor outer segment development and is a modifier for retinal degeneration in nephronophthisis. Nat Genet 42(2):175-80
cellular_component	GO:0036064	ciliary basal body		IDA		MGI:1347085	Cetn2	centrin 2	protein coding gene	J:95197	15347651	Giessl A, et al. (2004) Differential expression and interaction with the visual G-protein transducin of centrin isoforms in mammalian photoreceptor cells. J Biol Chem 279(49):51472-81
cellular_component	GO:0036064	ciliary basal body		IDA		MGI:1350328	Ofd1	OFD1, centriole and centriolar satellite protein	protein coding gene	J:161171	20230748	Singla V, et al. (2010) Ofd1, a human disease gene, regulates the length and distal structure of centrioles. Dev Cell 18(3):410-24
cellular_component	GO:0036064	ciliary basal body		IDA		MGI:1890596	Evc	EvC ciliary complex subunit 1	protein coding gene	J:124105	17660199	Ruiz-Perez VL, et al. (2007) Evc is a positive mediator of Ihh-regulated bone growth that localises at the base of chondrocyte cilia. Development 134(16):2903-12
cellular_component	GO:0036064	ciliary basal body		IDA		MGI:1891414	Cep41	centrosomal protein 41	protein coding gene	J:181179	22246503	Lee JE, et al. (2012) CEP41 is mutated in Joubert syndrome and is required for tubulin glutamylation at the cilium. Nat Genet 44(2):193-9
cellular_component	GO:0036064	ciliary basal body		IDA		MGI:1891836	Mkks	McKusick-Kaufman syndrome	protein coding gene	J:184545	22446187	Rachel RA, et al. (2012) Combining Cep290 and Mkks ciliopathy alleles in mice rescues sensory defects and restores ciliogenesis. J Clin Invest 122(4):1233-45
cellular_component	GO:0036064	ciliary basal body		IDA		MGI:1913336	Fopnl	Fgfr1op N-terminal like	protein coding gene	J:172939	20551181	Sedjai F, et al. (2010) Control of ciliogenesis by FOR20, a novel centrosome and pericentriolar satellite protein. J Cell Sci 123(Pt 14):2391-401
cellular_component	GO:0036064	ciliary basal body		IDA		MGI:1915134	1810043G02Rik	RIKEN cDNA 1810043G02 gene	protein coding gene	J:227301	26167768	Wheway G, et al. (2015) An siRNA-based functional genomics screen for the identification of regulators of ciliogenesis and ciliopathy genes. Nat Cell Biol 17(8):1074-87
cellular_component	GO:0036064	ciliary basal body		IDA		MGI:1915349	Fam92a	family with sequence similarity 92, member A	protein coding gene	J:238435	27528616	Li FQ, et al. (2016) BAR Domain-Containing FAM92 Proteins Interact with Chibby1 To Facilitate Ciliogenesis. Mol Cell Biol 36(21):2668-2680
cellular_component	GO:0036064	ciliary basal body		IDA		MGI:1915585	Ift20	intraflagellar transport 20	protein coding gene	J:179756	22031837	Muhlhans J, et al. (2011) The centrosomal protein pericentrin identified at the basal body complex of the connecting cilium in mouse photoreceptors. PLoS One 6(10):e26496
cellular_component	GO:0036064	ciliary basal body		IDA		MGI:1915725	Ssna1	SS nuclear autoantigen 1	protein coding gene	J:182871	21289087	Lai CK, et al. (2011) Functional characterization of putative cilia genes by high-content analysis. Mol Biol Cell 22(7):1104-19
cellular_component	GO:0036064	ciliary basal body		IDA		MGI:1918478	Dlg5	discs large MAGUK scaffold protein 5	protein coding gene	J:218232	25644602	Chong YC, et al. (2015) Bifurcating action of Smoothened in Hedgehog signaling is mediated by Dlg5. Genes Dev 29(3):262-76
cellular_component	GO:0036064	ciliary basal body		IDA		MGI:1918742	Bbs7	Bardet-Biedl syndrome 7 (human)	protein coding gene	J:197306	22302990	Gascue C, et al. (2012) Direct role of Bardet-Biedl syndrome proteins in transcriptional regulation. J Cell Sci 125(Pt 2):362-75
cellular_component	GO:0036064	ciliary basal body		IDA		MGI:1919070	Wdr34	WD repeat domain 34	protein coding gene	J:206673	24183451	Schmidts M, et al. (2013) Mutations in the gene encoding IFT dynein complex component WDR34 cause Jeune asphyxiating thoracic dystrophy. Am J Hum Genet 93(5):932-44
cellular_component	GO:0036064	ciliary basal body		IDA		MGI:1919819	Bbs5	Bardet-Biedl syndrome 5 (human)	protein coding gene	J:135489	15137946	Li JB, et al. (2004) Comparative genomics identifies a flagellar and basal body proteome that includes the BBS5 human disease gene. Cell 117(4):541-52
cellular_component	GO:0036064	ciliary basal body		IDA		MGI:1920563	Rpgrip1l	Rpgrip1-like	protein coding gene	J:122745	17553904	Vierkotten J, et al. (2007) Ftm is a novel basal body protein of cilia involved in Shh signalling. Development 134(14):2569-77
cellular_component	GO:0036064	ciliary basal body		IDA		MGI:1920989	Cby1	chibby family member 1, beta catenin antagonist	protein coding gene	J:147413	19364920	Voronina VA, et al. (2009) Inactivation of Chibby affects function of motile airway cilia. J Cell Biol 185(2):225-33
cellular_component	GO:0036064	ciliary basal body		IDA		MGI:1921123	Fam161a	family with sequence similarity 161, member A	protein coding gene	J:188002	22791751	Zach F, et al. (2012) The retinitis pigmentosa 28 protein FAM161A is a novel ciliary protein involved in intermolecular protein interaction and microtubule association. Hum Mol Genet 21(21):4573-86
cellular_component	GO:0036064	ciliary basal body		IDA		MGI:1921123	Fam161a	family with sequence similarity 161, member A	protein coding gene	J:214319	24833722	Karlstetter M, et al. (2014) Disruption of the retinitis pigmentosa 28 gene Fam161a in mice affects photoreceptor ciliary structure and leads to progressive retinal degeneration. Hum Mol Genet 23(19):5197-210
cellular_component	GO:0036064	ciliary basal body		IDA		MGI:1921166	Ift57	intraflagellar transport 57	protein coding gene	J:135560	17931679	Luby-Phelps K, et al. (2008) Spatial distribution of intraflagellar transport proteins in vertebrate photoreceptors. Vision Res 48(3):413-23
cellular_component	GO:0036064	ciliary basal body		IDA		MGI:1921166	Ift57	intraflagellar transport 57	protein coding gene	J:207249	23955340	Wang C, et al. (2013) Centrosomal protein DZIP1 regulates Hedgehog signaling by promoting cytoplasmic retention of transcription factor GLI3 and affecting ciliogenesis. J Biol Chem 288(41):29518-29
cellular_component	GO:0036064	ciliary basal body		IDA		MGI:1921269	Traf3ip1	TRAF3 interacting protein 1	protein coding gene	J:178483	21945076	Berbari NF, et al. (2011) Mutations in Traf3ip1 reveal defects in ciliogenesis, embryonic development, and altered cell size regulation. Dev Biol 360(1):66-76
cellular_component	GO:0036064	ciliary basal body		IDA		MGI:1921506	Cyld	CYLD lysine 63 deubiquitinase	protein coding gene	J:215909	25134987	Eguether T, et al. (2014) The deubiquitinating enzyme CYLD controls apical docking of basal bodies in ciliated epithelial cells. Nat Commun 5:4585
cellular_component	GO:0036064	ciliary basal body		IDA		MGI:1921932	Wdr35	WD repeat domain 35	protein coding gene	J:171617	21473986	Mill P, et al. (2011) Human and Mouse Mutations in WDR35 Cause Short-Rib Polydactyly Syndromes Due to Abnormal Ciliogenesis. Am J Hum Genet 88(4):508-15
cellular_component	GO:0036064	ciliary basal body		IDA		MGI:1922722	Cfap126	cilia and flagella associated protein 126	protein coding gene	J:215971	25296022	Gegg M, et al. (2014) Flattop regulates basal body docking and positioning in mono- and multiciliated cells. Elife 3
cellular_component	GO:0036064	ciliary basal body		IDA		MGI:1923032	Lca5	Leber congenital amaurosis 5 (human)	protein coding gene	J:214319	24833722	Karlstetter M, et al. (2014) Disruption of the retinitis pigmentosa 28 gene Fam161a in mice affects photoreceptor ciliary structure and leads to progressive retinal degeneration. Hum Mol Genet 23(19):5197-210
cellular_component	GO:0036064	ciliary basal body		IDA		MGI:1923670	Pifo	primary cilia formation	protein coding gene	J:162627	20643351	Kinzel D, et al. (2010) Pitchfork regulates primary cilia disassembly and left-right asymmetry. Dev Cell 19(1):66-77
cellular_component	GO:0036064	ciliary basal body		IDA		MGI:1924859	Ccdc151	coiled-coil domain containing 151	protein coding gene	J:215963	24067530	Jerber J, et al. (2014) The coiled-coil domain containing protein CCDC151 is required for the function of IFT-dependent motile cilia in animals. Hum Mol Genet 23(3):563-77
cellular_component	GO:0036064	ciliary basal body		IDA		MGI:1929494	Arhgap35	Rho GTPase activating protein 35	protein coding gene	J:232342	26859289	Stewart K, et al. (2016) A Point Mutation in p190A RhoGAP Affects Ciliogenesis and Leads to Glomerulocystic Kidney Defects. PLoS Genet 12(2):e1005785
cellular_component	GO:0036064	ciliary basal body		IDA		MGI:1929699	Arl3	ADP-ribosylation factor-like 3	protein coding gene	J:247391	26455799	Lokaj M, et al. (2015) The Interaction of CCDC104/BARTL1 with Arl3 and Implications for Ciliary Function. Structure 23(11):2122-32
cellular_component	GO:0036064	ciliary basal body		IDA		MGI:1932386	Ift122	intraflagellar transport 122	protein coding gene	J:168317	21209331	Qin J, et al. (2011) Intraflagellar transport protein 122 antagonizes Sonic Hedgehog signaling and controls ciliary localization of pathway components. Proc Natl Acad Sci U S A 108(4):1456-61
cellular_component	GO:0036064	ciliary basal body		IDA		MGI:1934157	Ick	intestinal cell kinase	protein coding gene	J:211652	24853502	Moon H, et al. (2014) Intestinal cell kinase, a protein associated with endocrine-cerebro-osteodysplasia syndrome, is a key regulator of cilia length and Hedgehog signaling. Proc Natl Acad Sci U S A 111(23):8541-6
cellular_component	GO:0036064	ciliary basal body		IDA		MGI:1934950	Csnk1a1	casein kinase 1, alpha 1	protein coding gene	J:218232	25644602	Chong YC, et al. (2015) Bifurcating action of Smoothened in Hedgehog signaling is mediated by Dlg5. Genes Dev 29(3):262-76
cellular_component	GO:0036064	ciliary basal body		IDA		MGI:2139150	Ssx2ip	synovial sarcoma, X 2 interacting protein	protein coding gene	J:215958	24356449	Klinger M, et al. (2014) The novel centriolar satellite protein SSX2IP targets Cep290 to the ciliary transition zone. Mol Biol Cell 25(4):495-507
cellular_component	GO:0036064	ciliary basal body		IDA		MGI:2142166	C2cd3	C2 calcium-dependent domain containing 3	protein coding gene	J:142506	19004860	Hoover AN, et al. (2008) C2cd3 is required for cilia formation and Hedgehog signaling in mouse. Development 135(24):4049-58
cellular_component	GO:0036064	ciliary basal body		IDA		MGI:2146189	Topors	topoisomerase I binding, arginine/serine-rich	protein coding gene	J:169027	21159800	Chakarova CF, et al. (2011) TOPORS, implicated in retinal degeneration, is a cilia-centrosomal protein. Hum Mol Genet 20(5):975-87
cellular_component	GO:0036064	ciliary basal body		IDA		MGI:2146906	Ift140	intraflagellar transport 140	protein coding gene	J:206902	23418020	Schmidts M, et al. (2013) Combined NGS approaches identify mutations in the intraflagellar transport gene IFT140 in skeletal ciliopathies with early progressive kidney Disease. Hum Mutat 34(5):714-24
cellular_component	GO:0036064	ciliary basal body		IDA		MGI:2146906	Ift140	intraflagellar transport 140	protein coding gene	J:207249	23955340	Wang C, et al. (2013) Centrosomal protein DZIP1 regulates Hedgehog signaling by promoting cytoplasmic retention of transcription factor GLI3 and affecting ciliogenesis. J Biol Chem 288(41):29518-29
cellular_component	GO:0036064	ciliary basal body		IDA		MGI:2146906	Ift140	intraflagellar transport 140	protein coding gene	J:215152	24619649	Crouse JA, et al. (2014) Distinct functions for IFT140 and IFT20 in opsin transport. Cytoskeleton (Hoboken) 71(5):302-10
cellular_component	GO:0036064	ciliary basal body		IDA		MGI:2155779	Ttbk2	tau tubulin kinase 2	protein coding gene	J:197579	23141541	Goetz SC, et al. (2012) The spinocerebellar ataxia-associated gene Tau tubulin kinase 2 controls the initiation of ciliogenesis. Cell 151(4):847-58
cellular_component	GO:0036064	ciliary basal body		IDA		MGI:2177632	Cys1	cystin 1	protein coding gene	J:74701	11854326	Hou X, et al. (2002) Cystin, a novel cilia-associated protein, is disrupted in the cpk mouse model of polycystic kidney disease. J Clin Invest 109(4):533-40
cellular_component	GO:0036064	ciliary basal body		IDA		MGI:2178217	Akap9	A kinase (PRKA) anchor protein (yotiao) 9	protein coding gene	J:179756	22031837	Muhlhans J, et al. (2011) The centrosomal protein pericentrin identified at the basal body complex of the connecting cilium in mouse photoreceptors. PLoS One 6(10):e26496
cellular_component	GO:0036064	ciliary basal body		IDA		MGI:2444853	Ttc26	tetratricopeptide repeat domain 26	protein coding gene	J:190253	22718903	Zhang Q, et al. (2012) Knockdown of ttc26 disrupts ciliogenesis of the photoreceptor cells and the pronephros in zebrafish. Mol Biol Cell 23(16):3069-78
cellular_component	GO:0036064	ciliary basal body		IDA		MGI:2444853	Ttc26	tetratricopeptide repeat domain 26	protein coding gene	J:215956	24596149	Ishikawa H, et al. (2014) TTC26/DYF13 is an intraflagellar transport protein required for transport of motility-related proteins into flagella. Elife 3:e01566
cellular_component	GO:0036064	ciliary basal body		IDA		MGI:2447658	Disc1	disrupted in schizophrenia 1	protein coding gene	J:179756	22031837	Muhlhans J, et al. (2011) The centrosomal protein pericentrin identified at the basal body complex of the connecting cilium in mouse photoreceptors. PLoS One 6(10):e26496
cellular_component	GO:0036064	ciliary basal body		IDA		MGI:2447809	Cfap157	cilia and flagella associated protein 157	protein coding gene	J:237484	27965440	Weidemann M, et al. (2016) CFAP157 is a murine downstream effector of FOXJ1 that is specifically required for flagellum morphogenesis and sperm motility. Development 143(24):4736-4748
cellular_component	GO:0036064	ciliary basal body		IDA		MGI:2449121	Nme7	NME/NM23 family member 7	protein coding gene	J:182871	21289087	Lai CK, et al. (2011) Functional characterization of putative cilia genes by high-content analysis. Mol Biol Cell 22(7):1104-19
cellular_component	GO:0036064	ciliary basal body		IDA		MGI:2450757	Ush1g	USH1 protein network component sans	protein coding gene	J:132040	17906286	Maerker T, et al. (2008) A novel Usher protein network at the periciliary reloading point between molecular transport machineries in vertebrate photoreceptor cells. Hum Mol Genet 17(1):71-86
cellular_component	GO:0036064	ciliary basal body		IDA		MGI:2677454	Cetn4	centrin 4	protein coding gene	J:80236	12802058	Gavet O, et al. (2003) Centrin4p, a novel mammalian centrin specifically expressed in ciliated cells. Mol Biol Cell 14(5):1818-34
cellular_component	GO:0036064	ciliary basal body		IDA		MGI:2677454	Cetn4	centrin 4	protein coding gene	J:95197	15347651	Giessl A, et al. (2004) Differential expression and interaction with the visual G-protein transducin of centrin isoforms in mammalian photoreceptor cells. J Biol Chem 279(49):51472-81
cellular_component	GO:0036064	ciliary basal body		IDA		MGI:2682003	Whrn	whirlin	protein coding gene	J:132040	17906286	Maerker T, et al. (2008) A novel Usher protein network at the periciliary reloading point between molecular transport machineries in vertebrate photoreceptor cells. Hum Mol Genet 17(1):71-86
cellular_component	GO:0036064	ciliary basal body		IDA		MGI:2684313	Togaram1	TOG array regulator of axonemal microtubules 1	protein coding gene	J:235315	26378256	Das A, et al. (2015) Crescerin uses a TOG domain array to regulate microtubules in the primary cilium. Mol Biol Cell 26(23):4248-64
cellular_component	GO:0036064	ciliary basal body		IDA		MGI:2684927	Cenpj	centromere protein J	protein coding gene	J:184889	23213448	Wu KS, et al. (2012) CPAP is required for cilia formation in neuronal cells. Biol Open 1(6):559-565
cellular_component	GO:0036064	ciliary basal body		IDA		MGI:3588213	Fam92b	family with sequence similarity 92, member B	protein coding gene	J:238435	27528616	Li FQ, et al. (2016) BAR Domain-Containing FAM92 Proteins Interact with Chibby1 To Facilitate Ciliogenesis. Mol Cell Biol 36(21):2668-2680
cellular_component	GO:0036064	ciliary basal body		IDA		MGI:3614952	Kncn	kinocilin	protein coding gene	J:97933	15855039	Leibovici M, et al. (2005) Initial characterization of kinocilin, a protein of the hair cell kinocilium. Hear Res 203(1-2):144-53
cellular_component	GO:0036064	ciliary basal body		IDA		MGI:87971	Ahi1	Abelson helper integration site 1	protein coding gene	J:152919	19625297	Hsiao YC, et al. (2009) Ahi1, whose human ortholog is mutated in Joubert syndrome, is required for Rab8a localization, ciliogenesis and vesicle trafficking. Hum Mol Genet 18(20):3926-41
cellular_component	GO:0036064	ciliary basal body		IDA		MGI:87971	Ahi1	Abelson helper integration site 1	protein coding gene	J:154321	19718039	Lancaster MA, et al. (2009) Impaired Wnt-beta-catenin signaling disrupts adult renal homeostasis and leads to cystic kidney ciliopathy. Nat Med 15(9):1046-54
cellular_component	GO:0036064	ciliary basal body		IDA		MGI:87971	Ahi1	Abelson helper integration site 1	protein coding gene	J:158019	20081859	Louie CM, et al. (2010) AHI1 is required for photoreceptor outer segment development and is a modifier for retinal degeneration in nephronophthisis. Nat Genet 42(2):175-80
cellular_component	GO:0036064	ciliary basal body		IDA		MGI:87986	Akt1	thymoma viral proto-oncogene 1	protein coding gene	J:153289	19596798	Zhu D, et al. (2009) Growth arrest induces primary-cilium formation and sensitizes IGF-1-receptor signaling during differentiation induction of 3T3-L1 preadipocytes. J Cell Sci 122(Pt 15):2760-8
cellular_component	GO:0036064	ciliary basal body		IDA		MGI:96960	Rab8a	RAB8A, member RAS oncogene family	protein coding gene	J:152919	19625297	Hsiao YC, et al. (2009) Ahi1, whose human ortholog is mutated in Joubert syndrome, is required for Rab8a localization, ciliogenesis and vesicle trafficking. Hum Mol Genet 18(20):3926-41
cellular_component	GO:0036064	ciliary basal body		IDA		MGI:97293	Nedd1	neural precursor cell expressed, developmentally down-regulated gene 1	protein coding gene	J:135108	18239929	Manning JA, et al. (2008) Nedd1 expression as a marker of dynamic centrosomal localization during mouse embryonic development. Histochem Cell Biol 129(6):751-64
cellular_component	GO:0036064	ciliary basal body		IDA		MGI:98715	Ift88	intraflagellar transport 88	protein coding gene	J:161171	20230748	Singla V, et al. (2010) Ofd1, a human disease gene, regulates the length and distal structure of centrioles. Dev Cell 18(3):410-24
cellular_component	GO:0036064	ciliary basal body		IDA		MGI:98715	Ift88	intraflagellar transport 88	protein coding gene	J:207249	23955340	Wang C, et al. (2013) Centrosomal protein DZIP1 regulates Hedgehog signaling by promoting cytoplasmic retention of transcription factor GLI3 and affecting ciliogenesis. J Biol Chem 288(41):29518-29
cellular_component	GO:0036064	ciliary basal body		IDA		MGI:98715	Ift88	intraflagellar transport 88	protein coding gene	J:74701	11854326	Hou X, et al. (2002) Cystin, a novel cilia-associated protein, is disrupted in the cpk mouse model of polycystic kidney disease. J Clin Invest 109(4):533-40
cellular_component	GO:0036064	ciliary basal body		IDA		MGI:98715	Ift88	intraflagellar transport 88	protein coding gene	J:83906	11251073	Taulman PD, et al. (2001) Polaris, a protein involved in left-right axis patterning, localizes to basal bodies and cilia. Mol Biol Cell 12(3):589-99
cellular_component	GO:0036064	ciliary basal body		IDA		MGI:98931	Ezr	ezrin	protein coding gene	J:88943	14996907	Gomperts BN, et al. (2004) Foxj1 regulates basal body anchoring to the cytoskeleton of ciliated pulmonary epithelial cells. J Cell Sci 117(Pt 8):1329-37
cellular_component	GO:0036064	ciliary basal body		IDA		MGI:99454	Irs1	insulin receptor substrate 1	protein coding gene	J:153289	19596798	Zhu D, et al. (2009) Growth arrest induces primary-cilium formation and sensitizes IGF-1-receptor signaling during differentiation induction of 3T3-L1 preadipocytes. J Cell Sci 122(Pt 15):2760-8
cellular_component	GO:0036064	ciliary basal body		IEA	InterPro:IPR029582	MGI:1920123	Bbof1	basal body orientation factor 1	protein coding gene	J:72247		Mouse Genome Informatics Scientific Curators (2001) Gene Ontology Annotation by the MGI Curatorial Staff.
cellular_component	GO:0036064	ciliary basal body		IMP	MGI:5557987	MGI:1914311	Dzip1	DAZ interacting protein 1	protein coding gene	J:207249	23955340	Wang C, et al. (2013) Centrosomal protein DZIP1 regulates Hedgehog signaling by promoting cytoplasmic retention of transcription factor GLI3 and affecting ciliogenesis. J Biol Chem 288(41):29518-29
cellular_component	GO:0036064	ciliary basal body		ISO	PR:000037110	MGI:1277953	Rp2	retinitis pigmentosa 2 homolog	protein coding gene	J:157944	20106869	Evans RJ, et al. (2010) The retinitis pigmentosa protein RP2 links pericentriolar vesicle transport between the Golgi and the primary cilium. Hum Mol Genet 19(7):1358-67
cellular_component	GO:0036064	ciliary basal body		ISO	RefSeq:NM_003611	MGI:1350328	Ofd1	OFD1, centriole and centriolar satellite protein	protein coding gene	J:73065		Mouse Genome Informatics Scientific Curators (2001) Gene Ontology Annotation by the MGI Curatorial Staff.
cellular_component	GO:0036064	ciliary basal body		ISO	RGD:1304995	MGI:1344404	Nek4	NIMA (never in mitosis gene a)-related expressed kinase 4	protein coding gene	J:155856		Mouse Genome Informatics Scientific Curators (2010) Rat to Mouse ISO GO annotation transfer.
cellular_component	GO:0036064	ciliary basal body		ISO	RGD:1304999	MGI:1921123	Fam161a	family with sequence similarity 161, member A	protein coding gene	J:155856		Mouse Genome Informatics Scientific Curators (2010) Rat to Mouse ISO GO annotation transfer.
cellular_component	GO:0036064	ciliary basal body		ISO	RGD:1311099	MGI:1920563	Rpgrip1l	Rpgrip1-like	protein coding gene	J:155856		Mouse Genome Informatics Scientific Curators (2010) Rat to Mouse ISO GO annotation transfer.
cellular_component	GO:0036064	ciliary basal body		ISO	RGD:1311590	MGI:1934606	Alms1	ALMS1, centrosome and basal body associated	protein coding gene	J:155856		Mouse Genome Informatics Scientific Curators (2010) Rat to Mouse ISO GO annotation transfer.
cellular_component	GO:0036064	ciliary basal body		ISO	RGD:1311640	MGI:2384917	Cep290	centrosomal protein 290	protein coding gene	J:155856		Mouse Genome Informatics Scientific Curators (2010) Rat to Mouse ISO GO annotation transfer.
cellular_component	GO:0036064	ciliary basal body		ISO	RGD:1560172	MGI:2384210	Nphp4	nephronophthisis 4 (juvenile) homolog (human)	protein coding gene	J:155856		Mouse Genome Informatics Scientific Curators (2010) Rat to Mouse ISO GO annotation transfer.
cellular_component	GO:0036064	ciliary basal body		ISO	RGD:620891	MGI:1917285	Rab28	RAB28, member RAS oncogene family	protein coding gene	J:155856		Mouse Genome Informatics Scientific Curators (2010) Rat to Mouse ISO GO annotation transfer.
cellular_component	GO:0036064	ciliary basal body		ISO	UniProtKB:G5ED37	MGI:98715	Ift88	intraflagellar transport 88	protein coding gene	J:193954	22922713	Wei Q, et al. (2012) The BBSome controls IFT assembly and turnaround in cilia. Nat Cell Biol 14(9):950-7
cellular_component	GO:0036064	ciliary basal body		ISO	UniProtKB:G5EDF6	MGI:2387217	Ift52	intraflagellar transport 52	protein coding gene	J:193954	22922713	Wei Q, et al. (2012) The BBSome controls IFT assembly and turnaround in cilia. Nat Cell Biol 14(9):950-7
cellular_component	GO:0036064	ciliary basal body		ISO	UniProtKB:G5EGF0	MGI:1915509	Ift80	intraflagellar transport 80	protein coding gene	J:193954	22922713	Wei Q, et al. (2012) The BBSome controls IFT assembly and turnaround in cilia. Nat Cell Biol 14(9):950-7
cellular_component	GO:0036064	ciliary basal body		ISO	UniProtKB:O01514	MGI:2442833	Bbs9	Bardet-Biedl syndrome 9 (human)	protein coding gene	J:193954	22922713	Wei Q, et al. (2012) The BBSome controls IFT assembly and turnaround in cilia. Nat Cell Biol 14(9):950-7
cellular_component	GO:0036064	ciliary basal body		ISO	UniProtKB:O43822	MGI:1915134	1810043G02Rik	RIKEN cDNA 1810043G02 gene	protein coding gene	J:164563		Mouse Genome Informatics Scientific Curators (2010) Human to Mouse ISO GO annotation transfer.
cellular_component	GO:0036064	ciliary basal body		ISO	UniProtKB:O75665	MGI:1350328	Ofd1	OFD1, centriole and centriolar satellite protein	protein coding gene	J:164563		Mouse Genome Informatics Scientific Curators (2010) Human to Mouse ISO GO annotation transfer.
cellular_component	GO:0036064	ciliary basal body		ISO	UniProtKB:O75695	MGI:1277953	Rp2	retinitis pigmentosa 2 homolog	protein coding gene	J:73065		Mouse Genome Informatics Scientific Curators (2001) Gene Ontology Annotation by the MGI Curatorial Staff.
cellular_component	GO:0036064	ciliary basal body		ISO	UniProtKB:P08F94	MGI:2155808	Pkhd1	polycystic kidney and hepatic disease 1	protein coding gene	J:164563		Mouse Genome Informatics Scientific Curators (2010) Human to Mouse ISO GO annotation transfer.
cellular_component	GO:0036064	ciliary basal body		ISO	UniProtKB:P46873	MGI:1098229	Kif17	kinesin family member 17	protein coding gene	J:193954	22922713	Wei Q, et al. (2012) The BBSome controls IFT assembly and turnaround in cilia. Nat Cell Biol 14(9):950-7
cellular_component	GO:0036064	ciliary basal body		ISO	UniProtKB:Q13099	MGI:98715	Ift88	intraflagellar transport 88	protein coding gene	J:164563		Mouse Genome Informatics Scientific Curators (2010) Human to Mouse ISO GO annotation transfer.
cellular_component	GO:0036064	ciliary basal body		ISO	UniProtKB:Q13563	MGI:1099818	Pkd2	polycystic kidney disease 2	protein coding gene	J:73065		Mouse Genome Informatics Scientific Curators (2001) Gene Ontology Annotation by the MGI Curatorial Staff.
cellular_component	GO:0036064	ciliary basal body		ISO	UniProtKB:Q15131	MGI:2448549	Cdk10	cyclin-dependent kinase 10	protein coding gene	J:164563		Mouse Genome Informatics Scientific Curators (2010) Human to Mouse ISO GO annotation transfer.
cellular_component	GO:0036064	ciliary basal body		ISO	UniProtKB:Q19119	MGI:1923566	Dnaaf2	dynein, axonemal assembly factor 2	protein coding gene	J:194954	23139803	Yang L, et al. (2012) c-Jun amino-terminal kinase-1 mediates glucose-responsive upregulation of the RNA editing enzyme ADAR2 in pancreatic beta-cells. PLoS One 7(11):e48611
cellular_component	GO:0036064	ciliary basal body		ISO	UniProtKB:Q19640	MGI:2135267	Bbs2	Bardet-Biedl syndrome 2 (human)	protein coding gene	J:193954	22922713	Wei Q, et al. (2012) The BBSome controls IFT assembly and turnaround in cilia. Nat Cell Biol 14(9):950-7
cellular_component	GO:0036064	ciliary basal body		ISO	UniProtKB:Q21626	MGI:1919819	Bbs5	Bardet-Biedl syndrome 5 (human)	protein coding gene	J:193954	22922713	Wei Q, et al. (2012) The BBSome controls IFT assembly and turnaround in cilia. Nat Cell Biol 14(9):950-7
cellular_component	GO:0036064	ciliary basal body		ISO	UniProtKB:Q23049	MGI:1923510	Ttc8	tetratricopeptide repeat domain 8	protein coding gene	J:193954	22922713	Wei Q, et al. (2012) The BBSome controls IFT assembly and turnaround in cilia. Nat Cell Biol 14(9):950-7
cellular_component	GO:0036064	ciliary basal body		ISO	UniProtKB:Q3B820	MGI:1921123	Fam161a	family with sequence similarity 161, member A	protein coding gene	J:164563		Mouse Genome Informatics Scientific Curators (2010) Human to Mouse ISO GO annotation transfer.
cellular_component	GO:0036064	ciliary basal body		ISO	UniProtKB:Q3V6T2	MGI:1925177	Ccdc88a	coiled coil domain containing 88A	protein coding gene	J:164563		Mouse Genome Informatics Scientific Curators (2010) Human to Mouse ISO GO annotation transfer.
cellular_component	GO:0036064	ciliary basal body		ISO	UniProtKB:Q5BJF6	MGI:1098824	Odf2	outer dense fiber of sperm tails 2	protein coding gene	J:164563		Mouse Genome Informatics Scientific Curators (2010) Human to Mouse ISO GO annotation transfer.
cellular_component	GO:0036064	ciliary basal body		ISO	UniProtKB:Q5CZ52	MGI:2143311	Bbs4	Bardet-Biedl syndrome 4 (human)	protein coding gene	J:193954	22922713	Wei Q, et al. (2012) The BBSome controls IFT assembly and turnaround in cilia. Nat Cell Biol 14(9):950-7
cellular_component	GO:0036064	ciliary basal body		ISO	UniProtKB:Q5DM57	MGI:2682064	Ift172	intraflagellar transport 172	protein coding gene	J:119719	17312020	Hou Y, et al. (2007) Functional analysis of an individual IFT protein: IFT46 is required for transport of outer dynein arms into flagella. J Cell Biol 176(5):653-65
cellular_component	GO:0036064	ciliary basal body		ISO	UniProtKB:Q5JTW2	MGI:1924386	Cep78	centrosomal protein 78	protein coding gene	J:164563		Mouse Genome Informatics Scientific Curators (2010) Human to Mouse ISO GO annotation transfer.
cellular_component	GO:0036064	ciliary basal body		ISO	UniProtKB:Q5U5Z8	MGI:2443254	Agbl2	ATP/GTP binding protein-like 2	protein coding gene	J:164563		Mouse Genome Informatics Scientific Curators (2010) Human to Mouse ISO GO annotation transfer.
cellular_component	GO:0036064	ciliary basal body		ISO	UniProtKB:Q5VU57	MGI:1918244	Agbl4	ATP/GTP binding protein-like 4	protein coding gene	J:164563		Mouse Genome Informatics Scientific Curators (2010) Human to Mouse ISO GO annotation transfer.
cellular_component	GO:0036064	ciliary basal body		ISO	UniProtKB:Q68CZ1	MGI:1920563	Rpgrip1l	Rpgrip1-like	protein coding gene	J:123018	17558409	Delous M, et al. (2007) The ciliary gene RPGRIP1L is mutated in cerebello-oculo-renal syndrome (Joubert syndrome type B) and Meckel syndrome. Nat Genet 39(7):875-81
cellular_component	GO:0036064	ciliary basal body		ISO	UniProtKB:Q6IE81	MGI:1925835	Jade1	jade family PHD finger 1	protein coding gene	J:164563		Mouse Genome Informatics Scientific Curators (2010) Human to Mouse ISO GO annotation transfer.
cellular_component	GO:0036064	ciliary basal body		ISO	UniProtKB:Q6IQ19	MGI:1920670	Ccsap	centriole, cilia and spindle associated protein	protein coding gene	J:164563		Mouse Genome Informatics Scientific Curators (2010) Human to Mouse ISO GO annotation transfer.
cellular_component	GO:0036064	ciliary basal body		ISO	UniProtKB:Q6NXT6	MGI:2683537	Tapt1	transmembrane anterior posterior transformation 1	protein coding gene	J:164563		Mouse Genome Informatics Scientific Curators (2010) Human to Mouse ISO GO annotation transfer.
cellular_component	GO:0036064	ciliary basal body		ISO	UniProtKB:Q86VV8	MGI:2179288	Rttn	rotatin	protein coding gene	J:164563		Mouse Genome Informatics Scientific Curators (2010) Human to Mouse ISO GO annotation transfer.
cellular_component	GO:0036064	ciliary basal body		ISO	UniProtKB:Q86YF9	MGI:1914311	Dzip1	DAZ interacting protein 1	protein coding gene	J:164563		Mouse Genome Informatics Scientific Curators (2010) Human to Mouse ISO GO annotation transfer.
cellular_component	GO:0036064	ciliary basal body		ISO	UniProtKB:Q8I7G4	MGI:1919671	Ttc30b	tetratricopeptide repeat domain 30B	protein coding gene	J:193954	22922713	Wei Q, et al. (2012) The BBSome controls IFT assembly and turnaround in cilia. Nat Cell Biol 14(9):950-7
cellular_component	GO:0036064	ciliary basal body		ISO	UniProtKB:Q8IYX7	MGI:1923061	Saxo1	stabilizer of axonemal microtubules 1	protein coding gene	J:164563		Mouse Genome Informatics Scientific Curators (2010) Human to Mouse ISO GO annotation transfer.
cellular_component	GO:0036064	ciliary basal body		ISO	UniProtKB:Q8IYY4	MGI:1919757	Dzip1l	DAZ interacting protein 1-like	protein coding gene	J:164563		Mouse Genome Informatics Scientific Curators (2010) Human to Mouse ISO GO annotation transfer.
cellular_component	GO:0036064	ciliary basal body		ISO	UniProtKB:Q8N157	MGI:87971	Ahi1	Abelson helper integration site 1	protein coding gene	J:164563		Mouse Genome Informatics Scientific Curators (2010) Human to Mouse ISO GO annotation transfer.
cellular_component	GO:0036064	ciliary basal body		ISO	UniProtKB:Q8N841	MGI:2683461	Ttll6	tubulin tyrosine ligase-like family, member 6	protein coding gene	J:164563		Mouse Genome Informatics Scientific Curators (2010) Human to Mouse ISO GO annotation transfer.
cellular_component	GO:0036064	ciliary basal body		ISO	UniProtKB:Q8NBT0	MGI:1917485	Poc1a	POC1 centriolar protein A	protein coding gene	J:164563		Mouse Genome Informatics Scientific Curators (2010) Human to Mouse ISO GO annotation transfer.
cellular_component	GO:0036064	ciliary basal body		ISO	UniProtKB:Q8TAM2	MGI:1923510	Ttc8	tetratricopeptide repeat domain 8	protein coding gene	J:164563		Mouse Genome Informatics Scientific Curators (2010) Human to Mouse ISO GO annotation transfer.
cellular_component	GO:0036064	ciliary basal body		ISO	UniProtKB:Q8TC44	MGI:1918511	Poc1b	POC1 centriolar protein B	protein coding gene	J:164563		Mouse Genome Informatics Scientific Curators (2010) Human to Mouse ISO GO annotation transfer.
cellular_component	GO:0036064	ciliary basal body		ISO	UniProtKB:Q8TCX1	MGI:1913996	Dync2li1	dynein cytoplasmic 2 light intermediate chain 1	protein coding gene	J:164563		Mouse Genome Informatics Scientific Curators (2010) Human to Mouse ISO GO annotation transfer.
cellular_component	GO:0036064	ciliary basal body		ISO	UniProtKB:Q8WYA0	MGI:1098597	Ift81	intraflagellar transport 81	protein coding gene	J:164563		Mouse Genome Informatics Scientific Curators (2010) Human to Mouse ISO GO annotation transfer.
cellular_component	GO:0036064	ciliary basal body		ISO	UniProtKB:Q93833	MGI:1921166	Ift57	intraflagellar transport 57	protein coding gene	J:193954	22922713	Wei Q, et al. (2012) The BBSome controls IFT assembly and turnaround in cilia. Nat Cell Biol 14(9):950-7
cellular_component	GO:0036064	ciliary basal body		ISO	UniProtKB:Q96L34	MGI:1920955	Mark4	MAP/microtubule affinity regulating kinase 4	protein coding gene	J:164563		Mouse Genome Informatics Scientific Curators (2010) Human to Mouse ISO GO annotation transfer.
cellular_component	GO:0036064	ciliary basal body		ISO	UniProtKB:Q96LK0	MGI:1914244	Cep19	centrosomal protein 19	protein coding gene	J:164563		Mouse Genome Informatics Scientific Curators (2010) Human to Mouse ISO GO annotation transfer.
cellular_component	GO:0036064	ciliary basal body		ISO	UniProtKB:Q96RK4	MGI:2143311	Bbs4	Bardet-Biedl syndrome 4 (human)	protein coding gene	J:164563		Mouse Genome Informatics Scientific Curators (2010) Human to Mouse ISO GO annotation transfer.
cellular_component	GO:0036064	ciliary basal body		ISO	UniProtKB:Q96RY7	MGI:2146906	Ift140	intraflagellar transport 140	protein coding gene	J:164563		Mouse Genome Informatics Scientific Curators (2010) Human to Mouse ISO GO annotation transfer.
cellular_component	GO:0036064	ciliary basal body		ISO	UniProtKB:Q9BPU9	MGI:2387643	B9d2	B9 protein domain 2	protein coding gene	J:164563		Mouse Genome Informatics Scientific Curators (2010) Human to Mouse ISO GO annotation transfer.
cellular_component	GO:0036064	ciliary basal body		ISO	UniProtKB:Q9BVV6	MGI:1924217	2700049A03Rik	RIKEN cDNA 2700049A03 gene	protein coding gene	J:208267	24421332	Kobayashi T, et al. (2014) The CP110-interacting proteins Talpid3 and Cep290 play overlapping and distinct roles in cilia assembly. J Cell Biol 204(2):215-29
cellular_component	GO:0036064	ciliary basal body		ISO	UniProtKB:Q9BXC9	MGI:2135267	Bbs2	Bardet-Biedl syndrome 2 (human)	protein coding gene	J:164563		Mouse Genome Informatics Scientific Curators (2010) Human to Mouse ISO GO annotation transfer.
cellular_component	GO:0036064	ciliary basal body		ISO	UniProtKB:Q9BYV8	MGI:1891414	Cep41	centrosomal protein 41	protein coding gene	J:164563		Mouse Genome Informatics Scientific Curators (2010) Human to Mouse ISO GO annotation transfer.
cellular_component	GO:0036064	ciliary basal body		ISO	UniProtKB:Q9H3S7	MGI:2144837	Ptpn23	protein tyrosine phosphatase, non-receptor type 23	protein coding gene	J:164563		Mouse Genome Informatics Scientific Curators (2010) Human to Mouse ISO GO annotation transfer.
cellular_component	GO:0036064	ciliary basal body		ISO	UniProtKB:Q9NEZ7	MGI:1277215	Bbs1	Bardet-Biedl syndrome 1 (human)	protein coding gene	J:193954	22922713	Wei Q, et al. (2012) The BBSome controls IFT assembly and turnaround in cilia. Nat Cell Biol 14(9):950-7
cellular_component	GO:0036064	ciliary basal body		ISO	UniProtKB:Q9NS56	MGI:2146189	Topors	topoisomerase I binding, arginine/serine-rich	protein coding gene	J:164563		Mouse Genome Informatics Scientific Curators (2010) Human to Mouse ISO GO annotation transfer.
cellular_component	GO:0036064	ciliary basal body		ISO	UniProtKB:Q9NXB0	MGI:3584243	Mks1	Meckel syndrome, type 1	protein coding gene	J:164563		Mouse Genome Informatics Scientific Curators (2010) Human to Mouse ISO GO annotation transfer.
cellular_component	GO:0036064	ciliary basal body		ISO	UniProtKB:Q9P0N9	MGI:1914296	Tbc1d7	TBC1 domain family, member 7	protein coding gene	J:164563		Mouse Genome Informatics Scientific Curators (2010) Human to Mouse ISO GO annotation transfer.
cellular_component	GO:0036064	ciliary basal body		ISO	UniProtKB:Q9P0W8	MGI:2144877	Spata7	spermatogenesis associated 7	protein coding gene	J:164563		Mouse Genome Informatics Scientific Curators (2010) Human to Mouse ISO GO annotation transfer.
cellular_component	GO:0036064	ciliary basal body		ISO	UniProtKB:Q9P2S5	MGI:1891749	Wrap73	WD repeat containing, antisense to Trp73	protein coding gene	J:164563		Mouse Genome Informatics Scientific Curators (2010) Human to Mouse ISO GO annotation transfer.
cellular_component	GO:0036064	ciliary basal body		ISO	UniProtKB:Q9ULD6	MGI:2443752	Intu	inturned planar cell polarity protein	protein coding gene	J:164563		Mouse Genome Informatics Scientific Curators (2010) Human to Mouse ISO GO annotation transfer.
cellular_component	GO:0036064	ciliary basal body		ISO	UniProtKB:Q9UPM9	MGI:1351471	B9d1	B9 protein domain 1	protein coding gene	J:164563		Mouse Genome Informatics Scientific Curators (2010) Human to Mouse ISO GO annotation transfer.
cellular_component	GO:0036064	ciliary basal body		ISO	UniProtKB:Q9XW70	MGI:1918742	Bbs7	Bardet-Biedl syndrome 7 (human)	protein coding gene	J:193954	22922713	Wei Q, et al. (2012) The BBSome controls IFT assembly and turnaround in cilia. Nat Cell Biol 14(9):950-7
cellular_component	GO:0036064	ciliary basal body		ISO	UniProtKB:Q9Y2D8	MGI:2139150	Ssx2ip	synovial sarcoma, X 2 interacting protein	protein coding gene	J:164563		Mouse Genome Informatics Scientific Curators (2010) Human to Mouse ISO GO annotation transfer.
cellular_component	GO:0036064	ciliary basal body		ISO	UniProtKB:Q9Y2I9	MGI:1921944	Tbc1d30	TBC1 domain family, member 30	protein coding gene	J:164563		Mouse Genome Informatics Scientific Curators (2010) Human to Mouse ISO GO annotation transfer.
cellular_component	GO:0036064	ciliary basal body		ISO	UniProtKB:Q9Y4D1	MGI:1914596	Daam1	dishevelled associated activator of morphogenesis 1	protein coding gene	J:164563		Mouse Genome Informatics Scientific Curators (2010) Human to Mouse ISO GO annotation transfer.
cellular_component	GO:0036064	ciliary basal body		ISO	UniProtKB:Q9Y6A4	MGI:107428	Cfap20	cilia and flagella associated protein 20	protein coding gene	J:164563		Mouse Genome Informatics Scientific Curators (2010) Human to Mouse ISO GO annotation transfer.
cellular_component	GO:0036064	ciliary basal body		ISS	UniProtKB:D4AAN1	MGI:1934606	Alms1	ALMS1, centrosome and basal body associated	protein coding gene	J:73065		Mouse Genome Informatics Scientific Curators (2001) Gene Ontology Annotation by the MGI Curatorial Staff.
biological_process	GO:0032053	ciliary basal body organization		IMP	MGI:3580447	MGI:3529431	Crocc	ciliary rootlet coiled-coil, rootletin	protein coding gene	J:98885	15870283	Yang J, et al. (2005) The ciliary rootlet maintains long-term stability of sensory cilia. Mol Cell Biol 25(10):4129-37
biological_process	GO:0032053	ciliary basal body organization		IMP		MGI:1918239	Jhy	junctional cadherin complex regulator	protein coding gene	J:202225	23906841	Appelbe OK, et al. (2013) Disruption of the mouse Jhy gene causes abnormal ciliary microtubule patterning and juvenile hydrocephalus. Dev Biol 382(1):172-85
biological_process	GO:0032053	ciliary basal body organization		IMP		MGI:2141942	Ccp110	centriolar coiled coil protein 110	protein coding gene	J:232855	26965371	Yadav SP, et al. (2016) Centrosomal protein CP110 controls maturation of the mother centriole during cilia biogenesis. Development 143(9):1491-501
cellular_component	GO:0097546	ciliary base	colocalizes_with	ISO	UniProtKB:Q8WVS4	MGI:2445085	Wdr60	WD repeat domain 60	protein coding gene	J:164563		Mouse Genome Informatics Scientific Curators (2010) Human to Mouse ISO GO annotation transfer.
cellular_component	GO:0097546	ciliary base	colocalizes_with	ISO	UniProtKB:Q8WW35	MGI:1913311	Tctex1d2	Tctex1 domain containing 2	protein coding gene	J:164563		Mouse Genome Informatics Scientific Curators (2010) Human to Mouse ISO GO annotation transfer.
cellular_component	GO:0097546	ciliary base		EXP		MGI:1341819	Mlf1	myeloid leukemia factor 1	protein coding gene	J:240319	27914912	Stauber M, et al. (2017) Identification of FOXJ1 effectors during ciliogenesis in the foetal respiratory epithelium and embryonic left-right organiser of the mouse. Dev Biol 423(2):170-188
cellular_component	GO:0097546	ciliary base		EXP		MGI:1859270	Exoc7	exocyst complex component 7	protein coding gene	J:234047	26582389	Seixas C, et al. (2016) Arl13b and the exocyst interact synergistically in ciliogenesis. Mol Biol Cell 27(2):308-20
cellular_component	GO:0097546	ciliary base		EXP		MGI:1913732	Exoc2	exocyst complex component 2	protein coding gene	J:234047	26582389	Seixas C, et al. (2016) Arl13b and the exocyst interact synergistically in ciliogenesis. Mol Biol Cell 27(2):308-20
cellular_component	GO:0097546	ciliary base		EXP		MGI:1914180	Fank1	fibronectin type 3 and ankyrin repeat domains 1	protein coding gene	J:240319	27914912	Stauber M, et al. (2017) Identification of FOXJ1 effectors during ciliogenesis in the foetal respiratory epithelium and embryonic left-right organiser of the mouse. Dev Biol 423(2):170-188
cellular_component	GO:0097546	ciliary base		EXP		MGI:1915396	Arl13b	ADP-ribosylation factor-like 13B	protein coding gene	J:234047	26582389	Seixas C, et al. (2016) Arl13b and the exocyst interact synergistically in ciliogenesis. Mol Biol Cell 27(2):308-20
cellular_component	GO:0097546	ciliary base		EXP		MGI:1916575	1700012B09Rik	RIKEN cDNA 1700012B09 gene	protein coding gene	J:240319	27914912	Stauber M, et al. (2017) Identification of FOXJ1 effectors during ciliogenesis in the foetal respiratory epithelium and embryonic left-right organiser of the mouse. Dev Biol 423(2):170-188
cellular_component	GO:0097546	ciliary base		EXP		MGI:1917237	Spaca9	sperm acrosome associated 9	protein coding gene	J:240319	27914912	Stauber M, et al. (2017) Identification of FOXJ1 effectors during ciliogenesis in the foetal respiratory epithelium and embryonic left-right organiser of the mouse. Dev Biol 423(2):170-188
cellular_component	GO:0097546	ciliary base		EXP		MGI:1922679	Fam183b	family with sequence similarity 183, member B	protein coding gene	J:240319	27914912	Stauber M, et al. (2017) Identification of FOXJ1 effectors during ciliogenesis in the foetal respiratory epithelium and embryonic left-right organiser of the mouse. Dev Biol 423(2):170-188
cellular_component	GO:0097546	ciliary base		EXP		MGI:2142527	Exoc8	exocyst complex component 8	protein coding gene	J:234047	26582389	Seixas C, et al. (2016) Arl13b and the exocyst interact synergistically in ciliogenesis. Mol Biol Cell 27(2):308-20
cellular_component	GO:0097546	ciliary base		EXP		MGI:2145645	Exoc5	exocyst complex component 5	protein coding gene	J:234047	26582389	Seixas C, et al. (2016) Arl13b and the exocyst interact synergistically in ciliogenesis. Mol Biol Cell 27(2):308-20
cellular_component	GO:0097546	ciliary base		IDA		MGI:1335082	Invs	inversin	protein coding gene	J:212148	20169535	Shiba D, et al. (2010) Inv acts as a molecular anchor for Nphp3 and Nek8 in the proximal segment of primary cilia. Cytoskeleton (Hoboken) 67(2):112-9
cellular_component	GO:0097546	ciliary base		IDA		MGI:1336881	Mok	MOK protein kinase	protein coding gene	J:233668	25243405	Broekhuis JR, et al. (2014) Regulation of cilium length and intraflagellar transport by the RCK-kinases ICK and MOK in renal epithelial cells. PLoS One 9(9):e108470
cellular_component	GO:0097546	ciliary base		IDA		MGI:1858233	Nphp1	nephronophthisis 1 (juvenile) homolog (human)	protein coding gene	J:212148	20169535	Shiba D, et al. (2010) Inv acts as a molecular anchor for Nphp3 and Nek8 in the proximal segment of primary cilia. Cytoskeleton (Hoboken) 67(2):112-9
cellular_component	GO:0097546	ciliary base		IDA		MGI:1890646	Nek8	NIMA (never in mitosis gene a)-related expressed kinase 8	protein coding gene	J:212148	20169535	Shiba D, et al. (2010) Inv acts as a molecular anchor for Nphp3 and Nek8 in the proximal segment of primary cilia. Cytoskeleton (Hoboken) 67(2):112-9
cellular_component	GO:0097546	ciliary base		IDA		MGI:1913994	Cfap36	cilia and flagella associated protein 36	protein coding gene	J:247391	26455799	Lokaj M, et al. (2015) The Interaction of CCDC104/BARTL1 with Arl3 and Implications for Ciliary Function. Structure 23(11):2122-32
cellular_component	GO:0097546	ciliary base		IDA		MGI:1915585	Ift20	intraflagellar transport 20	protein coding gene	J:92513	15337773	Jurczyk A, et al. (2004) Pericentrin forms a complex with intraflagellar transport proteins and polycystin-2 and is required for primary cilia assembly. J Cell Biol 166(5):637-43
cellular_component	GO:0097546	ciliary base		IDA		MGI:1921275	Nphp3	nephronophthisis 3 (adolescent)	protein coding gene	J:212148	20169535	Shiba D, et al. (2010) Inv acts as a molecular anchor for Nphp3 and Nek8 in the proximal segment of primary cilia. Cytoskeleton (Hoboken) 67(2):112-9
cellular_component	GO:0097546	ciliary base		IDA		MGI:1924029	Cluap1	clusterin associated protein 1	protein coding gene	J:200709	23742838	Botilde Y, et al. (2013) Cluap1 localizes preferentially to the base and tip of cilia and is required for ciliogenesis in the mouse embryo. Dev Biol 381(1):203-12
cellular_component	GO:0097546	ciliary base		IDA		MGI:1932386	Ift122	intraflagellar transport 122	protein coding gene	J:168317	21209331	Qin J, et al. (2011) Intraflagellar transport protein 122 antagonizes Sonic Hedgehog signaling and controls ciliary localization of pathway components. Proc Natl Acad Sci U S A 108(4):1456-61
cellular_component	GO:0097546	ciliary base		IDA		MGI:1934157	Ick	intestinal cell kinase	protein coding gene	J:233668	25243405	Broekhuis JR, et al. (2014) Regulation of cilium length and intraflagellar transport by the RCK-kinases ICK and MOK in renal epithelial cells. PLoS One 9(9):e108470
cellular_component	GO:0097546	ciliary base		IDA		MGI:2384210	Nphp4	nephronophthisis 4 (juvenile) homolog (human)	protein coding gene	J:212148	20169535	Shiba D, et al. (2010) Inv acts as a molecular anchor for Nphp3 and Nek8 in the proximal segment of primary cilia. Cytoskeleton (Hoboken) 67(2):112-9
cellular_component	GO:0097546	ciliary base		IDA		MGI:2387217	Ift52	intraflagellar transport 52	protein coding gene	J:114585	16775004	Follit JA, et al. (2006) The intraflagellar transport protein IFT20 is associated with the Golgi complex and is required for cilia assembly. Mol Biol Cell 17(9):3781-92
cellular_component	GO:0097546	ciliary base		IDA		MGI:96960	Rab8a	RAB8A, member RAS oncogene family	protein coding gene	J:226310	24947469	Veleri S, et al. (2014) Ciliopathy-associated gene Cc2d2a promotes assembly of subdistal appendages on the mother centriole during cilia biogenesis. Nat Commun 5:4207
cellular_component	GO:0097546	ciliary base		IDA		MGI:97592	Prkaca	protein kinase, cAMP dependent, catalytic, alpha	protein coding gene	J:181006	22007132	Tuson M, et al. (2011) Protein kinase A acts at the basal body of the primary cilium to prevent Gli2 activation and ventralization of the mouse neural tube. Development 138(22):4921-30
cellular_component	GO:0097546	ciliary base		IDA		MGI:97594	Prkacb	protein kinase, cAMP dependent, catalytic, beta	protein coding gene	J:181006	22007132	Tuson M, et al. (2011) Protein kinase A acts at the basal body of the primary cilium to prevent Gli2 activation and ventralization of the mouse neural tube. Development 138(22):4921-30
cellular_component	GO:0097546	ciliary base		IDA		MGI:97760	Prkar2b	protein kinase, cAMP dependent regulatory, type II beta	protein coding gene	J:181006	22007132	Tuson M, et al. (2011) Protein kinase A acts at the basal body of the primary cilium to prevent Gli2 activation and ventralization of the mouse neural tube. Development 138(22):4921-30
cellular_component	GO:0097546	ciliary base		IDA		MGI:98715	Ift88	intraflagellar transport 88	protein coding gene	J:114585	16775004	Follit JA, et al. (2006) The intraflagellar transport protein IFT20 is associated with the Golgi complex and is required for cilia assembly. Mol Biol Cell 17(9):3781-92
cellular_component	GO:0097546	ciliary base		IDA		MGI:98715	Ift88	intraflagellar transport 88	protein coding gene	J:153142	19654211	Clement CA, et al. (2009) The primary cilium coordinates early cardiogenesis and hedgehog signaling in cardiomyocyte differentiation. J Cell Sci 122(Pt 17):3070-82
cellular_component	GO:0097546	ciliary base		IDA		MGI:98715	Ift88	intraflagellar transport 88	protein coding gene	J:175371	21653639	Friedland-Little JM, et al. (2011) A novel murine allele of Intraflagellar Transport Protein 172 causes a syndrome including VACTERL-like features with hydrocephalus. Hum Mol Genet 20(19):3725-37
cellular_component	GO:0097546	ciliary base		ISO	RGD:1549750	MGI:1859638	Pqbp1	polyglutamine binding protein 1	protein coding gene	J:155856		Mouse Genome Informatics Scientific Curators (2010) Rat to Mouse ISO GO annotation transfer.
cellular_component	GO:0097546	ciliary base		ISO	UniProtKB:A1XBS5	MGI:1915349	Fam92a	family with sequence similarity 92, member A	protein coding gene	J:164563		Mouse Genome Informatics Scientific Curators (2010) Human to Mouse ISO GO annotation transfer.
cellular_component	GO:0097546	ciliary base		ISO	UniProtKB:A2T2X4	MGI:1923818	Ift46	intraflagellar transport 46	protein coding gene	J:119719	17312020	Hou Y, et al. (2007) Functional analysis of an individual IFT protein: IFT46 is required for transport of outer dynein arms into flagella. J Cell Biol 176(5):653-65
cellular_component	GO:0097546	ciliary base		ISO	UniProtKB:O75386	MGI:1329045	Tulp3	tubby-like protein 3	protein coding gene	J:73065		Mouse Genome Informatics Scientific Curators (2001) Gene Ontology Annotation by the MGI Curatorial Staff.
cellular_component	GO:0097546	ciliary base		ISO	UniProtKB:Q5T2S8	MGI:1922184	Armc4	armadillo repeat containing 4	protein coding gene	J:73065		Mouse Genome Informatics Scientific Curators (2001) Gene Ontology Annotation by the MGI Curatorial Staff.
cellular_component	GO:0097546	ciliary base		ISO	UniProtKB:Q8TDR0	MGI:1921269	Traf3ip1	TRAF3 interacting protein 1	protein coding gene	J:164563		Mouse Genome Informatics Scientific Curators (2010) Human to Mouse ISO GO annotation transfer.
cellular_component	GO:0097546	ciliary base		ISO	UniProtKB:Q8WVS4	MGI:2445085	Wdr60	WD repeat domain 60	protein coding gene	J:164563		Mouse Genome Informatics Scientific Curators (2010) Human to Mouse ISO GO annotation transfer.
cellular_component	GO:0097546	ciliary base		ISO	UniProtKB:Q96NL8	MGI:1914407	2610301B20Rik	RIKEN cDNA 2610301B20 gene	protein coding gene	J:164563		Mouse Genome Informatics Scientific Curators (2010) Human to Mouse ISO GO annotation transfer.
cellular_component	GO:0097546	ciliary base		ISO	UniProtKB:Q9NRI5	MGI:2447658	Disc1	disrupted in schizophrenia 1	protein coding gene	J:164563		Mouse Genome Informatics Scientific Curators (2010) Human to Mouse ISO GO annotation transfer.
cellular_component	GO:0097546	ciliary base		ISO	UniProtKB:Q9P2H0	MGI:2680221	Cep126	centrosomal protein 126	protein coding gene	J:164563		Mouse Genome Informatics Scientific Curators (2010) Human to Mouse ISO GO annotation transfer.
cellular_component	GO:0097543	ciliary inversin compartment		IDA		MGI:1335082	Invs	inversin	protein coding gene	J:212148	20169535	Shiba D, et al. (2010) Inv acts as a molecular anchor for Nphp3 and Nek8 in the proximal segment of primary cilia. Cytoskeleton (Hoboken) 67(2):112-9
cellular_component	GO:0097543	ciliary inversin compartment		IDA		MGI:1890646	Nek8	NIMA (never in mitosis gene a)-related expressed kinase 8	protein coding gene	J:212148	20169535	Shiba D, et al. (2010) Inv acts as a molecular anchor for Nphp3 and Nek8 in the proximal segment of primary cilia. Cytoskeleton (Hoboken) 67(2):112-9
cellular_component	GO:0097543	ciliary inversin compartment		IDA		MGI:1921275	Nphp3	nephronophthisis 3 (adolescent)	protein coding gene	J:212148	20169535	Shiba D, et al. (2010) Inv acts as a molecular anchor for Nphp3 and Nek8 in the proximal segment of primary cilia. Cytoskeleton (Hoboken) 67(2):112-9
cellular_component	GO:0060170	ciliary membrane		IDA		MGI:104583	Eps15	epidermal growth factor receptor pathway substrate 15	protein coding gene	J:164083	20427320	Molla-Herman A, et al. (2010) The ciliary pocket: an endocytic membrane domain at the base of primary and motile cilia. J Cell Sci 123(Pt 10):1785-95
cellular_component	GO:0060170	ciliary membrane		IDA		MGI:108075	Smo	smoothened, frizzled class receptor	protein coding gene	J:178978	22179047	Chih B, et al. (2011) A ciliopathy complex at the transition zone protects the cilia as a privileged membrane domain. Nat Cell Biol 14(1):61-72
cellular_component	GO:0060170	ciliary membrane		IDA		MGI:1347245	Ceacam1	carcinoembryonic antigen-related cell adhesion molecule 1	protein coding gene	J:178978	22179047	Chih B, et al. (2011) A ciliopathy complex at the transition zone protects the cilia as a privileged membrane domain. Nat Cell Biol 14(1):61-72
cellular_component	GO:0060170	ciliary membrane		IDA		MGI:1890596	Evc	EvC ciliary complex subunit 1	protein coding gene	J:243385	24582806	Pusapati GV, et al. (2014) EFCAB7 and IQCE regulate hedgehog signaling by tethering the EVC-EVC2 complex to the base of primary cilia. Dev Cell 28(5):483-96
cellular_component	GO:0060170	ciliary membrane		IDA		MGI:1915396	Arl13b	ADP-ribosylation factor-like 13B	protein coding gene	J:203743	23817546	Higginbotham H, et al. (2013) Arl13b-regulated cilia activities are essential for polarized radial glial scaffold formation. Nat Neurosci 16(8):1000-7
cellular_component	GO:0060170	ciliary membrane		IDA		MGI:1915396	Arl13b	ADP-ribosylation factor-like 13B	protein coding gene	J:206912	21976698	Larkins CE, et al. (2011) Arl13b regulates ciliogenesis and the dynamic localization of Shh signaling proteins. Mol Biol Cell 22(23):4694-703
cellular_component	GO:0060170	ciliary membrane		IDA		MGI:1915775	Evc2	EvC ciliary complex subunit 2	protein coding gene	J:243385	24582806	Pusapati GV, et al. (2014) EFCAB7 and IQCE regulate hedgehog signaling by tethering the EVC-EVC2 complex to the base of primary cilia. Dev Cell 28(5):483-96
cellular_component	GO:0060170	ciliary membrane		IDA		MGI:1921489	Iqce	IQ motif containing E	protein coding gene	J:243385	24582806	Pusapati GV, et al. (2014) EFCAB7 and IQCE regulate hedgehog signaling by tethering the EVC-EVC2 complex to the base of primary cilia. Dev Cell 28(5):483-96
cellular_component	GO:0060170	ciliary membrane		IDA		MGI:1921575	Cltb	clathrin, light polypeptide (Lcb)	protein coding gene	J:164083	20427320	Molla-Herman A, et al. (2010) The ciliary pocket: an endocytic membrane domain at the base of primary and motile cilia. J Cell Sci 123(Pt 10):1785-95
cellular_component	GO:0060170	ciliary membrane		IDA		MGI:2144205	Tmem17	transmembrane protein 17	protein coding gene	J:178978	22179047	Chih B, et al. (2011) A ciliopathy complex at the transition zone protects the cilia as a privileged membrane domain. Nat Cell Biol 14(1):61-72
cellular_component	GO:0060170	ciliary membrane		IDA		MGI:2180756	Mchr1	melanin-concentrating hormone receptor 1	protein coding gene	J:180524	22139371	Zhang Q, et al. (2011) Bardet-Biedl syndrome 3 (Bbs3) knockout mouse model reveals common BBS-associated phenotypes and Bbs3 unique phenotypes. Proc Natl Acad Sci U S A 108(51):20678-83
cellular_component	GO:0060170	ciliary membrane		IDA		MGI:2385199	Efcab7	EF-hand calcium binding domain 7	protein coding gene	J:243385	24582806	Pusapati GV, et al. (2014) EFCAB7 and IQCE regulate hedgehog signaling by tethering the EVC-EVC2 complex to the base of primary cilia. Dev Cell 28(5):483-96
cellular_component	GO:0060170	ciliary membrane		IDA		MGI:2442046	Gpr157	G protein-coupled receptor 157	protein coding gene	J:239188	27142930	Takeo Y, et al. (2016) The G protein-coupled receptor GPR157 regulates neuronal differentiation of radial glial progenitors through the Gq-IP3 pathway. Sci Rep 6:25180
cellular_component	GO:0060170	ciliary membrane		IDA		MGI:2671932	Tspear	thrombospondin type laminin G domain and EAR repeats	protein coding gene	J:185976	22678063	Delmaghani S, et al. (2012) Defect in the gene encoding the EAR/EPTP domain-containing protein TSPEAR causes DFNB98 profound deafness. Hum Mol Genet 21(17):3835-44
cellular_component	GO:0060170	ciliary membrane		IDA		MGI:2685024	Tmem231	transmembrane protein 231	protein coding gene	J:178978	22179047	Chih B, et al. (2011) A ciliopathy complex at the transition zone protects the cilia as a privileged membrane domain. Nat Cell Biol 14(1):61-72
cellular_component	GO:0060170	ciliary membrane		IDA		MGI:88323	Cd24a	CD24a antigen	protein coding gene	J:76253	11978835	Belvindrah R, et al. (2002) Increased neurogenesis in adult mCD24-deficient mice. J Neurosci 22(9):3594-607
cellular_component	GO:0060170	ciliary membrane		IDA		MGI:95797	Gpi1	glucose phosphate isomerase 1	protein coding gene	J:178978	22179047	Chih B, et al. (2011) A ciliopathy complex at the transition zone protects the cilia as a privileged membrane domain. Nat Cell Biol 14(1):61-72
cellular_component	GO:0060170	ciliary membrane		IDA		MGI:97298	Sept2	septin 2	protein coding gene	J:161929	20558667	Hu Q, et al. (2010) A septin diffusion barrier at the base of the primary cilium maintains ciliary membrane protein distribution. Science 329(5990):436-9
cellular_component	GO:0060170	ciliary membrane		IDA		MGI:98329	Sstr3	somatostatin receptor 3	protein coding gene	J:178978	22179047	Chih B, et al. (2011) A ciliopathy complex at the transition zone protects the cilia as a privileged membrane domain. Nat Cell Biol 14(1):61-72
cellular_component	GO:0060170	ciliary membrane		IMP		MGI:1099818	Pkd2	polycystic kidney disease 2	protein coding gene	J:240321	27760766	Kleene SJ, et al. (2017) The native TRPP2-dependent channel of murine renal primary cilia. Am J Physiol Renal Physiol 312(1):F96-F108
cellular_component	GO:0060170	ciliary membrane		ISO	RGD:62004	MGI:1309489	Cask	calcium/calmodulin-dependent serine protein kinase (MAGUK family)	protein coding gene	J:155856		Mouse Genome Informatics Scientific Curators (2010) Rat to Mouse ISO GO annotation transfer.
cellular_component	GO:0060170	ciliary membrane		ISO	RGD:628772	MGI:2671987	Shank2	SH3 and multiple ankyrin repeat domains 2	protein coding gene	J:155856		Mouse Genome Informatics Scientific Curators (2010) Rat to Mouse ISO GO annotation transfer.
cellular_component	GO:0060170	ciliary membrane		ISO	RGD:69264	MGI:1930016	Shank3	SH3 and multiple ankyrin repeat domains 3	protein coding gene	J:155856		Mouse Genome Informatics Scientific Curators (2010) Rat to Mouse ISO GO annotation transfer.
cellular_component	GO:0060170	ciliary membrane		ISO	UniProtKB:A2T2X4	MGI:1923818	Ift46	intraflagellar transport 46	protein coding gene	J:119719	17312020	Hou Y, et al. (2007) Functional analysis of an individual IFT protein: IFT46 is required for transport of outer dynein arms into flagella. J Cell Biol 176(5):653-65
cellular_component	GO:0060170	ciliary membrane		ISO	UniProtKB:P14416	MGI:94924	Drd2	dopamine receptor D2	protein coding gene	J:164563		Mouse Genome Informatics Scientific Curators (2010) Human to Mouse ISO GO annotation transfer.
cellular_component	GO:0060170	ciliary membrane		ISO	UniProtKB:P21728	MGI:99578	Drd1	dopamine receptor D1	protein coding gene	J:164563		Mouse Genome Informatics Scientific Curators (2010) Human to Mouse ISO GO annotation transfer.
cellular_component	GO:0060170	ciliary membrane		ISO	UniProtKB:P21918	MGI:94927	Drd5	dopamine receptor D5	protein coding gene	J:164563		Mouse Genome Informatics Scientific Curators (2010) Human to Mouse ISO GO annotation transfer.
cellular_component	GO:0060170	ciliary membrane		ISO	UniProtKB:P37088	MGI:101782	Scnn1a	sodium channel, nonvoltage-gated 1 alpha	protein coding gene	J:164563		Mouse Genome Informatics Scientific Curators (2010) Human to Mouse ISO GO annotation transfer.
cellular_component	GO:0060170	ciliary membrane		ISO	UniProtKB:Q5HYA8	MGI:1923928	Tmem67	transmembrane protein 67	protein coding gene	J:164563		Mouse Genome Informatics Scientific Curators (2010) Human to Mouse ISO GO annotation transfer.
cellular_component	GO:0060170	ciliary membrane		ISO	UniProtKB:Q96RK4	MGI:2143311	Bbs4	Bardet-Biedl syndrome 4 (human)	protein coding gene	J:164563		Mouse Genome Informatics Scientific Curators (2010) Human to Mouse ISO GO annotation transfer.
cellular_component	GO:0097014	ciliary plasm		ISO	RGD:1304995	MGI:1344404	Nek4	NIMA (never in mitosis gene a)-related expressed kinase 4	protein coding gene	J:155856		Mouse Genome Informatics Scientific Curators (2010) Rat to Mouse ISO GO annotation transfer.
cellular_component	GO:0020018	ciliary pocket membrane		ISO	UniProtKB:O95721	MGI:1914724	Snap29	synaptosomal-associated protein 29	protein coding gene	J:164563		Mouse Genome Informatics Scientific Curators (2010) Human to Mouse ISO GO annotation transfer.
cellular_component	GO:0020018	ciliary pocket membrane		ISO	UniProtKB:Q9H4M9	MGI:1341878	Ehd1	EH-domain containing 1	protein coding gene	J:164563		Mouse Genome Informatics Scientific Curators (2010) Human to Mouse ISO GO annotation transfer.
cellular_component	GO:0020018	ciliary pocket membrane		ISO	UniProtKB:Q9NZN3	MGI:1928900	Ehd3	EH-domain containing 3	protein coding gene	J:164563		Mouse Genome Informatics Scientific Curators (2010) Human to Mouse ISO GO annotation transfer.
biological_process	GO:0060830	ciliary receptor clustering involved in smoothened signaling pathway		IGI	MGI:1932386	MGI:2443231	Wdr19	WD repeat domain 19	protein coding gene	J:185270	22689656	Liem KF Jr, et al. (2012) The IFT-A complex regulates Shh signaling through cilia structure and membrane protein trafficking. J Cell Biol 197(6):789-800
biological_process	GO:0060830	ciliary receptor clustering involved in smoothened signaling pathway		IGI	MGI:2443231	MGI:1932386	Ift122	intraflagellar transport 122	protein coding gene	J:185270	22689656	Liem KF Jr, et al. (2012) The IFT-A complex regulates Shh signaling through cilia structure and membrane protein trafficking. J Cell Biol 197(6):789-800
biological_process	GO:0060830	ciliary receptor clustering involved in smoothened signaling pathway		IMP		MGI:1915725	Ssna1	SS nuclear autoantigen 1	protein coding gene	J:182871	21289087	Lai CK, et al. (2011) Functional characterization of putative cilia genes by high-content analysis. Mol Biol Cell 22(7):1104-19
biological_process	GO:0060830	ciliary receptor clustering involved in smoothened signaling pathway		IMP		MGI:2449121	Nme7	NME/NM23 family member 7	protein coding gene	J:182871	21289087	Lai CK, et al. (2011) Functional characterization of putative cilia genes by high-content analysis. Mol Biol Cell 22(7):1104-19
cellular_component	GO:0035253	ciliary rootlet		IBA	PANTHER:PTN000024431	MGI:109284	Psen2	presenilin 2	protein coding gene	J:161428		Gaudet P, et al. (2010) Annotation inferences using phylogenetic trees.
cellular_component	GO:0035253	ciliary rootlet		IDA		MGI:107953	Klc2	kinesin light chain 2	protein coding gene	J:102734	16018997	Yang J, et al. (2005) The ciliary rootlet interacts with kinesin light chains and may provide a scaffold for kinesin-1 vesicular cargos. Exp Cell Res 309(2):379-89
cellular_component	GO:0035253	ciliary rootlet		IDA		MGI:107978	Klc1	kinesin light chain 1	protein coding gene	J:102734	16018997	Yang J, et al. (2005) The ciliary rootlet interacts with kinesin light chains and may provide a scaffold for kinesin-1 vesicular cargos. Exp Cell Res 309(2):379-89
cellular_component	GO:0035253	ciliary rootlet		IDA		MGI:109564	Kif5a	kinesin family member 5A	protein coding gene	J:102734	16018997	Yang J, et al. (2005) The ciliary rootlet interacts with kinesin light chains and may provide a scaffold for kinesin-1 vesicular cargos. Exp Cell Res 309(2):379-89
cellular_component	GO:0035253	ciliary rootlet		IDA		MGI:1098268	Kif5b	kinesin family member 5B	protein coding gene	J:102734	16018997	Yang J, et al. (2005) The ciliary rootlet interacts with kinesin light chains and may provide a scaffold for kinesin-1 vesicular cargos. Exp Cell Res 309(2):379-89
cellular_component	GO:0035253	ciliary rootlet		IDA		MGI:1098269	Kif5c	kinesin family member 5C	protein coding gene	J:102734	16018997	Yang J, et al. (2005) The ciliary rootlet interacts with kinesin light chains and may provide a scaffold for kinesin-1 vesicular cargos. Exp Cell Res 309(2):379-89
cellular_component	GO:0035253	ciliary rootlet		IDA		MGI:1202717	Psen1	presenilin 1	protein coding gene	J:102734	16018997	Yang J, et al. (2005) The ciliary rootlet interacts with kinesin light chains and may provide a scaffold for kinesin-1 vesicular cargos. Exp Cell Res 309(2):379-89
cellular_component	GO:0035253	ciliary rootlet		IDA		MGI:1277971	Klc3	kinesin light chain 3	protein coding gene	J:102734	16018997	Yang J, et al. (2005) The ciliary rootlet interacts with kinesin light chains and may provide a scaffold for kinesin-1 vesicular cargos. Exp Cell Res 309(2):379-89
cellular_component	GO:0035253	ciliary rootlet		IDA		MGI:3529431	Crocc	ciliary rootlet coiled-coil, rootletin	protein coding gene	J:102734	16018997	Yang J, et al. (2005) The ciliary rootlet interacts with kinesin light chains and may provide a scaffold for kinesin-1 vesicular cargos. Exp Cell Res 309(2):379-89
cellular_component	GO:0035253	ciliary rootlet		IDA		MGI:3529431	Crocc	ciliary rootlet coiled-coil, rootletin	protein coding gene	J:171542	21212183	Zou J, et al. (2011) Whirlin Replacement Restores the Formation of the USH2 Protein Complex in Whirlin Knockout Photoreceptors. Invest Ophthalmol Vis Sci 52(5):2343-51
cellular_component	GO:0035253	ciliary rootlet		IDA		MGI:3529431	Crocc	ciliary rootlet coiled-coil, rootletin	protein coding gene	J:193199	23178122	Gilliam JC, et al. (2012) Three-dimensional architecture of the rod sensory cilium and its disruption in retinal neurodegeneration. Cell 151(5):1029-41
cellular_component	GO:0035253	ciliary rootlet		IDA		MGI:88059	App	amyloid beta (A4) precursor protein	protein coding gene	J:102734	16018997	Yang J, et al. (2005) The ciliary rootlet interacts with kinesin light chains and may provide a scaffold for kinesin-1 vesicular cargos. Exp Cell Res 309(2):379-89
cellular_component	GO:0035253	ciliary rootlet		IMP	MGI:3580447	MGI:3529431	Crocc	ciliary rootlet coiled-coil, rootletin	protein coding gene	J:193199	23178122	Gilliam JC, et al. (2012) Three-dimensional architecture of the rod sensory cilium and its disruption in retinal neurodegeneration. Cell 151(5):1029-41
cellular_component	GO:0035253	ciliary rootlet		IMP	MGI:3580447	MGI:3529431	Crocc	ciliary rootlet coiled-coil, rootletin	protein coding gene	J:98885	15870283	Yang J, et al. (2005) The ciliary rootlet maintains long-term stability of sensory cilia. Mol Cell Biol 25(10):4129-37
cellular_component	GO:0035253	ciliary rootlet		IPI	UniProtKB:Q8CJ40	MGI:107953	Klc2	kinesin light chain 2	protein coding gene	J:102734	16018997	Yang J, et al. (2005) The ciliary rootlet interacts with kinesin light chains and may provide a scaffold for kinesin-1 vesicular cargos. Exp Cell Res 309(2):379-89
cellular_component	GO:0035253	ciliary rootlet		IPI	UniProtKB:Q8CJ40	MGI:107978	Klc1	kinesin light chain 1	protein coding gene	J:102734	16018997	Yang J, et al. (2005) The ciliary rootlet interacts with kinesin light chains and may provide a scaffold for kinesin-1 vesicular cargos. Exp Cell Res 309(2):379-89
cellular_component	GO:0035253	ciliary rootlet		IPI	UniProtKB:Q8CJ40	MGI:1277971	Klc3	kinesin light chain 3	protein coding gene	J:102734	16018997	Yang J, et al. (2005) The ciliary rootlet interacts with kinesin light chains and may provide a scaffold for kinesin-1 vesicular cargos. Exp Cell Res 309(2):379-89
cellular_component	GO:0035253	ciliary rootlet		ISO	RGD:1304995	MGI:1344404	Nek4	NIMA (never in mitosis gene a)-related expressed kinase 4	protein coding gene	J:155856		Mouse Genome Informatics Scientific Curators (2010) Rat to Mouse ISO GO annotation transfer.
cellular_component	GO:0035253	ciliary rootlet		ISO	RGD:1310807	MGI:1932134	Rpgrip1	retinitis pigmentosa GTPase regulator interacting protein 1	protein coding gene	J:155856		Mouse Genome Informatics Scientific Curators (2010) Rat to Mouse ISO GO annotation transfer.
cellular_component	GO:0035253	ciliary rootlet		ISO	RGD:1311099	MGI:1920563	Rpgrip1l	Rpgrip1-like	protein coding gene	J:155856		Mouse Genome Informatics Scientific Curators (2010) Rat to Mouse ISO GO annotation transfer.
cellular_component	GO:0035253	ciliary rootlet		ISO	RGD:620891	MGI:1917285	Rab28	RAB28, member RAS oncogene family	protein coding gene	J:155856		Mouse Genome Informatics Scientific Curators (2010) Rat to Mouse ISO GO annotation transfer.
cellular_component	GO:0097544	ciliary shaft		EXP		MGI:1913732	Exoc2	exocyst complex component 2	protein coding gene	J:234047	26582389	Seixas C, et al. (2016) Arl13b and the exocyst interact synergistically in ciliogenesis. Mol Biol Cell 27(2):308-20
cellular_component	GO:0097544	ciliary shaft		EXP		MGI:1915396	Arl13b	ADP-ribosylation factor-like 13B	protein coding gene	J:234047	26582389	Seixas C, et al. (2016) Arl13b and the exocyst interact synergistically in ciliogenesis. Mol Biol Cell 27(2):308-20
cellular_component	GO:0097542	ciliary tip	colocalizes_with	IDA		MGI:95727	Gli1	GLI-Kruppel family member GLI1	protein coding gene	J:115756	16254602	Haycraft CJ, et al. (2005) Gli2 and Gli3 localize to cilia and require the intraflagellar transport protein polaris for processing and function. PLoS Genet 1(4):e53
cellular_component	GO:0097542	ciliary tip		IDA		MGI:1341105	Rp1	retinitis pigmentosa 1 (human)	protein coding gene	J:178434	21148103	Omori Y, et al. (2010) Negative regulation of ciliary length by ciliary male germ cell-associated kinase (Mak) is required for retinal photoreceptor survival. Proc Natl Acad Sci U S A 107(52):22671-6
cellular_component	GO:0097542	ciliary tip		IDA		MGI:1921506	Cyld	CYLD lysine 63 deubiquitinase	protein coding gene	J:215909	25134987	Eguether T, et al. (2014) The deubiquitinating enzyme CYLD controls apical docking of basal bodies in ciliated epithelial cells. Nat Commun 5:4585
cellular_component	GO:0097542	ciliary tip		IDA		MGI:1924029	Cluap1	clusterin associated protein 1	protein coding gene	J:200709	23742838	Botilde Y, et al. (2013) Cluap1 localizes preferentially to the base and tip of cilia and is required for ciliogenesis in the mouse embryo. Dev Biol 381(1):203-12
cellular_component	GO:0097542	ciliary tip		IDA		MGI:2387217	Ift52	intraflagellar transport 52	protein coding gene	J:114585	16775004	Follit JA, et al. (2006) The intraflagellar transport protein IFT20 is associated with the Golgi complex and is required for cilia assembly. Mol Biol Cell 17(9):3781-92
cellular_component	GO:0097542	ciliary tip		IDA		MGI:95728	Gli2	GLI-Kruppel family member GLI2	protein coding gene	J:175371	21653639	Friedland-Little JM, et al. (2011) A novel murine allele of Intraflagellar Transport Protein 172 causes a syndrome including VACTERL-like features with hydrocephalus. Hum Mol Genet 20(19):3725-37
cellular_component	GO:0097542	ciliary tip		IDA		MGI:96913	Mak	male germ cell-associated kinase	protein coding gene	J:178434	21148103	Omori Y, et al. (2010) Negative regulation of ciliary length by ciliary male germ cell-associated kinase (Mak) is required for retinal photoreceptor survival. Proc Natl Acad Sci U S A 107(52):22671-6
cellular_component	GO:0097542	ciliary tip		IDA		MGI:98715	Ift88	intraflagellar transport 88	protein coding gene	J:114585	16775004	Follit JA, et al. (2006) The intraflagellar transport protein IFT20 is associated with the Golgi complex and is required for cilia assembly. Mol Biol Cell 17(9):3781-92
cellular_component	GO:0097542	ciliary tip		IDA		MGI:98715	Ift88	intraflagellar transport 88	protein coding gene	J:153142	19654211	Clement CA, et al. (2009) The primary cilium coordinates early cardiogenesis and hedgehog signaling in cardiomyocyte differentiation. J Cell Sci 122(Pt 17):3070-82
cellular_component	GO:0097542	ciliary tip		IDA		MGI:98715	Ift88	intraflagellar transport 88	protein coding gene	J:175371	21653639	Friedland-Little JM, et al. (2011) A novel murine allele of Intraflagellar Transport Protein 172 causes a syndrome including VACTERL-like features with hydrocephalus. Hum Mol Genet 20(19):3725-37
cellular_component	GO:0097542	ciliary tip		IDA		MGI:98715	Ift88	intraflagellar transport 88	protein coding gene	J:207249	23955340	Wang C, et al. (2013) Centrosomal protein DZIP1 regulates Hedgehog signaling by promoting cytoplasmic retention of transcription factor GLI3 and affecting ciliogenesis. J Biol Chem 288(41):29518-29
cellular_component	GO:0097542	ciliary tip		IMP		MGI:1934157	Ick	intestinal cell kinase	protein coding gene	J:211665	24797473	Chaya T, et al. (2014) ICK is essential for cell type-specific ciliogenesis and the regulation of ciliary transport. EMBO J 33(11):1227-42
cellular_component	GO:0097542	ciliary tip		ISO	UniProtKB:Q8TDR0	MGI:1921269	Traf3ip1	TRAF3 interacting protein 1	protein coding gene	J:164563		Mouse Genome Informatics Scientific Curators (2010) Human to Mouse ISO GO annotation transfer.
cellular_component	GO:0097542	ciliary tip		ISO	UniProtKB:Q9UPZ9	MGI:1934157	Ick	intestinal cell kinase	protein coding gene	J:164563		Mouse Genome Informatics Scientific Curators (2010) Human to Mouse ISO GO annotation transfer.
cellular_component	GO:0097539	ciliary transition fiber		IDA		MGI:105108	Nin	ninein	protein coding gene	J:207249	23955340	Wang C, et al. (2013) Centrosomal protein DZIP1 regulates Hedgehog signaling by promoting cytoplasmic retention of transcription factor GLI3 and affecting ciliogenesis. J Biol Chem 288(41):29518-29
cellular_component	GO:0097539	ciliary transition fiber		IDA		MGI:105108	Nin	ninein	protein coding gene	J:225786	25564561	Waters AM, et al. (2015) The kinetochore protein, CENPF, is mutated in human ciliopathy and microcephaly phenotypes. J Med Genet 52(3):147-56
cellular_component	GO:0097539	ciliary transition fiber		IDA		MGI:105108	Nin	ninein	protein coding gene	J:226308	10934040	Mogensen MM, et al. (2000) Microtubule minus-end anchorage at centrosomal and non-centrosomal sites: the role of ninein. J Cell Sci 113 (Pt 17):3013-23
cellular_component	GO:0097539	ciliary transition fiber		IDA		MGI:105108	Nin	ninein	protein coding gene	J:226310	24947469	Veleri S, et al. (2014) Ciliopathy-associated gene Cc2d2a promotes assembly of subdistal appendages on the mother centriole during cilia biogenesis. Nat Commun 5:4207
cellular_component	GO:0097539	ciliary transition fiber		IDA		MGI:1098824	Odf2	outer dense fiber of sperm tails 2	protein coding gene	J:226310	24947469	Veleri S, et al. (2014) Ciliopathy-associated gene Cc2d2a promotes assembly of subdistal appendages on the mother centriole during cilia biogenesis. Nat Commun 5:4207
cellular_component	GO:0097539	ciliary transition fiber		IDA		MGI:1313302	Cenpf	centromere protein F	protein coding gene	J:225786	25564561	Waters AM, et al. (2015) The kinetochore protein, CENPF, is mutated in human ciliopathy and microcephaly phenotypes. J Med Genet 52(3):147-56
cellular_component	GO:0097539	ciliary transition fiber		IDA		MGI:1919390	Cep89	centrosomal protein 89	protein coding gene	J:199465	23789104	Sillibourne JE, et al. (2013) Primary ciliogenesis requires the distal appendage component Cep123. Biol Open 2(6):535-45
cellular_component	GO:0097539	ciliary transition fiber		IDA		MGI:1925082	Tchp	trichoplein, keratin filament binding	protein coding gene	J:226310	24947469	Veleri S, et al. (2014) Ciliopathy-associated gene Cc2d2a promotes assembly of subdistal appendages on the mother centriole during cilia biogenesis. Nat Commun 5:4207
cellular_component	GO:0097539	ciliary transition fiber		IDA		MGI:2384878	Cep164	centrosomal protein 164	protein coding gene	J:207249	23955340	Wang C, et al. (2013) Centrosomal protein DZIP1 regulates Hedgehog signaling by promoting cytoplasmic retention of transcription factor GLI3 and affecting ciliogenesis. J Biol Chem 288(41):29518-29
cellular_component	GO:0097539	ciliary transition fiber		IMP	MGI:5557987	MGI:1914311	Dzip1	DAZ interacting protein 1	protein coding gene	J:207249	23955340	Wang C, et al. (2013) Centrosomal protein DZIP1 regulates Hedgehog signaling by promoting cytoplasmic retention of transcription factor GLI3 and affecting ciliogenesis. J Biol Chem 288(41):29518-29
cellular_component	GO:0097539	ciliary transition fiber		ISO	UniProtKB:P49454	MGI:1313302	Cenpf	centromere protein F	protein coding gene	J:164563		Mouse Genome Informatics Scientific Curators (2010) Human to Mouse ISO GO annotation transfer.
cellular_component	GO:0097539	ciliary transition fiber		ISO	UniProtKB:Q8TES7	MGI:1922033	Fbf1	Fas (TNFRSF6) binding factor 1	protein coding gene	J:73065		Mouse Genome Informatics Scientific Curators (2001) Gene Ontology Annotation by the MGI Curatorial Staff.
cellular_component	GO:0097539	ciliary transition fiber		ISO	UniProtKB:Q96NL6	MGI:1914411	Sclt1	sodium channel and clathrin linker 1	protein coding gene	J:73065		Mouse Genome Informatics Scientific Curators (2001) Gene Ontology Annotation by the MGI Curatorial Staff.
cellular_component	GO:0097539	ciliary transition fiber		ISO	UniProtKB:Q96ST8	MGI:1919390	Cep89	centrosomal protein 89	protein coding gene	J:73065		Mouse Genome Informatics Scientific Curators (2001) Gene Ontology Annotation by the MGI Curatorial Staff.
cellular_component	GO:0097539	ciliary transition fiber		ISO	UniProtKB:Q9UPV0	MGI:2384878	Cep164	centrosomal protein 164	protein coding gene	J:73065		Mouse Genome Informatics Scientific Curators (2001) Gene Ontology Annotation by the MGI Curatorial Staff.
cellular_component	GO:0097539	ciliary transition fiber		ISO	UniProtKB:Q9Y592	MGI:1924298	Cep83	centrosomal protein 83	protein coding gene	J:73065		Mouse Genome Informatics Scientific Curators (2001) Gene Ontology Annotation by the MGI Curatorial Staff.
cellular_component	GO:0035869	ciliary transition zone		IDA		MGI:107440	Cep131	centrosomal protein 131	protein coding gene	J:223125	24415959	Hall EA, et al. (2013) Acute versus chronic loss of mammalian Azi1/Cep131 results in distinct ciliary phenotypes. PLoS Genet 9(12):e1003928
cellular_component	GO:0035869	ciliary transition zone		IDA		MGI:1097706	Cetn3	centrin 3	protein coding gene	J:179756	22031837	Muhlhans J, et al. (2011) The centrosomal protein pericentrin identified at the basal body complex of the connecting cilium in mouse photoreceptors. PLoS One 6(10):e26496
cellular_component	GO:0035869	ciliary transition zone		IDA		MGI:1351471	B9d1	B9 protein domain 1	protein coding gene	J:178978	22179047	Chih B, et al. (2011) A ciliopathy complex at the transition zone protects the cilia as a privileged membrane domain. Nat Cell Biol 14(1):61-72
cellular_component	GO:0035869	ciliary transition zone		IDA		MGI:1858233	Nphp1	nephronophthisis 1 (juvenile) homolog (human)	protein coding gene	J:173396	21565611	Sang L, et al. (2011) Mapping the NPHP-JBTS-MKS protein network reveals ciliopathy disease genes and pathways. Cell 145(4):513-28
cellular_component	GO:0035869	ciliary transition zone		IDA		MGI:1858233	Nphp1	nephronophthisis 1 (juvenile) homolog (human)	protein coding gene	J:205269	24302887	Cui C, et al. (2013) Wdpcp, a PCP protein required for ciliogenesis, regulates directional cell migration and cell polarity by direct modulation of the actin cytoskeleton. PLoS Biol 11(11):e1001720
cellular_component	GO:0035869	ciliary transition zone		IDA		MGI:1858233	Nphp1	nephronophthisis 1 (juvenile) homolog (human)	protein coding gene	J:212148	20169535	Shiba D, et al. (2010) Inv acts as a molecular anchor for Nphp3 and Nek8 in the proximal segment of primary cilia. Cytoskeleton (Hoboken) 67(2):112-9
cellular_component	GO:0035869	ciliary transition zone		IDA		MGI:1918698	Tmem80	transmembrane protein 80	protein coding gene	J:231293	26982032	Li C, et al. (2016) MKS5 and CEP290 Dependent Assembly Pathway of the Ciliary Transition Zone. PLoS Biol 14(3):e1002416
cellular_component	GO:0035869	ciliary transition zone		IDA		MGI:1920563	Rpgrip1l	Rpgrip1-like	protein coding gene	J:190739	22927466	Mahuzier A, et al. (2012) Dishevelled stabilization by the ciliopathy protein Rpgrip1l is essential for planar cell polarity. J Cell Biol 198(5):927-40
cellular_component	GO:0035869	ciliary transition zone		IDA		MGI:1920942	2410089E03Rik	RIKEN cDNA 2410089E03 gene	protein coding gene	J:223340	25877302	Damerla RR, et al. (2015) Novel Jbts17 mutant mouse model of Joubert syndrome with cilia transition zone defects and cerebellar and other ciliopathy related anomalies. Hum Mol Genet 24(14):3994-4005
cellular_component	GO:0035869	ciliary transition zone		IDA		MGI:1924487	Cc2d2a	coiled-coil and C2 domain containing 2A	protein coding gene	J:178978	22179047	Chih B, et al. (2011) A ciliopathy complex at the transition zone protects the cilia as a privileged membrane domain. Nat Cell Biol 14(1):61-72
cellular_component	GO:0035869	ciliary transition zone		IDA		MGI:1924487	Cc2d2a	coiled-coil and C2 domain containing 2A	protein coding gene	J:226310	24947469	Veleri S, et al. (2014) Ciliopathy-associated gene Cc2d2a promotes assembly of subdistal appendages on the mother centriole during cilia biogenesis. Nat Commun 5:4207
cellular_component	GO:0035869	ciliary transition zone		IDA		MGI:1929699	Arl3	ADP-ribosylation factor-like 3	protein coding gene	J:247391	26455799	Lokaj M, et al. (2015) The Interaction of CCDC104/BARTL1 with Arl3 and Implications for Ciliary Function. Structure 23(11):2122-32
cellular_component	GO:0035869	ciliary transition zone		IDA		MGI:2138365	Tmem237	transmembrane protein 237	protein coding gene	J:182461	22152675	Huang L, et al. (2011) TMEM237 is mutated in individuals with a Joubert syndrome related disorder and expands the role of the TMEM family at the ciliary transition zone. Am J Hum Genet 89(6):713-30
cellular_component	GO:0035869	ciliary transition zone		IDA		MGI:2144205	Tmem17	transmembrane protein 17	protein coding gene	J:178978	22179047	Chih B, et al. (2011) A ciliopathy complex at the transition zone protects the cilia as a privileged membrane domain. Nat Cell Biol 14(1):61-72
cellular_component	GO:0035869	ciliary transition zone		IDA		MGI:2155779	Ttbk2	tau tubulin kinase 2	protein coding gene	J:197579	23141541	Goetz SC, et al. (2012) The spinocerebellar ataxia-associated gene Tau tubulin kinase 2 controls the initiation of ciliogenesis. Cell 151(4):847-58
cellular_component	GO:0035869	ciliary transition zone		IDA		MGI:2384210	Nphp4	nephronophthisis 4 (juvenile) homolog (human)	protein coding gene	J:212148	20169535	Shiba D, et al. (2010) Inv acts as a molecular anchor for Nphp3 and Nek8 in the proximal segment of primary cilia. Cytoskeleton (Hoboken) 67(2):112-9
cellular_component	GO:0035869	ciliary transition zone		IDA		MGI:2384917	Cep290	centrosomal protein 290	protein coding gene	J:184545	22446187	Rachel RA, et al. (2012) Combining Cep290 and Mkks ciliopathy alleles in mice rescues sensory defects and restores ciliogenesis. J Clin Invest 122(4):1233-45
cellular_component	GO:0035869	ciliary transition zone		IDA		MGI:2685024	Tmem231	transmembrane protein 231	protein coding gene	J:178978	22179047	Chih B, et al. (2011) A ciliopathy complex at the transition zone protects the cilia as a privileged membrane domain. Nat Cell Biol 14(1):61-72
cellular_component	GO:0035869	ciliary transition zone		IDA		MGI:3584243	Mks1	Meckel syndrome, type 1	protein coding gene	J:205269	24302887	Cui C, et al. (2013) Wdpcp, a PCP protein required for ciliogenesis, regulates directional cell migration and cell polarity by direct modulation of the actin cytoskeleton. PLoS Biol 11(11):e1001720
cellular_component	GO:0035869	ciliary transition zone		IDA		MGI:97298	Sept2	septin 2	protein coding gene	J:205269	24302887	Cui C, et al. (2013) Wdpcp, a PCP protein required for ciliogenesis, regulates directional cell migration and cell polarity by direct modulation of the actin cytoskeleton. PLoS Biol 11(11):e1001720
cellular_component	GO:0035869	ciliary transition zone		IMP		MGI:1920020	Tmem216	transmembrane protein 216	protein coding gene	J:176174	21725307	Garcia-Gonzalo FR, et al. (2011) A transition zone complex regulates mammalian ciliogenesis and ciliary membrane composition. Nat Genet 43(8):776-84
cellular_component	GO:0035869	ciliary transition zone		IMP		MGI:3584243	Mks1	Meckel syndrome, type 1	protein coding gene	J:176174	21725307	Garcia-Gonzalo FR, et al. (2011) A transition zone complex regulates mammalian ciliogenesis and ciliary membrane composition. Nat Genet 43(8):776-84
cellular_component	GO:0035869	ciliary transition zone		IMP		MGI:3603820	Tctn1	tectonic family member 1	protein coding gene	J:176174	21725307	Garcia-Gonzalo FR, et al. (2011) A transition zone complex regulates mammalian ciliogenesis and ciliary membrane composition. Nat Genet 43(8):776-84
cellular_component	GO:0035869	ciliary transition zone		ISO	RGD:1304995	MGI:1344404	Nek4	NIMA (never in mitosis gene a)-related expressed kinase 4	protein coding gene	J:155856		Mouse Genome Informatics Scientific Curators (2010) Rat to Mouse ISO GO annotation transfer.
cellular_component	GO:0035869	ciliary transition zone		ISO	RGD:1310807	MGI:1932134	Rpgrip1	retinitis pigmentosa GTPase regulator interacting protein 1	protein coding gene	J:155856		Mouse Genome Informatics Scientific Curators (2010) Rat to Mouse ISO GO annotation transfer.
cellular_component	GO:0035869	ciliary transition zone		ISO	RGD:1311099	MGI:1920563	Rpgrip1l	Rpgrip1-like	protein coding gene	J:155856		Mouse Genome Informatics Scientific Curators (2010) Rat to Mouse ISO GO annotation transfer.
cellular_component	GO:0035869	ciliary transition zone		ISO	UniProtKB:A6NIH7	MGI:2147162	Unc119b	unc-119 lipid binding chaperone B	protein coding gene	J:164563		Mouse Genome Informatics Scientific Curators (2010) Human to Mouse ISO GO annotation transfer.
cellular_component	GO:0035869	ciliary transition zone		ISO	UniProtKB:O15078	MGI:2384917	Cep290	centrosomal protein 290	protein coding gene	J:164563		Mouse Genome Informatics Scientific Curators (2010) Human to Mouse ISO GO annotation transfer.
cellular_component	GO:0035869	ciliary transition zone		ISO	UniProtKB:Q15154	MGI:1277958	Pcm1	pericentriolar material 1	protein coding gene	J:164563		Mouse Genome Informatics Scientific Curators (2010) Human to Mouse ISO GO annotation transfer.
cellular_component	GO:0035869	ciliary transition zone		ISO	UniProtKB:Q3SYG4	MGI:2442833	Bbs9	Bardet-Biedl syndrome 9 (human)	protein coding gene	J:164563		Mouse Genome Informatics Scientific Curators (2010) Human to Mouse ISO GO annotation transfer.
cellular_component	GO:0035869	ciliary transition zone		ISO	UniProtKB:Q5HYA8	MGI:1923928	Tmem67	transmembrane protein 67	protein coding gene	J:164563		Mouse Genome Informatics Scientific Curators (2010) Human to Mouse ISO GO annotation transfer.
cellular_component	GO:0035869	ciliary transition zone		ISO	UniProtKB:Q68CZ1	MGI:1920563	Rpgrip1l	Rpgrip1-like	protein coding gene	J:164563		Mouse Genome Informatics Scientific Curators (2010) Human to Mouse ISO GO annotation transfer.
cellular_component	GO:0035869	ciliary transition zone		ISO	UniProtKB:Q6IQ19	MGI:1920670	Ccsap	centriole, cilia and spindle associated protein	protein coding gene	J:164563		Mouse Genome Informatics Scientific Curators (2010) Human to Mouse ISO GO annotation transfer.
cellular_component	GO:0035869	ciliary transition zone		ISO	UniProtKB:Q6IQ55	MGI:2155779	Ttbk2	tau tubulin kinase 2	protein coding gene	J:164563		Mouse Genome Informatics Scientific Curators (2010) Human to Mouse ISO GO annotation transfer.
cellular_component	GO:0035869	ciliary transition zone		ISO	UniProtKB:Q6UX40	MGI:1914160	Tmem107	transmembrane protein 107	protein coding gene	J:164563		Mouse Genome Informatics Scientific Curators (2010) Human to Mouse ISO GO annotation transfer.
cellular_component	GO:0035869	ciliary transition zone		ISO	UniProtKB:Q8TCX1	MGI:1913996	Dync2li1	dynein cytoplasmic 2 light intermediate chain 1	protein coding gene	J:164563		Mouse Genome Informatics Scientific Curators (2010) Human to Mouse ISO GO annotation transfer.
cellular_component	GO:0035869	ciliary transition zone		ISO	UniProtKB:Q8TDR0	MGI:1921269	Traf3ip1	TRAF3 interacting protein 1	protein coding gene	J:164563		Mouse Genome Informatics Scientific Curators (2010) Human to Mouse ISO GO annotation transfer.
cellular_component	GO:0035869	ciliary transition zone		ISO	UniProtKB:Q96G28	MGI:1913994	Cfap36	cilia and flagella associated protein 36	protein coding gene	J:164563		Mouse Genome Informatics Scientific Curators (2010) Human to Mouse ISO GO annotation transfer.
cellular_component	GO:0035869	ciliary transition zone		ISO	UniProtKB:Q96GV9	MGI:1277184	D1Ertd622e	DNA segment, Chr 1, ERATO Doi 622, expressed	protein coding gene	J:164563		Mouse Genome Informatics Scientific Curators (2010) Human to Mouse ISO GO annotation transfer.
cellular_component	GO:0035869	ciliary transition zone		ISO	UniProtKB:Q96Q45	MGI:2138365	Tmem237	transmembrane protein 237	protein coding gene	J:164563		Mouse Genome Informatics Scientific Curators (2010) Human to Mouse ISO GO annotation transfer.
cellular_component	GO:0035869	ciliary transition zone		ISO	UniProtKB:Q96RK4	MGI:2143311	Bbs4	Bardet-Biedl syndrome 4 (human)	protein coding gene	J:164563		Mouse Genome Informatics Scientific Curators (2010) Human to Mouse ISO GO annotation transfer.
cellular_component	GO:0035869	ciliary transition zone		ISO	UniProtKB:Q9BPU9	MGI:2387643	B9d2	B9 protein domain 2	protein coding gene	J:164563		Mouse Genome Informatics Scientific Curators (2010) Human to Mouse ISO GO annotation transfer.
cellular_component	GO:0035869	ciliary transition zone		ISO	UniProtKB:Q9UPN4	MGI:107440	Cep131	centrosomal protein 131	protein coding gene	J:164563		Mouse Genome Informatics Scientific Curators (2010) Human to Mouse ISO GO annotation transfer.
cellular_component	GO:0005929	cilium	colocalizes_with	ISO	RGD:1310227	MGI:2652818	Dcdc2a	doublecortin domain containing 2a	protein coding gene	J:155856		Mouse Genome Informatics Scientific Curators (2010) Rat to Mouse ISO GO annotation transfer.
cellular_component	GO:0005929	cilium	colocalizes_with	ISO	RGD:1586167	MGI:1923928	Tmem67	transmembrane protein 67	protein coding gene	J:155856		Mouse Genome Informatics Scientific Curators (2010) Rat to Mouse ISO GO annotation transfer.
cellular_component	GO:0005929	cilium	colocalizes_with	ISO	UniProtKB:P61006	MGI:96960	Rab8a	RAB8A, member RAS oncogene family	protein coding gene	J:164563		Mouse Genome Informatics Scientific Curators (2010) Human to Mouse ISO GO annotation transfer.
cellular_component	GO:0005929	cilium	colocalizes_with	ISO	UniProtKB:Q9Y5K8	MGI:1921084	Atp6v1d	ATPase, H+ transporting, lysosomal V1 subunit D	protein coding gene	J:164563		Mouse Genome Informatics Scientific Curators (2010) Human to Mouse ISO GO annotation transfer.
cellular_component	GO:0005929	cilium	NOT	IDA		MGI:2443111	Abcc4	ATP-binding cassette, sub-family C (CFTR/MRP), member 4	protein coding gene	J:217714	25173977	Jin D, et al. (2014) Prostaglandin signalling regulates ciliogenesis by modulating intraflagellar transport. Nat Cell Biol 16(9):841-51
cellular_component	GO:0005929	cilium		IBA	PANTHER:PTN000062770	MGI:1859553	Lrrc6	leucine rich repeat containing 6 (testis)	protein coding gene	J:161428		Gaudet P, et al. (2010) Annotation inferences using phylogenetic trees.
cellular_component	GO:0005929	cilium		IBA	PANTHER:PTN000421275	MGI:1861600	Tulp2	tubby-like protein 2	protein coding gene	J:161428		Gaudet P, et al. (2010) Annotation inferences using phylogenetic trees.
cellular_component	GO:0005929	cilium		IBA	PANTHER:PTN000421275	MGI:1916092	Tulp4	tubby like protein 4	protein coding gene	J:161428		Gaudet P, et al. (2010) Annotation inferences using phylogenetic trees.
cellular_component	GO:0005929	cilium		IBA	PANTHER:PTN000421275	MGI:2651573	Tub	tubby bipartite transcription factor	protein coding gene	J:161428		Gaudet P, et al. (2010) Annotation inferences using phylogenetic trees.
cellular_component	GO:0005929	cilium		IBA	PANTHER:PTN000468090	MGI:1919671	Ttc30b	tetratricopeptide repeat domain 30B	protein coding gene	J:161428		Gaudet P, et al. (2010) Annotation inferences using phylogenetic trees.
cellular_component	GO:0005929	cilium		IBA	PANTHER:PTN000468090	MGI:3700200	Ttc30a2	tetratricopeptide repeat domain 30A2	protein coding gene	J:161428		Gaudet P, et al. (2010) Annotation inferences using phylogenetic trees.
cellular_component	GO:0005929	cilium		IBA	PANTHER:PTN000489125	MGI:5313142	Gm20695	predicted gene 20695	protein coding gene	J:161428		Gaudet P, et al. (2010) Annotation inferences using phylogenetic trees.
cellular_component	GO:0005929	cilium		IBA	PANTHER:PTN000645840	MGI:1914199	Trim59	tripartite motif-containing 59	protein coding gene	J:161428		Gaudet P, et al. (2010) Annotation inferences using phylogenetic trees.
cellular_component	GO:0005929	cilium		IBA	PANTHER:PTN000840076	MGI:107744	Dnah6	dynein, axonemal, heavy chain 6	protein coding gene	J:161428		Gaudet P, et al. (2010) Annotation inferences using phylogenetic trees.
cellular_component	GO:0005929	cilium		IBA	PANTHER:PTN000840076	MGI:2444525	Dnah14	dynein, axonemal, heavy chain 14	protein coding gene	J:161428		Gaudet P, et al. (2010) Annotation inferences using phylogenetic trees.
cellular_component	GO:0005929	cilium		IBA	PANTHER:PTN000999503	MGI:1920232	Tmem138	transmembrane protein 138	protein coding gene	J:161428		Gaudet P, et al. (2010) Annotation inferences using phylogenetic trees.
cellular_component	GO:0005929	cilium		IC	GO:0060271	MGI:87971	Ahi1	Abelson helper integration site 1	protein coding gene	J:180533	21959375	Simms RJ, et al. (2011) Modelling a ciliopathy: Ahi1 knockdown in model systems reveals an essential role in brain, retinal, and renal development. Cell Mol Life Sci
cellular_component	GO:0005929	cilium		IDA		MGI:101834	Tubg1	tubulin, gamma 1	protein coding gene	J:178978	22179047	Chih B, et al. (2011) A ciliopathy complex at the transition zone protects the cilia as a privileged membrane domain. Nat Cell Biol 14(1):61-72
cellular_component	GO:0005929	cilium		IDA		MGI:101950	Calcr	calcitonin receptor	protein coding gene	J:83111	12704735	Adeoya-Osiguwa SA, et al. (2003) Calcitonin acts as a first messenger to regulate adenylyl cyclase/cAMP and mammalian sperm function. Mol Reprod Dev 65(2):228-36
cellular_component	GO:0005929	cilium		IDA		MGI:102709	Cav1	caveolin 1, caveolae protein	protein coding gene	J:73676	11784086	Travis AJ, et al. (2001) Expression and localization of caveolin-1, and the presence of membrane rafts, in mouse and Guinea pig spermatozoa. Dev Biol 240(2):599-610
cellular_component	GO:0005929	cilium		IDA		MGI:102794	Akap4	A kinase (PRKA) anchor protein 4	protein coding gene	J:176695	21715716	Sironen A, et al. (2011) Loss of SPEF2 Function in Mice Results in Spermatogenesis Defects and Primary Ciliary Dyskinesia. Biol Reprod 85(4):690-701
cellular_component	GO:0005929	cilium		IDA		MGI:103223	Vhl	von Hippel-Lindau tumor suppressor	protein coding gene	J:126834	17825299	Lolkema MP, et al. (2007) The von Hippel-Lindau tumour suppressor interacts with microtubules through kinesin-2. FEBS Lett 581(24):4571-6
cellular_component	GO:0005929	cilium		IDA		MGI:105066	Rab10	RAB10, member RAS oncogene family	protein coding gene	J:190284	20576682	Babbey CM, et al. (2010) Rab10 associates with primary cilia and the exocyst complex in renal epithelial cells. Am J Physiol Renal Physiol 299(3):F495-506
cellular_component	GO:0005929	cilium		IDA		MGI:105368	Atp2b2	ATPase, Ca++ transporting, plasma membrane 2	protein coding gene	J:56737	10441500	Takahashi K, et al. (1999) A point mutation in a plasma membrane Ca(2+)-ATPase gene causes deafness in Wriggle Mouse Sagami. Biochem Biophys Res Commun 261(3):773-8
cellular_component	GO:0005929	cilium		IDA		MGI:105373	Ptch1	patched 1	protein coding gene	J:151923	19684112	Chen MH, et al. (2009) Cilium-independent regulation of Gli protein function by Sufu in Hedgehog signaling is evolutionarily conserved. Genes Dev 23(16):1910-28
cellular_component	GO:0005929	cilium		IDA		MGI:105373	Ptch1	patched 1	protein coding gene	J:153142	19654211	Clement CA, et al. (2009) The primary cilium coordinates early cardiogenesis and hedgehog signaling in cardiomyocyte differentiation. J Cell Sci 122(Pt 17):3070-82
cellular_component	GO:0005929	cilium		IDA		MGI:107428	Cfap20	cilia and flagella associated protein 20	protein coding gene	J:182289	22326026	Ishikawa H, et al. (2012) Proteomic analysis of mammalian primary cilia. Curr Biol 22(5):414-9
cellular_component	GO:0005929	cilium		IDA		MGI:107450	Dld	dihydrolipoamide dehydrogenase	protein coding gene	J:100834	15888450	Mitra K, et al. (2005) Novelty of the pyruvate metabolic enzyme dihydrolipoamide dehydrogenase in spermatozoa: correlation of its localization, tyrosine phosphorylation, and activity during sperm capacitation. J Biol Chem 280(27):25743-53
cellular_component	GO:0005929	cilium		IDA		MGI:107688	Kif3b	kinesin family member 3B	protein coding gene	J:154656	19253336	Follit JA, et al. (2009) Characterization of mouse IFT complex B. Cell Motil Cytoskeleton 66(8):457-68
cellular_component	GO:0005929	cilium		IDA		MGI:107688	Kif3b	kinesin family member 3B	protein coding gene	J:233668	25243405	Broekhuis JR, et al. (2014) Regulation of cilium length and intraflagellar transport by the RCK-kinases ICK and MOK in renal epithelial cells. PLoS One 9(9):e108470
cellular_component	GO:0005929	cilium		IDA		MGI:107689	Kif3a	kinesin family member 3A	protein coding gene	J:126834	17825299	Lolkema MP, et al. (2007) The von Hippel-Lindau tumour suppressor interacts with microtubules through kinesin-2. FEBS Lett 581(24):4571-6
cellular_component	GO:0005929	cilium		IDA		MGI:107689	Kif3a	kinesin family member 3A	protein coding gene	J:173554	21670265	Choi YH, et al. (2011) Polycystin-2 and phosphodiesterase 4C are components of a ciliary A-kinase anchoring protein complex that is disrupted in cystic kidney diseases. Proc Natl Acad Sci U S A 108(26):10679-84
cellular_component	GO:0005929	cilium		IDA		MGI:107848	Tubb4a	tubulin, beta 4A class IVA	protein coding gene	J:195630	23284756	Krolewski RC, et al. (2012) Ascl1 (Mash1) knockout perturbs differentiation of nonneuronal cells in olfactory epithelium. PLoS One 7(12):e51737
cellular_component	GO:0005929	cilium		IDA		MGI:107848	Tubb4a	tubulin, beta 4A class IVA	protein coding gene	J:73657	11724907	Miller LA, et al. (2001) Immunolocalization of sonic hedgehog (Shh) in developing mouse lung. J Histochem Cytochem 49(12):1593-604
cellular_component	GO:0005929	cilium		IDA		MGI:107848	Tubb4a	tubulin, beta 4A class IVA	protein coding gene	J:87186	14625387	Huang T, et al. (2003) Foxj1 is required for apical localization of ezrin in airway epithelial cells. J Cell Sci 116(Pt 24):4935-45
cellular_component	GO:0005929	cilium		IDA		MGI:108075	Smo	smoothened, frizzled class receptor	protein coding gene	J:102118	16136078	Corbit KC, et al. (2005) Vertebrate Smoothened functions at the primary cilium. Nature 437(7061):1018-21
cellular_component	GO:0005929	cilium		IDA		MGI:108075	Smo	smoothened, frizzled class receptor	protein coding gene	J:103514	16229832	May SR, et al. (2005) Loss of the retrograde motor for IFT disrupts localization of Smo to cilia and prevents the expression of both activator and repressor functions of Gli. Dev Biol 287(2):378-89
cellular_component	GO:0005929	cilium		IDA		MGI:108075	Smo	smoothened, frizzled class receptor	protein coding gene	J:138139	18488998	Ocbina PJ, et al. (2008) Intraflagellar transport, cilia, and mammalian Hedgehog signaling: analysis in mouse embryonic fibroblasts. Dev Dyn 237(8):2030-8
cellular_component	GO:0005929	cilium		IDA		MGI:108075	Smo	smoothened, frizzled class receptor	protein coding gene	J:151923	19684112	Chen MH, et al. (2009) Cilium-independent regulation of Gli protein function by Sufu in Hedgehog signaling is evolutionarily conserved. Genes Dev 23(16):1910-28
cellular_component	GO:0005929	cilium		IDA		MGI:108075	Smo	smoothened, frizzled class receptor	protein coding gene	J:153142	19654211	Clement CA, et al. (2009) The primary cilium coordinates early cardiogenesis and hedgehog signaling in cardiomyocyte differentiation. J Cell Sci 122(Pt 17):3070-82
cellular_component	GO:0005929	cilium		IDA		MGI:108075	Smo	smoothened, frizzled class receptor	protein coding gene	J:168317	21209331	Qin J, et al. (2011) Intraflagellar transport protein 122 antagonizes Sonic Hedgehog signaling and controls ciliary localization of pathway components. Proc Natl Acad Sci U S A 108(4):1456-61
cellular_component	GO:0005929	cilium		IDA		MGI:108075	Smo	smoothened, frizzled class receptor	protein coding gene	J:185270	22689656	Liem KF Jr, et al. (2012) The IFT-A complex regulates Shh signaling through cilia structure and membrane protein trafficking. J Cell Biol 197(6):789-800
cellular_component	GO:0005929	cilium		IDA		MGI:108075	Smo	smoothened, frizzled class receptor	protein coding gene	J:218232	25644602	Chong YC, et al. (2015) Bifurcating action of Smoothened in Hedgehog signaling is mediated by Dlg5. Genes Dev 29(3):262-76
cellular_component	GO:0005929	cilium		IDA		MGI:108413	Pde1c	phosphodiesterase 1C	protein coding gene	J:150514	19305400	Cygnar KD, et al. (2009) Phosphodiesterase 1C is dispensable for rapid response termination of olfactory sensory neurons. Nat Neurosci 12(4):454-62
cellular_component	GO:0005929	cilium		IDA		MGI:1095406	Tuba3a	tubulin, alpha 3A	protein coding gene	J:135108	18239929	Manning JA, et al. (2008) Nedd1 expression as a marker of dynamic centrosomal localization during mouse embryonic development. Histochem Cell Biol 129(6):751-64
cellular_component	GO:0005929	cilium		IDA		MGI:1098229	Kif17	kinesin family member 17	protein coding gene	J:233668	25243405	Broekhuis JR, et al. (2014) Regulation of cilium length and intraflagellar transport by the RCK-kinases ICK and MOK in renal epithelial cells. PLoS One 9(9):e108470
cellular_component	GO:0005929	cilium		IDA		MGI:1098239	Kif7	kinesin family member 7	protein coding gene	J:151965	19666503	Liem KF Jr, et al. (2009) Mouse Kif7/Costal2 is a cilia-associated protein that regulates Sonic hedgehog signaling. Proc Natl Acad Sci U S A 106(32):13377-82
cellular_component	GO:0005929	cilium		IDA		MGI:1098597	Ift81	intraflagellar transport 81	protein coding gene	J:154656	19253336	Follit JA, et al. (2009) Characterization of mouse IFT complex B. Cell Motil Cytoskeleton 66(8):457-68
cellular_component	GO:0005929	cilium		IDA		MGI:1098824	Odf2	outer dense fiber of sperm tails 2	protein coding gene	J:111771	16687649	Krisfalusi M, et al. (2006) Multiple glycolytic enzymes are tightly bound to the fibrous sheath of mouse spermatozoa. Biol Reprod 75(2):270-8
cellular_component	GO:0005929	cilium		IDA		MGI:1098824	Odf2	outer dense fiber of sperm tails 2	protein coding gene	J:117563	16920728	Lessard C, et al. (2007) Mutagenesis-generated mouse models of human infertility with abnormal sperm. Hum Reprod 22(1):159-66
cellular_component	GO:0005929	cilium		IDA		MGI:1099818	Pkd2	polycystic kidney disease 2	protein coding gene	J:103305	16316413	Karcher C, et al. (2005) Lack of a laterality phenotype in Pkd1 knock-out embryos correlates with absence of polycystin-1 in nodal cilia. Differentiation 73(8):425-32
cellular_component	GO:0005929	cilium		IDA		MGI:1099818	Pkd2	polycystic kidney disease 2	protein coding gene	J:138625	18552856	Li X, et al. (2008) A tumor necrosis factor-alpha-mediated pathway promoting autosomal dominant polycystic kidney disease. Nat Med 14(8):863-8
cellular_component	GO:0005929	cilium		IDA		MGI:1099818	Pkd2	polycystic kidney disease 2	protein coding gene	J:182484	19265036	AbouAlaiwi WA, et al. (2009) Ciliary polycystin-2 is a mechanosensitive calcium channel involved in nitric oxide signaling cascades. Circ Res 104(7):860-9
cellular_component	GO:0005929	cilium		IDA		MGI:1099818	Pkd2	polycystic kidney disease 2	protein coding gene	J:188763	21685914	Fedeles SV, et al. (2011) A genetic interaction network of five genes for human polycystic kidney and liver diseases defines polycystin-1 as the central determinant of cyst formation. Nat Genet 43(7):639-47
cellular_component	GO:0005929	cilium		IDA		MGI:1099818	Pkd2	polycystic kidney disease 2	protein coding gene	J:81443	12514735	Nauli SM, et al. (2003) Polycystins 1 and 2 mediate mechanosensation in the primary cilium of kidney cells. Nat Genet 33(2):129-37
cellular_component	GO:0005929	cilium		IDA		MGI:1099818	Pkd2	polycystic kidney disease 2	protein coding gene	J:82514	12640140	Luo Y, et al. (2003) Native polycystin 2 functions as a plasma membrane Ca2+-permeable cation channel in renal epithelia. Mol Cell Biol 23(7):2600-7
cellular_component	GO:0005929	cilium		IDA		MGI:1100886	Prom1	prominin 1	protein coding gene	J:168820	17109118	Florek M, et al. (2007) Prominin-2 is a cholesterol-binding protein associated with apical and basolateral plasmalemmal protrusions in polarized epithelial cells and released into urine. Cell Tissue Res 328(1):31-47
cellular_component	GO:0005929	cilium		IDA		MGI:1196627	Htr6	5-hydroxytryptamine (serotonin) receptor 6	protein coding gene	J:178978	22179047	Chih B, et al. (2011) A ciliopathy complex at the transition zone protects the cilia as a privileged membrane domain. Nat Cell Biol 14(1):61-72
cellular_component	GO:0005929	cilium		IDA		MGI:1329045	Tulp3	tubby-like protein 3	protein coding gene	J:147574	19286674	Norman RX, et al. (2009) Tubby-like protein 3 (TULP3) regulates patterning in the mouse embryo through inhibition of Hedgehog signaling. Hum Mol Genet 18(10):1740-54
cellular_component	GO:0005929	cilium		IDA		MGI:1329045	Tulp3	tubby-like protein 3	protein coding gene	J:168317	21209331	Qin J, et al. (2011) Intraflagellar transport protein 122 antagonizes Sonic Hedgehog signaling and controls ciliary localization of pathway components. Proc Natl Acad Sci U S A 108(4):1456-61
cellular_component	GO:0005929	cilium		IDA		MGI:1333778	Spa17	sperm autoantigenic protein 17	protein coding gene	J:218813	17971504	McClintock TS, et al. (2008) Tissue expression patterns identify mouse cilia genes. Physiol Genomics 32(2):198-206
cellular_component	GO:0005929	cilium		IDA		MGI:1336881	Mok	MOK protein kinase	protein coding gene	J:233668	25243405	Broekhuis JR, et al. (2014) Regulation of cilium length and intraflagellar transport by the RCK-kinases ICK and MOK in renal epithelial cells. PLoS One 9(9):e108470
cellular_component	GO:0005929	cilium		IDA		MGI:1341105	Rp1	retinitis pigmentosa 1 (human)	protein coding gene	J:73803	11773008	Liu Q, et al. (2002) Identification and subcellular localization of the RP1 protein in human and mouse photoreceptors. Invest Ophthalmol Vis Sci 43(1):22-32
cellular_component	GO:0005929	cilium		IDA		MGI:1341105	Rp1	retinitis pigmentosa 1 (human)	protein coding gene	J:82755	12651948	Zhao Y, et al. (2003) The retinitis pigmentosa GTPase regulator (RPGR)- interacting protein: subserving RPGR function and participating in disk morphogenesis. Proc Natl Acad Sci U S A 100(7):3965-70
cellular_component	GO:0005929	cilium		IDA		MGI:1344037	Rpgr	retinitis pigmentosa GTPase regulator	protein coding gene	J:171542	21212183	Zou J, et al. (2011) Whirlin Replacement Restores the Formation of the USH2 Protein Complex in Whirlin Knockout Photoreceptors. Invest Ophthalmol Vis Sci 52(5):2343-51
cellular_component	GO:0005929	cilium		IDA		MGI:1344037	Rpgr	retinitis pigmentosa GTPase regulator	protein coding gene	J:68848	11104772	Hong DH, et al. (2001) Retinitis pigmentosa GTPase regulator (RPGRr)-interacting protein is stably associated with the photoreceptor ciliary axoneme and anchors RPGR to the connecting cilium. J Biol Chem 276(15):12091-9
cellular_component	GO:0005929	cilium		IDA		MGI:1344037	Rpgr	retinitis pigmentosa GTPase regulator	protein coding gene	J:82755	12651948	Zhao Y, et al. (2003) The retinitis pigmentosa GTPase regulator (RPGR)- interacting protein: subserving RPGR function and participating in disk morphogenesis. Proc Natl Acad Sci U S A 100(7):3965-70
cellular_component	GO:0005929	cilium		IDA		MGI:1345643	Sufu	SUFU negative regulator of hedgehog signaling	protein coding gene	J:115756	16254602	Haycraft CJ, et al. (2005) Gli2 and Gli3 localize to cilia and require the intraflagellar transport protein polaris for processing and function. PLoS Genet 1(4):e53
cellular_component	GO:0005929	cilium		IDA		MGI:1345643	Sufu	SUFU negative regulator of hedgehog signaling	protein coding gene	J:151923	19684112	Chen MH, et al. (2009) Cilium-independent regulation of Gli protein function by Sufu in Hedgehog signaling is evolutionarily conserved. Genes Dev 23(16):1910-28
cellular_component	GO:0005929	cilium		IDA		MGI:1345643	Sufu	SUFU negative regulator of hedgehog signaling	protein coding gene	J:151923	19684112	Chen MH, et al. (2009) Cilium-independent regulation of Gli protein function by Sufu in Hedgehog signaling is evolutionarily conserved. Genes Dev 23(16):1910-28
cellular_component	GO:0005929	cilium		IDA		MGI:1345643	Sufu	SUFU negative regulator of hedgehog signaling	protein coding gene	J:168317	21209331	Qin J, et al. (2011) Intraflagellar transport protein 122 antagonizes Sonic Hedgehog signaling and controls ciliary localization of pathway components. Proc Natl Acad Sci U S A 108(4):1456-61
cellular_component	GO:0005929	cilium		IDA		MGI:1347085	Cetn2	centrin 2	protein coding gene	J:158019	20081859	Louie CM, et al. (2010) AHI1 is required for photoreceptor outer segment development and is a modifier for retinal degeneration in nephronophthisis. Nat Genet 42(2):175-80
cellular_component	GO:0005929	cilium		IDA		MGI:1350328	Ofd1	OFD1, centriole and centriolar satellite protein	protein coding gene	J:161171	20230748	Singla V, et al. (2010) Ofd1, a human disease gene, regulates the length and distal structure of centrioles. Dev Cell 18(3):410-24
cellular_component	GO:0005929	cilium		IDA		MGI:1890596	Evc	EvC ciliary complex subunit 1	protein coding gene	J:177234	21356043	Blair HJ, et al. (2011) Evc2 is a positive modulator of Hedgehog signalling that interacts with Evc at the cilia membrane and is also found in the nucleus. BMC Biol 9:14
cellular_component	GO:0005929	cilium		IDA		MGI:1890646	Nek8	NIMA (never in mitosis gene a)-related expressed kinase 8	protein coding gene	J:175359	16267153	Mahjoub MR, et al. (2005) NIMA-related kinases defective in murine models of polycystic kidney diseases localize to primary cilia and centrosomes. J Am Soc Nephrol 16(12):3485-9
cellular_component	GO:0005929	cilium		IDA		MGI:1891414	Cep41	centrosomal protein 41	protein coding gene	J:181179	22246503	Lee JE, et al. (2012) CEP41 is mutated in Joubert syndrome and is required for tubulin glutamylation at the cilium. Nat Genet 44(2):193-9
cellular_component	GO:0005929	cilium		IDA		MGI:1891414	Cep41	centrosomal protein 41	protein coding gene	J:182289	22326026	Ishikawa H, et al. (2012) Proteomic analysis of mammalian primary cilia. Curr Biol 22(5):414-9
cellular_component	GO:0005929	cilium		IDA		MGI:1914292	Ift27	intraflagellar transport 27	protein coding gene	J:154656	19253336	Follit JA, et al. (2009) Characterization of mouse IFT complex B. Cell Motil Cytoskeleton 66(8):457-68
cellular_component	GO:0005929	cilium		IDA		MGI:1914536	Ift22	intraflagellar transport 22	protein coding gene	J:154656	19253336	Follit JA, et al. (2009) Characterization of mouse IFT complex B. Cell Motil Cytoskeleton 66(8):457-68
cellular_component	GO:0005929	cilium		IDA		MGI:1914944	Ift74	intraflagellar transport 74	protein coding gene	J:154656	19253336	Follit JA, et al. (2009) Characterization of mouse IFT complex B. Cell Motil Cytoskeleton 66(8):457-68
cellular_component	GO:0005929	cilium		IDA		MGI:1915396	Arl13b	ADP-ribosylation factor-like 13B	protein coding gene	J:120712	17488627	Caspary T, et al. (2007) The graded response to sonic hedgehog depends on cilia architecture. Dev Cell 12(5):767-78
cellular_component	GO:0005929	cilium		IDA		MGI:1915396	Arl13b	ADP-ribosylation factor-like 13B	protein coding gene	J:158583	20159594	Ko HW, et al. (2010) Broad-minded links cell cycle-related kinase to cilia assembly and hedgehog signal transduction. Dev Cell 18(2):237-47
cellular_component	GO:0005929	cilium		IDA		MGI:1915396	Arl13b	ADP-ribosylation factor-like 13B	protein coding gene	J:168317	21209331	Qin J, et al. (2011) Intraflagellar transport protein 122 antagonizes Sonic Hedgehog signaling and controls ciliary localization of pathway components. Proc Natl Acad Sci U S A 108(4):1456-61
cellular_component	GO:0005929	cilium		IDA		MGI:1915396	Arl13b	ADP-ribosylation factor-like 13B	protein coding gene	J:178978	22179047	Chih B, et al. (2011) A ciliopathy complex at the transition zone protects the cilia as a privileged membrane domain. Nat Cell Biol 14(1):61-72
cellular_component	GO:0005929	cilium		IDA		MGI:1915396	Arl13b	ADP-ribosylation factor-like 13B	protein coding gene	J:185270	22689656	Liem KF Jr, et al. (2012) The IFT-A complex regulates Shh signaling through cilia structure and membrane protein trafficking. J Cell Biol 197(6):789-800
cellular_component	GO:0005929	cilium		IDA		MGI:1915396	Arl13b	ADP-ribosylation factor-like 13B	protein coding gene	J:191083	23153492	Higginbotham H, et al. (2012) Arl13b in primary cilia regulates the migration and placement of interneurons in the developing cerebral cortex. Dev Cell 23(5):925-38
cellular_component	GO:0005929	cilium		IDA		MGI:1915396	Arl13b	ADP-ribosylation factor-like 13B	protein coding gene	J:196506	23351563	Pasek RC, et al. (2012) Mammalian Clusterin associated protein 1 is an evolutionarily conserved protein required for ciliogenesis. Cilia 1(1):20
cellular_component	GO:0005929	cilium		IDA		MGI:1915396	Arl13b	ADP-ribosylation factor-like 13B	protein coding gene	J:207901	24336288	Delling M, et al. (2013) Primary cilia are specialized calcium signalling organelles. Nature 504(7479):311-4
cellular_component	GO:0005929	cilium		IDA		MGI:1915420	B230118H07Rik	RIKEN cDNA B230118H07 gene	protein coding gene	J:236765	26703212	Kasztura M, et al. (2016) Search for the Function of NWC, Third Gene Within RAG Locus: Generation and Characterization of NWC-Deficient Mice. Arch Immunol Ther Exp (Warsz) 64(4):311-9
cellular_component	GO:0005929	cilium		IDA		MGI:1915509	Ift80	intraflagellar transport 80	protein coding gene	J:154656	19253336	Follit JA, et al. (2009) Characterization of mouse IFT complex B. Cell Motil Cytoskeleton 66(8):457-68
cellular_component	GO:0005929	cilium		IDA		MGI:1915509	Ift80	intraflagellar transport 80	protein coding gene	J:194393	23333501	Wang C, et al. (2013) IFT80 is essential for chondrocyte differentiation by regulating Hedgehog and Wnt signaling pathways. Exp Cell Res 319(5):623-32
cellular_component	GO:0005929	cilium		IDA		MGI:1915585	Ift20	intraflagellar transport 20	protein coding gene	J:114585	16775004	Follit JA, et al. (2006) The intraflagellar transport protein IFT20 is associated with the Golgi complex and is required for cilia assembly. Mol Biol Cell 17(9):3781-92
cellular_component	GO:0005929	cilium		IDA		MGI:1915585	Ift20	intraflagellar transport 20	protein coding gene	J:119719	17312020	Hou Y, et al. (2007) Functional analysis of an individual IFT protein: IFT46 is required for transport of outer dynein arms into flagella. J Cell Biol 176(5):653-65
cellular_component	GO:0005929	cilium		IDA		MGI:1915585	Ift20	intraflagellar transport 20	protein coding gene	J:154656	19253336	Follit JA, et al. (2009) Characterization of mouse IFT complex B. Cell Motil Cytoskeleton 66(8):457-68
cellular_component	GO:0005929	cilium		IDA		MGI:1915585	Ift20	intraflagellar transport 20	protein coding gene	J:233668	25243405	Broekhuis JR, et al. (2014) Regulation of cilium length and intraflagellar transport by the RCK-kinases ICK and MOK in renal epithelial cells. PLoS One 9(9):e108470
cellular_component	GO:0005929	cilium		IDA		MGI:1915775	Evc2	EvC ciliary complex subunit 2	protein coding gene	J:177234	21356043	Blair HJ, et al. (2011) Evc2 is a positive modulator of Hedgehog signalling that interacts with Evc at the cilia membrane and is also found in the nucleus. BMC Biol 9:14
cellular_component	GO:0005929	cilium		IDA		MGI:1916560	Pacrg	PARK2 co-regulated	protein coding gene	J:150674	19463890	Wilson GR, et al. (2009) Expression and localization of the Parkin co-regulated gene in mouse CNS suggests a role in ependymal cilia function. Neurosci Lett 460(1):97-101
cellular_component	GO:0005929	cilium		IDA		MGI:1919127	Efhc1	EF-hand domain (C-terminal) containing 1	protein coding gene	J:96170	15670853	Ikeda T, et al. (2005) The mouse ortholog of EFHC1 implicated in juvenile myoclonic epilepsy is an axonemal protein widely conserved among organisms with motile cilia and flagella. FEBS Lett 579(3):819-22
cellular_component	GO:0005929	cilium		IDA		MGI:1919127	Efhc1	EF-hand domain (C-terminal) containing 1	protein coding gene	J:96170	15670853	Ikeda T, et al. (2005) The mouse ortholog of EFHC1 implicated in juvenile myoclonic epilepsy is an axonemal protein widely conserved among organisms with motile cilia and flagella. FEBS Lett 579(3):819-22
cellular_component	GO:0005929	cilium		IDA		MGI:1920188	Hspb11	heat shock protein family B (small), member 11	protein coding gene	J:154656	19253336	Follit JA, et al. (2009) Characterization of mouse IFT complex B. Cell Motil Cytoskeleton 66(8):457-68
cellular_component	GO:0005929	cilium		IDA		MGI:1920230	Wdr11	WD repeat domain 11	protein coding gene	J:182289	22326026	Ishikawa H, et al. (2012) Proteomic analysis of mammalian primary cilia. Curr Biol 22(5):414-9
cellular_component	GO:0005929	cilium		IDA		MGI:1921166	Ift57	intraflagellar transport 57	protein coding gene	J:154656	19253336	Follit JA, et al. (2009) Characterization of mouse IFT complex B. Cell Motil Cytoskeleton 66(8):457-68
cellular_component	GO:0005929	cilium		IDA		MGI:1921166	Ift57	intraflagellar transport 57	protein coding gene	J:168317	21209331	Qin J, et al. (2011) Intraflagellar transport protein 122 antagonizes Sonic Hedgehog signaling and controls ciliary localization of pathway components. Proc Natl Acad Sci U S A 108(4):1456-61
cellular_component	GO:0005929	cilium		IDA		MGI:1921269	Traf3ip1	TRAF3 interacting protein 1	protein coding gene	J:154656	19253336	Follit JA, et al. (2009) Characterization of mouse IFT complex B. Cell Motil Cytoskeleton 66(8):457-68
cellular_component	GO:0005929	cilium		IDA		MGI:1921275	Nphp3	nephronophthisis 3 (adolescent)	protein coding gene	J:222989	22328406	Nakata K, et al. (2012) Targeting of Nphp3 to the primary cilia is controlled by an N-terminal myristoylation site and coiled-coil domains. Cytoskeleton (Hoboken) 69(4):221-34
cellular_component	GO:0005929	cilium		IDA		MGI:1921855	Ttll10	tubulin tyrosine ligase-like family, member 10	protein coding gene	J:150280	19524510	Rogowski K, et al. (2009) Evolutionary divergence of enzymatic mechanisms for posttranslational polyglycylation. Cell 137(6):1076-87
cellular_component	GO:0005929	cilium		IDA		MGI:1922300	Kif27	kinesin family member 27	protein coding gene	J:148415	19305393	Wilson CW, et al. (2009) Fused has evolved divergent roles in vertebrate Hedgehog signalling and motile ciliogenesis. Nature 459(7243):98-102
cellular_component	GO:0005929	cilium		IDA		MGI:1922722	Cfap126	cilia and flagella associated protein 126	protein coding gene	J:215971	25296022	Gegg M, et al. (2014) Flattop regulates basal body docking and positioning in mono- and multiciliated cells. Elife 3
cellular_component	GO:0005929	cilium		IDA		MGI:1922902	Ttll8	tubulin tyrosine ligase-like family, member 8	protein coding gene	J:150280	19524510	Rogowski K, et al. (2009) Evolutionary divergence of enzymatic mechanisms for posttranslational polyglycylation. Cell 137(6):1076-87
cellular_component	GO:0005929	cilium		IDA		MGI:1922945	Rilpl1	Rab interacting lysosomal protein-like 1	protein coding gene	J:200224	23264467	Schaub JR, et al. (2013) The Rilp-like proteins Rilpl1 and Rilpl2 regulate ciliary membrane content. Mol Biol Cell 24(4):453-64
cellular_component	GO:0005929	cilium		IDA		MGI:1923032	Lca5	Leber congenital amaurosis 5 (human)	protein coding gene	J:174018	21606596	Boldt K, et al. (2011) Disruption of intraflagellar protein transport in photoreceptor cilia causes Leber congenital amaurosis in humans and mice. J Clin Invest 121(6):2169-80
cellular_component	GO:0005929	cilium		IDA		MGI:1923510	Ttc8	tetratricopeptide repeat domain 8	protein coding gene	J:233668	25243405	Broekhuis JR, et al. (2014) Regulation of cilium length and intraflagellar transport by the RCK-kinases ICK and MOK in renal epithelial cells. PLoS One 9(9):e108470
cellular_component	GO:0005929	cilium		IDA		MGI:1923520	Fam49b	family with sequence similarity 49, member B	protein coding gene	J:182289	22326026	Ishikawa H, et al. (2012) Proteomic analysis of mammalian primary cilia. Curr Biol 22(5):414-9
cellular_component	GO:0005929	cilium		IDA		MGI:1923661	Ift43	intraflagellar transport 43	protein coding gene	J:233668	25243405	Broekhuis JR, et al. (2014) Regulation of cilium length and intraflagellar transport by the RCK-kinases ICK and MOK in renal epithelial cells. PLoS One 9(9):e108470
cellular_component	GO:0005929	cilium		IDA		MGI:1923818	Ift46	intraflagellar transport 46	protein coding gene	J:126763	17720815	Gouttenoire J, et al. (2007) Knockdown of the intraflagellar transport protein IFT46 stimulates selective gene expression in mouse chondrocytes and affects early development in zebrafish. J Biol Chem 282(42):30960-73
cellular_component	GO:0005929	cilium		IDA		MGI:1923818	Ift46	intraflagellar transport 46	protein coding gene	J:154656	19253336	Follit JA, et al. (2009) Characterization of mouse IFT complex B. Cell Motil Cytoskeleton 66(8):457-68
cellular_component	GO:0005929	cilium		IDA		MGI:1924029	Cluap1	clusterin associated protein 1	protein coding gene	J:154656	19253336	Follit JA, et al. (2009) Characterization of mouse IFT complex B. Cell Motil Cytoskeleton 66(8):457-68
cellular_component	GO:0005929	cilium		IDA		MGI:1924859	Ccdc151	coiled-coil domain containing 151	protein coding gene	J:215963	24067530	Jerber J, et al. (2014) The coiled-coil domain containing protein CCDC151 is required for the function of IFT-dependent motile cilia in animals. Hum Mol Genet 23(3):563-77
cellular_component	GO:0005929	cilium		IDA		MGI:1926052	Ttc30a1	tetratricopeptide repeat domain 30A1	protein coding gene	J:154656	19253336	Follit JA, et al. (2009) Characterization of mouse IFT complex B. Cell Motil Cytoskeleton 66(8):457-68
cellular_component	GO:0005929	cilium		IDA		MGI:1926945	Trpv4	transient receptor potential cation channel, subfamily V, member 4	protein coding gene	J:99441	15858826	Teilmann SC, et al. (2005) Localization of transient receptor potential ion channels in primary and motile cilia of the female murine reproductive organs. Mol Reprod Dev 71(4):444-52
cellular_component	GO:0005929	cilium		IDA		MGI:1932134	Rpgrip1	retinitis pigmentosa GTPase regulator interacting protein 1	protein coding gene	J:82755	12651948	Zhao Y, et al. (2003) The retinitis pigmentosa GTPase regulator (RPGR)- interacting protein: subserving RPGR function and participating in disk morphogenesis. Proc Natl Acad Sci U S A 100(7):3965-70
cellular_component	GO:0005929	cilium		IDA		MGI:1932386	Ift122	intraflagellar transport 122	protein coding gene	J:168317	21209331	Qin J, et al. (2011) Intraflagellar transport protein 122 antagonizes Sonic Hedgehog signaling and controls ciliary localization of pathway components. Proc Natl Acad Sci U S A 108(4):1456-61
cellular_component	GO:0005929	cilium		IDA		MGI:1933112	Rilpl2	Rab interacting lysosomal protein-like 2	protein coding gene	J:200224	23264467	Schaub JR, et al. (2013) The Rilp-like proteins Rilpl1 and Rilpl2 regulate ciliary membrane content. Mol Biol Cell 24(4):453-64
cellular_component	GO:0005929	cilium		IDA		MGI:1934157	Ick	intestinal cell kinase	protein coding gene	J:233668	25243405	Broekhuis JR, et al. (2014) Regulation of cilium length and intraflagellar transport by the RCK-kinases ICK and MOK in renal epithelial cells. PLoS One 9(9):e108470
cellular_component	GO:0005929	cilium		IDA		MGI:2141418	Ttll3	tubulin tyrosine ligase-like family, member 3	protein coding gene	J:150280	19524510	Rogowski K, et al. (2009) Evolutionary divergence of enzymatic mechanisms for posttranslational polyglycylation. Cell 137(6):1076-87
cellular_component	GO:0005929	cilium		IDA		MGI:2146906	Ift140	intraflagellar transport 140	protein coding gene	J:161660	20368623	Sedmak T, et al. (2010) Intraflagellar transport molecules in ciliary and nonciliary cells of the retina. J Cell Biol 189(1):171-86
cellular_component	GO:0005929	cilium		IDA		MGI:2146906	Ift140	intraflagellar transport 140	protein coding gene	J:168317	21209331	Qin J, et al. (2011) Intraflagellar transport protein 122 antagonizes Sonic Hedgehog signaling and controls ciliary localization of pathway components. Proc Natl Acad Sci U S A 108(4):1456-61
cellular_component	GO:0005929	cilium		IDA		MGI:2180167	Naxe	NAD(P)HX epimerase	protein coding gene	J:145388	18202122	Jha KN, et al. (2008) Biochemical and structural characterization of apolipoprotein A-I binding protein, a novel phosphoprotein with a potential role in sperm capacitation. Endocrinology 149(5):2108-20
cellular_component	GO:0005929	cilium		IDA		MGI:2183153	Pkhd1l1	polycystic kidney and hepatic disease 1-like 1	protein coding gene	J:215153	24586199	Follit JA, et al. (2014) Arf4 is required for Mammalian development but dispensable for ciliary assembly. PLoS Genet 10(2):e1004170
cellular_component	GO:0005929	cilium		IDA		MGI:2384878	Cep164	centrosomal protein 164	protein coding gene	J:190253	22718903	Zhang Q, et al. (2012) Knockdown of ttc26 disrupts ciliogenesis of the photoreceptor cells and the pronephros in zebrafish. Mol Biol Cell 23(16):3069-78
cellular_component	GO:0005929	cilium		IDA		MGI:2387217	Ift52	intraflagellar transport 52	protein coding gene	J:154656	19253336	Follit JA, et al. (2009) Characterization of mouse IFT complex B. Cell Motil Cytoskeleton 66(8):457-68
cellular_component	GO:0005929	cilium		IDA		MGI:2387217	Ift52	intraflagellar transport 52	protein coding gene	J:206657	24469809	Ye X, et al. (2014) C2cd3 is critical for centriolar distal appendage assembly and ciliary vesicle docking in mammals. Proc Natl Acad Sci U S A 111(6):2164-9
cellular_component	GO:0005929	cilium		IDA		MGI:2387588	Best2	bestrophin 2	protein coding gene	J:127173	16912113	Pifferi S, et al. (2006) Bestrophin-2 is a candidate calcium-activated chloride channel involved in olfactory transduction. Proc Natl Acad Sci U S A 103(34):12929-34
cellular_component	GO:0005929	cilium		IDA		MGI:2388072	Stoml3	stomatin (Epb7.2)-like 3	protein coding gene	J:173465	21646512	Tadenev AL, et al. (2011) Loss of Bardet-Biedl syndrome protein-8 (BBS8) perturbs olfactory function, protein localization, and axon targeting. Proc Natl Acad Sci U S A 108(25):10320-5
cellular_component	GO:0005929	cilium		IDA		MGI:2443231	Wdr19	WD repeat domain 19	protein coding gene	J:181888	22228095	Ashe A, et al. (2012) Mutations in mouse Ift144 model the craniofacial, limb and rib defects in skeletal ciliopathies. Hum Mol Genet 21(8):1808-23
cellular_component	GO:0005929	cilium		IDA		MGI:2443657	Ttll5	tubulin tyrosine ligase-like family, member 5	protein coding gene	J:229848	24791901	Sergouniotis PI, et al. (2014) Biallelic variants in TTLL5, encoding a tubulin glutamylase, cause retinal dystrophy. Am J Hum Genet 94(5):760-9
cellular_component	GO:0005929	cilium		IDA		MGI:2443893	Ccdc40	coiled-coil domain containing 40	protein coding gene	J:168691	21131974	Becker-Heck A, et al. (2011) The coiled-coil domain containing protein CCDC40 is essential for motile cilia function and left-right axis formation. Nat Genet 43(1):79-84
cellular_component	GO:0005929	cilium		IDA		MGI:2443988	Catsperb	cation channel sperm associated auxiliary subunit beta	protein coding gene	J:123481	17478420	Liu J, et al. (2007) CatSperbeta, a novel transmembrane protein in the CatSper channel complex. J Biol Chem 282(26):18945-52
cellular_component	GO:0005929	cilium		IDA		MGI:2444853	Ttc26	tetratricopeptide repeat domain 26	protein coding gene	J:154656	19253336	Follit JA, et al. (2009) Characterization of mouse IFT complex B. Cell Motil Cytoskeleton 66(8):457-68
cellular_component	GO:0005929	cilium		IDA		MGI:2444853	Ttc26	tetratricopeptide repeat domain 26	protein coding gene	J:190253	22718903	Zhang Q, et al. (2012) Knockdown of ttc26 disrupts ciliogenesis of the photoreceptor cells and the pronephros in zebrafish. Mol Biol Cell 23(16):3069-78
cellular_component	GO:0005929	cilium		IDA		MGI:2444853	Ttc26	tetratricopeptide repeat domain 26	protein coding gene	J:215956	24596149	Ishikawa H, et al. (2014) TTC26/DYF13 is an intraflagellar transport protein required for transport of motility-related proteins into flagella. Elife 3:e01566
cellular_component	GO:0005929	cilium		IDA		MGI:2445085	Wdr60	WD repeat domain 60	protein coding gene	J:182289	22326026	Ishikawa H, et al. (2012) Proteomic analysis of mammalian primary cilia. Curr Biol 22(5):414-9
cellular_component	GO:0005929	cilium		IDA		MGI:2447024	Kif19a	kinesin family member 19A	protein coding gene	J:191072	23168168	Niwa S, et al. (2012) KIF19A Is a Microtubule-Depolymerizing Kinesin for Ciliary Length Control. Dev Cell 23(6):1167-75
cellular_component	GO:0005929	cilium		IDA		MGI:2682003	Whrn	whirlin	protein coding gene	J:86904	12833159	Mburu P, et al. (2003) Defects in whirlin, a PDZ domain molecule involved in stereocilia elongation, cause deafness in the whirler mouse and families with DFNB31. Nat Genet 34(4):421-8
cellular_component	GO:0005929	cilium		IDA		MGI:2682064	Ift172	intraflagellar transport 172	protein coding gene	J:86437	14603322	Huangfu D, et al. (2003) Hedgehog signalling in the mouse requires intraflagellar transport proteins. Nature 426(6962):83-7
cellular_component	GO:0005929	cilium		IDA		MGI:2684313	Togaram1	TOG array regulator of axonemal microtubules 1	protein coding gene	J:235315	26378256	Das A, et al. (2015) Crescerin uses a TOG domain array to regulate microtubules in the primary cilium. Mol Biol Cell 26(23):4248-64
cellular_component	GO:0005929	cilium		IDA		MGI:2684947	Cfap221	cilia and flagella associated protein 221	protein coding gene	J:130396	18039845	Lee L, et al. (2008) Primary ciliary dyskinesia in mice lacking the novel ciliary protein Pcdp1. Mol Cell Biol 28(3):949-57
cellular_component	GO:0005929	cilium		IDA		MGI:2684947	Cfap221	cilia and flagella associated protein 221	protein coding gene	J:130396	18039845	Lee L, et al. (2008) Primary ciliary dyskinesia in mice lacking the novel ciliary protein Pcdp1. Mol Cell Biol 28(3):949-57
cellular_component	GO:0005929	cilium		IDA		MGI:2685054	Gpr161	G protein-coupled receptor 161	protein coding gene	J:193395	23332756	Mukhopadhyay S, et al. (2013) The ciliary G-protein-coupled receptor Gpr161 negatively regulates the Sonic hedgehog pathway via cAMP signaling. Cell 152(1-2):210-23
cellular_component	GO:0005929	cilium		IDA		MGI:87971	Ahi1	Abelson helper integration site 1	protein coding gene	J:158019	20081859	Louie CM, et al. (2010) AHI1 is required for photoreceptor outer segment development and is a modifier for retinal degeneration in nephronophthisis. Nat Genet 42(2):175-80
cellular_component	GO:0005929	cilium		IDA		MGI:87971	Ahi1	Abelson helper integration site 1	protein coding gene	J:158019	20081859	Louie CM, et al. (2010) AHI1 is required for photoreceptor outer segment development and is a modifier for retinal degeneration in nephronophthisis. Nat Genet 42(2):175-80
cellular_component	GO:0005929	cilium		IDA		MGI:95653	Gapdhs	glyceraldehyde-3-phosphate dehydrogenase, spermatogenic	protein coding gene	J:111771	16687649	Krisfalusi M, et al. (2006) Multiple glycolytic enzymes are tightly bound to the fibrous sheath of mouse spermatozoa. Biol Reprod 75(2):270-8
cellular_component	GO:0005929	cilium		IDA		MGI:95727	Gli1	GLI-Kruppel family member GLI1	protein coding gene	J:115756	16254602	Haycraft CJ, et al. (2005) Gli2 and Gli3 localize to cilia and require the intraflagellar transport protein polaris for processing and function. PLoS Genet 1(4):e53
cellular_component	GO:0005929	cilium		IDA		MGI:95727	Gli1	GLI-Kruppel family member GLI1	protein coding gene	J:151923	19684112	Chen MH, et al. (2009) Cilium-independent regulation of Gli protein function by Sufu in Hedgehog signaling is evolutionarily conserved. Genes Dev 23(16):1910-28
cellular_component	GO:0005929	cilium		IDA		MGI:95728	Gli2	GLI-Kruppel family member GLI2	protein coding gene	J:115756	16254602	Haycraft CJ, et al. (2005) Gli2 and Gli3 localize to cilia and require the intraflagellar transport protein polaris for processing and function. PLoS Genet 1(4):e53
cellular_component	GO:0005929	cilium		IDA		MGI:95728	Gli2	GLI-Kruppel family member GLI2	protein coding gene	J:147574	19286674	Norman RX, et al. (2009) Tubby-like protein 3 (TULP3) regulates patterning in the mouse embryo through inhibition of Hedgehog signaling. Hum Mol Genet 18(10):1740-54
cellular_component	GO:0005929	cilium		IDA		MGI:95728	Gli2	GLI-Kruppel family member GLI2	protein coding gene	J:151923	19684112	Chen MH, et al. (2009) Cilium-independent regulation of Gli protein function by Sufu in Hedgehog signaling is evolutionarily conserved. Genes Dev 23(16):1910-28
cellular_component	GO:0005929	cilium		IDA		MGI:95728	Gli2	GLI-Kruppel family member GLI2	protein coding gene	J:153142	19654211	Clement CA, et al. (2009) The primary cilium coordinates early cardiogenesis and hedgehog signaling in cardiomyocyte differentiation. J Cell Sci 122(Pt 17):3070-82
cellular_component	GO:0005929	cilium		IDA		MGI:95728	Gli2	GLI-Kruppel family member GLI2	protein coding gene	J:168317	21209331	Qin J, et al. (2011) Intraflagellar transport protein 122 antagonizes Sonic Hedgehog signaling and controls ciliary localization of pathway components. Proc Natl Acad Sci U S A 108(4):1456-61
cellular_component	GO:0005929	cilium		IDA		MGI:95728	Gli2	GLI-Kruppel family member GLI2	protein coding gene	J:185270	22689656	Liem KF Jr, et al. (2012) The IFT-A complex regulates Shh signaling through cilia structure and membrane protein trafficking. J Cell Biol 197(6):789-800
cellular_component	GO:0005929	cilium		IDA		MGI:95728	Gli2	GLI-Kruppel family member GLI2	protein coding gene	J:218232	25644602	Chong YC, et al. (2015) Bifurcating action of Smoothened in Hedgehog signaling is mediated by Dlg5. Genes Dev 29(3):262-76
cellular_component	GO:0005929	cilium		IDA		MGI:95729	Gli3	GLI-Kruppel family member GLI3	protein coding gene	J:151923	19684112	Chen MH, et al. (2009) Cilium-independent regulation of Gli protein function by Sufu in Hedgehog signaling is evolutionarily conserved. Genes Dev 23(16):1910-28
cellular_component	GO:0005929	cilium		IDA		MGI:95729	Gli3	GLI-Kruppel family member GLI3	protein coding gene	J:168317	21209331	Qin J, et al. (2011) Intraflagellar transport protein 122 antagonizes Sonic Hedgehog signaling and controls ciliary localization of pathway components. Proc Natl Acad Sci U S A 108(4):1456-61
cellular_component	GO:0005929	cilium		IDA		MGI:95729	Gli3	GLI-Kruppel family member GLI3	protein coding gene	J:182871	21289087	Lai CK, et al. (2011) Functional characterization of putative cilia genes by high-content analysis. Mol Biol Cell 22(7):1104-19
cellular_component	GO:0005929	cilium		IDA		MGI:95729	Gli3	GLI-Kruppel family member GLI3	protein coding gene	J:212094	24927541	Fu W, et al. (2014) Primary cilia control hedgehog signaling during muscle differentiation and are deregulated in rhabdomyosarcoma. Proc Natl Acad Sci U S A 111(25):9151-6
cellular_component	GO:0005929	cilium		IDA		MGI:96103	Hk1	hexokinase 1	protein coding gene	J:111771	16687649	Krisfalusi M, et al. (2006) Multiple glycolytic enzymes are tightly bound to the fibrous sheath of mouse spermatozoa. Biol Reprod 75(2):270-8
cellular_component	GO:0005929	cilium		IDA		MGI:96764	Ldhc	lactate dehydrogenase C	protein coding gene	J:111771	16687649	Krisfalusi M, et al. (2006) Multiple glycolytic enzymes are tightly bound to the fibrous sheath of mouse spermatozoa. Biol Reprod 75(2):270-8
cellular_component	GO:0005929	cilium		IDA		MGI:96960	Rab8a	RAB8A, member RAS oncogene family	protein coding gene	J:206657	24469809	Ye X, et al. (2014) C2cd3 is critical for centriolar distal appendage assembly and ciliary vesicle docking in mammals. Proc Natl Acad Sci U S A 111(6):2164-9
cellular_component	GO:0005929	cilium		IDA		MGI:97364	Notch2	notch 2	protein coding gene	J:173367	21703454	Ezratty EJ, et al. (2011) A Role for the Primary Cilium in Notch Signaling and Epidermal Differentiation during Skin Development. Cell 145(7):1129-41
cellular_component	GO:0005929	cilium		IDA		MGI:97563	Pgk2	phosphoglycerate kinase 2	protein coding gene	J:111771	16687649	Krisfalusi M, et al. (2006) Multiple glycolytic enzymes are tightly bound to the fibrous sheath of mouse spermatozoa. Biol Reprod 75(2):270-8
cellular_component	GO:0005929	cilium		IDA		MGI:97591	Pkm	pyruvate kinase, muscle	protein coding gene	J:111771	16687649	Krisfalusi M, et al. (2006) Multiple glycolytic enzymes are tightly bound to the fibrous sheath of mouse spermatozoa. Biol Reprod 75(2):270-8
cellular_component	GO:0005929	cilium		IDA		MGI:97603	Pkd1	polycystin 1, transient receptor poteintial channel interacting	protein coding gene	J:148449	18285569	Nauli SM, et al. (2008) Endothelial cilia are fluid shear sensors that regulate calcium signaling and nitric oxide production through polycystin-1. Circulation 117(9):1161-71
cellular_component	GO:0005929	cilium		IDA		MGI:97603	Pkd1	polycystin 1, transient receptor poteintial channel interacting	protein coding gene	J:214729	24939912	Su X, et al. (2014) Bardet-Biedl syndrome proteins 1 and 3 regulate the ciliary trafficking of polycystic kidney disease 1 protein. Hum Mol Genet 23(20):5441-51
cellular_component	GO:0005929	cilium		IDA		MGI:97603	Pkd1	polycystin 1, transient receptor poteintial channel interacting	protein coding gene	J:81443	12514735	Nauli SM, et al. (2003) Polycystins 1 and 2 mediate mechanosensation in the primary cilium of kidney cells. Nat Genet 33(2):129-37
cellular_component	GO:0005929	cilium		IDA		MGI:98329	Sstr3	somatostatin receptor 3	protein coding gene	J:190253	22718903	Zhang Q, et al. (2012) Knockdown of ttc26 disrupts ciliogenesis of the photoreceptor cells and the pronephros in zebrafish. Mol Biol Cell 23(16):3069-78
cellular_component	GO:0005929	cilium		IDA		MGI:98715	Ift88	intraflagellar transport 88	protein coding gene	J:148449	18285569	Nauli SM, et al. (2008) Endothelial cilia are fluid shear sensors that regulate calcium signaling and nitric oxide production through polycystin-1. Circulation 117(9):1161-71
cellular_component	GO:0005929	cilium		IDA		MGI:98715	Ift88	intraflagellar transport 88	protein coding gene	J:154656	19253336	Follit JA, et al. (2009) Characterization of mouse IFT complex B. Cell Motil Cytoskeleton 66(8):457-68
cellular_component	GO:0005929	cilium		IDA		MGI:98715	Ift88	intraflagellar transport 88	protein coding gene	J:158583	20159594	Ko HW, et al. (2010) Broad-minded links cell cycle-related kinase to cilia assembly and hedgehog signal transduction. Dev Cell 18(2):237-47
cellular_component	GO:0005929	cilium		IDA		MGI:98715	Ift88	intraflagellar transport 88	protein coding gene	J:161171	20230748	Singla V, et al. (2010) Ofd1, a human disease gene, regulates the length and distal structure of centrioles. Dev Cell 18(3):410-24
cellular_component	GO:0005929	cilium		IDA		MGI:98715	Ift88	intraflagellar transport 88	protein coding gene	J:168317	21209331	Qin J, et al. (2011) Intraflagellar transport protein 122 antagonizes Sonic Hedgehog signaling and controls ciliary localization of pathway components. Proc Natl Acad Sci U S A 108(4):1456-61
cellular_component	GO:0005929	cilium		IDA		MGI:98715	Ift88	intraflagellar transport 88	protein coding gene	J:185270	22689656	Liem KF Jr, et al. (2012) The IFT-A complex regulates Shh signaling through cilia structure and membrane protein trafficking. J Cell Biol 197(6):789-800
cellular_component	GO:0005929	cilium		IDA		MGI:98715	Ift88	intraflagellar transport 88	protein coding gene	J:206657	24469809	Ye X, et al. (2014) C2cd3 is critical for centriolar distal appendage assembly and ciliary vesicle docking in mammals. Proc Natl Acad Sci U S A 111(6):2164-9
cellular_component	GO:0005929	cilium		IDA		MGI:98715	Ift88	intraflagellar transport 88	protein coding gene	J:212094	24927541	Fu W, et al. (2014) Primary cilia control hedgehog signaling during muscle differentiation and are deregulated in rhabdomyosarcoma. Proc Natl Acad Sci U S A 111(25):9151-6
cellular_component	GO:0005929	cilium		IDA		MGI:98715	Ift88	intraflagellar transport 88	protein coding gene	J:217609	25294941	Goggolidou P, et al. (2014) ATMIN is a transcriptional regulator of both lung morphogenesis and ciliogenesis. Development 141(20):3966-77
cellular_component	GO:0005929	cilium		IDA		MGI:99556	Pde4c	phosphodiesterase 4C, cAMP specific	protein coding gene	J:173554	21670265	Choi YH, et al. (2011) Polycystin-2 and phosphodiesterase 4C are components of a ciliary A-kinase anchoring protein complex that is disrupted in cystic kidney diseases. Proc Natl Acad Sci U S A 108(26):10679-84
cellular_component	GO:0005929	cilium		IDA		MGI:99673	Adcy5	adenylate cyclase 5	protein coding gene	J:173554	21670265	Choi YH, et al. (2011) Polycystin-2 and phosphodiesterase 4C are components of a ciliary A-kinase anchoring protein complex that is disrupted in cystic kidney diseases. Proc Natl Acad Sci U S A 108(26):10679-84
cellular_component	GO:0005929	cilium		IDA		MGI:99675	Adcy3	adenylate cyclase 3	protein coding gene	J:178978	22179047	Chih B, et al. (2011) A ciliopathy complex at the transition zone protects the cilia as a privileged membrane domain. Nat Cell Biol 14(1):61-72
cellular_component	GO:0005929	cilium		IDA		MGI:99675	Adcy3	adenylate cyclase 3	protein coding gene	J:190988	23077041	Cygnar KD, et al. (2012) Phosphorylation of adenylyl cyclase III at serine1076 does not attenuate olfactory response in mice. J Neurosci 32(42):14557-62
cellular_component	GO:0005929	cilium		IDA		MGI:99675	Adcy3	adenylate cyclase 3	protein coding gene	J:64745	11055432	Wong ST, et al. (2000) Disruption of the type III adenylyl cyclase gene leads to peripheral and behavioral anosmia in transgenic mice. Neuron 27(3):487-97
cellular_component	GO:0005929	cilium		IEA	UniProtKB-KW:KW-0969	MGI:104689	Cct4	chaperonin containing Tcp1, subunit 4 (delta)	protein coding gene	J:60000		Mouse Genome Informatics Scientific Curators (2000) Gene Ontology Annotation by electronic association of SwissProt Keywords with GO terms.
cellular_component	GO:0005929	cilium		IEA	UniProtKB-KW:KW-0969	MGI:106618	Tpgs1	tubulin polyglutamylase complex subunit 1	protein coding gene	J:60000		Mouse Genome Informatics Scientific Curators (2000) Gene Ontology Annotation by electronic association of SwissProt Keywords with GO terms.
cellular_component	GO:0005929	cilium		IEA	UniProtKB-KW:KW-0969	MGI:107183	Cct8	chaperonin containing Tcp1, subunit 8 (theta)	protein coding gene	J:60000		Mouse Genome Informatics Scientific Curators (2000) Gene Ontology Annotation by electronic association of SwissProt Keywords with GO terms.
cellular_component	GO:0005929	cilium		IEA	UniProtKB-KW:KW-0969	MGI:107714	Dnah8	dynein, axonemal, heavy chain 8	protein coding gene	J:60000		Mouse Genome Informatics Scientific Curators (2000) Gene Ontology Annotation by electronic association of SwissProt Keywords with GO terms.
cellular_component	GO:0005929	cilium		IEA	UniProtKB-KW:KW-0969	MGI:107718	Dnah5	dynein, axonemal, heavy chain 5	protein coding gene	J:60000		Mouse Genome Informatics Scientific Curators (2000) Gene Ontology Annotation by electronic association of SwissProt Keywords with GO terms.
cellular_component	GO:0005929	cilium		IEA	UniProtKB-KW:KW-0969	MGI:107720	Dnah12	dynein, axonemal, heavy chain 12	protein coding gene	J:60000		Mouse Genome Informatics Scientific Curators (2000) Gene Ontology Annotation by electronic association of SwissProt Keywords with GO terms.
cellular_component	GO:0005929	cilium		IEA	UniProtKB-KW:KW-0969	MGI:107721	Dnah1	dynein, axonemal, heavy chain 1	protein coding gene	J:60000		Mouse Genome Informatics Scientific Curators (2000) Gene Ontology Annotation by electronic association of SwissProt Keywords with GO terms.
cellular_component	GO:0005929	cilium		IEA	UniProtKB-KW:KW-0969	MGI:107731	Dnah2	dynein, axonemal, heavy chain 2	protein coding gene	J:60000		Mouse Genome Informatics Scientific Curators (2000) Gene Ontology Annotation by electronic association of SwissProt Keywords with GO terms.
cellular_component	GO:0005929	cilium		IEA	UniProtKB-KW:KW-0969	MGI:107736	Dync2h1	dynein cytoplasmic 2 heavy chain 1	protein coding gene	J:60000		Mouse Genome Informatics Scientific Curators (2000) Gene Ontology Annotation by electronic association of SwissProt Keywords with GO terms.
cellular_component	GO:0005929	cilium		IEA	UniProtKB-KW:KW-0969	MGI:108084	Cep250	centrosomal protein 250	protein coding gene	J:60000		Mouse Genome Informatics Scientific Curators (2000) Gene Ontology Annotation by electronic association of SwissProt Keywords with GO terms.
cellular_component	GO:0005929	cilium		IEA	UniProtKB-KW:KW-0969	MGI:109589	Ocrl	OCRL, inositol polyphosphate-5-phosphatase	protein coding gene	J:60000		Mouse Genome Informatics Scientific Curators (2000) Gene Ontology Annotation by electronic association of SwissProt Keywords with GO terms.
cellular_component	GO:0005929	cilium		IEA	UniProtKB-KW:KW-0969	MGI:1202864	Myoc	myocilin	protein coding gene	J:60000		Mouse Genome Informatics Scientific Curators (2000) Gene Ontology Annotation by electronic association of SwissProt Keywords with GO terms.
cellular_component	GO:0005929	cilium		IEA	UniProtKB-KW:KW-0969	MGI:1277184	D1Ertd622e	DNA segment, Chr 1, ERATO Doi 622, expressed	protein coding gene	J:60000		Mouse Genome Informatics Scientific Curators (2000) Gene Ontology Annotation by electronic association of SwissProt Keywords with GO terms.
cellular_component	GO:0005929	cilium		IEA	UniProtKB-KW:KW-0969	MGI:1277215	Bbs1	Bardet-Biedl syndrome 1 (human)	protein coding gene	J:60000		Mouse Genome Informatics Scientific Curators (2000) Gene Ontology Annotation by electronic association of SwissProt Keywords with GO terms.
cellular_component	GO:0005929	cilium		IEA	UniProtKB-KW:KW-0969	MGI:1277953	Rp2	retinitis pigmentosa 2 homolog	protein coding gene	J:60000		Mouse Genome Informatics Scientific Curators (2000) Gene Ontology Annotation by electronic association of SwissProt Keywords with GO terms.
cellular_component	GO:0005929	cilium		IEA	UniProtKB-KW:KW-0969	MGI:1289263	Ccdc39	coiled-coil domain containing 39	protein coding gene	J:60000		Mouse Genome Informatics Scientific Curators (2000) Gene Ontology Annotation by electronic association of SwissProt Keywords with GO terms.
cellular_component	GO:0005929	cilium		IEA	UniProtKB-KW:KW-0969	MGI:1335094	Sept7	septin 7	protein coding gene	J:60000		Mouse Genome Informatics Scientific Curators (2000) Gene Ontology Annotation by electronic association of SwissProt Keywords with GO terms.
cellular_component	GO:0005929	cilium		IEA	UniProtKB-KW:KW-0969	MGI:1341878	Ehd1	EH-domain containing 1	protein coding gene	J:60000		Mouse Genome Informatics Scientific Curators (2000) Gene Ontology Annotation by electronic association of SwissProt Keywords with GO terms.
cellular_component	GO:0005929	cilium		IEA	UniProtKB-KW:KW-0969	MGI:1346335	Tekt2	tektin 2	protein coding gene	J:60000		Mouse Genome Informatics Scientific Curators (2000) Gene Ontology Annotation by electronic association of SwissProt Keywords with GO terms.
cellular_component	GO:0005929	cilium		IEA	UniProtKB-KW:KW-0969	MGI:1347072	Nubp2	nucleotide binding protein 2	protein coding gene	J:60000		Mouse Genome Informatics Scientific Curators (2000) Gene Ontology Annotation by electronic association of SwissProt Keywords with GO terms.
cellular_component	GO:0005929	cilium		IEA	UniProtKB-KW:KW-0969	MGI:1347073	Nubp1	nucleotide binding protein 1	protein coding gene	J:60000		Mouse Genome Informatics Scientific Curators (2000) Gene Ontology Annotation by electronic association of SwissProt Keywords with GO terms.
cellular_component	GO:0005929	cilium		IEA	UniProtKB-KW:KW-0969	MGI:1349429	Arl2bp	ADP-ribosylation factor-like 2 binding protein	protein coding gene	J:60000		Mouse Genome Informatics Scientific Curators (2000) Gene Ontology Annotation by electronic association of SwissProt Keywords with GO terms.
cellular_component	GO:0005929	cilium		IEA	UniProtKB-KW:KW-0969	MGI:1351471	B9d1	B9 protein domain 1	protein coding gene	J:60000		Mouse Genome Informatics Scientific Curators (2000) Gene Ontology Annotation by electronic association of SwissProt Keywords with GO terms.
cellular_component	GO:0005929	cilium		IEA	UniProtKB-KW:KW-0969	MGI:1352448	Pkd2l1	polycystic kidney disease 2-like 1	protein coding gene	J:60000		Mouse Genome Informatics Scientific Curators (2000) Gene Ontology Annotation by electronic association of SwissProt Keywords with GO terms.
cellular_component	GO:0005929	cilium		IEA	UniProtKB-KW:KW-0969	MGI:1354388	Spag6l	sperm associated antigen 6-like	protein coding gene	J:60000		Mouse Genome Informatics Scientific Curators (2000) Gene Ontology Annotation by electronic association of SwissProt Keywords with GO terms.
cellular_component	GO:0005929	cilium		IEA	UniProtKB-KW:KW-0969	MGI:1858233	Nphp1	nephronophthisis 1 (juvenile) homolog (human)	protein coding gene	J:60000		Mouse Genome Informatics Scientific Curators (2000) Gene Ontology Annotation by electronic association of SwissProt Keywords with GO terms.
cellular_component	GO:0005929	cilium		IEA	UniProtKB-KW:KW-0969	MGI:1859217	Dnal4	dynein, axonemal, light chain 4	protein coding gene	J:60000		Mouse Genome Informatics Scientific Curators (2000) Gene Ontology Annotation by electronic association of SwissProt Keywords with GO terms.
cellular_component	GO:0005929	cilium		IEA	UniProtKB-KW:KW-0969	MGI:1860093	Stard10	START domain containing 10	protein coding gene	J:60000		Mouse Genome Informatics Scientific Curators (2000) Gene Ontology Annotation by electronic association of SwissProt Keywords with GO terms.
cellular_component	GO:0005929	cilium		IEA	UniProtKB-KW:KW-0969	MGI:1913589	Ttll9	tubulin tyrosine ligase-like family, member 9	protein coding gene	J:60000		Mouse Genome Informatics Scientific Curators (2000) Gene Ontology Annotation by electronic association of SwissProt Keywords with GO terms.
cellular_component	GO:0005929	cilium		IEA	UniProtKB-KW:KW-0969	MGI:1913972	Spag16	sperm associated antigen 16	protein coding gene	J:60000		Mouse Genome Informatics Scientific Curators (2000) Gene Ontology Annotation by electronic association of SwissProt Keywords with GO terms.
cellular_component	GO:0005929	cilium		IEA	UniProtKB-KW:KW-0969	MGI:1913996	Dync2li1	dynein cytoplasmic 2 light intermediate chain 1	protein coding gene	J:60000		Mouse Genome Informatics Scientific Curators (2000) Gene Ontology Annotation by electronic association of SwissProt Keywords with GO terms.
cellular_component	GO:0005929	cilium		IEA	UniProtKB-KW:KW-0969	MGI:1914311	Dzip1	DAZ interacting protein 1	protein coding gene	J:60000		Mouse Genome Informatics Scientific Curators (2000) Gene Ontology Annotation by electronic association of SwissProt Keywords with GO terms.
cellular_component	GO:0005929	cilium		IEA	UniProtKB-KW:KW-0969	MGI:1914724	Snap29	synaptosomal-associated protein 29	protein coding gene	J:60000		Mouse Genome Informatics Scientific Curators (2000) Gene Ontology Annotation by electronic association of SwissProt Keywords with GO terms.
cellular_component	GO:0005929	cilium		IEA	UniProtKB-KW:KW-0969	MGI:1914784	Ttll4	tubulin tyrosine ligase-like family, member 4	protein coding gene	J:60000		Mouse Genome Informatics Scientific Curators (2000) Gene Ontology Annotation by electronic association of SwissProt Keywords with GO terms.
cellular_component	GO:0005929	cilium		IEA	UniProtKB-KW:KW-0969	MGI:1915251	1110004E09Rik	RIKEN cDNA 1110004E09 gene	protein coding gene	J:60000		Mouse Genome Informatics Scientific Curators (2000) Gene Ontology Annotation by electronic association of SwissProt Keywords with GO terms.
cellular_component	GO:0005929	cilium		IEA	UniProtKB-KW:KW-0969	MGI:1915520	Dnaaf1	dynein, axonemal assembly factor 1	protein coding gene	J:60000		Mouse Genome Informatics Scientific Curators (2000) Gene Ontology Annotation by electronic association of SwissProt Keywords with GO terms.
cellular_component	GO:0005929	cilium		IEA	UniProtKB-KW:KW-0969	MGI:1916172	Dnaic1	dynein, axonemal, intermediate chain 1	protein coding gene	J:60000		Mouse Genome Informatics Scientific Curators (2000) Gene Ontology Annotation by electronic association of SwissProt Keywords with GO terms.
cellular_component	GO:0005929	cilium		IEA	UniProtKB-KW:KW-0969	MGI:1916579	Cfap206	cilia and flagella associated protein 206	protein coding gene	J:60000		Mouse Genome Informatics Scientific Curators (2000) Gene Ontology Annotation by electronic association of SwissProt Keywords with GO terms.
cellular_component	GO:0005929	cilium		IEA	UniProtKB-KW:KW-0969	MGI:1916637	Dnajb13	DnaJ heat shock protein family (Hsp40) member B13	protein coding gene	J:60000		Mouse Genome Informatics Scientific Curators (2000) Gene Ontology Annotation by electronic association of SwissProt Keywords with GO terms.
cellular_component	GO:0005929	cilium		IEA	UniProtKB-KW:KW-0969	MGI:1917176	Dnah17	dynein, axonemal, heavy chain 17	protein coding gene	J:60000		Mouse Genome Informatics Scientific Curators (2000) Gene Ontology Annotation by electronic association of SwissProt Keywords with GO terms.
cellular_component	GO:0005929	cilium		IEA	UniProtKB-KW:KW-0969	MGI:1918142	Ttll7	tubulin tyrosine ligase-like family, member 7	protein coding gene	J:60000		Mouse Genome Informatics Scientific Curators (2000) Gene Ontology Annotation by electronic association of SwissProt Keywords with GO terms.
cellular_component	GO:0005929	cilium		IEA	UniProtKB-KW:KW-0969	MGI:1918312	Tekt3	tektin 3	protein coding gene	J:60000		Mouse Genome Informatics Scientific Curators (2000) Gene Ontology Annotation by electronic association of SwissProt Keywords with GO terms.
cellular_component	GO:0005929	cilium		IEA	UniProtKB-KW:KW-0969	MGI:1918382	Cabyr	calcium-binding tyrosine-(Y)-phosphorylation regulated (fibrousheathin 2)	protein coding gene	J:60000		Mouse Genome Informatics Scientific Curators (2000) Gene Ontology Annotation by electronic association of SwissProt Keywords with GO terms.
cellular_component	GO:0005929	cilium		IEA	UniProtKB-KW:KW-0969	MGI:1918483	Enkur	enkurin, TRPC channel interacting protein	protein coding gene	J:60000		Mouse Genome Informatics Scientific Curators (2000) Gene Ontology Annotation by electronic association of SwissProt Keywords with GO terms.
cellular_component	GO:0005929	cilium		IEA	UniProtKB-KW:KW-0969	MGI:1918742	Bbs7	Bardet-Biedl syndrome 7 (human)	protein coding gene	J:60000		Mouse Genome Informatics Scientific Curators (2000) Gene Ontology Annotation by electronic association of SwissProt Keywords with GO terms.
cellular_component	GO:0005929	cilium		IEA	UniProtKB-KW:KW-0969	MGI:1919090	Tekt4	tektin 4	protein coding gene	J:60000		Mouse Genome Informatics Scientific Curators (2000) Gene Ontology Annotation by electronic association of SwissProt Keywords with GO terms.
cellular_component	GO:0005929	cilium		IEA	UniProtKB-KW:KW-0969	MGI:1919757	Dzip1l	DAZ interacting protein 1-like	protein coding gene	J:60000		Mouse Genome Informatics Scientific Curators (2000) Gene Ontology Annotation by electronic association of SwissProt Keywords with GO terms.
cellular_component	GO:0005929	cilium		IEA	UniProtKB-KW:KW-0969	MGI:1919819	Bbs5	Bardet-Biedl syndrome 5 (human)	protein coding gene	J:60000		Mouse Genome Informatics Scientific Curators (2000) Gene Ontology Annotation by electronic association of SwissProt Keywords with GO terms.
cellular_component	GO:0005929	cilium		IEA	UniProtKB-KW:KW-0969	MGI:1920123	Bbof1	basal body orientation factor 1	protein coding gene	J:60000		Mouse Genome Informatics Scientific Curators (2000) Gene Ontology Annotation by electronic association of SwissProt Keywords with GO terms.
cellular_component	GO:0005929	cilium		IEA	UniProtKB-KW:KW-0969	MGI:1920543	Ccdc103	coiled-coil domain containing 103	protein coding gene	J:60000		Mouse Genome Informatics Scientific Curators (2000) Gene Ontology Annotation by electronic association of SwissProt Keywords with GO terms.
cellular_component	GO:0005929	cilium		IEA	UniProtKB-KW:KW-0969	MGI:1920583	Slc25a31	solute carrier family 25 (mitochondrial carrier; adenine nucleotide translocator), member 31	protein coding gene	J:60000		Mouse Genome Informatics Scientific Curators (2000) Gene Ontology Annotation by electronic association of SwissProt Keywords with GO terms.
cellular_component	GO:0005929	cilium		IEA	UniProtKB-KW:KW-0969	MGI:1920918	Ttc21b	tetratricopeptide repeat domain 21B	protein coding gene	J:60000		Mouse Genome Informatics Scientific Curators (2000) Gene Ontology Annotation by electronic association of SwissProt Keywords with GO terms.
cellular_component	GO:0005929	cilium		IEA	UniProtKB-KW:KW-0969	MGI:1921123	Fam161a	family with sequence similarity 161, member A	protein coding gene	J:60000		Mouse Genome Informatics Scientific Curators (2000) Gene Ontology Annotation by electronic association of SwissProt Keywords with GO terms.
cellular_component	GO:0005929	cilium		IEA	UniProtKB-KW:KW-0969	MGI:1921612	Spag17	sperm associated antigen 17	protein coding gene	J:60000		Mouse Genome Informatics Scientific Curators (2000) Gene Ontology Annotation by electronic association of SwissProt Keywords with GO terms.
cellular_component	GO:0005929	cilium		IEA	UniProtKB-KW:KW-0969	MGI:1921660	Ttll11	tubulin tyrosine ligase-like family, member 11	protein coding gene	J:60000		Mouse Genome Informatics Scientific Curators (2000) Gene Ontology Annotation by electronic association of SwissProt Keywords with GO terms.
cellular_component	GO:0005929	cilium		IEA	UniProtKB-KW:KW-0969	MGI:1921703	Cfap53	cilia and flagella associated protein 53	protein coding gene	J:60000		Mouse Genome Informatics Scientific Curators (2000) Gene Ontology Annotation by electronic association of SwissProt Keywords with GO terms.
cellular_component	GO:0005929	cilium		IEA	UniProtKB-KW:KW-0969	MGI:1921932	Wdr35	WD repeat domain 35	protein coding gene	J:60000		Mouse Genome Informatics Scientific Curators (2000) Gene Ontology Annotation by electronic association of SwissProt Keywords with GO terms.
cellular_component	GO:0005929	cilium		IEA	UniProtKB-KW:KW-0969	MGI:1922184	Armc4	armadillo repeat containing 4	protein coding gene	J:60000		Mouse Genome Informatics Scientific Curators (2000) Gene Ontology Annotation by electronic association of SwissProt Keywords with GO terms.
cellular_component	GO:0005929	cilium		IEA	UniProtKB-KW:KW-0969	MGI:1922208	Cfap54	cilia and flagella associated protein 54	protein coding gene	J:60000		Mouse Genome Informatics Scientific Curators (2000) Gene Ontology Annotation by electronic association of SwissProt Keywords with GO terms.
cellular_component	GO:0005929	cilium		IEA	UniProtKB-KW:KW-0969	MGI:1922814	Rsph9	radial spoke head 9 homolog (Chlamydomonas)	protein coding gene	J:60000		Mouse Genome Informatics Scientific Curators (2000) Gene Ontology Annotation by electronic association of SwissProt Keywords with GO terms.
cellular_component	GO:0005929	cilium		IEA	UniProtKB-KW:KW-0969	MGI:1922941	Anks6	ankyrin repeat and sterile alpha motif domain containing 6	protein coding gene	J:60000		Mouse Genome Informatics Scientific Curators (2000) Gene Ontology Annotation by electronic association of SwissProt Keywords with GO terms.
cellular_component	GO:0005929	cilium		IEA	UniProtKB-KW:KW-0969	MGI:1923416	Rsg1	REM2 and RAB-like small GTPase 1	protein coding gene	J:60000		Mouse Genome Informatics Scientific Curators (2000) Gene Ontology Annotation by electronic association of SwissProt Keywords with GO terms.
cellular_component	GO:0005929	cilium		IEA	UniProtKB-KW:KW-0969	MGI:1924106	Catsper3	cation channel, sperm associated 3	protein coding gene	J:60000		Mouse Genome Informatics Scientific Curators (2000) Gene Ontology Annotation by electronic association of SwissProt Keywords with GO terms.
cellular_component	GO:0005929	cilium		IEA	UniProtKB-KW:KW-0969	MGI:1924386	Cep78	centrosomal protein 78	protein coding gene	J:60000		Mouse Genome Informatics Scientific Curators (2000) Gene Ontology Annotation by electronic association of SwissProt Keywords with GO terms.
cellular_component	GO:0005929	cilium		IEA	UniProtKB-KW:KW-0969	MGI:1924487	Cc2d2a	coiled-coil and C2 domain containing 2A	protein coding gene	J:60000		Mouse Genome Informatics Scientific Curators (2000) Gene Ontology Annotation by electronic association of SwissProt Keywords with GO terms.
cellular_component	GO:0005929	cilium		IEA	UniProtKB-KW:KW-0969	MGI:1927753	Inpp5e	inositol polyphosphate-5-phosphatase E	protein coding gene	J:60000		Mouse Genome Informatics Scientific Curators (2000) Gene Ontology Annotation by electronic association of SwissProt Keywords with GO terms.
cellular_component	GO:0005929	cilium		IEA	UniProtKB-KW:KW-0969	MGI:1928900	Ehd3	EH-domain containing 3	protein coding gene	J:60000		Mouse Genome Informatics Scientific Curators (2000) Gene Ontology Annotation by electronic association of SwissProt Keywords with GO terms.
cellular_component	GO:0005929	cilium		IEA	UniProtKB-KW:KW-0969	MGI:1929713	Cep295nl	CEP295 N-terminal like	protein coding gene	J:60000		Mouse Genome Informatics Scientific Curators (2000) Gene Ontology Annotation by electronic association of SwissProt Keywords with GO terms.
cellular_component	GO:0005929	cilium		IEA	UniProtKB-KW:KW-0969	MGI:2135267	Bbs2	Bardet-Biedl syndrome 2 (human)	protein coding gene	J:60000		Mouse Genome Informatics Scientific Curators (2000) Gene Ontology Annotation by electronic association of SwissProt Keywords with GO terms.
cellular_component	GO:0005929	cilium		IEA	UniProtKB-KW:KW-0969	MGI:2138365	Tmem237	transmembrane protein 237	protein coding gene	J:60000		Mouse Genome Informatics Scientific Curators (2000) Gene Ontology Annotation by electronic association of SwissProt Keywords with GO terms.
cellular_component	GO:0005929	cilium		IEA	UniProtKB-KW:KW-0969	MGI:2141635	Cfap100	cilia and flagella associated protein 100	protein coding gene	J:60000		Mouse Genome Informatics Scientific Curators (2000) Gene Ontology Annotation by electronic association of SwissProt Keywords with GO terms.
cellular_component	GO:0005929	cilium		IEA	UniProtKB-KW:KW-0969	MGI:2141942	Ccp110	centriolar coiled coil protein 110	protein coding gene	J:60000		Mouse Genome Informatics Scientific Curators (2000) Gene Ontology Annotation by electronic association of SwissProt Keywords with GO terms.
cellular_component	GO:0005929	cilium		IEA	UniProtKB-KW:KW-0969	MGI:2142166	C2cd3	C2 calcium-dependent domain containing 3	protein coding gene	J:60000		Mouse Genome Informatics Scientific Curators (2000) Gene Ontology Annotation by electronic association of SwissProt Keywords with GO terms.
cellular_component	GO:0005929	cilium		IEA	UniProtKB-KW:KW-0969	MGI:2144205	Tmem17	transmembrane protein 17	protein coding gene	J:60000		Mouse Genome Informatics Scientific Curators (2000) Gene Ontology Annotation by electronic association of SwissProt Keywords with GO terms.
cellular_component	GO:0005929	cilium		IEA	UniProtKB-KW:KW-0969	MGI:2144467	Wdpcp	WD repeat containing planar cell polarity effector	protein coding gene	J:60000		Mouse Genome Informatics Scientific Curators (2000) Gene Ontology Annotation by electronic association of SwissProt Keywords with GO terms.
cellular_component	GO:0005929	cilium		IEA	UniProtKB-KW:KW-0969	MGI:2144755	Ankmy2	ankyrin repeat and MYND domain containing 2	protein coding gene	J:60000		Mouse Genome Informatics Scientific Curators (2000) Gene Ontology Annotation by electronic association of SwissProt Keywords with GO terms.
cellular_component	GO:0005929	cilium		IEA	UniProtKB-KW:KW-0969	MGI:2144837	Ptpn23	protein tyrosine phosphatase, non-receptor type 23	protein coding gene	J:60000		Mouse Genome Informatics Scientific Curators (2000) Gene Ontology Annotation by electronic association of SwissProt Keywords with GO terms.
cellular_component	GO:0005929	cilium		IEA	UniProtKB-KW:KW-0969	MGI:2145349	Cdk20	cyclin-dependent kinase 20	protein coding gene	J:60000		Mouse Genome Informatics Scientific Curators (2000) Gene Ontology Annotation by electronic association of SwissProt Keywords with GO terms.
cellular_component	GO:0005929	cilium		IEA	UniProtKB-KW:KW-0969	MGI:2147030	Catsperd	cation channel sperm associated auxiliary subunit delta	protein coding gene	J:60000		Mouse Genome Informatics Scientific Curators (2000) Gene Ontology Annotation by electronic association of SwissProt Keywords with GO terms.
cellular_component	GO:0005929	cilium		IEA	UniProtKB-KW:KW-0969	MGI:2147162	Unc119b	unc-119 lipid binding chaperone B	protein coding gene	J:60000		Mouse Genome Informatics Scientific Curators (2000) Gene Ontology Annotation by electronic association of SwissProt Keywords with GO terms.
cellular_component	GO:0005929	cilium		IEA	UniProtKB-KW:KW-0969	MGI:2153816	Strc	stereocilin	protein coding gene	J:60000		Mouse Genome Informatics Scientific Curators (2000) Gene Ontology Annotation by electronic association of SwissProt Keywords with GO terms.
cellular_component	GO:0005929	cilium		IEA	UniProtKB-KW:KW-0969	MGI:2177632	Cys1	cystin 1	protein coding gene	J:60000		Mouse Genome Informatics Scientific Curators (2000) Gene Ontology Annotation by electronic association of SwissProt Keywords with GO terms.
cellular_component	GO:0005929	cilium		IEA	UniProtKB-KW:KW-0969	MGI:2179288	Rttn	rotatin	protein coding gene	J:60000		Mouse Genome Informatics Scientific Curators (2000) Gene Ontology Annotation by electronic association of SwissProt Keywords with GO terms.
cellular_component	GO:0005929	cilium		IEA	UniProtKB-KW:KW-0969	MGI:2179947	Catsper1	cation channel, sperm associated 1	protein coding gene	J:60000		Mouse Genome Informatics Scientific Curators (2000) Gene Ontology Annotation by electronic association of SwissProt Keywords with GO terms.
cellular_component	GO:0005929	cilium		IEA	UniProtKB-KW:KW-0969	MGI:2384210	Nphp4	nephronophthisis 4 (juvenile) homolog (human)	protein coding gene	J:60000		Mouse Genome Informatics Scientific Curators (2000) Gene Ontology Annotation by electronic association of SwissProt Keywords with GO terms.
cellular_component	GO:0005929	cilium		IEA	UniProtKB-KW:KW-0969	MGI:2384303	Rp1l1	retinitis pigmentosa 1 homolog like 1	protein coding gene	J:60000		Mouse Genome Informatics Scientific Curators (2000) Gene Ontology Annotation by electronic association of SwissProt Keywords with GO terms.
cellular_component	GO:0005929	cilium		IEA	UniProtKB-KW:KW-0969	MGI:2384917	Cep290	centrosomal protein 290	protein coding gene	J:60000		Mouse Genome Informatics Scientific Curators (2000) Gene Ontology Annotation by electronic association of SwissProt Keywords with GO terms.
cellular_component	GO:0005929	cilium		IEA	UniProtKB-KW:KW-0969	MGI:2387404	Catsper2	cation channel, sperm associated 2	protein coding gene	J:60000		Mouse Genome Informatics Scientific Curators (2000) Gene Ontology Annotation by electronic association of SwissProt Keywords with GO terms.
cellular_component	GO:0005929	cilium		IEA	UniProtKB-KW:KW-0969	MGI:2387643	B9d2	B9 protein domain 2	protein coding gene	J:60000		Mouse Genome Informatics Scientific Curators (2000) Gene Ontology Annotation by electronic association of SwissProt Keywords with GO terms.
cellular_component	GO:0005929	cilium		IEA	UniProtKB-KW:KW-0969	MGI:2442827	Tbc1d32	TBC1 domain family, member 32	protein coding gene	J:60000		Mouse Genome Informatics Scientific Curators (2000) Gene Ontology Annotation by electronic association of SwissProt Keywords with GO terms.
cellular_component	GO:0005929	cilium		IEA	UniProtKB-KW:KW-0969	MGI:2444120	Spag4	sperm associated antigen 4	protein coding gene	J:60000		Mouse Genome Informatics Scientific Curators (2000) Gene Ontology Annotation by electronic association of SwissProt Keywords with GO terms.
cellular_component	GO:0005929	cilium		IEA	UniProtKB-KW:KW-0969	MGI:2444274	Cfap65	cilia and flagella associated protein 65	protein coding gene	J:60000		Mouse Genome Informatics Scientific Curators (2000) Gene Ontology Annotation by electronic association of SwissProt Keywords with GO terms.
cellular_component	GO:0005929	cilium		IEA	UniProtKB-KW:KW-0969	MGI:2445168	Elmod3	ELMO/CED-12 domain containing 3	protein coding gene	J:60000		Mouse Genome Informatics Scientific Curators (2000) Gene Ontology Annotation by electronic association of SwissProt Keywords with GO terms.
cellular_component	GO:0005929	cilium		IEA	UniProtKB-KW:KW-0969	MGI:2447809	Cfap157	cilia and flagella associated protein 157	protein coding gene	J:60000		Mouse Genome Informatics Scientific Curators (2000) Gene Ontology Annotation by electronic association of SwissProt Keywords with GO terms.
cellular_component	GO:0005929	cilium		IEA	UniProtKB-KW:KW-0969	MGI:2681210	Tas2r108	taste receptor, type 2, member 108	protein coding gene	J:60000		Mouse Genome Informatics Scientific Curators (2000) Gene Ontology Annotation by electronic association of SwissProt Keywords with GO terms.
cellular_component	GO:0005929	cilium		IEA	UniProtKB-KW:KW-0969	MGI:2683040	Dnah3	dynein, axonemal, heavy chain 3	protein coding gene	J:60000		Mouse Genome Informatics Scientific Curators (2000) Gene Ontology Annotation by electronic association of SwissProt Keywords with GO terms.
cellular_component	GO:0005929	cilium		IEA	UniProtKB-KW:KW-0969	MGI:2683461	Ttll6	tubulin tyrosine ligase-like family, member 6	protein coding gene	J:60000		Mouse Genome Informatics Scientific Curators (2000) Gene Ontology Annotation by electronic association of SwissProt Keywords with GO terms.
cellular_component	GO:0005929	cilium		IEA	UniProtKB-KW:KW-0969	MGI:2683537	Tapt1	transmembrane anterior posterior transformation 1	protein coding gene	J:60000		Mouse Genome Informatics Scientific Curators (2000) Gene Ontology Annotation by electronic association of SwissProt Keywords with GO terms.
cellular_component	GO:0005929	cilium		IEA	UniProtKB-KW:KW-0969	MGI:2685024	Tmem231	transmembrane protein 231	protein coding gene	J:60000		Mouse Genome Informatics Scientific Curators (2000) Gene Ontology Annotation by electronic association of SwissProt Keywords with GO terms.
cellular_component	GO:0005929	cilium		IEA	UniProtKB-KW:KW-0969	MGI:2685456	Slc9c1	solute carrier family 9, subfamily C (Na+-transporting carboxylic acid decarboxylase), member 1	protein coding gene	J:60000		Mouse Genome Informatics Scientific Curators (2000) Gene Ontology Annotation by electronic association of SwissProt Keywords with GO terms.
cellular_component	GO:0005929	cilium		IEA	UniProtKB-KW:KW-0969	MGI:2685574	Dnaic2	dynein, axonemal, intermediate chain 2	protein coding gene	J:60000		Mouse Genome Informatics Scientific Curators (2000) Gene Ontology Annotation by electronic association of SwissProt Keywords with GO terms.
cellular_component	GO:0005929	cilium		IEA	UniProtKB-KW:KW-0969	MGI:2685616	Drc7	dynein regulatory complex subunit 7	protein coding gene	J:60000		Mouse Genome Informatics Scientific Curators (2000) Gene Ontology Annotation by electronic association of SwissProt Keywords with GO terms.
cellular_component	GO:0005929	cilium		IEA	UniProtKB-KW:KW-0969	MGI:2685815	Cfap58	cilia and flagella associated protein 58	protein coding gene	J:60000		Mouse Genome Informatics Scientific Curators (2000) Gene Ontology Annotation by electronic association of SwissProt Keywords with GO terms.
cellular_component	GO:0005929	cilium		IEA	UniProtKB-KW:KW-0969	MGI:2685906	Drc1	dynein regulatory complex subunit 1	protein coding gene	J:60000		Mouse Genome Informatics Scientific Curators (2000) Gene Ontology Annotation by electronic association of SwissProt Keywords with GO terms.
cellular_component	GO:0005929	cilium		IEA	UniProtKB-KW:KW-0969	MGI:2686651	Bbs12	Bardet-Biedl syndrome 12 (human)	protein coding gene	J:60000		Mouse Genome Informatics Scientific Curators (2000) Gene Ontology Annotation by electronic association of SwissProt Keywords with GO terms.
cellular_component	GO:0005929	cilium		IEA	UniProtKB-KW:KW-0969	MGI:3027894	Rsph4a	radial spoke head 4 homolog A (Chlamydomonas)	protein coding gene	J:60000		Mouse Genome Informatics Scientific Curators (2000) Gene Ontology Annotation by electronic association of SwissProt Keywords with GO terms.
cellular_component	GO:0005929	cilium		IEA	UniProtKB-KW:KW-0969	MGI:3043288	Catsper4	cation channel, sperm associated 4	protein coding gene	J:60000		Mouse Genome Informatics Scientific Curators (2000) Gene Ontology Annotation by electronic association of SwissProt Keywords with GO terms.
cellular_component	GO:0005929	cilium		IEA	UniProtKB-KW:KW-0969	MGI:3045373	Sntn	sentan, cilia apical structure protein	protein coding gene	J:60000		Mouse Genome Informatics Scientific Curators (2000) Gene Ontology Annotation by electronic association of SwissProt Keywords with GO terms.
cellular_component	GO:0005929	cilium		IEA	UniProtKB-KW:KW-0969	MGI:3513546	Spef1	sperm flagellar 1	protein coding gene	J:60000		Mouse Genome Informatics Scientific Curators (2000) Gene Ontology Annotation by electronic association of SwissProt Keywords with GO terms.
cellular_component	GO:0005929	cilium		IEA	UniProtKB-KW:KW-0969	MGI:3529431	Crocc	ciliary rootlet coiled-coil, rootletin	protein coding gene	J:60000		Mouse Genome Informatics Scientific Curators (2000) Gene Ontology Annotation by electronic association of SwissProt Keywords with GO terms.
cellular_component	GO:0005929	cilium		IEA	UniProtKB-KW:KW-0969	MGI:3577767	Grxcr1	glutaredoxin, cysteine rich 1	protein coding gene	J:60000		Mouse Genome Informatics Scientific Curators (2000) Gene Ontology Annotation by electronic association of SwissProt Keywords with GO terms.
cellular_component	GO:0005929	cilium		IEA	UniProtKB-KW:KW-0969	MGI:3584243	Mks1	Meckel syndrome, type 1	protein coding gene	J:60000		Mouse Genome Informatics Scientific Curators (2000) Gene Ontology Annotation by electronic association of SwissProt Keywords with GO terms.
cellular_component	GO:0005929	cilium		IEA	UniProtKB-KW:KW-0969	MGI:3646964	Fscb	fibrous sheath CABYR binding protein	protein coding gene	J:60000		Mouse Genome Informatics Scientific Curators (2000) Gene Ontology Annotation by electronic association of SwissProt Keywords with GO terms.
cellular_component	GO:0005929	cilium		IEA	UniProtKB-KW:KW-0969	MGI:3779542	Cfap73	cilia and flagella associated protein 73	protein coding gene	J:60000		Mouse Genome Informatics Scientific Curators (2000) Gene Ontology Annotation by electronic association of SwissProt Keywords with GO terms.
cellular_component	GO:0005929	cilium		IEA	UniProtKB-KW:KW-0969	MGI:87917	Adcy6	adenylate cyclase 6	protein coding gene	J:60000		Mouse Genome Informatics Scientific Curators (2000) Gene Ontology Annotation by electronic association of SwissProt Keywords with GO terms.
cellular_component	GO:0005929	cilium		IEA	UniProtKB-KW:KW-0969	MGI:894678	Aurka	aurora kinase A	protein coding gene	J:60000		Mouse Genome Informatics Scientific Curators (2000) Gene Ontology Annotation by electronic association of SwissProt Keywords with GO terms.
cellular_component	GO:0005929	cilium		IEA	UniProtKB-KW:KW-0969	MGI:96819	Anxa1	annexin A1	protein coding gene	J:60000		Mouse Genome Informatics Scientific Curators (2000) Gene Ontology Annotation by electronic association of SwissProt Keywords with GO terms.
cellular_component	GO:0005929	cilium		IEA	UniProtKB-KW:KW-0969	MGI:96913	Mak	male germ cell-associated kinase	protein coding gene	J:60000		Mouse Genome Informatics Scientific Curators (2000) Gene Ontology Annotation by electronic association of SwissProt Keywords with GO terms.
cellular_component	GO:0005929	cilium		IEA	UniProtKB-KW:KW-0969	MGI:97548	Pfkm	phosphofructokinase, muscle	protein coding gene	J:60000		Mouse Genome Informatics Scientific Curators (2000) Gene Ontology Annotation by electronic association of SwissProt Keywords with GO terms.
cellular_component	GO:0005929	cilium		IEA	UniProtKB-KW:KW-0969	MGI:97592	Prkaca	protein kinase, cAMP dependent, catalytic, alpha	protein coding gene	J:60000		Mouse Genome Informatics Scientific Curators (2000) Gene Ontology Annotation by electronic association of SwissProt Keywords with GO terms.
cellular_component	GO:0005929	cilium		IEA	UniProtKB-KW:KW-0969	MGI:98090	Pdc	phosducin	protein coding gene	J:60000		Mouse Genome Informatics Scientific Curators (2000) Gene Ontology Annotation by electronic association of SwissProt Keywords with GO terms.
cellular_component	GO:0005929	cilium		IEA	UniProtKB-KW:KW-0969	MGI:98266	Sord	sorbitol dehydrogenase	protein coding gene	J:60000		Mouse Genome Informatics Scientific Curators (2000) Gene Ontology Annotation by electronic association of SwissProt Keywords with GO terms.
cellular_component	GO:0005929	cilium		IMP		MGI:1099818	Pkd2	polycystic kidney disease 2	protein coding gene	J:170490	21307093	Field S, et al. (2011) Pkd1l1 establishes left-right asymmetry and physically interacts with Pkd2. Development 138(6):1131-42
cellular_component	GO:0005929	cilium		IMP		MGI:1915725	Ssna1	SS nuclear autoantigen 1	protein coding gene	J:182871	21289087	Lai CK, et al. (2011) Functional characterization of putative cilia genes by high-content analysis. Mol Biol Cell 22(7):1104-19
cellular_component	GO:0005929	cilium		IMP		MGI:2156538	Pkd1l1	polycystic kidney disease 1 like 1	protein coding gene	J:170490	21307093	Field S, et al. (2011) Pkd1l1 establishes left-right asymmetry and physically interacts with Pkd2. Development 138(6):1131-42
cellular_component	GO:0005929	cilium		ISA	UniProtKB:Q01656	MGI:1927643	Rsph6a	radial spoke head 6 homolog A (Chlamydomonas)	protein coding gene	J:67997	11237735	Eriksson M, et al. (2001) A Mammalian Radial Spokehead-Like Gene, RSHL1, at the Myotonic Dystrophy-1 Locus. Biochem Biophys Res Commun 281(4):835-41
cellular_component	GO:0005929	cilium		ISO	RGD:1310227	MGI:2652818	Dcdc2a	doublecortin domain containing 2a	protein coding gene	J:155856		Mouse Genome Informatics Scientific Curators (2010) Rat to Mouse ISO GO annotation transfer.
cellular_component	GO:0005929	cilium		ISO	RGD:1549750	MGI:1859638	Pqbp1	polyglutamine binding protein 1	protein coding gene	J:155856		Mouse Genome Informatics Scientific Curators (2010) Rat to Mouse ISO GO annotation transfer.
cellular_component	GO:0005929	cilium		ISO	RGD:1560136	MGI:1344037	Rpgr	retinitis pigmentosa GTPase regulator	protein coding gene	J:155856		Mouse Genome Informatics Scientific Curators (2010) Rat to Mouse ISO GO annotation transfer.
cellular_component	GO:0005929	cilium		ISO	RGD:1561363	MGI:2444853	Ttc26	tetratricopeptide repeat domain 26	protein coding gene	J:155856		Mouse Genome Informatics Scientific Curators (2010) Rat to Mouse ISO GO annotation transfer.
cellular_component	GO:0005929	cilium		ISO	RGD:2063	MGI:87941	Grk3	G protein-coupled receptor kinase 3	protein coding gene	J:155856		Mouse Genome Informatics Scientific Curators (2010) Rat to Mouse ISO GO annotation transfer.
cellular_component	GO:0005929	cilium		ISO	RGD:2582	MGI:109392	Esr2	estrogen receptor 2 (beta)	protein coding gene	J:155856		Mouse Genome Informatics Scientific Curators (2010) Rat to Mouse ISO GO annotation transfer.
cellular_component	GO:0005929	cilium		ISO	RGD:3962	MGI:107166	Vipr2	vasoactive intestinal peptide receptor 2	protein coding gene	J:73065		Mouse Genome Informatics Scientific Curators (2001) Gene Ontology Annotation by the MGI Curatorial Staff.
cellular_component	GO:0005929	cilium		ISO	RGD:619978	MGI:88548	Csnk2b	casein kinase 2, beta polypeptide	protein coding gene	J:155856		Mouse Genome Informatics Scientific Curators (2010) Rat to Mouse ISO GO annotation transfer.
cellular_component	GO:0005929	cilium		ISO	RGD:620879	MGI:105066	Rab10	RAB10, member RAS oncogene family	protein coding gene	J:155856		Mouse Genome Informatics Scientific Curators (2010) Rat to Mouse ISO GO annotation transfer.
cellular_component	GO:0005929	cilium		ISO	RGD:621435	MGI:2138997	Prom2	prominin 2	protein coding gene	J:155856		Mouse Genome Informatics Scientific Curators (2010) Rat to Mouse ISO GO annotation transfer.
cellular_component	GO:0005929	cilium		ISO	RGD:621886	MGI:1917723	Rapgef4	Rap guanine nucleotide exchange factor (GEF) 4	protein coding gene	J:155856		Mouse Genome Informatics Scientific Curators (2010) Rat to Mouse ISO GO annotation transfer.
cellular_component	GO:0005929	cilium		ISO	UniProtKB:A6NGG8	MGI:2385061	BC027072	cDNA sequence BC027072	protein coding gene	J:73065		Mouse Genome Informatics Scientific Curators (2001) Gene Ontology Annotation by the MGI Curatorial Staff.
cellular_component	GO:0005929	cilium		ISO	UniProtKB:O75386	MGI:1329045	Tulp3	tubby-like protein 3	protein coding gene	J:73065		Mouse Genome Informatics Scientific Curators (2001) Gene Ontology Annotation by the MGI Curatorial Staff.
cellular_component	GO:0005929	cilium		ISO	UniProtKB:O75665	MGI:1350328	Ofd1	OFD1, centriole and centriolar satellite protein	protein coding gene	J:164563		Mouse Genome Informatics Scientific Curators (2010) Human to Mouse ISO GO annotation transfer.
cellular_component	GO:0005929	cilium		ISO	UniProtKB:O95995	MGI:1202386	Gas8	growth arrest specific 8	protein coding gene	J:164563		Mouse Genome Informatics Scientific Curators (2010) Human to Mouse ISO GO annotation transfer.
cellular_component	GO:0005929	cilium		ISO	UniProtKB:P07911	MGI:102674	Umod	uromodulin	protein coding gene	J:164563		Mouse Genome Informatics Scientific Curators (2010) Human to Mouse ISO GO annotation transfer.
cellular_component	GO:0005929	cilium		ISO	UniProtKB:P08F94	MGI:2155808	Pkhd1	polycystic kidney and hepatic disease 1	protein coding gene	J:164563		Mouse Genome Informatics Scientific Curators (2010) Human to Mouse ISO GO annotation transfer.
cellular_component	GO:0005929	cilium		ISO	UniProtKB:P10071	MGI:95729	Gli3	GLI-Kruppel family member GLI3	protein coding gene	J:115756	16254602	Haycraft CJ, et al. (2005) Gli2 and Gli3 localize to cilia and require the intraflagellar transport protein polaris for processing and function. PLoS Genet 1(4):e53
cellular_component	GO:0005929	cilium		ISO	UniProtKB:P10071	MGI:95729	Gli3	GLI-Kruppel family member GLI3	protein coding gene	J:164563		Mouse Genome Informatics Scientific Curators (2010) Human to Mouse ISO GO annotation transfer.
cellular_component	GO:0005929	cilium		ISO	UniProtKB:P57679	MGI:1890596	Evc	EvC ciliary complex subunit 1	protein coding gene	J:164563		Mouse Genome Informatics Scientific Curators (2010) Human to Mouse ISO GO annotation transfer.
cellular_component	GO:0005929	cilium		ISO	UniProtKB:P61006	MGI:96960	Rab8a	RAB8A, member RAS oncogene family	protein coding gene	J:164563		Mouse Genome Informatics Scientific Curators (2010) Human to Mouse ISO GO annotation transfer.
cellular_component	GO:0005929	cilium		ISO	UniProtKB:P61006	MGI:96960	Rab8a	RAB8A, member RAS oncogene family	protein coding gene	J:208267	24421332	Kobayashi T, et al. (2014) The CP110-interacting proteins Talpid3 and Cep290 play overlapping and distinct roles in cilia assembly. J Cell Biol 204(2):215-29
cellular_component	GO:0005929	cilium		ISO	UniProtKB:P61026	MGI:105066	Rab10	RAB10, member RAS oncogene family	protein coding gene	J:164563		Mouse Genome Informatics Scientific Curators (2010) Human to Mouse ISO GO annotation transfer.
cellular_component	GO:0005929	cilium		ISO	UniProtKB:Q13099	MGI:98715	Ift88	intraflagellar transport 88	protein coding gene	J:164563		Mouse Genome Informatics Scientific Curators (2010) Human to Mouse ISO GO annotation transfer.
cellular_component	GO:0005929	cilium		ISO	UniProtKB:Q13099	MGI:98715	Ift88	intraflagellar transport 88	protein coding gene	J:208267	24421332	Kobayashi T, et al. (2014) The CP110-interacting proteins Talpid3 and Cep290 play overlapping and distinct roles in cilia assembly. J Cell Biol 204(2):215-29
cellular_component	GO:0005929	cilium		ISO	UniProtKB:Q15506	MGI:1333778	Spa17	sperm autoantigenic protein 17	protein coding gene	J:164563		Mouse Genome Informatics Scientific Curators (2010) Human to Mouse ISO GO annotation transfer.
cellular_component	GO:0005929	cilium		ISO	UniProtKB:Q2M1P5	MGI:1098239	Kif7	kinesin family member 7	protein coding gene	J:164563		Mouse Genome Informatics Scientific Curators (2010) Human to Mouse ISO GO annotation transfer.
cellular_component	GO:0005929	cilium		ISO	UniProtKB:Q3SXY8	MGI:1915396	Arl13b	ADP-ribosylation factor-like 13B	protein coding gene	J:164563		Mouse Genome Informatics Scientific Curators (2010) Human to Mouse ISO GO annotation transfer.
cellular_component	GO:0005929	cilium		ISO	UniProtKB:Q3SXY8	MGI:1915396	Arl13b	ADP-ribosylation factor-like 13B	protein coding gene	J:208267	24421332	Kobayashi T, et al. (2014) The CP110-interacting proteins Talpid3 and Cep290 play overlapping and distinct roles in cilia assembly. J Cell Biol 204(2):215-29
cellular_component	GO:0005929	cilium		ISO	UniProtKB:Q3SYG4	MGI:2442833	Bbs9	Bardet-Biedl syndrome 9 (human)	protein coding gene	J:73065		Mouse Genome Informatics Scientific Curators (2001) Gene Ontology Annotation by the MGI Curatorial Staff.
cellular_component	GO:0005929	cilium		ISO	UniProtKB:Q68CZ1	MGI:1920563	Rpgrip1l	Rpgrip1-like	protein coding gene	J:123018	17558409	Delous M, et al. (2007) The ciliary gene RPGRIP1L is mutated in cerebello-oculo-renal syndrome (Joubert syndrome type B) and Meckel syndrome. Nat Genet 39(7):875-81
cellular_component	GO:0005929	cilium		ISO	UniProtKB:Q6IQ19	MGI:1920670	Ccsap	centriole, cilia and spindle associated protein	protein coding gene	J:164563		Mouse Genome Informatics Scientific Curators (2010) Human to Mouse ISO GO annotation transfer.
cellular_component	GO:0005929	cilium		ISO	UniProtKB:Q7Z494	MGI:1921275	Nphp3	nephronophthisis 3 (adolescent)	protein coding gene	J:164563		Mouse Genome Informatics Scientific Curators (2010) Human to Mouse ISO GO annotation transfer.
cellular_component	GO:0005929	cilium		ISO	UniProtKB:Q86SG6	MGI:1890646	Nek8	NIMA (never in mitosis gene a)-related expressed kinase 8	protein coding gene	J:164563		Mouse Genome Informatics Scientific Curators (2010) Human to Mouse ISO GO annotation transfer.
cellular_component	GO:0005929	cilium		ISO	UniProtKB:Q86VQ0	MGI:1923032	Lca5	Leber congenital amaurosis 5 (human)	protein coding gene	J:73065		Mouse Genome Informatics Scientific Curators (2001) Gene Ontology Annotation by the MGI Curatorial Staff.
cellular_component	GO:0005929	cilium		ISO	UniProtKB:Q86X45	MGI:1859553	Lrrc6	leucine rich repeat containing 6 (testis)	protein coding gene	J:164563		Mouse Genome Informatics Scientific Curators (2010) Human to Mouse ISO GO annotation transfer.
cellular_component	GO:0005929	cilium		ISO	UniProtKB:Q8N157	MGI:87971	Ahi1	Abelson helper integration site 1	protein coding gene	J:164563		Mouse Genome Informatics Scientific Curators (2010) Human to Mouse ISO GO annotation transfer.
cellular_component	GO:0005929	cilium		ISO	UniProtKB:Q8TAM2	MGI:1923510	Ttc8	tetratricopeptide repeat domain 8	protein coding gene	J:164563		Mouse Genome Informatics Scientific Curators (2010) Human to Mouse ISO GO annotation transfer.
cellular_component	GO:0005929	cilium		ISO	UniProtKB:Q8WXX0	MGI:2685838	Dnah7a	dynein, axonemal, heavy chain 7A	protein coding gene	J:73065		Mouse Genome Informatics Scientific Curators (2001) Gene Ontology Annotation by the MGI Curatorial Staff.
cellular_component	GO:0005929	cilium		ISO	UniProtKB:Q96LJ8	MGI:2443123	Ubxn10	UBX domain protein 10	protein coding gene	J:164563		Mouse Genome Informatics Scientific Curators (2010) Human to Mouse ISO GO annotation transfer.
cellular_component	GO:0005929	cilium		ISO	UniProtKB:Q96LK0	MGI:1914244	Cep19	centrosomal protein 19	protein coding gene	J:164563		Mouse Genome Informatics Scientific Curators (2010) Human to Mouse ISO GO annotation transfer.
cellular_component	GO:0005929	cilium		ISO	UniProtKB:Q96M63	MGI:2446120	Ccdc114	coiled-coil domain containing 114	protein coding gene	J:164563		Mouse Genome Informatics Scientific Curators (2010) Human to Mouse ISO GO annotation transfer.
cellular_component	GO:0005929	cilium		ISO	UniProtKB:Q96RK4	MGI:2143311	Bbs4	Bardet-Biedl syndrome 4 (human)	protein coding gene	J:164563		Mouse Genome Informatics Scientific Curators (2010) Human to Mouse ISO GO annotation transfer.
cellular_component	GO:0005929	cilium		ISO	UniProtKB:Q9BW83	MGI:1914292	Ift27	intraflagellar transport 27	protein coding gene	J:164563		Mouse Genome Informatics Scientific Curators (2010) Human to Mouse ISO GO annotation transfer.
cellular_component	GO:0005929	cilium		ISO	UniProtKB:Q9BYV8	MGI:1891414	Cep41	centrosomal protein 41	protein coding gene	J:164563		Mouse Genome Informatics Scientific Curators (2010) Human to Mouse ISO GO annotation transfer.
cellular_component	GO:0005929	cilium		ISO	UniProtKB:Q9H0F7	MGI:1927136	Arl6	ADP-ribosylation factor-like 6	protein coding gene	J:73065		Mouse Genome Informatics Scientific Curators (2001) Gene Ontology Annotation by the MGI Curatorial Staff.
cellular_component	GO:0005929	cilium		ISO	UniProtKB:Q9H5P4	MGI:3608325	Pdzd7	PDZ domain containing 7	protein coding gene	J:164563		Mouse Genome Informatics Scientific Curators (2010) Human to Mouse ISO GO annotation transfer.
cellular_component	GO:0005929	cilium		ISO	UniProtKB:Q9NPI0	MGI:1920232	Tmem138	transmembrane protein 138	protein coding gene	J:164563		Mouse Genome Informatics Scientific Curators (2010) Human to Mouse ISO GO annotation transfer.
cellular_component	GO:0005929	cilium		ISO	UniProtKB:Q9P0N5	MGI:1920020	Tmem216	transmembrane protein 216	protein coding gene	J:164563		Mouse Genome Informatics Scientific Curators (2010) Human to Mouse ISO GO annotation transfer.
cellular_component	GO:0005929	cilium		ISO	UniProtKB:Q9UHG0	MGI:2652818	Dcdc2a	doublecortin domain containing 2a	protein coding gene	J:164563		Mouse Genome Informatics Scientific Curators (2010) Human to Mouse ISO GO annotation transfer.
cellular_component	GO:0005929	cilium		ISO	UniProtKB:Q9Y2I9	MGI:1921944	Tbc1d30	TBC1 domain family, member 30	protein coding gene	J:164563		Mouse Genome Informatics Scientific Curators (2010) Human to Mouse ISO GO annotation transfer.
cellular_component	GO:0005929	cilium		ISO	UniProtKB:Q9Y6A4	MGI:107428	Cfap20	cilia and flagella associated protein 20	protein coding gene	J:164563		Mouse Genome Informatics Scientific Curators (2010) Human to Mouse ISO GO annotation transfer.
cellular_component	GO:0005929	cilium		ISS	UniProtKB:Q8CJ52	MGI:2138997	Prom2	prominin 2	protein coding gene	J:77557	12514187	Fargeas CA, et al. (2003) Characterization of prominin-2, a new member of the prominin family of pentaspan membrane glycoproteins. J Biol Chem 278(10):8586-96
biological_process	GO:0060271	cilium assembly	NOT	IMP		MGI:1920188	Hspb11	heat shock protein family B (small), member 11	protein coding gene	J:184749	22595669	Keady BT, et al. (2012) IFT25 Links the Signal-Dependent Movement of Hedgehog Components to Intraflagellar Transport. Dev Cell 22(5):940-51
biological_process	GO:0060271	cilium assembly		IBA	PANTHER:PTN000223362	MGI:1915347	Dynll2	dynein light chain LC8-type 2	protein coding gene	J:161428		Gaudet P, et al. (2010) Annotation inferences using phylogenetic trees.
biological_process	GO:0060271	cilium assembly		IBA	PANTHER:PTN000223362	MGI:3040680	BC048507	cDNA sequence BC048507	protein coding gene	J:161428		Gaudet P, et al. (2010) Annotation inferences using phylogenetic trees.
biological_process	GO:0060271	cilium assembly		IBA	PANTHER:PTN000333848	MGI:1913514	Ccdc28b	coiled coil domain containing 28B	protein coding gene	J:161428		Gaudet P, et al. (2010) Annotation inferences using phylogenetic trees.
biological_process	GO:0060271	cilium assembly		IBA	PANTHER:PTN000412421	MGI:1918742	Bbs7	Bardet-Biedl syndrome 7 (human)	protein coding gene	J:161428		Gaudet P, et al. (2010) Annotation inferences using phylogenetic trees.
biological_process	GO:0060271	cilium assembly		IBA	PANTHER:PTN000462267	MGI:1333819	Tekt1	tektin 1	protein coding gene	J:161428		Gaudet P, et al. (2010) Annotation inferences using phylogenetic trees.
biological_process	GO:0060271	cilium assembly		IBA	PANTHER:PTN000462267	MGI:1917676	Tekt5	tektin 5	protein coding gene	J:161428		Gaudet P, et al. (2010) Annotation inferences using phylogenetic trees.
biological_process	GO:0060271	cilium assembly		IBA	PANTHER:PTN000462267	MGI:1919090	Tekt4	tektin 4	protein coding gene	J:161428		Gaudet P, et al. (2010) Annotation inferences using phylogenetic trees.
biological_process	GO:0060271	cilium assembly		IBA	PANTHER:PTN000468090	MGI:1919671	Ttc30b	tetratricopeptide repeat domain 30B	protein coding gene	J:161428		Gaudet P, et al. (2010) Annotation inferences using phylogenetic trees.
biological_process	GO:0060271	cilium assembly		IBA	PANTHER:PTN000468090	MGI:1926052	Ttc30a1	tetratricopeptide repeat domain 30A1	protein coding gene	J:161428		Gaudet P, et al. (2010) Annotation inferences using phylogenetic trees.
biological_process	GO:0060271	cilium assembly		IBA	PANTHER:PTN000468090	MGI:3700200	Ttc30a2	tetratricopeptide repeat domain 30A2	protein coding gene	J:161428		Gaudet P, et al. (2010) Annotation inferences using phylogenetic trees.
biological_process	GO:0060271	cilium assembly		IBA	PANTHER:PTN000482504	MGI:1919819	Bbs5	Bardet-Biedl syndrome 5 (human)	protein coding gene	J:161428		Gaudet P, et al. (2010) Annotation inferences using phylogenetic trees.
biological_process	GO:0060271	cilium assembly		IBA	PANTHER:PTN000489125	MGI:5313142	Gm20695	predicted gene 20695	protein coding gene	J:161428		Gaudet P, et al. (2010) Annotation inferences using phylogenetic trees.
biological_process	GO:0060271	cilium assembly		IBA	PANTHER:PTN000521600	MGI:1916794	Wdr5b	WD repeat domain 5B	protein coding gene	J:161428		Gaudet P, et al. (2010) Annotation inferences using phylogenetic trees.
biological_process	GO:0060271	cilium assembly		IBA	PANTHER:PTN000521600	MGI:2155884	Wdr5	WD repeat domain 5	protein coding gene	J:161428		Gaudet P, et al. (2010) Annotation inferences using phylogenetic trees.
biological_process	GO:0060271	cilium assembly		IBA	PANTHER:PTN000596949	MGI:2441808	Cdc14b	CDC14 cell division cycle 14B	protein coding gene	J:161428		Gaudet P, et al. (2010) Annotation inferences using phylogenetic trees.
biological_process	GO:0060271	cilium assembly		IBA	PANTHER:PTN000596949	MGI:2442676	Cdc14a	CDC14 cell division cycle 14A	protein coding gene	J:161428		Gaudet P, et al. (2010) Annotation inferences using phylogenetic trees.
biological_process	GO:0060271	cilium assembly		IBA	PANTHER:PTN000645840	MGI:1914199	Trim59	tripartite motif-containing 59	protein coding gene	J:161428		Gaudet P, et al. (2010) Annotation inferences using phylogenetic trees.
biological_process	GO:0060271	cilium assembly		IBA	PANTHER:PTN000785381	MGI:1098597	Ift81	intraflagellar transport 81	protein coding gene	J:161428		Gaudet P, et al. (2010) Annotation inferences using phylogenetic trees.
biological_process	GO:0060271	cilium assembly		IBA	PANTHER:PTN000840076	MGI:107744	Dnah6	dynein, axonemal, heavy chain 6	protein coding gene	J:161428		Gaudet P, et al. (2010) Annotation inferences using phylogenetic trees.
biological_process	GO:0060271	cilium assembly		IBA	PANTHER:PTN000840076	MGI:2444525	Dnah14	dynein, axonemal, heavy chain 14	protein coding gene	J:161428		Gaudet P, et al. (2010) Annotation inferences using phylogenetic trees.
biological_process	GO:0060271	cilium assembly		IBA	PANTHER:PTN000948208	MGI:1919757	Dzip1l	DAZ interacting protein 1-like	protein coding gene	J:161428		Gaudet P, et al. (2010) Annotation inferences using phylogenetic trees.
biological_process	GO:0060271	cilium assembly		IBA	PANTHER:PTN000948208	MGI:1922945	Rilpl1	Rab interacting lysosomal protein-like 1	protein coding gene	J:161428		Gaudet P, et al. (2010) Annotation inferences using phylogenetic trees.
biological_process	GO:0060271	cilium assembly		IBA	PANTHER:PTN000948208	MGI:1933112	Rilpl2	Rab interacting lysosomal protein-like 2	protein coding gene	J:161428		Gaudet P, et al. (2010) Annotation inferences using phylogenetic trees.
biological_process	GO:0060271	cilium assembly		IBA	PANTHER:PTN000948208	MGI:2144271	Rilp	Rab interacting lysosomal protein	protein coding gene	J:161428		Gaudet P, et al. (2010) Annotation inferences using phylogenetic trees.
biological_process	GO:0060271	cilium assembly		IBA	PANTHER:PTN000999503	MGI:1920232	Tmem138	transmembrane protein 138	protein coding gene	J:161428		Gaudet P, et al. (2010) Annotation inferences using phylogenetic trees.
biological_process	GO:0060271	cilium assembly		IBA	PANTHER:PTN001423461	MGI:1277958	Pcm1	pericentriolar material 1	protein coding gene	J:161428		Gaudet P, et al. (2010) Annotation inferences using phylogenetic trees.
biological_process	GO:0060271	cilium assembly		IBA	PANTHER:PTN002006313	MGI:1913610	Bbip1	BBSome interacting protein 1	protein coding gene	J:161428		Gaudet P, et al. (2010) Annotation inferences using phylogenetic trees.
biological_process	GO:0060271	cilium assembly		IDA		MGI:1350328	Ofd1	OFD1, centriole and centriolar satellite protein	protein coding gene	J:161171	20230748	Singla V, et al. (2010) Ofd1, a human disease gene, regulates the length and distal structure of centrioles. Dev Cell 18(3):410-24
biological_process	GO:0060271	cilium assembly		IDA		MGI:1913972	Spag16	sperm associated antigen 16	protein coding gene	J:148415	19305393	Wilson CW, et al. (2009) Fused has evolved divergent roles in vertebrate Hedgehog signalling and motile ciliogenesis. Nature 459(7243):98-102
biological_process	GO:0060271	cilium assembly		IDA		MGI:1920831	Stk36	serine/threonine kinase 36	protein coding gene	J:148415	19305393	Wilson CW, et al. (2009) Fused has evolved divergent roles in vertebrate Hedgehog signalling and motile ciliogenesis. Nature 459(7243):98-102
biological_process	GO:0060271	cilium assembly		IDA		MGI:1922300	Kif27	kinesin family member 27	protein coding gene	J:148415	19305393	Wilson CW, et al. (2009) Fused has evolved divergent roles in vertebrate Hedgehog signalling and motile ciliogenesis. Nature 459(7243):98-102
biological_process	GO:0060271	cilium assembly		IEA	InterPro:IPR029676	MGI:2684947	Cfap221	cilia and flagella associated protein 221	protein coding gene	J:72247		Mouse Genome Informatics Scientific Curators (2001) Gene Ontology Annotation by the MGI Curatorial Staff.
biological_process	GO:0060271	cilium assembly		IEA	InterPro:IPR033365	MGI:1921703	Cfap53	cilia and flagella associated protein 53	protein coding gene	J:72247		Mouse Genome Informatics Scientific Curators (2001) Gene Ontology Annotation by the MGI Curatorial Staff.
biological_process	GO:0060271	cilium assembly		IGI	MGI:1858235	MGI:1858236	Celsr3	cadherin, EGF LAG seven-pass G-type receptor 3	protein coding gene	J:161641	20473291	Tissir F, et al. (2010) Lack of cadherins Celsr2 and Celsr3 impairs ependymal ciliogenesis, leading to fatal hydrocephalus. Nat Neurosci 13(6):700-7
biological_process	GO:0060271	cilium assembly		IGI	MGI:1858236	MGI:1858235	Celsr2	cadherin, EGF LAG seven-pass G-type receptor 2	protein coding gene	J:161641	20473291	Tissir F, et al. (2010) Lack of cadherins Celsr2 and Celsr3 impairs ependymal ciliogenesis, leading to fatal hydrocephalus. Nat Neurosci 13(6):700-7
biological_process	GO:0060271	cilium assembly		IGI	MGI:1922902	MGI:2141418	Ttll3	tubulin tyrosine ligase-like family, member 3	protein coding gene	J:201638	23897886	Bosch Grau M, et al. (2013) Tubulin glycylases and glutamylases have distinct functions in stabilization and motility of ependymal cilia. J Cell Biol 202(3):441-51
biological_process	GO:0060271	cilium assembly		IGI	MGI:1932386	MGI:2443231	Wdr19	WD repeat domain 19	protein coding gene	J:185270	22689656	Liem KF Jr, et al. (2012) The IFT-A complex regulates Shh signaling through cilia structure and membrane protein trafficking. J Cell Biol 197(6):789-800
biological_process	GO:0060271	cilium assembly		IGI	MGI:2141418	MGI:1922902	Ttll8	tubulin tyrosine ligase-like family, member 8	protein coding gene	J:201638	23897886	Bosch Grau M, et al. (2013) Tubulin glycylases and glutamylases have distinct functions in stabilization and motility of ependymal cilia. J Cell Biol 202(3):441-51
biological_process	GO:0060271	cilium assembly		IGI	MGI:2443231	MGI:1932386	Ift122	intraflagellar transport 122	protein coding gene	J:185270	22689656	Liem KF Jr, et al. (2012) The IFT-A complex regulates Shh signaling through cilia structure and membrane protein trafficking. J Cell Biol 197(6):789-800
biological_process	GO:0060271	cilium assembly		IMP	MGI:1861960	MGI:107689	Kif3a	kinesin family member 3A	protein coding gene	J:54575	10220415	Marszalek JR, et al. (1999) Situs inversus and embryonic ciliary morphogenesis defects in mouse mutants lacking the KIF3A subunit of kinesin-II. Proc Natl Acad Sci U S A 96(9):5043-8
biological_process	GO:0060271	cilium assembly		IMP	MGI:1888952	MGI:103012	E2f4	E2F transcription factor 4	protein coding gene	J:121517	17383628	Danielian PS, et al. (2007) E2f4 is required for normal development of the airway epithelium. Dev Biol 305(2):564-76
biological_process	GO:0060271	cilium assembly		IMP	MGI:1934917	MGI:105382	Lama5	laminin, alpha 5	protein coding gene	J:108325	16365040	Fukumoto S, et al. (2006) Laminin alpha5 is required for dental epithelium growth and polarity and the development of tooth bud and shape. J Biol Chem 281(8):5008-16
biological_process	GO:0060271	cilium assembly		IMP	MGI:2179340	MGI:1196423	Onecut1	one cut domain, family member 1	protein coding gene	J:125042	16472605	Pierreux CE, et al. (2006) The transcription factor hepatocyte nuclear factor-6 controls the development of pancreatic ducts in the mouse. Gastroenterology 130(2):532-41
biological_process	GO:0060271	cilium assembly		IMP	MGI:2386464	MGI:107689	Kif3a	kinesin family member 3A	protein coding gene	J:138801	18729223	Slough J, et al. (2008) Monocilia in the embryonic mouse heart suggest a direct role for cilia in cardiac morphogenesis. Dev Dyn 237(9):2304-14
biological_process	GO:0060271	cilium assembly		IMP	MGI:2386464,MGI:1926500	MGI:107689	Kif3a	kinesin family member 3A	protein coding gene	J:173367	21703454	Ezratty EJ, et al. (2011) A Role for the Primary Cilium in Notch Signaling and Epidermal Differentiation during Skin Development. Cell 145(7):1129-41
biological_process	GO:0060271	cilium assembly		IMP	MGI:2682066	MGI:2682064	Ift172	intraflagellar transport 172	protein coding gene	J:138139	18488998	Ocbina PJ, et al. (2008) Intraflagellar transport, cilia, and mammalian Hedgehog signaling: analysis in mouse embryonic fibroblasts. Dev Dyn 237(8):2030-8
biological_process	GO:0060271	cilium assembly		IMP	MGI:2682066	MGI:2682064	Ift172	intraflagellar transport 172	protein coding gene	J:188764	21552265	Ocbina PJ, et al. (2011) Complex interactions between genes controlling trafficking in primary cilia. Nat Genet 43(6):547-53
biological_process	GO:0060271	cilium assembly		IMP	MGI:3505858	MGI:1913996	Dync2li1	dynein cytoplasmic 2 light intermediate chain 1	protein coding gene	J:93573	15371312	Rana AA, et al. (2004) Targeted deletion of the novel cytoplasmic dynein mD2LIC disrupts the embryonic organiser, formation of the body axes and specification of ventral cell fates. Development 131(20):4999-5007
biological_process	GO:0060271	cilium assembly		IMP	MGI:3526444	MGI:1891836	Mkks	McKusick-Kaufman syndrome	protein coding gene	J:99276	15772095	Fath MA, et al. (2005) Mkks-null mice have a phenotype resembling Bardet-Biedl syndrome. Hum Mol Genet 14(9):1109-18
biological_process	GO:0060271	cilium assembly		IMP	MGI:3578144	MGI:107736	Dync2h1	dynein cytoplasmic 2 heavy chain 1	protein coding gene	J:100466	16061793	Huangfu D, et al. (2005) Cilia and Hedgehog responsiveness in the mouse. Proc Natl Acad Sci U S A 102(32):11325-30
biological_process	GO:0060271	cilium assembly		IMP	MGI:3578529	MGI:1932386	Ift122	intraflagellar transport 122	protein coding gene	J:185270	22689656	Liem KF Jr, et al. (2012) The IFT-A complex regulates Shh signaling through cilia structure and membrane protein trafficking. J Cell Biol 197(6):789-800
biological_process	GO:0060271	cilium assembly		IMP	MGI:3588425	MGI:1891408	Onecut2	one cut domain, family member 2	protein coding gene	J:125042	16472605	Pierreux CE, et al. (2006) The transcription factor hepatocyte nuclear factor-6 controls the development of pancreatic ducts in the mouse. Gastroenterology 130(2):532-41
biological_process	GO:0060271	cilium assembly		IMP	MGI:3604518	MGI:1858235	Celsr2	cadherin, EGF LAG seven-pass G-type receptor 2	protein coding gene	J:161641	20473291	Tissir F, et al. (2010) Lack of cadherins Celsr2 and Celsr3 impairs ependymal ciliogenesis, leading to fatal hydrocephalus. Nat Neurosci 13(6):700-7
biological_process	GO:0060271	cilium assembly		IMP	MGI:3699224	MGI:1934606	Alms1	ALMS1, centrosome and basal body associated	protein coding gene	J:118221	17206865	Li G, et al. (2007) A Role for Alstrom Syndrome Protein, Alms1, in Kidney Ciliogenesis and Cellular Quiescence. PLoS Genet 3(1):e8
biological_process	GO:0060271	cilium assembly		IMP	MGI:3702742	MGI:1917649	Wwtr1	WW domain containing transcription regulator 1	protein coding gene	J:119488	17251353	Hossain Z, et al. (2007) Glomerulocystic kidney disease in mice with a targeted inactivation of Wwtr1. Proc Natl Acad Sci U S A 104(5):1631-6
biological_process	GO:0060271	cilium assembly		IMP	MGI:3714454	MGI:1920989	Cby1	chibby family member 1, beta catenin antagonist	protein coding gene	J:147413	19364920	Voronina VA, et al. (2009) Inactivation of Chibby affects function of motile airway cilia. J Cell Biol 185(2):225-33
biological_process	GO:0060271	cilium assembly		IMP	MGI:3716208	MGI:1920563	Rpgrip1l	Rpgrip1-like	protein coding gene	J:122745	17553904	Vierkotten J, et al. (2007) Ftm is a novel basal body protein of cilia involved in Shh signalling. Development 134(14):2569-77
biological_process	GO:0060271	cilium assembly		IMP	MGI:3767672	MGI:1277215	Bbs1	Bardet-Biedl syndrome 1 (human)	protein coding gene	J:128532	18032602	Davis RE, et al. (2007) A knockin mouse model of the Bardet-Biedl syndrome 1 M390R mutation has cilia defects, ventriculomegaly, retinopathy, and obesity. Proc Natl Acad Sci U S A 104(49):19422-7
biological_process	GO:0060271	cilium assembly		IMP	MGI:3767672	MGI:1277215	Bbs1	Bardet-Biedl syndrome 1 (human)	protein coding gene	J:128532	18032602	Davis RE, et al. (2007) A knockin mouse model of the Bardet-Biedl syndrome 1 M390R mutation has cilia defects, ventriculomegaly, retinopathy, and obesity. Proc Natl Acad Sci U S A 104(49):19422-7
biological_process	GO:0060271	cilium assembly		IMP	MGI:3799278	MGI:1918387	Rfx4	regulatory factor X, 4 (influences HLA class II expression)	protein coding gene	J:186055	19887680	Ashique AM, et al. (2009) The Rfx4 transcription factor modulates Shh signaling by regional control of ciliogenesis. Sci Signal 2(95):ra70
biological_process	GO:0060271	cilium assembly		IMP	MGI:3817268	MGI:1915585	Ift20	intraflagellar transport 20	protein coding gene	J:141071	18981227	Jonassen JA, et al. (2008) Deletion of IFT20 in the mouse kidney causes misorientation of the mitotic spindle and cystic kidney disease. J Cell Biol 183(3):377-84
biological_process	GO:0060271	cilium assembly		IMP	MGI:3817268	MGI:1915585	Ift20	intraflagellar transport 20	protein coding gene	J:217667	25605782	May-Simera HL, et al. (2015) Ciliary proteins Bbs8 and Ift20 promote planar cell polarity in the cochlea. Development 142(3):555-66
biological_process	GO:0060271	cilium assembly		IMP	MGI:3826780	MGI:2155808	Pkhd1	polycystic kidney and hepatic disease 1	protein coding gene	J:143394	18235088	Kim I, et al. (2008) Fibrocystin/polyductin modulates renal tubular formation by regulating polycystin-2 expression and function. J Am Soc Nephrol 19(3):455-68
biological_process	GO:0060271	cilium assembly		IMP	MGI:4129326	MGI:1921269	Traf3ip1	TRAF3 interacting protein 1	protein coding gene	J:178483	21945076	Berbari NF, et al. (2011) Mutations in Traf3ip1 reveal defects in ciliogenesis, embryonic development, and altered cell size regulation. Dev Biol 360(1):66-76
biological_process	GO:0060271	cilium assembly		IMP	MGI:4284576	MGI:2685024	Tmem231	transmembrane protein 231	protein coding gene	J:178978	22179047	Chih B, et al. (2011) A ciliopathy complex at the transition zone protects the cilia as a privileged membrane domain. Nat Cell Biol 14(1):61-72
biological_process	GO:0060271	cilium assembly		IMP	MGI:4346364	MGI:1917550	Fuz	fuzzy planar cell polarity protein	protein coding gene	J:154370	19877275	Heydeck W, et al. (2009) Planar cell polarity effector gene Fuzzy regulates cilia formation and Hedgehog signal transduction in mouse. Dev Dyn 238(12):3035-3042
biological_process	GO:0060271	cilium assembly		IMP	MGI:4360696	MGI:87971	Ahi1	Abelson helper integration site 1	protein coding gene	J:161846	20592197	Westfall JE, et al. (2010) Retinal degeneration and failure of photoreceptor outer segment formation in mice with targeted deletion of the Joubert syndrome gene, Ahi1. J Neurosci 30(26):8759-68
biological_process	GO:0060271	cilium assembly		IMP	MGI:4363468	MGI:1924029	Cluap1	clusterin associated protein 1	protein coding gene	J:196506	23351563	Pasek RC, et al. (2012) Mammalian Clusterin associated protein 1 is an evolutionarily conserved protein required for ciliogenesis. Cilia 1(1):20
biological_process	GO:0060271	cilium assembly		IMP	MGI:4821824	MGI:2682064	Ift172	intraflagellar transport 172	protein coding gene	J:175371	21653639	Friedland-Little JM, et al. (2011) A novel murine allele of Intraflagellar Transport Protein 172 causes a syndrome including VACTERL-like features with hydrocephalus. Hum Mol Genet 20(19):3725-37
biological_process	GO:0060271	cilium assembly		IMP	MGI:4841069	MGI:2685452	Gmnc	geminin coiled-coil domain containing	protein coding gene	J:230806	26882546	Arbi M, et al. (2016) GemC1 controls multiciliogenesis in the airway epithelium. EMBO Rep 17(3):400-13
biological_process	GO:0060271	cilium assembly		IMP	MGI:5140723	MGI:1923510	Ttc8	tetratricopeptide repeat domain 8	protein coding gene	J:173465	21646512	Tadenev AL, et al. (2011) Loss of Bardet-Biedl syndrome protein-8 (BBS8) perturbs olfactory function, protein localization, and axon targeting. Proc Natl Acad Sci U S A 108(25):10320-5
biological_process	GO:0060271	cilium assembly		IMP	MGI:5140723	MGI:1923510	Ttc8	tetratricopeptide repeat domain 8	protein coding gene	J:217667	25605782	May-Simera HL, et al. (2015) Ciliary proteins Bbs8 and Ift20 promote planar cell polarity in the cochlea. Development 142(3):555-66
biological_process	GO:0060271	cilium assembly		IMP	MGI:5297398	MGI:1920942	2410089E03Rik	RIKEN cDNA 2410089E03 gene	protein coding gene	J:223340	25877302	Damerla RR, et al. (2015) Novel Jbts17 mutant mouse model of Joubert syndrome with cilia transition zone defects and cerebellar and other ciliopathy related anomalies. Hum Mol Genet 24(14):3994-4005
biological_process	GO:0060271	cilium assembly		IMP	MGI:5301332	MGI:1351471	B9d1	B9 protein domain 1	protein coding gene	J:178978	22179047	Chih B, et al. (2011) A ciliopathy complex at the transition zone protects the cilia as a privileged membrane domain. Nat Cell Biol 14(1):61-72
biological_process	GO:0060271	cilium assembly		IMP	MGI:5310744	MGI:1927136	Arl6	ADP-ribosylation factor-like 6	protein coding gene	J:180524	22139371	Zhang Q, et al. (2011) Bardet-Biedl syndrome 3 (Bbs3) knockout mouse model reveals common BBS-associated phenotypes and Bbs3 unique phenotypes. Proc Natl Acad Sci U S A 108(51):20678-83
biological_process	GO:0060271	cilium assembly		IMP	MGI:5311831	MGI:2146906	Ift140	intraflagellar transport 140	protein coding gene	J:181533	22282595	Jonassen JA, et al. (2012) Disruption of IFT Complex A Causes Cystic Kidneys without Mitotic Spindle Misorientation. J Am Soc Nephrol
biological_process	GO:0060271	cilium assembly		IMP	MGI:5315748	MGI:2443231	Wdr19	WD repeat domain 19	protein coding gene	J:185270	22689656	Liem KF Jr, et al. (2012) The IFT-A complex regulates Shh signaling through cilia structure and membrane protein trafficking. J Cell Biol 197(6):789-800
biological_process	GO:0060271	cilium assembly		IMP	MGI:5315748|MGI:5315747	MGI:2443231	Wdr19	WD repeat domain 19	protein coding gene	J:181888	22228095	Ashe A, et al. (2012) Mutations in mouse Ift144 model the craniofacial, limb and rib defects in skeletal ciliopathies. Hum Mol Genet 21(8):1808-23
biological_process	GO:0060271	cilium assembly		IMP	MGI:5429195	MGI:1922783	Nme5	NME/NM23 family member 5	protein coding gene	J:185566	21746835	Vogel P, et al. (2012) Congenital hydrocephalus in genetically engineered mice. Vet Pathol 49(1):166-81
biological_process	GO:0060271	cilium assembly		IMP	MGI:5557987	MGI:1914311	Dzip1	DAZ interacting protein 1	protein coding gene	J:207249	23955340	Wang C, et al. (2013) Centrosomal protein DZIP1 regulates Hedgehog signaling by promoting cytoplasmic retention of transcription factor GLI3 and affecting ciliogenesis. J Biol Chem 288(41):29518-29
biological_process	GO:0060271	cilium assembly		IMP	MGI:5558098	MGI:2144467	Wdpcp	WD repeat containing planar cell polarity effector	protein coding gene	J:205269	24302887	Cui C, et al. (2013) Wdpcp, a PCP protein required for ciliogenesis, regulates directional cell migration and cell polarity by direct modulation of the actin cytoskeleton. PLoS Biol 11(11):e1001720
biological_process	GO:0060271	cilium assembly		IMP		MGI:106582	Rfx3	regulatory factor X, 3 (influences HLA class II expression)	protein coding gene	J:169647	20413507	Ait-Lounis A, et al. (2010) The transcription factor Rfx3 regulates beta-cell differentiation, function, and glucokinase expression. Diabetes 59(7):1674-85
biological_process	GO:0060271	cilium assembly		IMP		MGI:106583	Rfx2	regulatory factor X, 2 (influences HLA class II expression)	protein coding gene	J:228765	26162102	Kistler WS, et al. (2015) RFX2 Is a Major Transcriptional Regulator of Spermiogenesis. PLoS Genet 11(7):e1005368
biological_process	GO:0060271	cilium assembly		IMP		MGI:106583	Rfx2	regulatory factor X, 2 (influences HLA class II expression)	protein coding gene	J:230575	26853561	Wu Y, et al. (2016) Transcription Factor RFX2 Is a Key Regulator of Mouse Spermiogenesis. Sci Rep 6:20435
biological_process	GO:0060271	cilium assembly		IMP		MGI:106652	Trove2	TROVE domain family, member 2	protein coding gene	J:182871	21289087	Lai CK, et al. (2011) Functional characterization of putative cilia genes by high-content analysis. Mol Biol Cell 22(7):1104-19
biological_process	GO:0060271	cilium assembly		IMP		MGI:107689	Kif3a	kinesin family member 3A	protein coding gene	J:151923	19684112	Chen MH, et al. (2009) Cilium-independent regulation of Gli protein function by Sufu in Hedgehog signaling is evolutionarily conserved. Genes Dev 23(16):1910-28
biological_process	GO:0060271	cilium assembly		IMP		MGI:107689	Kif3a	kinesin family member 3A	protein coding gene	J:168317	21209331	Qin J, et al. (2011) Intraflagellar transport protein 122 antagonizes Sonic Hedgehog signaling and controls ciliary localization of pathway components. Proc Natl Acad Sci U S A 108(4):1456-61
biological_process	GO:0060271	cilium assembly		IMP		MGI:107689	Kif3a	kinesin family member 3A	protein coding gene	J:173554	21670265	Choi YH, et al. (2011) Polycystin-2 and phosphodiesterase 4C are components of a ciliary A-kinase anchoring protein complex that is disrupted in cystic kidney diseases. Proc Natl Acad Sci U S A 108(26):10679-84
biological_process	GO:0060271	cilium assembly		IMP		MGI:107736	Dync2h1	dynein cytoplasmic 2 heavy chain 1	protein coding gene	J:103514	16229832	May SR, et al. (2005) Loss of the retrograde motor for IFT disrupts localization of Smo to cilia and prevents the expression of both activator and repressor functions of Gli. Dev Biol 287(2):378-89
biological_process	GO:0060271	cilium assembly		IMP		MGI:1277215	Bbs1	Bardet-Biedl syndrome 1 (human)	protein coding gene	J:132765	18299575	Shah AS, et al. (2008) Loss of Bardet-Biedl syndrome proteins alters the morphology and function of motile cilia in airway epithelia. Proc Natl Acad Sci U S A 105(9):3380-5
biological_process	GO:0060271	cilium assembly		IMP		MGI:1341878	Ehd1	EH-domain containing 1	protein coding gene	J:231244	25686250	Lu Q, et al. (2015) Early steps in primary cilium assembly require EHD1/EHD3-dependent ciliary vesicle formation. Nat Cell Biol 17(3):228-40
biological_process	GO:0060271	cilium assembly		IMP		MGI:1347474	Foxj1	forkhead box J1	protein coding gene	J:124195	17488776	Pan J, et al. (2007) RhoA-mediated apical actin enrichment is required for ciliogenesis and promoted by Foxj1. J Cell Sci 120(Pt 11):1868-76
biological_process	GO:0060271	cilium assembly		IMP		MGI:1347474	Foxj1	forkhead box J1	protein coding gene	J:50025	9739041	Chen J, et al. (1998) Mutation of the mouse hepatocyte nuclear factor/forkhead homologue 4 gene results in an absence of cilia and random left-right asymmetry. J Clin Invest 102(6):1077-82
biological_process	GO:0060271	cilium assembly		IMP		MGI:1350328	Ofd1	OFD1, centriole and centriolar satellite protein	protein coding gene	J:106035	16311594	Ferrante MI, et al. (2006) Oral-facial-digital type I protein is required for primary cilia formation and left-right axis specification. Nat Genet 38(1):112-7
biological_process	GO:0060271	cilium assembly		IMP		MGI:1351471	B9d1	B9 protein domain 1	protein coding gene	J:176174	21725307	Garcia-Gonzalo FR, et al. (2011) A transition zone complex regulates mammalian ciliogenesis and ciliary membrane composition. Nat Genet 43(8):776-84
biological_process	GO:0060271	cilium assembly		IMP		MGI:1859293	Atxn10	ataxin 10	protein coding gene	J:173396	21565611	Sang L, et al. (2011) Mapping the NPHP-JBTS-MKS protein network reveals ciliopathy disease genes and pathways. Cell 145(4):513-28
biological_process	GO:0060271	cilium assembly		IMP		MGI:1891414	Cep41	centrosomal protein 41	protein coding gene	J:181179	22246503	Lee JE, et al. (2012) CEP41 is mutated in Joubert syndrome and is required for tubulin glutamylation at the cilium. Nat Genet 44(2):193-9
biological_process	GO:0060271	cilium assembly		IMP		MGI:1891836	Mkks	McKusick-Kaufman syndrome	protein coding gene	J:132765	18299575	Shah AS, et al. (2008) Loss of Bardet-Biedl syndrome proteins alters the morphology and function of motile cilia in airway epithelia. Proc Natl Acad Sci U S A 105(9):3380-5
biological_process	GO:0060271	cilium assembly		IMP		MGI:1914160	Tmem107	transmembrane protein 107	protein coding gene	J:186552	22698544	Christopher KJ, et al. (2012) Forward genetics uncovers Transmembrane protein 107 as a novel factor required for ciliogenesis and Sonic hedgehog signaling. Dev Biol 368(2):382-92
biological_process	GO:0060271	cilium assembly		IMP		MGI:1914840	Tctn3	tectonic family member 3	protein coding gene	J:176174	21725307	Garcia-Gonzalo FR, et al. (2011) A transition zone complex regulates mammalian ciliogenesis and ciliary membrane composition. Nat Genet 43(8):776-84
biological_process	GO:0060271	cilium assembly		IMP		MGI:1915134	1810043G02Rik	RIKEN cDNA 1810043G02 gene	protein coding gene	J:182871	21289087	Lai CK, et al. (2011) Functional characterization of putative cilia genes by high-content analysis. Mol Biol Cell 22(7):1104-19
biological_process	GO:0060271	cilium assembly		IMP		MGI:1915228	Tctn2	tectonic family member 2	protein coding gene	J:173396	21565611	Sang L, et al. (2011) Mapping the NPHP-JBTS-MKS protein network reveals ciliopathy disease genes and pathways. Cell 145(4):513-28
biological_process	GO:0060271	cilium assembly		IMP		MGI:1915228	Tctn2	tectonic family member 2	protein coding gene	J:176174	21725307	Garcia-Gonzalo FR, et al. (2011) A transition zone complex regulates mammalian ciliogenesis and ciliary membrane composition. Nat Genet 43(8):776-84
biological_process	GO:0060271	cilium assembly		IMP		MGI:1915396	Arl13b	ADP-ribosylation factor-like 13B	protein coding gene	J:120712	17488627	Caspary T, et al. (2007) The graded response to sonic hedgehog depends on cilia architecture. Dev Cell 12(5):767-78
biological_process	GO:0060271	cilium assembly		IMP		MGI:1915509	Ift80	intraflagellar transport 80	protein coding gene	J:194393	23333501	Wang C, et al. (2013) IFT80 is essential for chondrocyte differentiation by regulating Hedgehog and Wnt signaling pathways. Exp Cell Res 319(5):623-32
biological_process	GO:0060271	cilium assembly		IMP		MGI:1915585	Ift20	intraflagellar transport 20	protein coding gene	J:153142	19654211	Clement CA, et al. (2009) The primary cilium coordinates early cardiogenesis and hedgehog signaling in cardiomyocyte differentiation. J Cell Sci 122(Pt 17):3070-82
biological_process	GO:0060271	cilium assembly		IMP		MGI:1915958	Rabl2	RAB, member RAS oncogene family-like 2	protein coding gene	J:193640	23055941	Lo JC, et al. (2012) RAB-like 2 has an essential role in male fertility, sperm intra-flagellar transport, and tail assembly. PLoS Genet 8(10):e1002969
biological_process	GO:0060271	cilium assembly		IMP		MGI:1917550	Fuz	fuzzy planar cell polarity protein	protein coding gene	J:158243	19767740	Gray RS, et al. (2009) The planar cell polarity effector Fuz is essential for targeted membrane trafficking, ciliogenesis and mouse embryonic development. Nat Cell Biol 11(10):1225-32
biological_process	GO:0060271	cilium assembly		IMP		MGI:1917550	Fuz	fuzzy planar cell polarity protein	protein coding gene	J:173143	20962855	Dai D, et al. (2011) Fuz controls the morphogenesis and differentiation of hair follicles through the formation of primary cilia. J Invest Dermatol 131(2):302-10
biological_process	GO:0060271	cilium assembly		IMP		MGI:1918312	Tekt3	tektin 3	protein coding gene	J:148050	18951373	Roy A, et al. (2009) Tektin 3 is required for progressive sperm motility in mice. Mol Reprod Dev 76(5):453-9
biological_process	GO:0060271	cilium assembly		IMP		MGI:1920020	Tmem216	transmembrane protein 216	protein coding gene	J:176174	21725307	Garcia-Gonzalo FR, et al. (2011) A transition zone complex regulates mammalian ciliogenesis and ciliary membrane composition. Nat Genet 43(8):776-84
biological_process	GO:0060271	cilium assembly		IMP		MGI:1921275	Nphp3	nephronophthisis 3 (adolescent)	protein coding gene	J:139258	18371931	Bergmann C, et al. (2008) Loss of nephrocystin-3 function can cause embryonic lethality, Meckel-Gruber-like syndrome, situs inversus, and renal-hepatic-pancreatic dysplasia. Am J Hum Genet 82(4):959-70
biological_process	GO:0060271	cilium assembly		IMP		MGI:1921932	Wdr35	WD repeat domain 35	protein coding gene	J:171617	21473986	Mill P, et al. (2011) Human and Mouse Mutations in WDR35 Cause Short-Rib Polydactyly Syndromes Due to Abnormal Ciliogenesis. Am J Hum Genet 88(4):508-15
biological_process	GO:0060271	cilium assembly		IMP		MGI:1922208	Cfap54	cilia and flagella associated protein 54	protein coding gene	J:228444	26224312	McKenzie CW, et al. (2015) CFAP54 is required for proper ciliary motility and assembly of the central pair apparatus in mice. Mol Biol Cell 26(18):3140-9
biological_process	GO:0060271	cilium assembly		IMP		MGI:1922902	Ttll8	tubulin tyrosine ligase-like family, member 8	protein coding gene	J:201638	23897886	Bosch Grau M, et al. (2013) Tubulin glycylases and glutamylases have distinct functions in stabilization and motility of ependymal cilia. J Cell Biol 202(3):441-51
biological_process	GO:0060271	cilium assembly		IMP		MGI:1923510	Ttc8	tetratricopeptide repeat domain 8	protein coding gene	J:203389	22479622	Veleri S, et al. (2012) Knockdown of Bardet-Biedl syndrome gene BBS9/PTHB1 leads to cilia defects. PLoS One 7(3):e34389
biological_process	GO:0060271	cilium assembly		IMP		MGI:1923818	Ift46	intraflagellar transport 46	protein coding gene	J:182871	21289087	Lai CK, et al. (2011) Functional characterization of putative cilia genes by high-content analysis. Mol Biol Cell 22(7):1104-19
biological_process	GO:0060271	cilium assembly		IMP		MGI:1923928	Tmem67	transmembrane protein 67	protein coding gene	J:151414	19515853	Tammachote R, et al. (2009) Ciliary and centrosomal defects associated with mutation and depletion of the Meckel syndrome genes MKS1 and MKS3. Hum Mol Genet 18(17):3311-23
biological_process	GO:0060271	cilium assembly		IMP		MGI:1923928	Tmem67	transmembrane protein 67	protein coding gene	J:159145	17185389	Dawe HR, et al. (2007) The Meckel-Gruber Syndrome proteins MKS1 and meckelin interact and are required for primary cilium formation. Hum Mol Genet 16(2):173-86
biological_process	GO:0060271	cilium assembly		IMP		MGI:1923928	Tmem67	transmembrane protein 67	protein coding gene	J:176174	21725307	Garcia-Gonzalo FR, et al. (2011) A transition zone complex regulates mammalian ciliogenesis and ciliary membrane composition. Nat Genet 43(8):776-84
biological_process	GO:0060271	cilium assembly		IMP		MGI:1924217	2700049A03Rik	RIKEN cDNA 2700049A03 gene	protein coding gene	J:175541	21750036	Bangs F, et al. (2011) Generation of mice with functional inactivation of talpid3, a gene first identified in chicken. Development 138(15):3261-72
biological_process	GO:0060271	cilium assembly		IMP		MGI:1924298	Cep83	centrosomal protein 83	protein coding gene	J:203259	23348840	Tanos BE, et al. (2013) Centriole distal appendages promote membrane docking, leading to cilia initiation. Genes Dev 27(2):163-8
biological_process	GO:0060271	cilium assembly		IMP		MGI:1924487	Cc2d2a	coiled-coil and C2 domain containing 2A	protein coding gene	J:176174	21725307	Garcia-Gonzalo FR, et al. (2011) A transition zone complex regulates mammalian ciliogenesis and ciliary membrane composition. Nat Genet 43(8):776-84
biological_process	GO:0060271	cilium assembly		IMP		MGI:1924487	Cc2d2a	coiled-coil and C2 domain containing 2A	protein coding gene	J:178978	22179047	Chih B, et al. (2011) A ciliopathy complex at the transition zone protects the cilia as a privileged membrane domain. Nat Cell Biol 14(1):61-72
biological_process	GO:0060271	cilium assembly		IMP		MGI:1928900	Ehd3	EH-domain containing 3	protein coding gene	J:231244	25686250	Lu Q, et al. (2015) Early steps in primary cilium assembly require EHD1/EHD3-dependent ciliary vesicle formation. Nat Cell Biol 17(3):228-40
biological_process	GO:0060271	cilium assembly		IMP		MGI:1932386	Ift122	intraflagellar transport 122	protein coding gene	J:143544	19000668	Cortellino S, et al. (2009) Defective ciliogenesis, embryonic lethality and severe impairment of the Sonic Hedgehog pathway caused by inactivation of the mouse complex A intraflagellar transport gene Ift122/Wdr10, partially overlapping with the DNA repair gene Med1/Mbd4. Dev Biol 325(1):225-37
biological_process	GO:0060271	cilium assembly		IMP		MGI:1934157	Ick	intestinal cell kinase	protein coding gene	J:211665	24797473	Chaya T, et al. (2014) ICK is essential for cell type-specific ciliogenesis and the regulation of ciliary transport. EMBO J 33(11):1227-42
biological_process	GO:0060271	cilium assembly		IMP		MGI:1934606	Alms1	ALMS1, centrosome and basal body associated	protein coding gene	J:118221	17206865	Li G, et al. (2007) A Role for Alstrom Syndrome Protein, Alms1, in Kidney Ciliogenesis and Cellular Quiescence. PLoS Genet 3(1):e8
biological_process	GO:0060271	cilium assembly		IMP		MGI:2135267	Bbs2	Bardet-Biedl syndrome 2 (human)	protein coding gene	J:132765	18299575	Shah AS, et al. (2008) Loss of Bardet-Biedl syndrome proteins alters the morphology and function of motile cilia in airway epithelia. Proc Natl Acad Sci U S A 105(9):3380-5
biological_process	GO:0060271	cilium assembly		IMP		MGI:2138365	Tmem237	transmembrane protein 237	protein coding gene	J:182461	22152675	Huang L, et al. (2011) TMEM237 is mutated in individuals with a Joubert syndrome related disorder and expands the role of the TMEM family at the ciliary transition zone. Am J Hum Genet 89(6):713-30
biological_process	GO:0060271	cilium assembly		IMP		MGI:2142166	C2cd3	C2 calcium-dependent domain containing 3	protein coding gene	J:142506	19004860	Hoover AN, et al. (2008) C2cd3 is required for cilia formation and Hedgehog signaling in mouse. Development 135(24):4049-58
biological_process	GO:0060271	cilium assembly		IMP		MGI:2143311	Bbs4	Bardet-Biedl syndrome 4 (human)	protein coding gene	J:132765	18299575	Shah AS, et al. (2008) Loss of Bardet-Biedl syndrome proteins alters the morphology and function of motile cilia in airway epithelia. Proc Natl Acad Sci U S A 105(9):3380-5
biological_process	GO:0060271	cilium assembly		IMP		MGI:2144205	Tmem17	transmembrane protein 17	protein coding gene	J:178978	22179047	Chih B, et al. (2011) A ciliopathy complex at the transition zone protects the cilia as a privileged membrane domain. Nat Cell Biol 14(1):61-72
biological_process	GO:0060271	cilium assembly		IMP		MGI:2145430	Ptpdc1	protein tyrosine phosphatase domain containing 1	protein coding gene	J:182871	21289087	Lai CK, et al. (2011) Functional characterization of putative cilia genes by high-content analysis. Mol Biol Cell 22(7):1104-19
biological_process	GO:0060271	cilium assembly		IMP		MGI:2155779	Ttbk2	tau tubulin kinase 2	protein coding gene	J:197579	23141541	Goetz SC, et al. (2012) The spinocerebellar ataxia-associated gene Tau tubulin kinase 2 controls the initiation of ciliogenesis. Cell 151(4):847-58
biological_process	GO:0060271	cilium assembly		IMP		MGI:2384917	Cep290	centrosomal protein 290	protein coding gene	J:173396	21565611	Sang L, et al. (2011) Mapping the NPHP-JBTS-MKS protein network reveals ciliopathy disease genes and pathways. Cell 145(4):513-28
biological_process	GO:0060271	cilium assembly		IMP		MGI:2384917	Cep290	centrosomal protein 290	protein coding gene	J:176174	21725307	Garcia-Gonzalo FR, et al. (2011) A transition zone complex regulates mammalian ciliogenesis and ciliary membrane composition. Nat Genet 43(8):776-84
biological_process	GO:0060271	cilium assembly		IMP		MGI:2385107	Rab29	RAB29, member RAS oncogene family	protein coding gene	J:235237	26021297	Onnis A, et al. (2015) The small GTPase Rab29 is a common regulator of immune synapse assembly and ciliogenesis. Cell Death Differ 22(10):1687-99
biological_process	GO:0060271	cilium assembly		IMP		MGI:2387643	B9d2	B9 protein domain 2	protein coding gene	J:132820	18287022	Town T, et al. (2008) The stumpy gene is required for mammalian ciliogenesis. Proc Natl Acad Sci U S A 105(8):2853-8
biological_process	GO:0060271	cilium assembly		IMP		MGI:2442833	Bbs9	Bardet-Biedl syndrome 9 (human)	protein coding gene	J:203389	22479622	Veleri S, et al. (2012) Knockdown of Bardet-Biedl syndrome gene BBS9/PTHB1 leads to cilia defects. PLoS One 7(3):e34389
biological_process	GO:0060271	cilium assembly		IMP		MGI:2443752	Intu	inturned planar cell polarity protein	protein coding gene	J:159120	20067783	Zeng H, et al. (2010) PCP effector gene Inturned is an important regulator of cilia formation and embryonic development in mammals. Dev Biol 339(2):418-28
biological_process	GO:0060271	cilium assembly		IMP		MGI:2443752	Intu	inturned planar cell polarity protein	protein coding gene	J:222441	25774014	Chang R, et al. (2015) A hypomorphic allele reveals an important role of inturned in mouse skeletal development. Dev Dyn 244(6):736-47
biological_process	GO:0060271	cilium assembly		IMP		MGI:2443764	Iqcb1	IQ calmodulin-binding motif containing 1	protein coding gene	J:173396	21565611	Sang L, et al. (2011) Mapping the NPHP-JBTS-MKS protein network reveals ciliopathy disease genes and pathways. Cell 145(4):513-28
biological_process	GO:0060271	cilium assembly		IMP		MGI:2444853	Ttc26	tetratricopeptide repeat domain 26	protein coding gene	J:190253	22718903	Zhang Q, et al. (2012) Knockdown of ttc26 disrupts ciliogenesis of the photoreceptor cells and the pronephros in zebrafish. Mol Biol Cell 23(16):3069-78
biological_process	GO:0060271	cilium assembly		IMP		MGI:2682064	Ift172	intraflagellar transport 172	protein coding gene	J:86437	14603322	Huangfu D, et al. (2003) Hedgehog signalling in the mouse requires intraflagellar transport proteins. Nature 426(6962):83-7
biological_process	GO:0060271	cilium assembly		IMP		MGI:3041159	Iqub	IQ motif and ubiquitin domain containing	protein coding gene	J:182871	21289087	Lai CK, et al. (2011) Functional characterization of putative cilia genes by high-content analysis. Mol Biol Cell 22(7):1104-19
biological_process	GO:0060271	cilium assembly		IMP		MGI:3584243	Mks1	Meckel syndrome, type 1	protein coding gene	J:159145	17185389	Dawe HR, et al. (2007) The Meckel-Gruber Syndrome proteins MKS1 and meckelin interact and are required for primary cilium formation. Hum Mol Genet 16(2):173-86
biological_process	GO:0060271	cilium assembly		IMP		MGI:3584243	Mks1	Meckel syndrome, type 1	protein coding gene	J:173396	21565611	Sang L, et al. (2011) Mapping the NPHP-JBTS-MKS protein network reveals ciliopathy disease genes and pathways. Cell 145(4):513-28
biological_process	GO:0060271	cilium assembly		IMP		MGI:3584243	Mks1	Meckel syndrome, type 1	protein coding gene	J:176174	21725307	Garcia-Gonzalo FR, et al. (2011) A transition zone complex regulates mammalian ciliogenesis and ciliary membrane composition. Nat Genet 43(8):776-84
biological_process	GO:0060271	cilium assembly		IMP		MGI:3603820	Tctn1	tectonic family member 1	protein coding gene	J:176174	21725307	Garcia-Gonzalo FR, et al. (2011) A transition zone complex regulates mammalian ciliogenesis and ciliary membrane composition. Nat Genet 43(8):776-84
biological_process	GO:0060271	cilium assembly		IMP		MGI:87971	Ahi1	Abelson helper integration site 1	protein coding gene	J:152919	19625297	Hsiao YC, et al. (2009) Ahi1, whose human ortholog is mutated in Joubert syndrome, is required for Rab8a localization, ciliogenesis and vesicle trafficking. Hum Mol Genet 18(20):3926-41
biological_process	GO:0060271	cilium assembly		IMP		MGI:87971	Ahi1	Abelson helper integration site 1	protein coding gene	J:180533	21959375	Simms RJ, et al. (2011) Modelling a ciliopathy: Ahi1 knockdown in model systems reveals an essential role in brain, retinal, and renal development. Cell Mol Life Sci
biological_process	GO:0060271	cilium assembly		IMP		MGI:97298	Sept2	septin 2	protein coding gene	J:161929	20558667	Hu Q, et al. (2010) A septin diffusion barrier at the base of the primary cilium maintains ciliary membrane protein distribution. Science 329(5990):436-9
biological_process	GO:0060271	cilium assembly		IMP		MGI:97298	Sept2	septin 2	protein coding gene	J:178978	22179047	Chih B, et al. (2011) A ciliopathy complex at the transition zone protects the cilia as a privileged membrane domain. Nat Cell Biol 14(1):61-72
biological_process	GO:0060271	cilium assembly		IMP		MGI:98715	Ift88	intraflagellar transport 88	protein coding gene	J:153142	19654211	Clement CA, et al. (2009) The primary cilium coordinates early cardiogenesis and hedgehog signaling in cardiomyocyte differentiation. J Cell Sci 122(Pt 17):3070-82
biological_process	GO:0060271	cilium assembly		IMP		MGI:98715	Ift88	intraflagellar transport 88	protein coding gene	J:173396	21565611	Sang L, et al. (2011) Mapping the NPHP-JBTS-MKS protein network reveals ciliopathy disease genes and pathways. Cell 145(4):513-28
biological_process	GO:0060271	cilium assembly		IMP		MGI:98715	Ift88	intraflagellar transport 88	protein coding gene	J:182871	21289087	Lai CK, et al. (2011) Functional characterization of putative cilia genes by high-content analysis. Mol Biol Cell 22(7):1104-19
biological_process	GO:0060271	cilium assembly		IMP		MGI:98715	Ift88	intraflagellar transport 88	protein coding gene	J:65500	11062270	Pazour GJ, et al. (2000) Chlamydomonas IFT88 and its mouse homologue, polycystic kidney disease gene tg737, are required for assembly of cilia and flagella. J Cell Biol 151(3):709-18
biological_process	GO:0060271	cilium assembly		ISO	RGD:1562231	MGI:1350328	Ofd1	OFD1, centriole and centriolar satellite protein	protein coding gene	J:155856		Mouse Genome Informatics Scientific Curators (2010) Rat to Mouse ISO GO annotation transfer.
biological_process	GO:0060271	cilium assembly		ISO	RGD:1586167	MGI:1923928	Tmem67	transmembrane protein 67	protein coding gene	J:155856		Mouse Genome Informatics Scientific Curators (2010) Rat to Mouse ISO GO annotation transfer.
biological_process	GO:0060271	cilium assembly		ISO	RGD:631359	MGI:2447658	Disc1	disrupted in schizophrenia 1	protein coding gene	J:155856		Mouse Genome Informatics Scientific Curators (2010) Rat to Mouse ISO GO annotation transfer.
biological_process	GO:0060271	cilium assembly		ISO	UniProtKB:A1XBS5	MGI:1915349	Fam92a	family with sequence similarity 92, member A	protein coding gene	J:164563		Mouse Genome Informatics Scientific Curators (2010) Human to Mouse ISO GO annotation transfer.
biological_process	GO:0060271	cilium assembly		ISO	UniProtKB:A6NIH7	MGI:2147162	Unc119b	unc-119 lipid binding chaperone B	protein coding gene	J:164563		Mouse Genome Informatics Scientific Curators (2010) Human to Mouse ISO GO annotation transfer.
biological_process	GO:0060271	cilium assembly		ISO	UniProtKB:A8MTZ0	MGI:1913610	Bbip1	BBSome interacting protein 1	protein coding gene	J:164563		Mouse Genome Informatics Scientific Curators (2010) Human to Mouse ISO GO annotation transfer.
biological_process	GO:0060271	cilium assembly		ISO	UniProtKB:F1R4Y7	MGI:1924298	Cep83	centrosomal protein 83	protein coding gene	J:196192	23530209	Joo K, et al. (2013) CCDC41 is required for ciliary vesicle docking to the mother centriole. Proc Natl Acad Sci U S A 110(15):5987-92
biological_process	GO:0060271	cilium assembly		ISO	UniProtKB:G5ECZ4	MGI:2443231	Wdr19	WD repeat domain 19	protein coding gene	J:193954	22922713	Wei Q, et al. (2012) The BBSome controls IFT assembly and turnaround in cilia. Nat Cell Biol 14(9):950-7
biological_process	GO:0060271	cilium assembly		ISO	UniProtKB:O14639	MGI:1194500	Ablim1	actin-binding LIM protein 1	protein coding gene	J:193447	22684256	Cao J, et al. (2012) miR-129-3p controls cilia assembly by regulating CP110 and actin dynamics. Nat Cell Biol 14(7):697-706
biological_process	GO:0060271	cilium assembly		ISO	UniProtKB:O15078	MGI:2384917	Cep290	centrosomal protein 290	protein coding gene	J:164563		Mouse Genome Informatics Scientific Curators (2010) Human to Mouse ISO GO annotation transfer.
biological_process	GO:0060271	cilium assembly		ISO	UniProtKB:O15439	MGI:2443111	Abcc4	ATP-binding cassette, sub-family C (CFTR/MRP), member 4	protein coding gene	J:217714	25173977	Jin D, et al. (2014) Prostaglandin signalling regulates ciliogenesis by modulating intraflagellar transport. Nat Cell Biol 16(9):841-51
biological_process	GO:0060271	cilium assembly		ISO	UniProtKB:O75366	MGI:1333798	Avil	advillin	protein coding gene	J:164563		Mouse Genome Informatics Scientific Curators (2010) Human to Mouse ISO GO annotation transfer.
biological_process	GO:0060271	cilium assembly		ISO	UniProtKB:O94929	MGI:2442582	Ablim3	actin binding LIM protein family, member 3	protein coding gene	J:193447	22684256	Cao J, et al. (2012) miR-129-3p controls cilia assembly by regulating CP110 and actin dynamics. Nat Cell Biol 14(7):697-706
biological_process	GO:0060271	cilium assembly		ISO	UniProtKB:O95613	MGI:102722	Pcnt	pericentrin (kendrin)	protein coding gene	J:73065		Mouse Genome Informatics Scientific Curators (2001) Gene Ontology Annotation by the MGI Curatorial Staff.
biological_process	GO:0060271	cilium assembly		ISO	UniProtKB:O95721	MGI:1914724	Snap29	synaptosomal-associated protein 29	protein coding gene	J:164563		Mouse Genome Informatics Scientific Curators (2010) Human to Mouse ISO GO annotation transfer.
biological_process	GO:0060271	cilium assembly		ISO	UniProtKB:P06396	MGI:95851	Gsn	gelsolin	protein coding gene	J:164563		Mouse Genome Informatics Scientific Curators (2010) Human to Mouse ISO GO annotation transfer.
biological_process	GO:0060271	cilium assembly		ISO	UniProtKB:P21333	MGI:95556	Flna	filamin, alpha	protein coding gene	J:164563		Mouse Genome Informatics Scientific Curators (2010) Human to Mouse ISO GO annotation transfer.
biological_process	GO:0060271	cilium assembly		ISO	UniProtKB:P22674	MGI:2145534	Ccno	cyclin O	protein coding gene	J:164563		Mouse Genome Informatics Scientific Curators (2010) Human to Mouse ISO GO annotation transfer.
biological_process	GO:0060271	cilium assembly		ISO	UniProtKB:P36405	MGI:1929699	Arl3	ADP-ribosylation factor-like 3	protein coding gene	J:164563		Mouse Genome Informatics Scientific Curators (2010) Human to Mouse ISO GO annotation transfer.
biological_process	GO:0060271	cilium assembly		ISO	UniProtKB:P57076	MGI:1915251	1110004E09Rik	RIKEN cDNA 1110004E09 gene	protein coding gene	J:164563		Mouse Genome Informatics Scientific Curators (2010) Human to Mouse ISO GO annotation transfer.
biological_process	GO:0060271	cilium assembly		ISO	UniProtKB:P61006	MGI:96960	Rab8a	RAB8A, member RAS oncogene family	protein coding gene	J:164563		Mouse Genome Informatics Scientific Curators (2010) Human to Mouse ISO GO annotation transfer.
biological_process	GO:0060271	cilium assembly		ISO	UniProtKB:P61158	MGI:1921367	Actr3	ARP3 actin-related protein 3	protein coding gene	J:164563		Mouse Genome Informatics Scientific Curators (2010) Human to Mouse ISO GO annotation transfer.
biological_process	GO:0060271	cilium assembly		ISO	UniProtKB:P61160	MGI:1913963	Actr2	ARP2 actin-related protein 2	protein coding gene	J:193447	22684256	Cao J, et al. (2012) miR-129-3p controls cilia assembly by regulating CP110 and actin dynamics. Nat Cell Biol 14(7):697-706
biological_process	GO:0060271	cilium assembly		ISO	UniProtKB:Q01968	MGI:109589	Ocrl	OCRL, inositol polyphosphate-5-phosphatase	protein coding gene	J:164563		Mouse Genome Informatics Scientific Curators (2010) Human to Mouse ISO GO annotation transfer.
biological_process	GO:0060271	cilium assembly		ISO	UniProtKB:Q15154	MGI:1277958	Pcm1	pericentriolar material 1	protein coding gene	J:164563		Mouse Genome Informatics Scientific Curators (2010) Human to Mouse ISO GO annotation transfer.
biological_process	GO:0060271	cilium assembly		ISO	UniProtKB:Q3B820	MGI:1921123	Fam161a	family with sequence similarity 161, member A	protein coding gene	J:164563		Mouse Genome Informatics Scientific Curators (2010) Human to Mouse ISO GO annotation transfer.
biological_process	GO:0060271	cilium assembly		ISO	UniProtKB:Q5HYA8	MGI:1923928	Tmem67	transmembrane protein 67	protein coding gene	J:164563		Mouse Genome Informatics Scientific Curators (2010) Human to Mouse ISO GO annotation transfer.
biological_process	GO:0060271	cilium assembly		ISO	UniProtKB:Q5PR66	MGI:2444853	Ttc26	tetratricopeptide repeat domain 26	protein coding gene	J:190253	22718903	Zhang Q, et al. (2012) Knockdown of ttc26 disrupts ciliogenesis of the photoreceptor cells and the pronephros in zebrafish. Mol Biol Cell 23(16):3069-78
biological_process	GO:0060271	cilium assembly		ISO	UniProtKB:Q5T0N5	MGI:1925642	Fnbp1l	formin binding protein 1-like	protein coding gene	J:193447	22684256	Cao J, et al. (2012) miR-129-3p controls cilia assembly by regulating CP110 and actin dynamics. Nat Cell Biol 14(7):697-706
biological_process	GO:0060271	cilium assembly		ISO	UniProtKB:Q5T7B8	MGI:1918345	Kif24	kinesin family member 24	protein coding gene	J:164563		Mouse Genome Informatics Scientific Curators (2010) Human to Mouse ISO GO annotation transfer.
biological_process	GO:0060271	cilium assembly		ISO	UniProtKB:Q5TB80	MGI:1925343	Cep162	centrosomal protein 162	protein coding gene	J:164563		Mouse Genome Informatics Scientific Curators (2010) Human to Mouse ISO GO annotation transfer.
biological_process	GO:0060271	cilium assembly		ISO	UniProtKB:Q6IQ55	MGI:2155779	Ttbk2	tau tubulin kinase 2	protein coding gene	J:164563		Mouse Genome Informatics Scientific Curators (2010) Human to Mouse ISO GO annotation transfer.
biological_process	GO:0060271	cilium assembly		ISO	UniProtKB:Q6UX40	MGI:1914160	Tmem107	transmembrane protein 107	protein coding gene	J:164563		Mouse Genome Informatics Scientific Curators (2010) Human to Mouse ISO GO annotation transfer.
biological_process	GO:0060271	cilium assembly		ISO	UniProtKB:Q86YF9	MGI:1914311	Dzip1	DAZ interacting protein 1	protein coding gene	J:164563		Mouse Genome Informatics Scientific Curators (2010) Human to Mouse ISO GO annotation transfer.
biological_process	GO:0060271	cilium assembly		ISO	UniProtKB:Q8IVD9	MGI:2144158	Nudcd3	NudC domain containing 3	protein coding gene	J:164563		Mouse Genome Informatics Scientific Curators (2010) Human to Mouse ISO GO annotation transfer.
biological_process	GO:0060271	cilium assembly		ISO	UniProtKB:Q8IXS2	MGI:2146001	Ccdc65	coiled-coil domain containing 65	protein coding gene	J:164563		Mouse Genome Informatics Scientific Curators (2010) Human to Mouse ISO GO annotation transfer.
biological_process	GO:0060271	cilium assembly		ISO	UniProtKB:Q8IY31	MGI:1915585	Ift20	intraflagellar transport 20	protein coding gene	J:73065		Mouse Genome Informatics Scientific Curators (2001) Gene Ontology Annotation by the MGI Curatorial Staff.
biological_process	GO:0060271	cilium assembly		ISO	UniProtKB:Q8IYY4	MGI:1919757	Dzip1l	DAZ interacting protein 1-like	protein coding gene	J:164563		Mouse Genome Informatics Scientific Curators (2010) Human to Mouse ISO GO annotation transfer.
biological_process	GO:0060271	cilium assembly		ISO	UniProtKB:Q8N3I7	MGI:1919819	Bbs5	Bardet-Biedl syndrome 5 (human)	protein coding gene	J:164563		Mouse Genome Informatics Scientific Curators (2010) Human to Mouse ISO GO annotation transfer.
biological_process	GO:0060271	cilium assembly		ISO	UniProtKB:Q8N427	MGI:1920662	Nme8	NME/NM23 family member 8	protein coding gene	J:164563		Mouse Genome Informatics Scientific Curators (2010) Human to Mouse ISO GO annotation transfer.
biological_process	GO:0060271	cilium assembly		ISO	UniProtKB:Q8NEP3	MGI:1915520	Dnaaf1	dynein, axonemal assembly factor 1	protein coding gene	J:164563		Mouse Genome Informatics Scientific Curators (2010) Human to Mouse ISO GO annotation transfer.
biological_process	GO:0060271	cilium assembly		ISO	UniProtKB:Q8NFJ9	MGI:1277215	Bbs1	Bardet-Biedl syndrome 1 (human)	protein coding gene	J:164563		Mouse Genome Informatics Scientific Curators (2010) Human to Mouse ISO GO annotation transfer.
biological_process	GO:0060271	cilium assembly		ISO	UniProtKB:Q8QFL6	MGI:2443111	Abcc4	ATP-binding cassette, sub-family C (CFTR/MRP), member 4	protein coding gene	J:217714	25173977	Jin D, et al. (2014) Prostaglandin signalling regulates ciliogenesis by modulating intraflagellar transport. Nat Cell Biol 16(9):841-51
biological_process	GO:0060271	cilium assembly		ISO	UniProtKB:Q8TC44	MGI:1918511	Poc1b	POC1 centriolar protein B	protein coding gene	J:164563		Mouse Genome Informatics Scientific Curators (2010) Human to Mouse ISO GO annotation transfer.
biological_process	GO:0060271	cilium assembly		ISO	UniProtKB:Q8TE73	MGI:107718	Dnah5	dynein, axonemal, heavy chain 5	protein coding gene	J:164563		Mouse Genome Informatics Scientific Curators (2010) Human to Mouse ISO GO annotation transfer.
biological_process	GO:0060271	cilium assembly		ISO	UniProtKB:Q8TES7	MGI:1922033	Fbf1	Fas (TNFRSF6) binding factor 1	protein coding gene	J:73065		Mouse Genome Informatics Scientific Curators (2001) Gene Ontology Annotation by the MGI Curatorial Staff.
biological_process	GO:0060271	cilium assembly		ISO	UniProtKB:Q8WVS4	MGI:2445085	Wdr60	WD repeat domain 60	protein coding gene	J:164563		Mouse Genome Informatics Scientific Curators (2010) Human to Mouse ISO GO annotation transfer.
biological_process	GO:0060271	cilium assembly		ISO	UniProtKB:Q8WW35	MGI:1913311	Tctex1d2	Tctex1 domain containing 2	protein coding gene	J:164563		Mouse Genome Informatics Scientific Curators (2010) Human to Mouse ISO GO annotation transfer.
biological_process	GO:0060271	cilium assembly		ISO	UniProtKB:Q8WYA0	MGI:1098597	Ift81	intraflagellar transport 81	protein coding gene	J:164563		Mouse Genome Informatics Scientific Curators (2010) Human to Mouse ISO GO annotation transfer.
biological_process	GO:0060271	cilium assembly		ISO	UniProtKB:Q92834	MGI:1344037	Rpgr	retinitis pigmentosa GTPase regulator	protein coding gene	J:164563		Mouse Genome Informatics Scientific Curators (2010) Human to Mouse ISO GO annotation transfer.
biological_process	GO:0060271	cilium assembly		ISO	UniProtKB:Q96EX3	MGI:1919070	Wdr34	WD repeat domain 34	protein coding gene	J:164563		Mouse Genome Informatics Scientific Curators (2010) Human to Mouse ISO GO annotation transfer.
biological_process	GO:0060271	cilium assembly		ISO	UniProtKB:Q96FT9	MGI:1923661	Ift43	intraflagellar transport 43	protein coding gene	J:164563		Mouse Genome Informatics Scientific Curators (2010) Human to Mouse ISO GO annotation transfer.
biological_process	GO:0060271	cilium assembly		ISO	UniProtKB:Q96LB3	MGI:1914944	Ift74	intraflagellar transport 74	protein coding gene	J:164563		Mouse Genome Informatics Scientific Curators (2010) Human to Mouse ISO GO annotation transfer.
biological_process	GO:0060271	cilium assembly		ISO	UniProtKB:Q96LJ8	MGI:2443123	Ubxn10	UBX domain protein 10	protein coding gene	J:164563		Mouse Genome Informatics Scientific Curators (2010) Human to Mouse ISO GO annotation transfer.
biological_process	GO:0060271	cilium assembly		ISO	UniProtKB:Q96LK0	MGI:1914244	Cep19	centrosomal protein 19	protein coding gene	J:164563		Mouse Genome Informatics Scientific Curators (2010) Human to Mouse ISO GO annotation transfer.
biological_process	GO:0060271	cilium assembly		ISO	UniProtKB:Q96NB1	MGI:1913336	Fopnl	Fgfr1op N-terminal like	protein coding gene	J:164563		Mouse Genome Informatics Scientific Curators (2010) Human to Mouse ISO GO annotation transfer.
biological_process	GO:0060271	cilium assembly		ISO	UniProtKB:Q96NL6	MGI:1914411	Sclt1	sodium channel and clathrin linker 1	protein coding gene	J:73065		Mouse Genome Informatics Scientific Curators (2001) Gene Ontology Annotation by the MGI Curatorial Staff.
biological_process	GO:0060271	cilium assembly		ISO	UniProtKB:Q96PY6	MGI:97303	Nek1	NIMA (never in mitosis gene a)-related expressed kinase 1	protein coding gene	J:164563		Mouse Genome Informatics Scientific Curators (2010) Human to Mouse ISO GO annotation transfer.
biological_process	GO:0060271	cilium assembly		ISO	UniProtKB:Q96Q45	MGI:2138365	Tmem237	transmembrane protein 237	protein coding gene	J:164563		Mouse Genome Informatics Scientific Curators (2010) Human to Mouse ISO GO annotation transfer.
biological_process	GO:0060271	cilium assembly		ISO	UniProtKB:Q96QF0	MGI:105933	Rab3ip	RAB3A interacting protein	protein coding gene	J:164563		Mouse Genome Informatics Scientific Curators (2010) Human to Mouse ISO GO annotation transfer.
biological_process	GO:0060271	cilium assembly		ISO	UniProtKB:Q96ST8	MGI:1919390	Cep89	centrosomal protein 89	protein coding gene	J:73065		Mouse Genome Informatics Scientific Curators (2001) Gene Ontology Annotation by the MGI Curatorial Staff.
biological_process	GO:0060271	cilium assembly		ISO	UniProtKB:Q9BUN5	MGI:1913514	Ccdc28b	coiled coil domain containing 28B	protein coding gene	J:164563		Mouse Genome Informatics Scientific Curators (2010) Human to Mouse ISO GO annotation transfer.
biological_process	GO:0060271	cilium assembly		ISO	UniProtKB:Q9BVV6	MGI:1924217	2700049A03Rik	RIKEN cDNA 2700049A03 gene	protein coding gene	J:208267	24421332	Kobayashi T, et al. (2014) The CP110-interacting proteins Talpid3 and Cep290 play overlapping and distinct roles in cilia assembly. J Cell Biol 204(2):215-29
biological_process	GO:0060271	cilium assembly		ISO	UniProtKB:Q9BYV8	MGI:1891414	Cep41	centrosomal protein 41	protein coding gene	J:164563		Mouse Genome Informatics Scientific Curators (2010) Human to Mouse ISO GO annotation transfer.
biological_process	GO:0060271	cilium assembly		ISO	UniProtKB:Q9GZS0	MGI:2685574	Dnaic2	dynein, axonemal, intermediate chain 2	protein coding gene	J:73065		Mouse Genome Informatics Scientific Curators (2001) Gene Ontology Annotation by the MGI Curatorial Staff.
biological_process	GO:0060271	cilium assembly		ISO	UniProtKB:Q9H0F7	MGI:1927136	Arl6	ADP-ribosylation factor-like 6	protein coding gene	J:164563		Mouse Genome Informatics Scientific Curators (2010) Human to Mouse ISO GO annotation transfer.
biological_process	GO:0060271	cilium assembly		ISO	UniProtKB:Q9H0I3	MGI:3606076	Ccdc113	coiled-coil domain containing 113	protein coding gene	J:164563		Mouse Genome Informatics Scientific Curators (2010) Human to Mouse ISO GO annotation transfer.
biological_process	GO:0060271	cilium assembly		ISO	UniProtKB:Q9H0T7	MGI:104640	Rab17	RAB17, member RAS oncogene family	protein coding gene	J:164563		Mouse Genome Informatics Scientific Curators (2010) Human to Mouse ISO GO annotation transfer.
biological_process	GO:0060271	cilium assembly		ISO	UniProtKB:Q9H3S7	MGI:2144837	Ptpn23	protein tyrosine phosphatase, non-receptor type 23	protein coding gene	J:164563		Mouse Genome Informatics Scientific Curators (2010) Human to Mouse ISO GO annotation transfer.
biological_process	GO:0060271	cilium assembly		ISO	UniProtKB:Q9H4M9	MGI:1341878	Ehd1	EH-domain containing 1	protein coding gene	J:164563		Mouse Genome Informatics Scientific Curators (2010) Human to Mouse ISO GO annotation transfer.
biological_process	GO:0060271	cilium assembly		ISO	UniProtKB:Q9H799	MGI:1920942	2410089E03Rik	RIKEN cDNA 2410089E03 gene	protein coding gene	J:164563		Mouse Genome Informatics Scientific Curators (2010) Human to Mouse ISO GO annotation transfer.
biological_process	GO:0060271	cilium assembly		ISO	UniProtKB:Q9NPI0	MGI:1920232	Tmem138	transmembrane protein 138	protein coding gene	J:164563		Mouse Genome Informatics Scientific Curators (2010) Human to Mouse ISO GO annotation transfer.
biological_process	GO:0060271	cilium assembly		ISO	UniProtKB:Q9NPJ1	MGI:1891836	Mkks	McKusick-Kaufman syndrome	protein coding gene	J:164563		Mouse Genome Informatics Scientific Curators (2010) Human to Mouse ISO GO annotation transfer.
biological_process	GO:0060271	cilium assembly		ISO	UniProtKB:Q9NVD7	MGI:1931144	Parva	parvin, alpha	protein coding gene	J:164563		Mouse Genome Informatics Scientific Curators (2010) Human to Mouse ISO GO annotation transfer.
biological_process	GO:0060271	cilium assembly		ISO	UniProtKB:Q9NXB0	MGI:3584243	Mks1	Meckel syndrome, type 1	protein coding gene	J:164563		Mouse Genome Informatics Scientific Curators (2010) Human to Mouse ISO GO annotation transfer.
biological_process	GO:0060271	cilium assembly		ISO	UniProtKB:Q9NZ20	MGI:2444945	Pla2g3	phospholipase A2, group III	protein coding gene	J:164563		Mouse Genome Informatics Scientific Curators (2010) Human to Mouse ISO GO annotation transfer.
biological_process	GO:0060271	cilium assembly		ISO	UniProtKB:Q9NZN3	MGI:1928900	Ehd3	EH-domain containing 3	protein coding gene	J:164563		Mouse Genome Informatics Scientific Curators (2010) Human to Mouse ISO GO annotation transfer.
biological_process	GO:0060271	cilium assembly		ISO	UniProtKB:Q9P0N5	MGI:1920020	Tmem216	transmembrane protein 216	protein coding gene	J:164563		Mouse Genome Informatics Scientific Curators (2010) Human to Mouse ISO GO annotation transfer.
biological_process	GO:0060271	cilium assembly		ISO	UniProtKB:Q9P2H0	MGI:2680221	Cep126	centrosomal protein 126	protein coding gene	J:164563		Mouse Genome Informatics Scientific Curators (2010) Human to Mouse ISO GO annotation transfer.
biological_process	GO:0060271	cilium assembly		ISO	UniProtKB:Q9P2L0	MGI:1921932	Wdr35	WD repeat domain 35	protein coding gene	J:164563		Mouse Genome Informatics Scientific Curators (2010) Human to Mouse ISO GO annotation transfer.
biological_process	GO:0060271	cilium assembly		ISO	UniProtKB:Q9UG01	MGI:2682064	Ift172	intraflagellar transport 172	protein coding gene	J:164563		Mouse Genome Informatics Scientific Curators (2010) Human to Mouse ISO GO annotation transfer.
biological_process	GO:0060271	cilium assembly		ISO	UniProtKB:Q9UHG0	MGI:2652818	Dcdc2a	doublecortin domain containing 2a	protein coding gene	J:164563		Mouse Genome Informatics Scientific Curators (2010) Human to Mouse ISO GO annotation transfer.
biological_process	GO:0060271	cilium assembly		ISO	UniProtKB:Q9ULC3	MGI:99833	Rab23	RAB23, member RAS oncogene family	protein coding gene	J:164563		Mouse Genome Informatics Scientific Curators (2010) Human to Mouse ISO GO annotation transfer.
biological_process	GO:0060271	cilium assembly		ISO	UniProtKB:Q9ULH1	MGI:1342335	Asap1	ArfGAP with SH3 domain, ankyrin repeat and PH domain1	protein coding gene	J:164563		Mouse Genome Informatics Scientific Curators (2010) Human to Mouse ISO GO annotation transfer.
biological_process	GO:0060271	cilium assembly		ISO	UniProtKB:Q9UPV0	MGI:2384878	Cep164	centrosomal protein 164	protein coding gene	J:164563		Mouse Genome Informatics Scientific Curators (2010) Human to Mouse ISO GO annotation transfer.
biological_process	GO:0060271	cilium assembly		ISO	UniProtKB:Q9UPZ9	MGI:1934157	Ick	intestinal cell kinase	protein coding gene	J:164563		Mouse Genome Informatics Scientific Curators (2010) Human to Mouse ISO GO annotation transfer.
biological_process	GO:0060271	cilium assembly		ISO	UniProtKB:Q9Y2D8	MGI:2139150	Ssx2ip	synovial sarcoma, X 2 interacting protein	protein coding gene	J:164563		Mouse Genome Informatics Scientific Curators (2010) Human to Mouse ISO GO annotation transfer.
biological_process	GO:0060271	cilium assembly		ISO	UniProtKB:Q9Y366	MGI:2387217	Ift52	intraflagellar transport 52	protein coding gene	J:164563		Mouse Genome Informatics Scientific Curators (2010) Human to Mouse ISO GO annotation transfer.
biological_process	GO:0060271	cilium assembly		ISO	UniProtKB:Q9Y592	MGI:1924298	Cep83	centrosomal protein 83	protein coding gene	J:73065		Mouse Genome Informatics Scientific Curators (2001) Gene Ontology Annotation by the MGI Curatorial Staff.
biological_process	GO:0060271	cilium assembly		ISO	UniProtKB:Q9Y592	MGI:1924298	Cep83	centrosomal protein 83	protein coding gene	J:73065		Mouse Genome Informatics Scientific Curators (2001) Gene Ontology Annotation by the MGI Curatorial Staff.
biological_process	GO:0060271	cilium assembly		ISO	UniProtKB:Q9Y5K8	MGI:1921084	Atp6v1d	ATPase, H+ transporting, lysosomal V1 subunit D	protein coding gene	J:164563		Mouse Genome Informatics Scientific Curators (2010) Human to Mouse ISO GO annotation transfer.
biological_process	GO:0060271	cilium assembly		ISO	UniProtKB:Q9Y5X0	MGI:1919232	Snx10	sorting nexin 10	protein coding gene	J:164563		Mouse Genome Informatics Scientific Curators (2010) Human to Mouse ISO GO annotation transfer.
biological_process	GO:0060271	cilium assembly		ISO	UniProtKB:Q9Y6A4	MGI:107428	Cfap20	cilia and flagella associated protein 20	protein coding gene	J:164563		Mouse Genome Informatics Scientific Curators (2010) Human to Mouse ISO GO annotation transfer.
biological_process	GO:0060285	cilium-dependent cell motility		IBA	PANTHER:PTN000346980	MGI:1277238	Cfap44	cilia and flagella associated protein 44	protein coding gene	J:161428		Gaudet P, et al. (2010) Annotation inferences using phylogenetic trees.
biological_process	GO:0060285	cilium-dependent cell motility		IBA	PANTHER:PTN000437718	MGI:1289263	Ccdc39	coiled-coil domain containing 39	protein coding gene	J:161428		Gaudet P, et al. (2010) Annotation inferences using phylogenetic trees.
biological_process	GO:0060285	cilium-dependent cell motility		IBA	PANTHER:PTN001123556	MGI:1923566	Dnaaf2	dynein, axonemal assembly factor 2	protein coding gene	J:161428		Gaudet P, et al. (2010) Annotation inferences using phylogenetic trees.
biological_process	GO:0060285	cilium-dependent cell motility		IMP		MGI:106582	Rfx3	regulatory factor X, 3 (influences HLA class II expression)	protein coding gene	J:153136	19671664	El Zein L, et al. (2009) RFX3 governs growth and beating efficiency of motile cilia in mouse and controls the expression of genes involved in human ciliopathies. J Cell Sci 122(Pt 17):3180-9
biological_process	GO:0060285	cilium-dependent cell motility		ISO	UniProtKB:A2T2X4	MGI:1923818	Ift46	intraflagellar transport 46	protein coding gene	J:119719	17312020	Hou Y, et al. (2007) Functional analysis of an individual IFT protein: IFT46 is required for transport of outer dynein arms into flagella. J Cell Biol 176(5):653-65
biological_process	GO:0060285	cilium-dependent cell motility		ISO	UniProtKB:Q96MC2	MGI:2685906	Drc1	dynein regulatory complex subunit 1	protein coding gene	J:164563		Mouse Genome Informatics Scientific Curators (2010) Human to Mouse ISO GO annotation transfer.
biological_process	GO:0060285	cilium-dependent cell motility		ISO	UniProtKB:Q9NVR5	MGI:1923566	Dnaaf2	dynein, axonemal assembly factor 2	protein coding gene	J:164563		Mouse Genome Informatics Scientific Curators (2010) Human to Mouse ISO GO annotation transfer.
biological_process	GO:0060285	cilium-dependent cell motility		ISO	UniProtKB:Q9UFE4	MGI:1289263	Ccdc39	coiled-coil domain containing 39	protein coding gene	J:164563		Mouse Genome Informatics Scientific Curators (2010) Human to Mouse ISO GO annotation transfer.
biological_process	GO:0003341	cilium movement		IBA	PANTHER:PTN000062770	MGI:1859553	Lrrc6	leucine rich repeat containing 6 (testis)	protein coding gene	J:161428		Gaudet P, et al. (2010) Annotation inferences using phylogenetic trees.
biological_process	GO:0003341	cilium movement		IBA	PANTHER:PTN000072879	MGI:107714	Dnah8	dynein, axonemal, heavy chain 8	protein coding gene	J:161428		Gaudet P, et al. (2010) Annotation inferences using phylogenetic trees.
biological_process	GO:0003341	cilium movement		IBA	PANTHER:PTN000072879	MGI:107720	Dnah12	dynein, axonemal, heavy chain 12	protein coding gene	J:161428		Gaudet P, et al. (2010) Annotation inferences using phylogenetic trees.
biological_process	GO:0003341	cilium movement		IBA	PANTHER:PTN000072879	MGI:1924755	Dnhd1	dynein heavy chain domain 1	protein coding gene	J:161428		Gaudet P, et al. (2010) Annotation inferences using phylogenetic trees.
biological_process	GO:0003341	cilium movement		IBA	PANTHER:PTN000072879	MGI:2683040	Dnah3	dynein, axonemal, heavy chain 3	protein coding gene	J:161428		Gaudet P, et al. (2010) Annotation inferences using phylogenetic trees.
biological_process	GO:0003341	cilium movement		IBA	PANTHER:PTN000072879	MGI:2684953	Dnah7b	dynein, axonemal, heavy chain 7B	protein coding gene	J:161428		Gaudet P, et al. (2010) Annotation inferences using phylogenetic trees.
biological_process	GO:0003341	cilium movement		IBA	PANTHER:PTN000072879	MGI:2685838	Dnah7a	dynein, axonemal, heavy chain 7A	protein coding gene	J:161428		Gaudet P, et al. (2010) Annotation inferences using phylogenetic trees.
biological_process	GO:0003341	cilium movement		IBA	PANTHER:PTN000072879	MGI:3639762	Dnah7c	dynein, axonemal, heavy chain 7C	protein coding gene	J:161428		Gaudet P, et al. (2010) Annotation inferences using phylogenetic trees.
biological_process	GO:0003341	cilium movement		IBA	PANTHER:PTN000277911	MGI:2385328	Wdr78	WD repeat domain 78	protein coding gene	J:161428		Gaudet P, et al. (2010) Annotation inferences using phylogenetic trees.
biological_process	GO:0003341	cilium movement		IBA	PANTHER:PTN000278033	MGI:2685574	Dnaic2	dynein, axonemal, intermediate chain 2	protein coding gene	J:161428		Gaudet P, et al. (2010) Annotation inferences using phylogenetic trees.
biological_process	GO:0003341	cilium movement		IBA	PANTHER:PTN000437718	MGI:1289263	Ccdc39	coiled-coil domain containing 39	protein coding gene	J:161428		Gaudet P, et al. (2010) Annotation inferences using phylogenetic trees.
biological_process	GO:0003341	cilium movement		IBA	PANTHER:PTN000495656	MGI:1098773	Tmem141	transmembrane protein 141	protein coding gene	J:161428		Gaudet P, et al. (2010) Annotation inferences using phylogenetic trees.
biological_process	GO:0003341	cilium movement		IBA	PANTHER:PTN000495656	MGI:1924308	Ccdc183	coiled-coil domain containing 183	protein coding gene	J:161428		Gaudet P, et al. (2010) Annotation inferences using phylogenetic trees.
biological_process	GO:0003341	cilium movement		IBA	PANTHER:PTN000495656	MGI:2446120	Ccdc114	coiled-coil domain containing 114	protein coding gene	J:161428		Gaudet P, et al. (2010) Annotation inferences using phylogenetic trees.
biological_process	GO:0003341	cilium movement		IBA	PANTHER:PTN000495656	MGI:3607777	Ccdc63	coiled-coil domain containing 63	protein coding gene	J:161428		Gaudet P, et al. (2010) Annotation inferences using phylogenetic trees.
biological_process	GO:0003341	cilium movement		IBA	PANTHER:PTN000840159	MGI:1289279	Dnah9	dynein, axonemal, heavy chain 9	protein coding gene	J:161428		Gaudet P, et al. (2010) Annotation inferences using phylogenetic trees.
biological_process	GO:0003341	cilium movement		IBA	PANTHER:PTN000840159	MGI:1917176	Dnah17	dynein, axonemal, heavy chain 17	protein coding gene	J:161428		Gaudet P, et al. (2010) Annotation inferences using phylogenetic trees.
biological_process	GO:0003341	cilium movement		IBA	PANTHER:PTN001045098	MGI:3616079	Dnaaf5	dynein, axonemal assembly factor 5	protein coding gene	J:161428		Gaudet P, et al. (2010) Annotation inferences using phylogenetic trees.
biological_process	GO:0003341	cilium movement		IC	GO:0005930	MGI:1922813	Dnali1	dynein, axonemal, light intermediate polypeptide 1	protein coding gene	J:109388	16496424	Rashid S, et al. (2006) The murine Dnali1 gene encodes a flagellar protein that interacts with the cytoplasmic dynein heavy chain 1. Mol Reprod Dev 73(6):784-94
biological_process	GO:0003341	cilium movement		IC	GO:0036156	MGI:107744	Dnah6	dynein, axonemal, heavy chain 6	protein coding gene	J:43700	9373155	Neesen J, et al. (1997) Identification of dynein heavy chain genes expressed in human and mouse testis: chromosomal localization of an axonemal dynein gene. Gene 200(1-2):193-202
biological_process	GO:0003341	cilium movement		IC	GO:0036156	MGI:1860299	Dnah10	dynein, axonemal, heavy chain 10	protein coding gene	J:43700	9373155	Neesen J, et al. (1997) Identification of dynein heavy chain genes expressed in human and mouse testis: chromosomal localization of an axonemal dynein gene. Gene 200(1-2):193-202
biological_process	GO:0003341	cilium movement		IC	GO:0051959	MGI:103147	Dync1h1	dynein cytoplasmic 1 heavy chain 1	protein coding gene	J:109388	16496424	Rashid S, et al. (2006) The murine Dnali1 gene encodes a flagellar protein that interacts with the cytoplasmic dynein heavy chain 1. Mol Reprod Dev 73(6):784-94
biological_process	GO:0003341	cilium movement		IEA	InterPro:IPR026975	MGI:107721	Dnah1	dynein, axonemal, heavy chain 1	protein coding gene	J:72247		Mouse Genome Informatics Scientific Curators (2001) Gene Ontology Annotation by the MGI Curatorial Staff.
biological_process	GO:0003341	cilium movement		IEA	InterPro:IPR033365	MGI:1921703	Cfap53	cilia and flagella associated protein 53	protein coding gene	J:72247		Mouse Genome Informatics Scientific Curators (2001) Gene Ontology Annotation by the MGI Curatorial Staff.
biological_process	GO:0003341	cilium movement		IGI	UniProtKB:Q5TYW6	MGI:1922814	Rsph9	radial spoke head 9 homolog (Chlamydomonas)	protein coding gene	J:156040	19200523	Castleman VH, et al. (2009) Mutations in radial spoke head protein genes RSPH9 and RSPH4A cause primary ciliary dyskinesia with central-microtubular-pair abnormalities. Am J Hum Genet 84(2):197-209
biological_process	GO:0003341	cilium movement		IMP	MGI:1856193	MGI:2389007	Hydin	HYDIN, axonemal central pair apparatus protein	protein coding gene	J:135322	18250199	Lechtreck KF, et al. (2008) Mutations in Hydin impair ciliary motility in mice. J Cell Biol 180(3):633-43
biological_process	GO:0003341	cilium movement		IMP	MGI:2152963	MGI:1100864	Dnah11	dynein, axonemal, heavy chain 11	protein coding gene	J:44522	10556073	Supp DM, et al. (1999) Targeted deletion of the ATP binding domain of left-right dynein confirms its role in specifying development of left-right asymmetries. Development 126(23):5495-504
biological_process	GO:0003341	cilium movement		IMP	MGI:2180081	MGI:107718	Dnah5	dynein, axonemal, heavy chain 5	protein coding gene	J:76189	11912187	Ibanez-Tallon I, et al. (2002) Loss of function of axonemal dynein Mdnah5 causes primary ciliary dyskinesia and hydrocephalus. Hum Mol Genet 11(6):715-21
biological_process	GO:0003341	cilium movement		IMP	MGI:3604518	MGI:1858235	Celsr2	cadherin, EGF LAG seven-pass G-type receptor 2	protein coding gene	J:161641	20473291	Tissir F, et al. (2010) Lack of cadherins Celsr2 and Celsr3 impairs ependymal ciliogenesis, leading to fatal hydrocephalus. Nat Neurosci 13(6):700-7
biological_process	GO:0003341	cilium movement		IMP	MGI:4143866	MGI:2182357	Ropn1l	ropporin 1-like	protein coding gene	J:206788	22021175	Fiedler SE, et al. (2012) Loss of ASP but not ROPN1 reduces mammalian ciliary motility. Cytoskeleton (Hoboken) 69(1):22-32
biological_process	GO:0003341	cilium movement		IMP	MGI:5311373	MGI:1922184	Armc4	armadillo repeat containing 4	protein coding gene	J:206685	23849778	Hjeij R, et al. (2013) ARMC4 mutations cause primary ciliary dyskinesia with randomization of left/right body asymmetry. Am J Hum Genet 93(2):357-67
biological_process	GO:0003341	cilium movement		IMP		MGI:1914935	Dyx1c1	dyslexia susceptibility 1 candidate 1	protein coding gene	J:205312	23872636	Tarkar A, et al. (2013) DYX1C1 is required for axonemal dynein assembly and ciliary motility. Nat Genet 45(9):995-1003
biological_process	GO:0003341	cilium movement		IMP		MGI:1924859	Ccdc151	coiled-coil domain containing 151	protein coding gene	J:215900	25192045	Hjeij R, et al. (2014) CCDC151 mutations cause primary ciliary dyskinesia by disruption of the outer dynein arm docking complex formation. Am J Hum Genet 95(3):257-74
biological_process	GO:0003341	cilium movement		IMP		MGI:2443893	Ccdc40	coiled-coil domain containing 40	protein coding gene	J:168691	21131974	Becker-Heck A, et al. (2011) The coiled-coil domain containing protein CCDC40 is essential for motile cilia function and left-right axis formation. Nat Genet 43(1):79-84
biological_process	GO:0003341	cilium movement		IMP		MGI:2684947	Cfap221	cilia and flagella associated protein 221	protein coding gene	J:130396	18039845	Lee L, et al. (2008) Primary ciliary dyskinesia in mice lacking the novel ciliary protein Pcdp1. Mol Cell Biol 28(3):949-57
biological_process	GO:0003341	cilium movement		ISO	UniProtKB:A5D8V7	MGI:1924859	Ccdc151	coiled-coil domain containing 151	protein coding gene	J:164563		Mouse Genome Informatics Scientific Curators (2010) Human to Mouse ISO GO annotation transfer.
biological_process	GO:0003341	cilium movement		ISO	UniProtKB:Q4G0X9	MGI:2443893	Ccdc40	coiled-coil domain containing 40	protein coding gene	J:164563		Mouse Genome Informatics Scientific Curators (2010) Human to Mouse ISO GO annotation transfer.
biological_process	GO:0003341	cilium movement		ISO	UniProtKB:Q5T2S8	MGI:1922184	Armc4	armadillo repeat containing 4	protein coding gene	J:164563		Mouse Genome Informatics Scientific Curators (2010) Human to Mouse ISO GO annotation transfer.
biological_process	GO:0003341	cilium movement		ISO	UniProtKB:Q5TD94	MGI:3027894	Rsph4a	radial spoke head 4 homolog A (Chlamydomonas)	protein coding gene	J:164563		Mouse Genome Informatics Scientific Curators (2010) Human to Mouse ISO GO annotation transfer.
biological_process	GO:0003341	cilium movement		ISO	UniProtKB:Q86X45	MGI:1859553	Lrrc6	leucine rich repeat containing 6 (testis)	protein coding gene	J:164563		Mouse Genome Informatics Scientific Curators (2010) Human to Mouse ISO GO annotation transfer.
biological_process	GO:0003341	cilium movement		ISO	UniProtKB:Q86Y56	MGI:3616079	Dnaaf5	dynein, axonemal assembly factor 5	protein coding gene	J:164563		Mouse Genome Informatics Scientific Curators (2010) Human to Mouse ISO GO annotation transfer.
biological_process	GO:0003341	cilium movement		ISO	UniProtKB:Q8IW40	MGI:1920543	Ccdc103	coiled-coil domain containing 103	protein coding gene	J:164563		Mouse Genome Informatics Scientific Curators (2010) Human to Mouse ISO GO annotation transfer.
biological_process	GO:0003341	cilium movement		ISO	UniProtKB:Q8NEP3	MGI:1915520	Dnaaf1	dynein, axonemal assembly factor 1	protein coding gene	J:164563		Mouse Genome Informatics Scientific Curators (2010) Human to Mouse ISO GO annotation transfer.
biological_process	GO:0003341	cilium movement		ISO	UniProtKB:Q8TE73	MGI:107718	Dnah5	dynein, axonemal, heavy chain 5	protein coding gene	J:164563		Mouse Genome Informatics Scientific Curators (2010) Human to Mouse ISO GO annotation transfer.
biological_process	GO:0003341	cilium movement		ISO	UniProtKB:Q8WXU2	MGI:1914935	Dyx1c1	dyslexia susceptibility 1 candidate 1	protein coding gene	J:164563		Mouse Genome Informatics Scientific Curators (2010) Human to Mouse ISO GO annotation transfer.
biological_process	GO:0003341	cilium movement		ISO	UniProtKB:Q96M63	MGI:2446120	Ccdc114	coiled-coil domain containing 114	protein coding gene	J:164563		Mouse Genome Informatics Scientific Curators (2010) Human to Mouse ISO GO annotation transfer.
biological_process	GO:0003341	cilium movement		ISO	UniProtKB:Q9GZS0	MGI:2685574	Dnaic2	dynein, axonemal, intermediate chain 2	protein coding gene	J:164563		Mouse Genome Informatics Scientific Curators (2010) Human to Mouse ISO GO annotation transfer.
biological_process	GO:0003341	cilium movement		ISO	UniProtKB:Q9H1X1	MGI:1922814	Rsph9	radial spoke head 9 homolog (Chlamydomonas)	protein coding gene	J:164563		Mouse Genome Informatics Scientific Curators (2010) Human to Mouse ISO GO annotation transfer.
biological_process	GO:0003341	cilium movement		ISO	UniProtKB:Q9UFE4	MGI:1289263	Ccdc39	coiled-coil domain containing 39	protein coding gene	J:164563		Mouse Genome Informatics Scientific Curators (2010) Human to Mouse ISO GO annotation transfer.
biological_process	GO:0003341	cilium movement		ISO	UniProtKB:Q9UI46	MGI:1916172	Dnaic1	dynein, axonemal, intermediate chain 1	protein coding gene	J:164563		Mouse Genome Informatics Scientific Curators (2010) Human to Mouse ISO GO annotation transfer.
biological_process	GO:0060294	cilium movement involved in cell motility		IBA	PANTHER:PTN000462267	MGI:1333819	Tekt1	tektin 1	protein coding gene	J:161428		Gaudet P, et al. (2010) Annotation inferences using phylogenetic trees.
biological_process	GO:0060294	cilium movement involved in cell motility		IBA	PANTHER:PTN000462267	MGI:1346335	Tekt2	tektin 2	protein coding gene	J:161428		Gaudet P, et al. (2010) Annotation inferences using phylogenetic trees.
biological_process	GO:0060294	cilium movement involved in cell motility		IBA	PANTHER:PTN000462267	MGI:1917676	Tekt5	tektin 5	protein coding gene	J:161428		Gaudet P, et al. (2010) Annotation inferences using phylogenetic trees.
biological_process	GO:0060294	cilium movement involved in cell motility		IBA	PANTHER:PTN000462267	MGI:1918312	Tekt3	tektin 3	protein coding gene	J:161428		Gaudet P, et al. (2010) Annotation inferences using phylogenetic trees.
biological_process	GO:0060294	cilium movement involved in cell motility		IBA	PANTHER:PTN000498841	MGI:1922814	Rsph9	radial spoke head 9 homolog (Chlamydomonas)	protein coding gene	J:161428		Gaudet P, et al. (2010) Annotation inferences using phylogenetic trees.
biological_process	GO:0060294	cilium movement involved in cell motility		IBA	PANTHER:PTN001041797	MGI:2444387	Cfap46	cilia and flagella associated protein 46	protein coding gene	J:161428		Gaudet P, et al. (2010) Annotation inferences using phylogenetic trees.
biological_process	GO:0060294	cilium movement involved in cell motility		IMP	MGI:2151944	MGI:107721	Dnah1	dynein, axonemal, heavy chain 1	protein coding gene	J:69800	11371505	Neesen J, et al. (2001) Disruption of an inner arm dynein heavy chain gene results in asthenozoospermia and reduced ciliary beat frequency. Hum Mol Genet 10(11):1117-28
biological_process	GO:0060294	cilium movement involved in cell motility		IMP	MGI:3606979	MGI:1913972	Spag16	sperm associated antigen 16	protein coding gene	J:107006	16382026	Zhang Z, et al. (2006) Deficiency of SPAG16L Causes Male Infertility Associated with Impaired Sperm Motility. Biol Reprod 74(4):751-9
biological_process	GO:0060294	cilium movement involved in cell motility		IMP	MGI:3606979	MGI:1913972	Spag16	sperm associated antigen 16	protein coding gene	J:159732	20042536	Lesich KA, et al. (2010) Functional deficiencies and a reduced response to calcium in the flagellum of mouse sperm lacking SPAG16L. Biol Reprod 82(4):736-44
biological_process	GO:0060294	cilium movement involved in cell motility		IMP	MGI:3790114	MGI:1919090	Tekt4	tektin 4	protein coding gene	J:134732	17244819	Roy A, et al. (2007) Absence of tektin 4 causes asthenozoospermia and subfertility in male mice. FASEB J 21(4):1013-25
biological_process	GO:0060294	cilium movement involved in cell motility		IMP		MGI:1922208	Cfap54	cilia and flagella associated protein 54	protein coding gene	J:228444	26224312	McKenzie CW, et al. (2015) CFAP54 is required for proper ciliary motility and assembly of the central pair apparatus in mice. Mol Biol Cell 26(18):3140-9
biological_process	GO:0060294	cilium movement involved in cell motility		ISO	UniProtKB:O95995	MGI:1202386	Gas8	growth arrest specific 8	protein coding gene	J:164563		Mouse Genome Informatics Scientific Curators (2010) Human to Mouse ISO GO annotation transfer.
biological_process	GO:0044782	cilium organization		IBA	PANTHER:PTN000412941	MGI:1921819	Ttc17	tetratricopeptide repeat domain 17	protein coding gene	J:161428		Gaudet P, et al. (2010) Annotation inferences using phylogenetic trees.
biological_process	GO:0044782	cilium organization		IEA	InterPro:IPR030791	MGI:2179288	Rttn	rotatin	protein coding gene	J:72247		Mouse Genome Informatics Scientific Curators (2001) Gene Ontology Annotation by the MGI Curatorial Staff.
biological_process	GO:0044782	cilium organization		IGI	MGI:2182357	MGI:1923628	Ropn1	ropporin, rhophilin associated protein 1	protein coding gene	J:206637	23303679	Fiedler SE, et al. (2013) Loss of R2D2 proteins ROPN1 and ROPN1L causes defects in murine sperm motility, phosphorylation, and fibrous sheath integrity. Biol Reprod 88(2):41
biological_process	GO:0044782	cilium organization		IMP	MGI:1862004	MGI:106679	Zic2	zinc finger protein of the cerebellum 2	protein coding gene	J:213344	24585447	Barratt KS, et al. (2014) The Zic2 gene directs the formation and function of node cilia to control cardiac situs. Genesis 52(6):626-35
biological_process	GO:0044782	cilium organization		IMP	MGI:2183405	MGI:97822	Nectin2	nectin cell adhesion molecule 2	protein coding gene	J:61334	10733589	Bouchard MJ, et al. (2000) Defects in nuclear and cytoskeletal morphology and mitochondrial localization in spermatozoa of mice lacking nectin-2, a component of cell-cell adherens junctions. Mol Cell Biol 20(8):2865-73
biological_process	GO:0044782	cilium organization		IMP	MGI:4127723	MGI:2441717	Eno4	enolase 4	protein coding gene	J:202075	23446454	Nakamura N, et al. (2013) Disruption of a spermatogenic cell-specific mouse enolase 4 (eno4) gene causes sperm structural defects and male infertility. Biol Reprod 88(4):90
biological_process	GO:0044782	cilium organization		IMP	MGI:4955130	MGI:1921123	Fam161a	family with sequence similarity 161, member A	protein coding gene	J:214319	24833722	Karlstetter M, et al. (2014) Disruption of the retinitis pigmentosa 28 gene Fam161a in mice affects photoreceptor ciliary structure and leads to progressive retinal degeneration. Hum Mol Genet 23(19):5197-210
biological_process	GO:0044782	cilium organization		IMP	MGI:5425368	MGI:107933	Mns1	meiosis-specific nuclear structural protein 1	protein coding gene	J:183398	22396656	Zhou J, et al. (2012) MNS1 is essential for spermiogenesis and motile ciliary functions in mice. PLoS Genet 8(3):e1002516
biological_process	GO:0044782	cilium organization		IMP	MGI:5558098	MGI:2144467	Wdpcp	WD repeat containing planar cell polarity effector	protein coding gene	J:205269	24302887	Cui C, et al. (2013) Wdpcp, a PCP protein required for ciliogenesis, regulates directional cell migration and cell polarity by direct modulation of the actin cytoskeleton. PLoS Biol 11(11):e1001720
biological_process	GO:0044782	cilium organization		IMP		MGI:1922722	Cfap126	cilia and flagella associated protein 126	protein coding gene	J:215971	25296022	Gegg M, et al. (2014) Flattop regulates basal body docking and positioning in mono- and multiciliated cells. Elife 3
biological_process	GO:0044782	cilium organization		ISO	UniProtKB:A2T2X4	MGI:1923818	Ift46	intraflagellar transport 46	protein coding gene	J:119719	17312020	Hou Y, et al. (2007) Functional analysis of an individual IFT protein: IFT46 is required for transport of outer dynein arms into flagella. J Cell Biol 176(5):653-65
biological_process	GO:0044782	cilium organization		ISO	UniProtKB:Q5JTW2	MGI:1924386	Cep78	centrosomal protein 78	protein coding gene	J:164563		Mouse Genome Informatics Scientific Curators (2010) Human to Mouse ISO GO annotation transfer.
biological_process	GO:0044782	cilium organization		ISO	UniProtKB:Q96AE7	MGI:1921819	Ttc17	tetratricopeptide repeat domain 17	protein coding gene	J:164563		Mouse Genome Informatics Scientific Curators (2010) Human to Mouse ISO GO annotation transfer.
biological_process	GO:0098535	de novo centriole assembly involved in multi-ciliated epithelial cell differentiation		IBA	PANTHER:PTN000430010	MGI:2158560	Cep63	centrosomal protein 63	protein coding gene	J:161428		Gaudet P, et al. (2010) Annotation inferences using phylogenetic trees.
biological_process	GO:0098535	de novo centriole assembly involved in multi-ciliated epithelial cell differentiation		IDA		MGI:2443026	Deup1	deuterosome assembly protein 1	protein coding gene	J:203522	24240477	Zhao H, et al. (2013) The Cep63 paralogue Deup1 enables massive de novo centriole biogenesis for vertebrate multiciliogenesis. Nat Cell Biol 15(12):1434-44
biological_process	GO:0098535	de novo centriole assembly involved in multi-ciliated epithelial cell differentiation		IMP		MGI:101783	Plk4	polo like kinase 4	protein coding gene	J:203522	24240477	Zhao H, et al. (2013) The Cep63 paralogue Deup1 enables massive de novo centriole biogenesis for vertebrate multiciliogenesis. Nat Cell Biol 15(12):1434-44
biological_process	GO:0098535	de novo centriole assembly involved in multi-ciliated epithelial cell differentiation		IMP		MGI:2139083	Cep152	centrosomal protein 152	protein coding gene	J:203522	24240477	Zhao H, et al. (2013) The Cep63 paralogue Deup1 enables massive de novo centriole biogenesis for vertebrate multiciliogenesis. Nat Cell Biol 15(12):1434-44
biological_process	GO:0098535	de novo centriole assembly involved in multi-ciliated epithelial cell differentiation		ISO	UniProtKB:A2IDD5	MGI:2685784	Ccdc78	coiled-coil domain containing 78	protein coding gene	J:164563		Mouse Genome Informatics Scientific Curators (2010) Human to Mouse ISO GO annotation transfer.
cellular_component	GO:0098536	deuterosome		IDA		MGI:101783	Plk4	polo like kinase 4	protein coding gene	J:203522	24240477	Zhao H, et al. (2013) The Cep63 paralogue Deup1 enables massive de novo centriole biogenesis for vertebrate multiciliogenesis. Nat Cell Biol 15(12):1434-44
cellular_component	GO:0098536	deuterosome		IDA		MGI:1920026	Sass6	SAS-6 centriolar assembly protein	protein coding gene	J:203425	24075808	Klos Dehring DA, et al. (2013) Deuterosome-mediated centriole biogenesis. Dev Cell 27(1):103-12
cellular_component	GO:0098536	deuterosome		IDA		MGI:2139083	Cep152	centrosomal protein 152	protein coding gene	J:203522	24240477	Zhao H, et al. (2013) The Cep63 paralogue Deup1 enables massive de novo centriole biogenesis for vertebrate multiciliogenesis. Nat Cell Biol 15(12):1434-44
cellular_component	GO:0098536	deuterosome		IDA		MGI:2443026	Deup1	deuterosome assembly protein 1	protein coding gene	J:203522	24240477	Zhao H, et al. (2013) The Cep63 paralogue Deup1 enables massive de novo centriole biogenesis for vertebrate multiciliogenesis. Nat Cell Biol 15(12):1434-44
cellular_component	GO:0098536	deuterosome		ISO	UniProtKB:A2IDD5	MGI:2685784	Ccdc78	coiled-coil domain containing 78	protein coding gene	J:164563		Mouse Genome Informatics Scientific Curators (2010) Human to Mouse ISO GO annotation transfer.
biological_process	GO:0003351	epithelial cilium movement		IMP	MGI:2151944	MGI:107721	Dnah1	dynein, axonemal, heavy chain 1	protein coding gene	J:69800	11371505	Neesen J, et al. (2001) Disruption of an inner arm dynein heavy chain gene results in asthenozoospermia and reduced ciliary beat frequency. Hum Mol Genet 10(11):1117-28
biological_process	GO:0003351	epithelial cilium movement		IMP	MGI:3870680	MGI:1202386	Gas8	growth arrest specific 8	protein coding gene	J:234173	27472056	Lewis WR, et al. (2016) Mutation of Growth Arrest Specific 8 Reveals a Role in Motile Cilia Function and Human Disease. PLoS Genet 12(7):e1006220
biological_process	GO:0003351	epithelial cilium movement		IMP	MGI:3870680,MGI:5803867	MGI:1202386	Gas8	growth arrest specific 8	protein coding gene	J:234173	27472056	Lewis WR, et al. (2016) Mutation of Growth Arrest Specific 8 Reveals a Role in Motile Cilia Function and Human Disease. PLoS Genet 12(7):e1006220
biological_process	GO:0003351	epithelial cilium movement		IMP	MGI:4151115	MGI:2449121	Nme7	NME/NM23 family member 7	protein coding gene	J:185566	21746835	Vogel P, et al. (2012) Congenital hydrocephalus in genetically engineered mice. Vet Pathol 49(1):166-81
biological_process	GO:0003351	epithelial cilium movement		IMP	MGI:4262238	MGI:1924407	Dpcd	deleted in primary ciliary dyskinesia	protein coding gene	J:185566	21746835	Vogel P, et al. (2012) Congenital hydrocephalus in genetically engineered mice. Vet Pathol 49(1):166-81
biological_process	GO:0003351	epithelial cilium movement		IMP	MGI:4297933	MGI:2443047	Ttll1	tubulin tyrosine ligase-like 1	protein coding gene	J:186050	20442420	Vogel P, et al. (2010) Tubulin tyrosine ligase-like 1 deficiency results in chronic rhinosinusitis and abnormal development of spermatid flagella in mice. Vet Pathol 47(4):703-12
biological_process	GO:0003351	epithelial cilium movement		IMP	MGI:4315923	MGI:1926051	Ak7	adenylate kinase 7	protein coding gene	J:185566	21746835	Vogel P, et al. (2012) Congenital hydrocephalus in genetically engineered mice. Vet Pathol 49(1):166-81
biological_process	GO:0003351	epithelial cilium movement		IMP	MGI:4318693	MGI:1922300	Kif27	kinesin family member 27	protein coding gene	J:185566	21746835	Vogel P, et al. (2012) Congenital hydrocephalus in genetically engineered mice. Vet Pathol 49(1):166-81
biological_process	GO:0003351	epithelial cilium movement		IMP	MGI:4364991	MGI:1921612	Spag17	sperm associated antigen 17	protein coding gene	J:211752	23418344	Teves ME, et al. (2013) Sperm-associated antigen-17 gene is essential for motile cilia function and neonatal survival. Am J Respir Cell Mol Biol 48(6):765-72
biological_process	GO:0003351	epithelial cilium movement		IMP	MGI:4415703	MGI:1916172	Dnaic1	dynein, axonemal, intermediate chain 1	protein coding gene	J:161297	20498047	Ikegami K, et al. (2010) Tubulin polyglutamylation is essential for airway ciliary function through the regulation of beating asymmetry. Proc Natl Acad Sci U S A 107(23):10490-5
biological_process	GO:0003351	epithelial cilium movement		IMP	MGI:4461777	MGI:2443047	Ttll1	tubulin tyrosine ligase-like 1	protein coding gene	J:161297	20498047	Ikegami K, et al. (2010) Tubulin polyglutamylation is essential for airway ciliary function through the regulation of beating asymmetry. Proc Natl Acad Sci U S A 107(23):10490-5
biological_process	GO:0003351	epithelial cilium movement		IMP	MGI:5295267	MGI:2443727	Spef2	sperm flagellar 2	protein coding gene	J:176695	21715716	Sironen A, et al. (2011) Loss of SPEF2 Function in Mice Results in Spermatogenesis Defects and Primary Ciliary Dyskinesia. Biol Reprod 85(4):690-701
biological_process	GO:0003351	epithelial cilium movement		IMP	MGI:5429194	MGI:1921622	Ulk4	unc-51-like kinase 4	protein coding gene	J:185566	21746835	Vogel P, et al. (2012) Congenital hydrocephalus in genetically engineered mice. Vet Pathol 49(1):166-81
biological_process	GO:0003351	epithelial cilium movement		IMP	MGI:5429195	MGI:1922783	Nme5	NME/NM23 family member 5	protein coding gene	J:185566	21746835	Vogel P, et al. (2012) Congenital hydrocephalus in genetically engineered mice. Vet Pathol 49(1):166-81
biological_process	GO:0003351	epithelial cilium movement		IMP	MGI:5429196	MGI:1920831	Stk36	serine/threonine kinase 36	protein coding gene	J:185566	21746835	Vogel P, et al. (2012) Congenital hydrocephalus in genetically engineered mice. Vet Pathol 49(1):166-81
biological_process	GO:0003351	epithelial cilium movement		IMP	MGI:5547587	MGI:1914935	Dyx1c1	dyslexia susceptibility 1 candidate 1	protein coding gene	J:225195	25989970	Rendall AR, et al. (2015) Deficits in learning and memory in mice with a mutation of the candidate dyslexia susceptibility gene Dyx1c1. Brain Lang
biological_process	GO:0003351	epithelial cilium movement		IMP		MGI:1924407	Dpcd	deleted in primary ciliary dyskinesia	protein coding gene	J:171184	20080492	Vogel P, et al. (2010) Situs inversus in Dpcd/Poll-/-, Nme7-/- , and Pkd1l1-/- mice. Vet Pathol 47(1):120-31
biological_process	GO:0003351	epithelial cilium movement		ISO	UniProtKB:Q4G0X9	MGI:2443893	Ccdc40	coiled-coil domain containing 40	protein coding gene	J:164563		Mouse Genome Informatics Scientific Curators (2010) Human to Mouse ISO GO annotation transfer.
biological_process	GO:0003351	epithelial cilium movement		ISO	UniProtKB:Q96PN6	MGI:2660854	Adcy10	adenylate cyclase 10	protein coding gene	J:164563		Mouse Genome Informatics Scientific Curators (2010) Human to Mouse ISO GO annotation transfer.
biological_process	GO:0060287	epithelial cilium movement involved in determination of left/right asymmetry	NOT	IMP	MGI:3722325	MGI:2446294	Megf8	multiple EGF-like-domains 8	protein coding gene	J:146957	18043505	Aune CN, et al. (2008) Mouse model of heterotaxy with single ventricle spectrum of cardiac anomalies. Pediatr Res 63(1):9-14
biological_process	GO:0060287	epithelial cilium movement involved in determination of left/right asymmetry		IMP		MGI:106582	Rfx3	regulatory factor X, 3 (influences HLA class II expression)	protein coding gene	J:89880	15121860	Bonnafe E, et al. (2004) The transcription factor RFX3 directs nodal cilium development and left-right asymmetry specification. Mol Cell Biol 24(10):4417-27
biological_process	GO:0060287	epithelial cilium movement involved in determination of left/right asymmetry		IMP		MGI:1350328	Ofd1	OFD1, centriole and centriolar satellite protein	protein coding gene	J:106035	16311594	Ferrante MI, et al. (2006) Oral-facial-digital type I protein is required for primary cilia formation and left-right axis specification. Nat Genet 38(1):112-7
biological_process	GO:0060287	epithelial cilium movement involved in determination of left/right asymmetry		IMP		MGI:2443893	Ccdc40	coiled-coil domain containing 40	protein coding gene	J:168691	21131974	Becker-Heck A, et al. (2011) The coiled-coil domain containing protein CCDC40 is essential for motile cilia function and left-right axis formation. Nat Genet 43(1):79-84
biological_process	GO:0060287	epithelial cilium movement involved in determination of left/right asymmetry		ISO	UniProtKB:Q4G0X9	MGI:2443893	Ccdc40	coiled-coil domain containing 40	protein coding gene	J:164563		Mouse Genome Informatics Scientific Curators (2010) Human to Mouse ISO GO annotation transfer.
biological_process	GO:0060287	epithelial cilium movement involved in determination of left/right asymmetry		ISO	UniProtKB:Q86X45	MGI:1859553	Lrrc6	leucine rich repeat containing 6 (testis)	protein coding gene	J:164563		Mouse Genome Informatics Scientific Curators (2010) Human to Mouse ISO GO annotation transfer.
biological_process	GO:0060287	epithelial cilium movement involved in determination of left/right asymmetry		ISO	UniProtKB:Q9UFE4	MGI:1289263	Ccdc39	coiled-coil domain containing 39	protein coding gene	J:164563		Mouse Genome Informatics Scientific Curators (2010) Human to Mouse ISO GO annotation transfer.
biological_process	GO:0030317	flagellated sperm motility		IBA	PANTHER:PTN000462268	MGI:1333819	Tekt1	tektin 1	protein coding gene	J:161428		Gaudet P, et al. (2010) Annotation inferences using phylogenetic trees.
biological_process	GO:0030317	flagellated sperm motility		IBA	PANTHER:PTN000462268	MGI:1917676	Tekt5	tektin 5	protein coding gene	J:161428		Gaudet P, et al. (2010) Annotation inferences using phylogenetic trees.
biological_process	GO:0030317	flagellated sperm motility		IBA	PANTHER:PTN000462268	MGI:1919090	Tekt4	tektin 4	protein coding gene	J:161428		Gaudet P, et al. (2010) Annotation inferences using phylogenetic trees.
biological_process	GO:0030317	flagellated sperm motility		IDA		MGI:1347248	Ceacam10	carcinoembryonic antigen-related cell adhesion molecule 10	protein coding gene	J:199706	15901639	Li SH, et al. (2005) Demonstration of a glycoprotein derived from the Ceacam10 gene in mouse seminal vesicle secretions. Biol Reprod 73(3):546-53
biological_process	GO:0030317	flagellated sperm motility		IDA		MGI:95653	Gapdhs	glyceraldehyde-3-phosphate dehydrogenase, spermatogenic	protein coding gene	J:94734	15546993	Miki K, et al. (2004) Glyceraldehyde 3-phosphate dehydrogenase-S, a sperm-specific glycolytic enzyme, is required for sperm motility and male fertility. Proc Natl Acad Sci U S A 101(47):16501-6
biological_process	GO:0030317	flagellated sperm motility		IDA		MGI:96945	Smcp	sperm mitochondria-associated cysteine-rich protein	protein coding gene	J:78930	11940662	Nayernia K, et al. (2002) Asthenozoospermia in mice with targeted deletion of the sperm mitochondrion-associated cysteine-rich protein (Smcp) gene. Mol Cell Biol 22(9):3046-52
biological_process	GO:0030317	flagellated sperm motility		IDA		MGI:98266	Sord	sorbitol dehydrogenase	protein coding gene	J:145793	18799757	Cao W, et al. (2009) Sorbitol can fuel mouse sperm motility and protein tyrosine phosphorylation via sorbitol dehydrogenase. Biol Reprod 80(1):124-33
biological_process	GO:0030317	flagellated sperm motility		IEA	InterPro:IPR030303	MGI:2385046	Slc26a8	solute carrier family 26, member 8	protein coding gene	J:72247		Mouse Genome Informatics Scientific Curators (2001) Gene Ontology Annotation by the MGI Curatorial Staff.
biological_process	GO:0030317	flagellated sperm motility		IGI	MGI:1920662	MGI:2389312	Txndc2	thioredoxin domain containing 2 (spermatozoa)	protein coding gene	J:205172	23707457	Smith TB, et al. (2013) Functional deletion of Txndc2 and Txndc3 increases the susceptibility of spermatozoa to age-related oxidative stress. Free Radic Biol Med 65:872-81
biological_process	GO:0030317	flagellated sperm motility		IGI	MGI:2389312	MGI:1920662	Nme8	NME/NM23 family member 8	protein coding gene	J:205172	23707457	Smith TB, et al. (2013) Functional deletion of Txndc2 and Txndc3 increases the susceptibility of spermatozoa to age-related oxidative stress. Free Radic Biol Med 65:872-81
biological_process	GO:0030317	flagellated sperm motility		IGI	MGI:87884|MGI:1888530|MGI:96945	MGI:98785	Tnp2	transition protein 2	protein coding gene	J:98301	15685642	Nayernia K, et al. (2005) Triple knockouts reveal gene interactions affecting fertility of male mice. Mol Reprod Dev 70(4):406-16
biological_process	GO:0030317	flagellated sperm motility		IGI	MGI:87884|MGI:96945|MGI:98785	MGI:1888530	Hist1h1t	histone cluster 1, H1t	protein coding gene	J:98301	15685642	Nayernia K, et al. (2005) Triple knockouts reveal gene interactions affecting fertility of male mice. Mol Reprod Dev 70(4):406-16
biological_process	GO:0030317	flagellated sperm motility		IGI	MGI:96945	MGI:98785	Tnp2	transition protein 2	protein coding gene	J:90008	15051954	Nayernia K, et al. (2003) Synergistic effects of germ cell expressed genes on male fertility in mice. Cytogenet Genome Res 103(3-4):314-20
biological_process	GO:0030317	flagellated sperm motility		IMP	MGI:1888407	MGI:99779	Chrna7	cholinergic receptor, nicotinic, alpha polypeptide 7	protein coding gene	J:115434	15944242	Bray C, et al. (2005) Mice deficient in CHRNA7, a subunit of the nicotinic acetylcholine receptor, produce sperm with impaired motility. Biol Reprod 73(4):807-14
biological_process	GO:0030317	flagellated sperm motility		IMP	MGI:2151944	MGI:107721	Dnah1	dynein, axonemal, heavy chain 1	protein coding gene	J:69800	11371505	Neesen J, et al. (2001) Disruption of an inner arm dynein heavy chain gene results in asthenozoospermia and reduced ciliary beat frequency. Hum Mol Genet 10(11):1117-28
biological_process	GO:0030317	flagellated sperm motility		IMP	MGI:2153143	MGI:1334263	Neurl1a	neuralized E3 ubiquitin protein ligase 1A	protein coding gene	J:72105	11585928	Vollrath B, et al. (2001) Isolation of a Murine Homologue of the Drosophila neuralized Gene, a Gene Required for Axonemal Integrity in Spermatozoa and Terminal Maturation of the Mammary Gland. Mol Cell Biol 21(21):7481-94
biological_process	GO:0030317	flagellated sperm motility		IMP	MGI:2157090	MGI:88052	Apob	apolipoprotein B	protein coding gene	J:35836	8855280	Huang LS, et al. (1996) A novel functional role for apolipoprotein B in male infertility in heterozygous apolipoprotein B knockout mice. Proc Natl Acad Sci U S A 93(20):10903-7
biological_process	GO:0030317	flagellated sperm motility		IMP	MGI:2159609	MGI:103257	Inpp5b	inositol polyphosphate-5-phosphatase B	protein coding gene	J:73678	11784089	Hellsten E, et al. (2001) Disrupted sperm function and fertilin beta processing in mice deficient in the inositol polyphosphate 5-phosphatase Inpp5b. Dev Biol 240(2):641-53
biological_process	GO:0030317	flagellated sperm motility		IMP	MGI:2176342	MGI:103151	Pltp	phospholipid transfer protein	protein coding gene	J:107906	16467369	Drouineaud V, et al. (2006) Phospholipid transfer protein deficiency reduces sperm motility and impairs fertility of mouse males. FASEB J 20(6):794-6
biological_process	GO:0030317	flagellated sperm motility		IMP	MGI:2179732	MGI:106217	Cacna1e	calcium channel, voltage-dependent, R type, alpha 1E subunit	protein coding gene	J:76164	11959138	Sakata Y, et al. (2002) Ca(v)2.3 (alpha(1E)) Ca(2+) channel participates in the control of sperm function. FEBS Lett 516(1-3):229-33
biological_process	GO:0030317	flagellated sperm motility		IMP	MGI:2387461	MGI:2179947	Catsper1	cation channel, sperm associated 1	protein coding gene	J:116406	17227845	Qi H, et al. (2007) All four CatSper ion channel proteins are required for male fertility and sperm cell hyperactivated motility. Proc Natl Acad Sci U S A
biological_process	GO:0030317	flagellated sperm motility		IMP	MGI:2387461	MGI:2179947	Catsper1	cation channel, sperm associated 1	protein coding gene	J:118812	17174296	Marquez B, et al. (2007) Contributions of extracellular and intracellular Ca2+ to regulation of sperm motility: Release of intracellular stores can hyperactivate CatSper1 and CatSper2 null sperm. Dev Biol 303(1):214-21
biological_process	GO:0030317	flagellated sperm motility		IMP	MGI:2387461	MGI:2179947	Catsper1	cation channel, sperm associated 1	protein coding gene	J:72046	11595941	Ren D, et al. (2001) A sperm ion channel required for sperm motility and male fertility. Nature 413(6856):603-9
biological_process	GO:0030317	flagellated sperm motility		IMP	MGI:2387461	MGI:2179947	Catsper1	cation channel, sperm associated 1	protein coding gene	J:86971	14657352	Carlson AE, et al. (2003) CatSper1 required for evoked Ca2+ entry and control of flagellar function in sperm. Proc Natl Acad Sci U S A 100(25):14864-8
biological_process	GO:0030317	flagellated sperm motility		IMP	MGI:2447572	MGI:97538	Rhox5	reproductive homeobox 5	protein coding gene	J:96937	15707895	Maclean JA 2nd, et al. (2005) Rhox: a new homeobox gene cluster. Cell 120(3):369-82
biological_process	GO:0030317	flagellated sperm motility		IMP	MGI:2662475	MGI:1354388	Spag6l	sperm associated antigen 6-like	protein coding gene	J:78433	12167721	Sapiro R, et al. (2002) Male infertility, impaired sperm motility, and hydrocephalus in mice deficient in sperm-associated antigen 6. Mol Cell Biol 22(17):6298-305
biological_process	GO:0030317	flagellated sperm motility		IMP	MGI:2683843	MGI:2387404	Catsper2	cation channel, sperm associated 2	protein coding gene	J:116406	17227845	Qi H, et al. (2007) All four CatSper ion channel proteins are required for male fertility and sperm cell hyperactivated motility. Proc Natl Acad Sci U S A
biological_process	GO:0030317	flagellated sperm motility		IMP	MGI:2683843	MGI:2387404	Catsper2	cation channel, sperm associated 2	protein coding gene	J:118812	17174296	Marquez B, et al. (2007) Contributions of extracellular and intracellular Ca2+ to regulation of sperm motility: Release of intracellular stores can hyperactivate CatSper1 and CatSper2 null sperm. Dev Biol 303(1):214-21
biological_process	GO:0030317	flagellated sperm motility		IMP	MGI:2683843	MGI:2387404	Catsper2	cation channel, sperm associated 2	protein coding gene	J:86972	14657366	Quill TA, et al. (2003) Hyperactivated sperm motility driven by CatSper2 is required for fertilization. Proc Natl Acad Sci U S A 100(25):14869-74
biological_process	GO:0030317	flagellated sperm motility		IMP	MGI:3032515	MGI:2384210	Nphp4	nephronophthisis 4 (juvenile) homolog (human)	protein coding gene	J:167232	21078623	Won J, et al. (2011) NPHP4 is necessary for normal photoreceptor ribbon synapse maintenance and outer segment formation, and for sperm development. Hum Mol Genet 20(3):482-96
biological_process	GO:0030317	flagellated sperm motility		IMP	MGI:3050642	MGI:3050640	swm2	sperm without mobility 2	heritable phenotypic marker	J:117563	16920728	Lessard C, et al. (2007) Mutagenesis-generated mouse models of human infertility with abnormal sperm. Hum Reprod 22(1):159-66
biological_process	GO:0030317	flagellated sperm motility		IMP	MGI:3055308	MGI:1346335	Tekt2	tektin 2	protein coding gene	J:92779	15340058	Tanaka H, et al. (2004) Mice deficient in the axonemal protein Tektin-t exhibit male infertility and immotile-cilium syndrome due to impaired inner arm dynein function. Mol Cell Biol 24(18):7958-64
biological_process	GO:0030317	flagellated sperm motility		IMP	MGI:3512896	MGI:3512773	repro2	reproductive mutant 2, JAX Reproductive Mutagenesis Program	heritable phenotypic marker	J:117563	16920728	Lessard C, et al. (2007) Mutagenesis-generated mouse models of human infertility with abnormal sperm. Hum Reprod 22(1):159-66
biological_process	GO:0030317	flagellated sperm motility		IMP	MGI:3522094	MGI:95653	Gapdhs	glyceraldehyde-3-phosphate dehydrogenase, spermatogenic	protein coding gene	J:94734	15546993	Miki K, et al. (2004) Glyceraldehyde 3-phosphate dehydrogenase-S, a sperm-specific glycolytic enzyme, is required for sperm motility and male fertility. Proc Natl Acad Sci U S A 101(47):16501-6
biological_process	GO:0030317	flagellated sperm motility		IMP	MGI:3530647	MGI:2685456	Slc9c1	solute carrier family 9, subfamily C (Na+-transporting carboxylic acid decarboxylase), member 1	protein coding gene	J:87248	14634667	Wang D, et al. (2003) A new sperm-specific Na+/H+ exchanger required for sperm motility and fertility. Nat Cell Biol 5(12):1117-22
biological_process	GO:0030317	flagellated sperm motility		IMP	MGI:3573790	MGI:1270129	Dnaja1	DnaJ heat shock protein family (Hsp40) member A1	protein coding gene	J:96238	15660130	Terada K, et al. (2005) A type I DnaJ homolog, DjA1, regulates androgen receptor signaling and spermatogenesis. EMBO J 24(3):611-22
biological_process	GO:0030317	flagellated sperm motility		IMP	MGI:3590190	MGI:3590178	repro3	reproductive mutation 3, JAX Reproductive Mutagenesis Program	heritable phenotypic marker	J:117563	16920728	Lessard C, et al. (2007) Mutagenesis-generated mouse models of human infertility with abnormal sperm. Hum Reprod 22(1):159-66
biological_process	GO:0030317	flagellated sperm motility		IMP	MGI:3694352	MGI:1924106	Catsper3	cation channel, sperm associated 3	protein coding gene	J:116406	17227845	Qi H, et al. (2007) All four CatSper ion channel proteins are required for male fertility and sperm cell hyperactivated motility. Proc Natl Acad Sci U S A
biological_process	GO:0030317	flagellated sperm motility		IMP	MGI:3694354	MGI:3043288	Catsper4	cation channel, sperm associated 4	protein coding gene	J:116406	17227845	Qi H, et al. (2007) All four CatSper ion channel proteins are required for male fertility and sperm cell hyperactivated motility. Proc Natl Acad Sci U S A
biological_process	GO:0030317	flagellated sperm motility		IMP	MGI:3710399	MGI:1921719	Taf7l	TATA-box binding protein associated factor 7 like	protein coding gene	J:121371	17242199	Cheng Y, et al. (2007) Abnormal sperm in mice lacking the Taf7l gene. Mol Cell Biol 27(7):2582-9
biological_process	GO:0030317	flagellated sperm motility		IMP	MGI:3716924	MGI:1921538	Spem1	sperm maturation 1	protein coding gene	J:120937	17426145	Zheng H, et al. (2007) Lack of Spem1 causes aberrant cytoplasm removal, sperm deformation, and male infertility. Proc Natl Acad Sci U S A 104(16):6852-7
biological_process	GO:0030317	flagellated sperm motility		IMP	MGI:3720682	MGI:1918168	Nsun7	NOL1/NOP2/Sun domain family, member 7	protein coding gene	J:124143	17442852	Harris T, et al. (2007) Sperm motility defects and infertility in male mice with a mutation in Nsun7, a member of the Sun domain-containing family of putative RNA methyltransferases. Biol Reprod 77(2):376-82
biological_process	GO:0030317	flagellated sperm motility		IMP	MGI:3767553	MGI:1926034	Celf3	CUGBP, Elav-like family member 3	protein coding gene	J:128362	17393433	Dev A, et al. (2007) Mice deficient for RNA-binding protein brunol1 show reduction of spermatogenesis but are fertile. Mol Reprod Dev 74(11):1456-64
biological_process	GO:0030317	flagellated sperm motility		IMP	MGI:3775042	MGI:96764	Ldhc	lactate dehydrogenase C	protein coding gene	J:132072	18367675	Odet F, et al. (2008) Expression of the gene for Lactate Dehydrogenase C: Ldhc is required for male fertility. Biol Reprod 79(1):26-34
biological_process	GO:0030317	flagellated sperm motility		IMP	MGI:3815297	MGI:106601	Prm3	protamine 3	protein coding gene	J:140818	18256328	Grzmil P, et al. (2008) Prm3, the fourth gene in the mouse protamine gene cluster, encodes a conserved acidic protein that affects sperm motility. Biol Reprod 78(6):958-67
biological_process	GO:0030317	flagellated sperm motility		IMP	MGI:4127723	MGI:2441717	Eno4	enolase 4	protein coding gene	J:202075	23446454	Nakamura N, et al. (2013) Disruption of a spermatogenic cell-specific mouse enolase 4 (eno4) gene causes sperm structural defects and male infertility. Biol Reprod 88(4):90
biological_process	GO:0030317	flagellated sperm motility		IMP	MGI:4143866	MGI:2182357	Ropn1l	ropporin 1-like	protein coding gene	J:206637	23303679	Fiedler SE, et al. (2013) Loss of R2D2 proteins ROPN1 and ROPN1L causes defects in murine sperm motility, phosphorylation, and fibrous sheath integrity. Biol Reprod 88(2):41
biological_process	GO:0030317	flagellated sperm motility		IMP	MGI:4144733	MGI:1923628	Ropn1	ropporin, rhophilin associated protein 1	protein coding gene	J:206637	23303679	Fiedler SE, et al. (2013) Loss of R2D2 proteins ROPN1 and ROPN1L causes defects in murine sperm motility, phosphorylation, and fibrous sheath integrity. Biol Reprod 88(2):41
biological_process	GO:0030317	flagellated sperm motility		IMP	MGI:4144733	MGI:1923628	Ropn1	ropporin, rhophilin associated protein 1	protein coding gene	J:206788	22021175	Fiedler SE, et al. (2012) Loss of ASP but not ROPN1 reduces mammalian ciliary motility. Cytoskeleton (Hoboken) 69(1):22-32
biological_process	GO:0030317	flagellated sperm motility		IMP	MGI:4397697	MGI:1920866	Pldi	polymorphic derived intron containing	lincRNA gene	J:154651	19733073	Heinen TJ, et al. (2009) Emergence of a new gene from an intergenic region. Curr Biol 19(18):1527-31
biological_process	GO:0030317	flagellated sperm motility		IMP	MGI:4421784	MGI:97563	Pgk2	phosphoglycerate kinase 2	protein coding gene	J:156646	19759366	Danshina PV, et al. (2010) Phosphoglycerate kinase 2 (PGK2) is essential for sperm function and male fertility in mice. Biol Reprod 82(1):136-45
biological_process	GO:0030317	flagellated sperm motility		IMP	MGI:4431170	MGI:1351595	Insl6	insulin-like 6	protein coding gene	J:157348	19520787	Burnicka-Turek O, et al. (2009) Inactivation of insulin-like factor 6 disrupts the progression of spermatogenesis at late meiotic prophase. Endocrinology 150(9):4348-57
biological_process	GO:0030317	flagellated sperm motility		IMP	MGI:4432945	MGI:2138614	Ccnyl1	cyclin Y-like 1	protein coding gene	J:224586	26305884	Zi Z, et al. (2015) CCNYL1, but Not CCNY, Cooperates with CDK16 to Regulate Spermatogenesis in Mouse. PLoS Genet 11(8):e1005485
biological_process	GO:0030317	flagellated sperm motility		IMP	MGI:4867392|MGI:4867389	MGI:2684999	Tmf1	TATA element modulatory factor 1	protein coding gene	J:166798	20691678	Lerer-Goldshtein T, et al. (2010) TMF/ARA160: A key regulator of sperm development. Dev Biol 348(1):12-21
biological_process	GO:0030317	flagellated sperm motility		IMP	MGI:4941050	MGI:1351335	Atp1a4	ATPase, Na+/K+ transporting, alpha 4 polypeptide	protein coding gene	J:169420	21187400	Jimenez T, et al. (2011) Na,K-ATPase alpha4 isoform is essential for sperm fertility. Proc Natl Acad Sci U S A 108(2):644-9
biological_process	GO:0030317	flagellated sperm motility		IMP	MGI:5618096	MGI:1923736	Ly6k	lymphocyte antigen 6 complex, locus K	protein coding gene	J:210341	24501175	Fujihara Y, et al. (2014) GPI-anchored protein complex, LY6K/TEX101, is required for sperm migration into the oviduct and male fertility in mice. Biol Reprod 90(3):60
biological_process	GO:0030317	flagellated sperm motility		IMP		MGI:102794	Akap4	A kinase (PRKA) anchor protein 4	protein coding gene	J:52123	9852104	Miki K, et al. (1998) Identification of tethering domains for protein kinase A type Ialpha regulatory subunits on sperm fibrous sheath protein FSC1. J Biol Chem 273(51):34384-90
biological_process	GO:0030317	flagellated sperm motility		IMP		MGI:1914327	Catsperz	cation channel sperm associated auxiliary subunit zeta	protein coding gene	J:239219	28226241	Chung JJ, et al. (2017) CatSperzeta regulates the structural continuity of sperm Ca2+ signaling domains and is required for normal fertility. Elife 6
biological_process	GO:0030317	flagellated sperm motility		IMP		MGI:1915958	Rabl2	RAB, member RAS oncogene family-like 2	protein coding gene	J:193640	23055941	Lo JC, et al. (2012) RAB-like 2 has an essential role in male fertility, sperm intra-flagellar transport, and tail assembly. PLoS Genet 8(10):e1002969
biological_process	GO:0030317	flagellated sperm motility		IMP		MGI:1916394	Slirp	SRA stem-loop interacting RNA binding protein	protein coding gene	J:204433	23976951	Colley SM, et al. (2013) Loss of the nuclear receptor corepressor SLIRP compromises male fertility. PLoS One 8(8):e70700
biological_process	GO:0030317	flagellated sperm motility		IMP		MGI:1916510	Ing2	inhibitor of growth family, member 2	protein coding gene	J:167311	21124965	Saito M, et al. (2010) Targeted disruption of Ing2 results in defective spermatogenesis and development of soft-tissue sarcomas. PLoS One 5(11):e15541
biological_process	GO:0030317	flagellated sperm motility		IMP		MGI:1918312	Tekt3	tektin 3	protein coding gene	J:148050	18951373	Roy A, et al. (2009) Tektin 3 is required for progressive sperm motility in mice. Mol Reprod Dev 76(5):453-9
biological_process	GO:0030317	flagellated sperm motility		IMP		MGI:1921696	Slc9b1	solute carrier family 9, subfamily B (NHA1, cation proton antiporter 1), member 1	protein coding gene	J:240371	27010853	Chen SR, et al. (2016) Sodium-hydrogen exchanger NHA1 and NHA2 control sperm motility and male fertility. Cell Death Dis 7:e2152
biological_process	GO:0030317	flagellated sperm motility		IMP		MGI:1921696	Slc9b1	solute carrier family 9, subfamily B (NHA1, cation proton antiporter 1), member 1	protein coding gene	J:240383	20036903	Liu T, et al. (2010) A novel testis-specific Na+/H+ exchanger is involved in sperm motility and fertility. Front Biosci (Elite Ed) 2:566-81
biological_process	GO:0030317	flagellated sperm motility		IMP		MGI:1921958	Pih1d3	PIH1 domain containing 3	protein coding gene	J:208266	24421334	Dong F, et al. (2014) Pih1d3 is required for cytoplasmic preassembly of axonemal dynein in mouse sperm. J Cell Biol 204(2):203-13
biological_process	GO:0030317	flagellated sperm motility		IMP		MGI:1924407	Dpcd	deleted in primary ciliary dyskinesia	protein coding gene	J:171184	20080492	Vogel P, et al. (2010) Situs inversus in Dpcd/Poll-/-, Nme7-/- , and Pkd1l1-/- mice. Vet Pathol 47(1):120-31
biological_process	GO:0030317	flagellated sperm motility		IMP		MGI:2140077	Slc9b2	solute carrier family 9, subfamily B (NHA2, cation proton antiporter 2), member 2	protein coding gene	J:240371	27010853	Chen SR, et al. (2016) Sodium-hydrogen exchanger NHA1 and NHA2 control sperm motility and male fertility. Cell Death Dis 7:e2152
biological_process	GO:0030317	flagellated sperm motility		IMP		MGI:2147030	Catsperd	cation channel sperm associated auxiliary subunit delta	protein coding gene	J:182472	21224844	Chung JJ, et al. (2011) A novel gene required for male fertility and functional CATSPER channel formation in spermatozoa. Nat Commun 2:153
biological_process	GO:0030317	flagellated sperm motility		IMP		MGI:2443657	Ttll5	tubulin tyrosine ligase-like family, member 5	protein coding gene	J:198583	23558686	Lee GS, et al. (2013) Disruption of Ttll5/stamp gene (tubulin tyrosine ligase-like protein 5/SRC-1 and TIF2-associated modulatory protein gene) in male mice causes sperm malformation and infertility. J Biol Chem 288(21):15167-80
biological_process	GO:0030317	flagellated sperm motility		IMP		MGI:88111	Atp2b4	ATPase, Ca++ transporting, plasma membrane 4	protein coding gene	J:121031	15078889	Schuh K, et al. (2004) Plasma membrane Ca2+ ATPase 4 is required for sperm motility and male fertility. J Biol Chem 279(27):28220-6
biological_process	GO:0030317	flagellated sperm motility		IMP		MGI:98968	Wt1	Wilms tumor 1 homolog	protein coding gene	J:104620	16418481	Rao MK, et al. (2006) Tissue-specific RNAi reveals that WT1 expression in nurse cells controls germ cell survival and spermatogenesis. Genes Dev 20(2):147-52
biological_process	GO:0030317	flagellated sperm motility		IMP		MGI:99675	Adcy3	adenylate cyclase 3	protein coding gene	J:97802	15705663	Livera G, et al. (2005) Inactivation of the mouse adenylyl cyclase 3 gene disrupts male fertility and spermatozoon function. Mol Endocrinol 19(5):1277-90
biological_process	GO:0030317	flagellated sperm motility		ISO	RGD:3082	MGI:96969	Met	met proto-oncogene	protein coding gene	J:155856		Mouse Genome Informatics Scientific Curators (2010) Rat to Mouse ISO GO annotation transfer.
biological_process	GO:0030317	flagellated sperm motility		ISO	RGD:61952	MGI:1351335	Atp1a4	ATPase, Na+/K+ transporting, alpha 4 polypeptide	protein coding gene	J:155856		Mouse Genome Informatics Scientific Curators (2010) Rat to Mouse ISO GO annotation transfer.
biological_process	GO:0030317	flagellated sperm motility		ISO	UniProtKB:Q13733	MGI:1351335	Atp1a4	ATPase, Na+/K+ transporting, alpha 4 polypeptide	protein coding gene	J:164563		Mouse Genome Informatics Scientific Curators (2010) Human to Mouse ISO GO annotation transfer.
biological_process	GO:0030317	flagellated sperm motility		ISO	UniProtKB:Q4G0X9	MGI:2443893	Ccdc40	coiled-coil domain containing 40	protein coding gene	J:164563		Mouse Genome Informatics Scientific Curators (2010) Human to Mouse ISO GO annotation transfer.
biological_process	GO:0030317	flagellated sperm motility		ISO	UniProtKB:Q5JQC9	MGI:102794	Akap4	A kinase (PRKA) anchor protein 4	protein coding gene	J:164563		Mouse Genome Informatics Scientific Curators (2010) Human to Mouse ISO GO annotation transfer.
biological_process	GO:0030317	flagellated sperm motility		ISO	UniProtKB:Q86VW1	MGI:1918090	Slc22a16	solute carrier family 22 (organic cation transporter), member 16	protein coding gene	J:164563		Mouse Genome Informatics Scientific Curators (2010) Human to Mouse ISO GO annotation transfer.
biological_process	GO:0030317	flagellated sperm motility		ISO	UniProtKB:Q86X45	MGI:1859553	Lrrc6	leucine rich repeat containing 6 (testis)	protein coding gene	J:164563		Mouse Genome Informatics Scientific Curators (2010) Human to Mouse ISO GO annotation transfer.
biological_process	GO:0030317	flagellated sperm motility		ISO	UniProtKB:Q8TE73	MGI:107718	Dnah5	dynein, axonemal, heavy chain 5	protein coding gene	J:164563		Mouse Genome Informatics Scientific Curators (2010) Human to Mouse ISO GO annotation transfer.
biological_process	GO:0030317	flagellated sperm motility		ISO	UniProtKB:Q96DT5	MGI:1100864	Dnah11	dynein, axonemal, heavy chain 11	protein coding gene	J:164563		Mouse Genome Informatics Scientific Curators (2010) Human to Mouse ISO GO annotation transfer.
biological_process	GO:0030317	flagellated sperm motility		ISO	UniProtKB:Q9NQI0	MGI:102670	Ddx4	DEAD (Asp-Glu-Ala-Asp) box polypeptide 4	protein coding gene	J:164563		Mouse Genome Informatics Scientific Curators (2010) Human to Mouse ISO GO annotation transfer.
biological_process	GO:0030317	flagellated sperm motility		ISO	UniProtKB:Q9P2D7	MGI:107721	Dnah1	dynein, axonemal, heavy chain 1	protein coding gene	J:164563		Mouse Genome Informatics Scientific Curators (2010) Human to Mouse ISO GO annotation transfer.
biological_process	GO:0030317	flagellated sperm motility		ISO	UniProtKB:Q9UFE4	MGI:1289263	Ccdc39	coiled-coil domain containing 39	protein coding gene	J:164563		Mouse Genome Informatics Scientific Curators (2010) Human to Mouse ISO GO annotation transfer.
biological_process	GO:0030317	flagellated sperm motility		ISO	UniProtKB:Q9UI46	MGI:1916172	Dnaic1	dynein, axonemal, intermediate chain 1	protein coding gene	J:164563		Mouse Genome Informatics Scientific Curators (2010) Human to Mouse ISO GO annotation transfer.
biological_process	GO:0030317	flagellated sperm motility		TAS		MGI:96945	Smcp	sperm mitochondria-associated cysteine-rich protein	protein coding gene	J:139579	18689890	Turner LM, et al. (2008) Comparative analysis of testis protein evolution in rodents. Genetics 179(4):2075-89
cellular_component	GO:0036156	inner dynein arm		IBA	PANTHER:PTN001321402	MGI:107720	Dnah12	dynein, axonemal, heavy chain 12	protein coding gene	J:161428		Gaudet P, et al. (2010) Annotation inferences using phylogenetic trees.
cellular_component	GO:0036156	inner dynein arm		IBA	PANTHER:PTN001321402	MGI:107721	Dnah1	dynein, axonemal, heavy chain 1	protein coding gene	J:161428		Gaudet P, et al. (2010) Annotation inferences using phylogenetic trees.
cellular_component	GO:0036156	inner dynein arm		IBA	PANTHER:PTN001321402	MGI:1924755	Dnhd1	dynein heavy chain domain 1	protein coding gene	J:161428		Gaudet P, et al. (2010) Annotation inferences using phylogenetic trees.
cellular_component	GO:0036156	inner dynein arm		IBA	PANTHER:PTN001321402	MGI:2683040	Dnah3	dynein, axonemal, heavy chain 3	protein coding gene	J:161428		Gaudet P, et al. (2010) Annotation inferences using phylogenetic trees.
cellular_component	GO:0036156	inner dynein arm		IBA	PANTHER:PTN001321402	MGI:2684953	Dnah7b	dynein, axonemal, heavy chain 7B	protein coding gene	J:161428		Gaudet P, et al. (2010) Annotation inferences using phylogenetic trees.
cellular_component	GO:0036156	inner dynein arm		IBA	PANTHER:PTN001321402	MGI:2685838	Dnah7a	dynein, axonemal, heavy chain 7A	protein coding gene	J:161428		Gaudet P, et al. (2010) Annotation inferences using phylogenetic trees.
cellular_component	GO:0036156	inner dynein arm		IBA	PANTHER:PTN001321402	MGI:3639762	Dnah7c	dynein, axonemal, heavy chain 7C	protein coding gene	J:161428		Gaudet P, et al. (2010) Annotation inferences using phylogenetic trees.
cellular_component	GO:0036156	inner dynein arm		ISM		MGI:107720	Dnah12	dynein, axonemal, heavy chain 12	protein coding gene	J:43700	9373155	Neesen J, et al. (1997) Identification of dynein heavy chain genes expressed in human and mouse testis: chromosomal localization of an axonemal dynein gene. Gene 200(1-2):193-202
cellular_component	GO:0036156	inner dynein arm		ISM		MGI:107721	Dnah1	dynein, axonemal, heavy chain 1	protein coding gene	J:43700	9373155	Neesen J, et al. (1997) Identification of dynein heavy chain genes expressed in human and mouse testis: chromosomal localization of an axonemal dynein gene. Gene 200(1-2):193-202
cellular_component	GO:0036156	inner dynein arm		ISM		MGI:107731	Dnah2	dynein, axonemal, heavy chain 2	protein coding gene	J:43700	9373155	Neesen J, et al. (1997) Identification of dynein heavy chain genes expressed in human and mouse testis: chromosomal localization of an axonemal dynein gene. Gene 200(1-2):193-202
cellular_component	GO:0036156	inner dynein arm		ISM		MGI:107744	Dnah6	dynein, axonemal, heavy chain 6	protein coding gene	J:43700	9373155	Neesen J, et al. (1997) Identification of dynein heavy chain genes expressed in human and mouse testis: chromosomal localization of an axonemal dynein gene. Gene 200(1-2):193-202
cellular_component	GO:0036156	inner dynein arm		ISM		MGI:1860299	Dnah10	dynein, axonemal, heavy chain 10	protein coding gene	J:43700	9373155	Neesen J, et al. (1997) Identification of dynein heavy chain genes expressed in human and mouse testis: chromosomal localization of an axonemal dynein gene. Gene 200(1-2):193-202
cellular_component	GO:0036156	inner dynein arm		ISM		MGI:2683040	Dnah3	dynein, axonemal, heavy chain 3	protein coding gene	J:43700	9373155	Neesen J, et al. (1997) Identification of dynein heavy chain genes expressed in human and mouse testis: chromosomal localization of an axonemal dynein gene. Gene 200(1-2):193-202
cellular_component	GO:0036156	inner dynein arm		ISM		MGI:2685838	Dnah7a	dynein, axonemal, heavy chain 7A	protein coding gene	J:43700	9373155	Neesen J, et al. (1997) Identification of dynein heavy chain genes expressed in human and mouse testis: chromosomal localization of an axonemal dynein gene. Gene 200(1-2):193-202
cellular_component	GO:0036156	inner dynein arm		ISO	UniProtKB:Q8WXX0	MGI:2684953	Dnah7b	dynein, axonemal, heavy chain 7B	protein coding gene	J:164563		Mouse Genome Informatics Scientific Curators (2010) Human to Mouse ISO GO annotation transfer.
cellular_component	GO:0036156	inner dynein arm		ISO	UniProtKB:Q8WXX0	MGI:2685838	Dnah7a	dynein, axonemal, heavy chain 7A	protein coding gene	J:164563		Mouse Genome Informatics Scientific Curators (2010) Human to Mouse ISO GO annotation transfer.
cellular_component	GO:0036156	inner dynein arm		ISO	UniProtKB:Q8WXX0	MGI:3639762	Dnah7c	dynein, axonemal, heavy chain 7C	protein coding gene	J:164563		Mouse Genome Informatics Scientific Curators (2010) Human to Mouse ISO GO annotation transfer.
cellular_component	GO:0036156	inner dynein arm		ISO	UniProtKB:Q9P2D7	MGI:107721	Dnah1	dynein, axonemal, heavy chain 1	protein coding gene	J:164563		Mouse Genome Informatics Scientific Curators (2010) Human to Mouse ISO GO annotation transfer.
biological_process	GO:0036159	inner dynein arm assembly		IBA	PANTHER:PTN000437718	MGI:1289263	Ccdc39	coiled-coil domain containing 39	protein coding gene	J:161428		Gaudet P, et al. (2010) Annotation inferences using phylogenetic trees.
biological_process	GO:0036159	inner dynein arm assembly		IBA	PANTHER:PTN001045098	MGI:3616079	Dnaaf5	dynein, axonemal assembly factor 5	protein coding gene	J:161428		Gaudet P, et al. (2010) Annotation inferences using phylogenetic trees.
biological_process	GO:0036159	inner dynein arm assembly		IBA	PANTHER:PTN001321402	MGI:107720	Dnah12	dynein, axonemal, heavy chain 12	protein coding gene	J:161428		Gaudet P, et al. (2010) Annotation inferences using phylogenetic trees.
biological_process	GO:0036159	inner dynein arm assembly		IBA	PANTHER:PTN001321402	MGI:107721	Dnah1	dynein, axonemal, heavy chain 1	protein coding gene	J:161428		Gaudet P, et al. (2010) Annotation inferences using phylogenetic trees.
biological_process	GO:0036159	inner dynein arm assembly		IBA	PANTHER:PTN001321402	MGI:1924755	Dnhd1	dynein heavy chain domain 1	protein coding gene	J:161428		Gaudet P, et al. (2010) Annotation inferences using phylogenetic trees.
biological_process	GO:0036159	inner dynein arm assembly		IBA	PANTHER:PTN001321402	MGI:2683040	Dnah3	dynein, axonemal, heavy chain 3	protein coding gene	J:161428		Gaudet P, et al. (2010) Annotation inferences using phylogenetic trees.
biological_process	GO:0036159	inner dynein arm assembly		IBA	PANTHER:PTN001321402	MGI:2684953	Dnah7b	dynein, axonemal, heavy chain 7B	protein coding gene	J:161428		Gaudet P, et al. (2010) Annotation inferences using phylogenetic trees.
biological_process	GO:0036159	inner dynein arm assembly		IBA	PANTHER:PTN001321402	MGI:2685838	Dnah7a	dynein, axonemal, heavy chain 7A	protein coding gene	J:161428		Gaudet P, et al. (2010) Annotation inferences using phylogenetic trees.
biological_process	GO:0036159	inner dynein arm assembly		IBA	PANTHER:PTN001321402	MGI:3639762	Dnah7c	dynein, axonemal, heavy chain 7C	protein coding gene	J:161428		Gaudet P, et al. (2010) Annotation inferences using phylogenetic trees.
biological_process	GO:0036159	inner dynein arm assembly		IMP	MGI:3055308	MGI:1346335	Tekt2	tektin 2	protein coding gene	J:92779	15340058	Tanaka H, et al. (2004) Mice deficient in the axonemal protein Tektin-t exhibit male infertility and immotile-cilium syndrome due to impaired inner arm dynein function. Mol Cell Biol 24(18):7958-64
biological_process	GO:0036159	inner dynein arm assembly		IMP		MGI:1914935	Dyx1c1	dyslexia susceptibility 1 candidate 1	protein coding gene	J:205312	23872636	Tarkar A, et al. (2013) DYX1C1 is required for axonemal dynein assembly and ciliary motility. Nat Genet 45(9):995-1003
biological_process	GO:0036159	inner dynein arm assembly		ISO	UniProtKB:O75800	MGI:2387863	Zmynd10	zinc finger, MYND domain containing 10	protein coding gene	J:164563		Mouse Genome Informatics Scientific Curators (2010) Human to Mouse ISO GO annotation transfer.
biological_process	GO:0036159	inner dynein arm assembly		ISO	UniProtKB:Q4G0X9	MGI:2443893	Ccdc40	coiled-coil domain containing 40	protein coding gene	J:164563		Mouse Genome Informatics Scientific Curators (2010) Human to Mouse ISO GO annotation transfer.
biological_process	GO:0036159	inner dynein arm assembly		ISO	UniProtKB:Q86X45	MGI:1859553	Lrrc6	leucine rich repeat containing 6 (testis)	protein coding gene	J:164563		Mouse Genome Informatics Scientific Curators (2010) Human to Mouse ISO GO annotation transfer.
biological_process	GO:0036159	inner dynein arm assembly		ISO	UniProtKB:Q86Y56	MGI:3616079	Dnaaf5	dynein, axonemal assembly factor 5	protein coding gene	J:164563		Mouse Genome Informatics Scientific Curators (2010) Human to Mouse ISO GO annotation transfer.
biological_process	GO:0036159	inner dynein arm assembly		ISO	UniProtKB:Q8IW40	MGI:1920543	Ccdc103	coiled-coil domain containing 103	protein coding gene	J:164563		Mouse Genome Informatics Scientific Curators (2010) Human to Mouse ISO GO annotation transfer.
biological_process	GO:0036159	inner dynein arm assembly		ISO	UniProtKB:Q8NEP3	MGI:1915520	Dnaaf1	dynein, axonemal assembly factor 1	protein coding gene	J:164563		Mouse Genome Informatics Scientific Curators (2010) Human to Mouse ISO GO annotation transfer.
biological_process	GO:0036159	inner dynein arm assembly		ISO	UniProtKB:Q8WXU2	MGI:1914935	Dyx1c1	dyslexia susceptibility 1 candidate 1	protein coding gene	J:164563		Mouse Genome Informatics Scientific Curators (2010) Human to Mouse ISO GO annotation transfer.
biological_process	GO:0036159	inner dynein arm assembly		ISO	UniProtKB:Q9P2D7	MGI:107721	Dnah1	dynein, axonemal, heavy chain 1	protein coding gene	J:164563		Mouse Genome Informatics Scientific Curators (2010) Human to Mouse ISO GO annotation transfer.
biological_process	GO:0036159	inner dynein arm assembly		ISO	UniProtKB:Q9UFE4	MGI:1289263	Ccdc39	coiled-coil domain containing 39	protein coding gene	J:164563		Mouse Genome Informatics Scientific Curators (2010) Human to Mouse ISO GO annotation transfer.
biological_process	GO:0035720	intraciliary anterograde transport		IC	GO:0030992	MGI:1926052	Ttc30a1	tetratricopeptide repeat domain 30A1	protein coding gene	J:154656	19253336	Follit JA, et al. (2009) Characterization of mouse IFT complex B. Cell Motil Cytoskeleton 66(8):457-68
biological_process	GO:0035720	intraciliary anterograde transport		IMP		MGI:1932386	Ift122	intraflagellar transport 122	protein coding gene	J:168317	21209331	Qin J, et al. (2011) Intraflagellar transport protein 122 antagonizes Sonic Hedgehog signaling and controls ciliary localization of pathway components. Proc Natl Acad Sci U S A 108(4):1456-61
biological_process	GO:0035720	intraciliary anterograde transport		IMP		MGI:1934157	Ick	intestinal cell kinase	protein coding gene	J:233668	25243405	Broekhuis JR, et al. (2014) Regulation of cilium length and intraflagellar transport by the RCK-kinases ICK and MOK in renal epithelial cells. PLoS One 9(9):e108470
biological_process	GO:0035720	intraciliary anterograde transport		ISO	UniProtKB:Q9Y366	MGI:2387217	Ift52	intraflagellar transport 52	protein coding gene	J:164563		Mouse Genome Informatics Scientific Curators (2010) Human to Mouse ISO GO annotation transfer.
biological_process	GO:0035721	intraciliary retrograde transport		IBA	PANTHER:PTN000326085	MGI:1913996	Dync2li1	dynein cytoplasmic 2 light intermediate chain 1	protein coding gene	J:161428		Gaudet P, et al. (2010) Annotation inferences using phylogenetic trees.
biological_process	GO:0035721	intraciliary retrograde transport		IBA	PANTHER:PTN000380174	MGI:1921302	Ttc21a	tetratricopeptide repeat domain 21A	protein coding gene	J:161428		Gaudet P, et al. (2010) Annotation inferences using phylogenetic trees.
biological_process	GO:0035721	intraciliary retrograde transport		IBA	PANTHER:PTN000383096	MGI:2443231	Wdr19	WD repeat domain 19	protein coding gene	J:161428		Gaudet P, et al. (2010) Annotation inferences using phylogenetic trees.
biological_process	GO:0035721	intraciliary retrograde transport		IBA	PANTHER:PTN000421277	MGI:1921932	Wdr35	WD repeat domain 35	protein coding gene	J:161428		Gaudet P, et al. (2010) Annotation inferences using phylogenetic trees.
biological_process	GO:0035721	intraciliary retrograde transport		IC	GO:0030991	MGI:1923661	Ift43	intraflagellar transport 43	protein coding gene	J:164641	20889716	Mukhopadhyay S, et al. (2010) TULP3 bridges the IFT-A complex and membrane phosphoinositides to promote trafficking of G protein-coupled receptors into primary cilia. Genes Dev 24(19):2180-93
biological_process	GO:0035721	intraciliary retrograde transport		IC	GO:0030991	MGI:2146906	Ift140	intraflagellar transport 140	protein coding gene	J:164641	20889716	Mukhopadhyay S, et al. (2010) TULP3 bridges the IFT-A complex and membrane phosphoinositides to promote trafficking of G protein-coupled receptors into primary cilia. Genes Dev 24(19):2180-93
biological_process	GO:0035721	intraciliary retrograde transport		IMP	MGI:2152544	MGI:1920918	Ttc21b	tetratricopeptide repeat domain 21B	protein coding gene	J:154376	19732765	Stottmann RW, et al. (2009) Ttc21b is required to restrict sonic hedgehog activity in the developing mouse forebrain. Dev Biol 335(1):166-78
[truncated: 982 more rows]
