# Supplementary material for: Sensing the cilium, digital capture of ciliary data for comparative genomics investigations
Source: Cilia. 2018 Apr 19;7:3. doi: 10.1186/s13630-018-0057-0 (PMC5907423; doi:10.1186/s13630-018-0057-0)
Supplement: Supplementary file 11 — Additional file 11. All annotations in MGI to non-SysCilia Gold Standard genes having ciliary annotations on 1/12/2018. [file 13630_2018_57_MOESM11_ESM.tsv]

Sequence Feature > Primary Identifier	Sequence Feature > Symbol	Sequence Feature > Name	Sequence Feature > Mgi Type	Sequence Feature > Ontology Annotations > Ontology Term > Namespace	Sequence Feature > Ontology Annotations > Qualifier	Sequence Feature > Ontology Annotations > Ontology Term . Identifier	Sequence Feature > Ontology Annotations > Term Name	Sequence Feature > Ontology Annotations > Evidence > Code > Code	Sequence Feature > Ontology Annotations > Evidence > With Text	Sequence Feature > Ontology Annotations > Evidence > Publications > Mgi Jnum	Sequence Feature > Ontology Annotations > Evidence > Publications > PubMed ID	Sequence Feature > Ontology Annotations > Evidence > Publications > Citation	Sequence Feature > Ontology Annotations > Evidence > Comments > Type	Sequence Feature > Ontology Annotations > Evidence > Comments > Description
MGI:101782	Scnn1a	sodium channel, nonvoltage-gated 1 alpha	protein coding gene	biological_process		GO:0006811	ion transport	IEA	UniProtKB-KW:KW-0406	J:60000		Mouse Genome Informatics Scientific Curators (2000) Gene Ontology Annotation by electronic association of SwissProt Keywords with GO terms.	MGI:General	gene product:UniProtKB:Q61180
MGI:101782	Scnn1a	sodium channel, nonvoltage-gated 1 alpha	protein coding gene	biological_process		GO:0006814	sodium ion transport	IDA		J:56566	10409305	Ahn YJ, et al. (1999) Cloning and functional expression of the mouse epithelial sodium channel. Am J Physiol 277(1 Pt 2):F121-9
MGI:101782	Scnn1a	sodium channel, nonvoltage-gated 1 alpha	protein coding gene	biological_process		GO:0006814	sodium ion transport	IGI	MGI:104696|MGI:104695	J:126754	17715136	Lee IH, et al. (2007) Akt mediates the effect of insulin on epithelial sodium channels by inhibiting Nedd4-2. J Biol Chem 282(41):29866-73
MGI:101782	Scnn1a	sodium channel, nonvoltage-gated 1 alpha	protein coding gene	biological_process		GO:0006814	sodium ion transport	IGI	MGI:104696|MGI:104695	J:136460	16941024	Wakida N, et al. (2006) Inhibition of prostasin-induced ENaC activities by PN-1 and regulation of PN-1 expression by TGF-beta1 and aldosterone. Kidney Int 70(8):1432-8
MGI:101782	Scnn1a	sodium channel, nonvoltage-gated 1 alpha	protein coding gene	biological_process		GO:0006814	sodium ion transport	ISO	RGD:3639	J:155856		Mouse Genome Informatics Scientific Curators (2010) Rat to Mouse ISO GO annotation transfer.
MGI:101782	Scnn1a	sodium channel, nonvoltage-gated 1 alpha	protein coding gene	biological_process		GO:0035725	sodium ion transmembrane transport	ISO	UniProtKB:P37088	J:164563		Mouse Genome Informatics Scientific Curators (2010) Human to Mouse ISO GO annotation transfer.
MGI:101782	Scnn1a	sodium channel, nonvoltage-gated 1 alpha	protein coding gene	biological_process		GO:0050878	regulation of body fluid levels	ISO	RGD:3639	J:155856		Mouse Genome Informatics Scientific Curators (2010) Rat to Mouse ISO GO annotation transfer.
MGI:101782	Scnn1a	sodium channel, nonvoltage-gated 1 alpha	protein coding gene	biological_process		GO:0050891	multicellular organismal water homeostasis	ISO	UniProtKB:P37088	J:164563		Mouse Genome Informatics Scientific Curators (2010) Human to Mouse ISO GO annotation transfer.
MGI:101782	Scnn1a	sodium channel, nonvoltage-gated 1 alpha	protein coding gene	biological_process		GO:0050896	response to stimulus	IEA	UniProtKB-KW:KW-0716	J:60000		Mouse Genome Informatics Scientific Curators (2000) Gene Ontology Annotation by electronic association of SwissProt Keywords with GO terms.	MGI:General	gene product:UniProtKB:Q61180
MGI:101782	Scnn1a	sodium channel, nonvoltage-gated 1 alpha	protein coding gene	biological_process		GO:0050909	sensory perception of taste	IEA	UniProtKB-KW:KW-0919	J:60000		Mouse Genome Informatics Scientific Curators (2000) Gene Ontology Annotation by electronic association of SwissProt Keywords with GO terms.	MGI:General	gene product:UniProtKB:Q61180
MGI:101782	Scnn1a	sodium channel, nonvoltage-gated 1 alpha	protein coding gene	biological_process		GO:0055078	sodium ion homeostasis	ISO	UniProtKB:P37088	J:164563		Mouse Genome Informatics Scientific Curators (2010) Human to Mouse ISO GO annotation transfer.
MGI:101782	Scnn1a	sodium channel, nonvoltage-gated 1 alpha	protein coding gene	cellular_component		GO:0005737	cytoplasm	ISO	UniProtKB:P37088	J:164563		Mouse Genome Informatics Scientific Curators (2010) Human to Mouse ISO GO annotation transfer.
MGI:101782	Scnn1a	sodium channel, nonvoltage-gated 1 alpha	protein coding gene	cellular_component		GO:0005829	cytosol	IDA		J:172256	21413931	Pearce LR, et al. (2011) Protor-1 is required for efficient mTORC2-mediated activation of SGK1 in the kidney. Biochem J 436(1):169-79
MGI:101782	Scnn1a	sodium channel, nonvoltage-gated 1 alpha	protein coding gene	cellular_component		GO:0005886	plasma membrane	IEA	UniProtKB-KW:KW-1003	J:60000		Mouse Genome Informatics Scientific Curators (2000) Gene Ontology Annotation by electronic association of SwissProt Keywords with GO terms.	MGI:General	gene product:UniProtKB:Q61180
MGI:101782	Scnn1a	sodium channel, nonvoltage-gated 1 alpha	protein coding gene	cellular_component		GO:0005887	integral component of plasma membrane	ISO	UniProtKB:P37088	J:164563		Mouse Genome Informatics Scientific Curators (2010) Human to Mouse ISO GO annotation transfer.
MGI:101782	Scnn1a	sodium channel, nonvoltage-gated 1 alpha	protein coding gene	cellular_component		GO:0009897	external side of plasma membrane	IDA		J:126754	17715136	Lee IH, et al. (2007) Akt mediates the effect of insulin on epithelial sodium channels by inhibiting Nedd4-2. J Biol Chem 282(41):29866-73
MGI:101782	Scnn1a	sodium channel, nonvoltage-gated 1 alpha	protein coding gene	cellular_component		GO:0016020	membrane	IDA		J:126754	17715136	Lee IH, et al. (2007) Akt mediates the effect of insulin on epithelial sodium channels by inhibiting Nedd4-2. J Biol Chem 282(41):29866-73
MGI:101782	Scnn1a	sodium channel, nonvoltage-gated 1 alpha	protein coding gene	cellular_component		GO:0016020	membrane	IDA		J:172256	21413931	Pearce LR, et al. (2011) Protor-1 is required for efficient mTORC2-mediated activation of SGK1 in the kidney. Biochem J 436(1):169-79
MGI:101782	Scnn1a	sodium channel, nonvoltage-gated 1 alpha	protein coding gene	cellular_component		GO:0016021	integral component of membrane	IDA		J:56566	10409305	Ahn YJ, et al. (1999) Cloning and functional expression of the mouse epithelial sodium channel. Am J Physiol 277(1 Pt 2):F121-9
MGI:101782	Scnn1a	sodium channel, nonvoltage-gated 1 alpha	protein coding gene	cellular_component		GO:0016324	apical plasma membrane	ISO	RGD:3639	J:155856		Mouse Genome Informatics Scientific Curators (2010) Rat to Mouse ISO GO annotation transfer.
MGI:101782	Scnn1a	sodium channel, nonvoltage-gated 1 alpha	protein coding gene	cellular_component		GO:0016324	apical plasma membrane	ISO	UniProtKB:P37088	J:164563		Mouse Genome Informatics Scientific Curators (2010) Human to Mouse ISO GO annotation transfer.
MGI:101782	Scnn1a	sodium channel, nonvoltage-gated 1 alpha	protein coding gene	cellular_component		GO:0030864	cortical actin cytoskeleton	ISO	RGD:3639	J:155856		Mouse Genome Informatics Scientific Curators (2010) Rat to Mouse ISO GO annotation transfer.
MGI:101782	Scnn1a	sodium channel, nonvoltage-gated 1 alpha	protein coding gene	cellular_component		GO:0031514	motile cilium	ISO	UniProtKB:P37088	J:164563		Mouse Genome Informatics Scientific Curators (2010) Human to Mouse ISO GO annotation transfer.
MGI:101782	Scnn1a	sodium channel, nonvoltage-gated 1 alpha	protein coding gene	cellular_component		GO:0034706	sodium channel complex	IGI	MGI:104696|MGI:104695	J:126754	17715136	Lee IH, et al. (2007) Akt mediates the effect of insulin on epithelial sodium channels by inhibiting Nedd4-2. J Biol Chem 282(41):29866-73
MGI:101782	Scnn1a	sodium channel, nonvoltage-gated 1 alpha	protein coding gene	cellular_component		GO:0034706	sodium channel complex	ISO	UniProtKB:P37088	J:164563		Mouse Genome Informatics Scientific Curators (2010) Human to Mouse ISO GO annotation transfer.
MGI:101782	Scnn1a	sodium channel, nonvoltage-gated 1 alpha	protein coding gene	cellular_component		GO:0042995	cell projection	IEA	UniProtKB-KW:KW-0966	J:60000		Mouse Genome Informatics Scientific Curators (2000) Gene Ontology Annotation by electronic association of SwissProt Keywords with GO terms.	MGI:General	gene product:UniProtKB:Q61180
MGI:101782	Scnn1a	sodium channel, nonvoltage-gated 1 alpha	protein coding gene	cellular_component		GO:0060170	ciliary membrane	ISO	UniProtKB:P37088	J:164563		Mouse Genome Informatics Scientific Curators (2010) Human to Mouse ISO GO annotation transfer.
MGI:101782	Scnn1a	sodium channel, nonvoltage-gated 1 alpha	protein coding gene	cellular_component		GO:0070062	extracellular exosome	ISO	UniProtKB:P37088	J:164563		Mouse Genome Informatics Scientific Curators (2010) Human to Mouse ISO GO annotation transfer.
MGI:101782	Scnn1a	sodium channel, nonvoltage-gated 1 alpha	protein coding gene	molecular_function	contributes_to	GO:0005272	sodium channel activity	IDA		J:136460	16941024	Wakida N, et al. (2006) Inhibition of prostasin-induced ENaC activities by PN-1 and regulation of PN-1 expression by TGF-beta1 and aldosterone. Kidney Int 70(8):1432-8
MGI:101782	Scnn1a	sodium channel, nonvoltage-gated 1 alpha	protein coding gene	molecular_function	contributes_to	GO:0015280	ligand-gated sodium channel activity	ISO	UniProtKB:P37088	J:164563		Mouse Genome Informatics Scientific Curators (2010) Human to Mouse ISO GO annotation transfer.
MGI:101782	Scnn1a	sodium channel, nonvoltage-gated 1 alpha	protein coding gene	molecular_function		GO:0003779	actin binding	ISO	RGD:3639	J:155856		Mouse Genome Informatics Scientific Curators (2010) Rat to Mouse ISO GO annotation transfer.
MGI:101782	Scnn1a	sodium channel, nonvoltage-gated 1 alpha	protein coding gene	molecular_function		GO:0015280	ligand-gated sodium channel activity	IDA		J:56566	10409305	Ahn YJ, et al. (1999) Cloning and functional expression of the mouse epithelial sodium channel. Am J Physiol 277(1 Pt 2):F121-9
MGI:101782	Scnn1a	sodium channel, nonvoltage-gated 1 alpha	protein coding gene	molecular_function		GO:0015280	ligand-gated sodium channel activity	IGI	MGI:104696|MGI:104695	J:126754	17715136	Lee IH, et al. (2007) Akt mediates the effect of insulin on epithelial sodium channels by inhibiting Nedd4-2. J Biol Chem 282(41):29866-73
MGI:101782	Scnn1a	sodium channel, nonvoltage-gated 1 alpha	protein coding gene	molecular_function		GO:0015280	ligand-gated sodium channel activity	ISO	RGD:3639	J:155856		Mouse Genome Informatics Scientific Curators (2010) Rat to Mouse ISO GO annotation transfer.
MGI:101782	Scnn1a	sodium channel, nonvoltage-gated 1 alpha	protein coding gene	molecular_function		GO:0050699	WW domain binding	IPI	UniProtKB:P46935|UniProtKB:P46934	J:54531	10212229	Harvey KF, et al. (1999) All three WW domains of murine Nedd4 are involved in the regulation of epithelial sodium channels by intracellular Na+. J Biol Chem 274(18):12525-30
MGI:101782	Scnn1a	sodium channel, nonvoltage-gated 1 alpha	protein coding gene	molecular_function		GO:0050699	WW domain binding	ISO	RGD:3639	J:155856		Mouse Genome Informatics Scientific Curators (2010) Rat to Mouse ISO GO annotation transfer.
MGI:101782	Scnn1a	sodium channel, nonvoltage-gated 1 alpha	protein coding gene	molecular_function		GO:0050699	WW domain binding	ISO	UniProtKB:P37088	J:164563		Mouse Genome Informatics Scientific Curators (2010) Human to Mouse ISO GO annotation transfer.
MGI:101783	Plk4	polo like kinase 4	protein coding gene	biological_process		GO:0006468	protein phosphorylation	IEA	InterPro:IPR033700|InterPro:IPR000719|InterPro:IPR008266	J:72247		Mouse Genome Informatics Scientific Curators (2001) Gene Ontology Annotation by the MGI Curatorial Staff.	MGI:General	gene product:UniProtKB:Q64702
MGI:101783	Plk4	polo like kinase 4	protein coding gene	biological_process		GO:0007099	centriole replication	IMP		J:203522	24240477	Zhao H, et al. (2013) The Cep63 paralogue Deup1 enables massive de novo centriole biogenesis for vertebrate multiciliogenesis. Nat Cell Biol 15(12):1434-44
MGI:101783	Plk4	polo like kinase 4	protein coding gene	biological_process		GO:0007099	centriole replication	ISO	UniProtKB:O00444	J:164563		Mouse Genome Informatics Scientific Curators (2010) Human to Mouse ISO GO annotation transfer.
MGI:101783	Plk4	polo like kinase 4	protein coding gene	biological_process		GO:0016310	phosphorylation	IEA	UniProtKB-KW:KW-0418	J:60000		Mouse Genome Informatics Scientific Curators (2000) Gene Ontology Annotation by electronic association of SwissProt Keywords with GO terms.	MGI:General	gene product:UniProtKB:Q64702
MGI:101783	Plk4	polo like kinase 4	protein coding gene	biological_process		GO:0046601	positive regulation of centriole replication	ISO	UniProtKB:O00444	J:164563		Mouse Genome Informatics Scientific Curators (2010) Human to Mouse ISO GO annotation transfer.
MGI:101783	Plk4	polo like kinase 4	protein coding gene	biological_process		GO:0046601	positive regulation of centriole replication	ISO	UniProtKB:O00444	J:197278	22349705	Vulprecht J, et al. (2012) STIL is required for centriole duplication in human cells. J Cell Sci 125(Pt 5):1353-62
MGI:101783	Plk4	polo like kinase 4	protein coding gene	biological_process		GO:0060707	trophoblast giant cell differentiation	IMP		J:152657	17891141	Martindill DM, et al. (2007) Nucleolar release of Hand1 acts as a molecular switch to determine cell fate. Nat Cell Biol 9(10):1131-41
MGI:101783	Plk4	polo like kinase 4	protein coding gene	biological_process		GO:0098535	de novo centriole assembly involved in multi-ciliated epithelial cell differentiation	IMP		J:203522	24240477	Zhao H, et al. (2013) The Cep63 paralogue Deup1 enables massive de novo centriole biogenesis for vertebrate multiciliogenesis. Nat Cell Biol 15(12):1434-44
MGI:101783	Plk4	polo like kinase 4	protein coding gene	cellular_component		GO:0001741	XY body	IDA		J:199766	22854038	Jordan PW, et al. (2012) Polo-like kinase is required for synaptonemal complex disassembly and phosphorylation in mouse spermatocytes. J Cell Sci 125(Pt 21):5061-72
MGI:101783	Plk4	polo like kinase 4	protein coding gene	cellular_component		GO:0005634	nucleus	IEA	UniProtKB-KW:KW-0539	J:60000		Mouse Genome Informatics Scientific Curators (2000) Gene Ontology Annotation by electronic association of SwissProt Keywords with GO terms.	MGI:General	gene product:UniProtKB:Q64702
MGI:101783	Plk4	polo like kinase 4	protein coding gene	cellular_component		GO:0005730	nucleolus	IDA		J:152657	17891141	Martindill DM, et al. (2007) Nucleolar release of Hand1 acts as a molecular switch to determine cell fate. Nat Cell Biol 9(10):1131-41
MGI:101783	Plk4	polo like kinase 4	protein coding gene	cellular_component		GO:0005737	cytoplasm	IEA	UniProtKB-KW:KW-0963	J:60000		Mouse Genome Informatics Scientific Curators (2000) Gene Ontology Annotation by electronic association of SwissProt Keywords with GO terms.	MGI:General	gene product:UniProtKB:Q64702
MGI:101783	Plk4	polo like kinase 4	protein coding gene	cellular_component		GO:0005813	centrosome	ISO	UniProtKB:O00444	J:164563		Mouse Genome Informatics Scientific Curators (2010) Human to Mouse ISO GO annotation transfer.
MGI:101783	Plk4	polo like kinase 4	protein coding gene	cellular_component		GO:0005814	centriole	ISO	UniProtKB:O00444	J:164563		Mouse Genome Informatics Scientific Curators (2010) Human to Mouse ISO GO annotation transfer.
MGI:101783	Plk4	polo like kinase 4	protein coding gene	cellular_component		GO:0005829	cytosol	ISO	UniProtKB:O00444	J:164563		Mouse Genome Informatics Scientific Curators (2010) Human to Mouse ISO GO annotation transfer.
MGI:101783	Plk4	polo like kinase 4	protein coding gene	cellular_component		GO:0005856	cytoskeleton	IEA	UniProtKB-KW:KW-0206	J:60000		Mouse Genome Informatics Scientific Curators (2000) Gene Ontology Annotation by electronic association of SwissProt Keywords with GO terms.	MGI:General	gene product:UniProtKB:Q64702
MGI:101783	Plk4	polo like kinase 4	protein coding gene	cellular_component		GO:0098536	deuterosome	IDA		J:203522	24240477	Zhao H, et al. (2013) The Cep63 paralogue Deup1 enables massive de novo centriole biogenesis for vertebrate multiciliogenesis. Nat Cell Biol 15(12):1434-44
MGI:101783	Plk4	polo like kinase 4	protein coding gene	molecular_function		GO:0000166	nucleotide binding	IEA	UniProtKB-KW:KW-0547	J:60000		Mouse Genome Informatics Scientific Curators (2000) Gene Ontology Annotation by electronic association of SwissProt Keywords with GO terms.	MGI:General	gene product:UniProtKB:Q64702
MGI:101783	Plk4	polo like kinase 4	protein coding gene	molecular_function		GO:0004672	protein kinase activity	IEA	InterPro:IPR000719|InterPro:IPR008266	J:72247		Mouse Genome Informatics Scientific Curators (2001) Gene Ontology Annotation by the MGI Curatorial Staff.	MGI:General	gene product:UniProtKB:Q64702
MGI:101783	Plk4	polo like kinase 4	protein coding gene	molecular_function		GO:0004674	protein serine/threonine kinase activity	IDA		J:152657	17891141	Martindill DM, et al. (2007) Nucleolar release of Hand1 acts as a molecular switch to determine cell fate. Nat Cell Biol 9(10):1131-41
MGI:101783	Plk4	polo like kinase 4	protein coding gene	molecular_function		GO:0004674	protein serine/threonine kinase activity	ISO	UniProtKB:O00444	J:164563		Mouse Genome Informatics Scientific Curators (2010) Human to Mouse ISO GO annotation transfer.
MGI:101783	Plk4	polo like kinase 4	protein coding gene	molecular_function		GO:0005515	protein binding	IPI	UniProtKB:P02686-1|UniProtKB:P03772|UniProtKB:Q8WWL7	J:117704	17174311	Leung GC, et al. (2007) Determination of the Plk4/Sak consensus phosphorylation motif using peptide spots arrays. FEBS Lett 581(1):77-83
MGI:101783	Plk4	polo like kinase 4	protein coding gene	molecular_function		GO:0005515	protein binding	IPI	UniProtKB:Q64279	J:152657	17891141	Martindill DM, et al. (2007) Nucleolar release of Hand1 acts as a molecular switch to determine cell fate. Nat Cell Biol 9(10):1131-41
MGI:101783	Plk4	polo like kinase 4	protein coding gene	molecular_function		GO:0005524	ATP binding	IEA	InterPro:IPR000719|InterPro:IPR017441	J:72247		Mouse Genome Informatics Scientific Curators (2001) Gene Ontology Annotation by the MGI Curatorial Staff.	MGI:General	gene product:UniProtKB:Q64702
MGI:101783	Plk4	polo like kinase 4	protein coding gene	molecular_function		GO:0005524	ATP binding	IEA	UniProtKB-KW:KW-0067	J:60000		Mouse Genome Informatics Scientific Curators (2000) Gene Ontology Annotation by electronic association of SwissProt Keywords with GO terms.	MGI:General	gene product:UniProtKB:Q64702
MGI:101783	Plk4	polo like kinase 4	protein coding gene	molecular_function		GO:0016301	kinase activity	IEA	UniProtKB-KW:KW-0418	J:60000		Mouse Genome Informatics Scientific Curators (2000) Gene Ontology Annotation by electronic association of SwissProt Keywords with GO terms.	MGI:General	gene product:UniProtKB:Q64702
MGI:101783	Plk4	polo like kinase 4	protein coding gene	molecular_function		GO:0016740	transferase activity	IEA	UniProtKB-KW:KW-0808	J:60000		Mouse Genome Informatics Scientific Curators (2000) Gene Ontology Annotation by electronic association of SwissProt Keywords with GO terms.	MGI:General	gene product:UniProtKB:Q64702
MGI:101783	Plk4	polo like kinase 4	protein coding gene	molecular_function		GO:0042802	identical protein binding	IPI	UniProtKB:Q64702	J:117704	17174311	Leung GC, et al. (2007) Determination of the Plk4/Sak consensus phosphorylation motif using peptide spots arrays. FEBS Lett 581(1):77-83
MGI:101783	Plk4	polo like kinase 4	protein coding gene	molecular_function		GO:0042802	identical protein binding	ISO	UniProtKB:O00444	J:164563		Mouse Genome Informatics Scientific Curators (2010) Human to Mouse ISO GO annotation transfer.
MGI:101834	Tubg1	tubulin, gamma 1	protein coding gene	biological_process		GO:0007017	microtubule-based process	IEA	InterPro:IPR000217|InterPro:IPR017975	J:72247		Mouse Genome Informatics Scientific Curators (2001) Gene Ontology Annotation by the MGI Curatorial Staff.	MGI:General	gene product:UniProtKB:P83887
MGI:101834	Tubg1	tubulin, gamma 1	protein coding gene	biological_process		GO:0007020	microtubule nucleation	TAS		J:114146	15007207	Meng XQ, et al. (2004) Localization of gamma-tubulin in mouse eggs during meiotic maturation, fertilization, and early embryonic development. J Reprod Dev 50(1):97-105
MGI:101834	Tubg1	tubulin, gamma 1	protein coding gene	biological_process		GO:0007052	mitotic spindle organization	TAS		J:114146	15007207	Meng XQ, et al. (2004) Localization of gamma-tubulin in mouse eggs during meiotic maturation, fertilization, and early embryonic development. J Reprod Dev 50(1):97-105
MGI:101834	Tubg1	tubulin, gamma 1	protein coding gene	biological_process		GO:0007088	regulation of mitotic nuclear division	TAS		J:114146	15007207	Meng XQ, et al. (2004) Localization of gamma-tubulin in mouse eggs during meiotic maturation, fertilization, and early embryonic development. J Reprod Dev 50(1):97-105
MGI:101834	Tubg1	tubulin, gamma 1	protein coding gene	biological_process		GO:0031122	cytoplasmic microtubule organization	IEA	InterPro:IPR002454	J:72247		Mouse Genome Informatics Scientific Curators (2001) Gene Ontology Annotation by the MGI Curatorial Staff.	MGI:General	gene product:UniProtKB:P83887
MGI:101834	Tubg1	tubulin, gamma 1	protein coding gene	cellular_component		GO:0000242	pericentriolar material	IDA		J:135108	18239929	Manning JA, et al. (2008) Nedd1 expression as a marker of dynamic centrosomal localization during mouse embryonic development. Histochem Cell Biol 129(6):751-64
MGI:101834	Tubg1	tubulin, gamma 1	protein coding gene	cellular_component		GO:0000242	pericentriolar material	IDA		J:85064	12840069	Di Fiore B, et al. (2003) Mammalian RanBP1 regulates centrosome cohesion during mitosis. J Cell Sci 116(Pt 16):3399-411
MGI:101834	Tubg1	tubulin, gamma 1	protein coding gene	cellular_component		GO:0000794	condensed nuclear chromosome	IDA		J:114146	15007207	Meng XQ, et al. (2004) Localization of gamma-tubulin in mouse eggs during meiotic maturation, fertilization, and early embryonic development. J Reprod Dev 50(1):97-105
MGI:101834	Tubg1	tubulin, gamma 1	protein coding gene	cellular_component		GO:0000922	spindle pole	TAS		J:114146	15007207	Meng XQ, et al. (2004) Localization of gamma-tubulin in mouse eggs during meiotic maturation, fertilization, and early embryonic development. J Reprod Dev 50(1):97-105
MGI:101834	Tubg1	tubulin, gamma 1	protein coding gene	cellular_component		GO:0000930	gamma-tubulin complex	ISO	RGD:628606	J:155856		Mouse Genome Informatics Scientific Curators (2010) Rat to Mouse ISO GO annotation transfer.
MGI:101834	Tubg1	tubulin, gamma 1	protein coding gene	cellular_component		GO:0005737	cytoplasm	IDA		J:114146	15007207	Meng XQ, et al. (2004) Localization of gamma-tubulin in mouse eggs during meiotic maturation, fertilization, and early embryonic development. J Reprod Dev 50(1):97-105
MGI:101834	Tubg1	tubulin, gamma 1	protein coding gene	cellular_component		GO:0005737	cytoplasm	ISO	UniProtKB:P23258	J:164563		Mouse Genome Informatics Scientific Curators (2010) Human to Mouse ISO GO annotation transfer.
MGI:101834	Tubg1	tubulin, gamma 1	protein coding gene	cellular_component		GO:0005813	centrosome	IDA		J:100429	15958512	Tao H, et al. (2005) A dual role of FGF10 in proliferation and coordinated migration of epithelial leading edge cells during mouse eyelid development. Development 132(14):3217-30
MGI:101834	Tubg1	tubulin, gamma 1	protein coding gene	cellular_component		GO:0005813	centrosome	IDA		J:125489	17908927	Cheng A, et al. (2007) A role for AGL ubiquitination in the glycogen storage disorders of Lafora and Cori's disease. Genes Dev 21(19):2399-409
MGI:101834	Tubg1	tubulin, gamma 1	protein coding gene	cellular_component		GO:0005813	centrosome	IDA		J:135108	18239929	Manning JA, et al. (2008) Nedd1 expression as a marker of dynamic centrosomal localization during mouse embryonic development. Histochem Cell Biol 129(6):751-64
MGI:101834	Tubg1	tubulin, gamma 1	protein coding gene	cellular_component		GO:0005813	centrosome	IDA		J:204810	18331714	Wang X, et al. (2008) sSgo1, a major splice variant of Sgo1, functions in centriole cohesion where it is regulated by Plk1. Dev Cell 14(3):331-41
MGI:101834	Tubg1	tubulin, gamma 1	protein coding gene	cellular_component		GO:0005813	centrosome	ISO	RefSeq:NM_001070	J:131391	18207742	Zhu F, et al. (2008) The mammalian SPD-2 ortholog Cep192 regulates centrosome biogenesis. Curr Biol 18(2):136-41
MGI:101834	Tubg1	tubulin, gamma 1	protein coding gene	cellular_component		GO:0005813	centrosome	ISO	UniProtKB:P23258	J:164563		Mouse Genome Informatics Scientific Curators (2010) Human to Mouse ISO GO annotation transfer.
MGI:101834	Tubg1	tubulin, gamma 1	protein coding gene	cellular_component		GO:0005813	centrosome	ISO	UniProtKB:P23258	J:204810	18331714	Wang X, et al. (2008) sSgo1, a major splice variant of Sgo1, functions in centriole cohesion where it is regulated by Plk1. Dev Cell 14(3):331-41
MGI:101834	Tubg1	tubulin, gamma 1	protein coding gene	cellular_component		GO:0005814	centriole	IDA		J:135108	18239929	Manning JA, et al. (2008) Nedd1 expression as a marker of dynamic centrosomal localization during mouse embryonic development. Histochem Cell Biol 129(6):751-64
MGI:101834	Tubg1	tubulin, gamma 1	protein coding gene	cellular_component		GO:0005814	centriole	IDA		J:142506	19004860	Hoover AN, et al. (2008) C2cd3 is required for cilia formation and Hedgehog signaling in mouse. Development 135(24):4049-58
MGI:101834	Tubg1	tubulin, gamma 1	protein coding gene	cellular_component		GO:0005815	microtubule organizing center	TAS		J:114146	15007207	Meng XQ, et al. (2004) Localization of gamma-tubulin in mouse eggs during meiotic maturation, fertilization, and early embryonic development. J Reprod Dev 50(1):97-105
MGI:101834	Tubg1	tubulin, gamma 1	protein coding gene	cellular_component		GO:0005827	polar microtubule	ISO	UniProtKB:P23258	J:164563		Mouse Genome Informatics Scientific Curators (2010) Human to Mouse ISO GO annotation transfer.
MGI:101834	Tubg1	tubulin, gamma 1	protein coding gene	cellular_component		GO:0005856	cytoskeleton	IEA	UniProtKB-KW:KW-0206	J:60000		Mouse Genome Informatics Scientific Curators (2000) Gene Ontology Annotation by electronic association of SwissProt Keywords with GO terms.	MGI:General	gene product:UniProtKB:P83887
MGI:101834	Tubg1	tubulin, gamma 1	protein coding gene	cellular_component		GO:0005874	microtubule	IEA	InterPro:IPR000217|InterPro:IPR017975	J:72247		Mouse Genome Informatics Scientific Curators (2001) Gene Ontology Annotation by the MGI Curatorial Staff.	MGI:General	gene product:UniProtKB:P83887
MGI:101834	Tubg1	tubulin, gamma 1	protein coding gene	cellular_component		GO:0005874	microtubule	IEA	UniProtKB-KW:KW-0493	J:60000		Mouse Genome Informatics Scientific Curators (2000) Gene Ontology Annotation by electronic association of SwissProt Keywords with GO terms.	MGI:General	gene product:UniProtKB:P83887
MGI:101834	Tubg1	tubulin, gamma 1	protein coding gene	cellular_component		GO:0005876	spindle microtubule	IDA		J:87848	14667810	Illenye S, et al. (2004) Functional analysis of bacterial artificial chromosomes in mammalian cells: mouse Cdc6 is associated with the mitotic spindle apparatus. Genomics 83(1):66-75
MGI:101834	Tubg1	tubulin, gamma 1	protein coding gene	cellular_component		GO:0005881	cytoplasmic microtubule	IDA		J:137105	18347012	Schulze H, et al. (2008) RanBP10 is a cytoplasmic guanine nucleotide exchange factor that modulates noncentrosomal microtubules. J Biol Chem 283(20):14109-19
MGI:101834	Tubg1	tubulin, gamma 1	protein coding gene	cellular_component		GO:0005881	cytoplasmic microtubule	IDA		J:87848	14667810	Illenye S, et al. (2004) Functional analysis of bacterial artificial chromosomes in mammalian cells: mouse Cdc6 is associated with the mitotic spindle apparatus. Genomics 83(1):66-75
MGI:101834	Tubg1	tubulin, gamma 1	protein coding gene	cellular_component		GO:0005929	cilium	IDA		J:178978	22179047	Chih B, et al. (2011) A ciliopathy complex at the transition zone protects the cilia as a privileged membrane domain. Nat Cell Biol 14(1):61-72
MGI:101834	Tubg1	tubulin, gamma 1	protein coding gene	cellular_component		GO:0031252	cell leading edge	IDA		J:100429	15958512	Tao H, et al. (2005) A dual role of FGF10 in proliferation and coordinated migration of epithelial leading edge cells during mouse eyelid development. Development 132(14):3217-30
MGI:101834	Tubg1	tubulin, gamma 1	protein coding gene	cellular_component		GO:0036064	ciliary basal body	IDA		J:161846	20592197	Westfall JE, et al. (2010) Retinal degeneration and failure of photoreceptor outer segment formation in mice with targeted deletion of the Joubert syndrome gene, Ahi1. J Neurosci 30(26):8759-68
MGI:101834	Tubg1	tubulin, gamma 1	protein coding gene	cellular_component		GO:0045177	apical part of cell	IDA		J:100429	15958512	Tao H, et al. (2005) A dual role of FGF10 in proliferation and coordinated migration of epithelial leading edge cells during mouse eyelid development. Development 132(14):3217-30
MGI:101834	Tubg1	tubulin, gamma 1	protein coding gene	cellular_component		GO:0055037	recycling endosome	ISO	UniProtKB:P23258	J:164563		Mouse Genome Informatics Scientific Curators (2010) Human to Mouse ISO GO annotation transfer.
MGI:101834	Tubg1	tubulin, gamma 1	protein coding gene	cellular_component		GO:0097730	non-motile cilium	IDA		J:161846	20592197	Westfall JE, et al. (2010) Retinal degeneration and failure of photoreceptor outer segment formation in mice with targeted deletion of the Joubert syndrome gene, Ahi1. J Neurosci 30(26):8759-68
MGI:101834	Tubg1	tubulin, gamma 1	protein coding gene	molecular_function		GO:0000166	nucleotide binding	IEA	UniProtKB-KW:KW-0547	J:60000		Mouse Genome Informatics Scientific Curators (2000) Gene Ontology Annotation by electronic association of SwissProt Keywords with GO terms.	MGI:General	gene product:UniProtKB:P83887
MGI:101834	Tubg1	tubulin, gamma 1	protein coding gene	molecular_function		GO:0003924	GTPase activity	IEA	InterPro:IPR036525|InterPro:IPR003008	J:72247		Mouse Genome Informatics Scientific Curators (2001) Gene Ontology Annotation by the MGI Curatorial Staff.	MGI:General	gene product:UniProtKB:P83887
MGI:101834	Tubg1	tubulin, gamma 1	protein coding gene	molecular_function		GO:0005200	structural constituent of cytoskeleton	TAS		J:114146	15007207	Meng XQ, et al. (2004) Localization of gamma-tubulin in mouse eggs during meiotic maturation, fertilization, and early embryonic development. J Reprod Dev 50(1):97-105
MGI:101834	Tubg1	tubulin, gamma 1	protein coding gene	molecular_function		GO:0005515	protein binding	IPI	UniProtKB:Q9CZA6	J:66488	11163258	Feng Y, et al. (2000) LIS1 regulates CNS lamination by interacting with mNudE, a central component of the centrosome. Neuron 28(3):665-79
MGI:101834	Tubg1	tubulin, gamma 1	protein coding gene	molecular_function		GO:0005525	GTP binding	IEA	InterPro:IPR017975	J:72247		Mouse Genome Informatics Scientific Curators (2001) Gene Ontology Annotation by the MGI Curatorial Staff.	MGI:General	gene product:UniProtKB:P83887
MGI:101834	Tubg1	tubulin, gamma 1	protein coding gene	molecular_function		GO:0005525	GTP binding	IEA	UniProtKB-KW:KW-0342	J:60000		Mouse Genome Informatics Scientific Curators (2000) Gene Ontology Annotation by electronic association of SwissProt Keywords with GO terms.	MGI:General	gene product:UniProtKB:P83887
MGI:101834	Tubg1	tubulin, gamma 1	protein coding gene	molecular_function		GO:0042802	identical protein binding	ISO	UniProtKB:P23258	J:164563		Mouse Genome Informatics Scientific Curators (2010) Human to Mouse ISO GO annotation transfer.
MGI:101848	Gnb5	guanine nucleotide binding protein (G protein), beta 5	protein coding gene	biological_process		GO:0007165	signal transduction	IEA	InterPro:IPR016346	J:72247		Mouse Genome Informatics Scientific Curators (2001) Gene Ontology Annotation by the MGI Curatorial Staff.	MGI:General	gene product:UniProtKB:P62881
MGI:101848	Gnb5	guanine nucleotide binding protein (G protein), beta 5	protein coding gene	biological_process		GO:0007165	signal transduction	IEA	UniProtKB-KW:KW-0807	J:60000		Mouse Genome Informatics Scientific Curators (2000) Gene Ontology Annotation by electronic association of SwissProt Keywords with GO terms.	MGI:General	gene product:UniProtKB:P62881
MGI:101848	Gnb5	guanine nucleotide binding protein (G protein), beta 5	protein coding gene	biological_process		GO:0007186	G-protein coupled receptor signaling pathway	IDA		J:100172	15897264	Drenan RM, et al. (2005) Palmitoylation regulates plasma membrane-nuclear shuttling of R7BP, a novel membrane anchor for the RGS7 family. J Cell Biol 169(4):623-33
MGI:101848	Gnb5	guanine nucleotide binding protein (G protein), beta 5	protein coding gene	biological_process		GO:0007212	dopamine receptor signaling pathway	ISO	UniProtKB:O14775	J:164563		Mouse Genome Informatics Scientific Curators (2010) Human to Mouse ISO GO annotation transfer.
MGI:101848	Gnb5	guanine nucleotide binding protein (G protein), beta 5	protein coding gene	biological_process		GO:0043547	positive regulation of GTPase activity	ISO	UniProtKB:O14775	J:164563		Mouse Genome Informatics Scientific Curators (2010) Human to Mouse ISO GO annotation transfer.
MGI:101848	Gnb5	guanine nucleotide binding protein (G protein), beta 5	protein coding gene	biological_process		GO:1901386	negative regulation of voltage-gated calcium channel activity	ISO	UniProtKB:O14775	J:164563		Mouse Genome Informatics Scientific Curators (2010) Human to Mouse ISO GO annotation transfer.
MGI:101848	Gnb5	guanine nucleotide binding protein (G protein), beta 5	protein coding gene	cellular_component		GO:0001750	photoreceptor outer segment	IDA		J:200166	23555598	Tian M, et al. (2013) Light-induced translocation of RGS9-1 and Gbeta5L in mouse rod photoreceptors. PLoS One 8(3):e58832
MGI:101848	Gnb5	guanine nucleotide binding protein (G protein), beta 5	protein coding gene	cellular_component		GO:0001917	photoreceptor inner segment	IDA		J:200166	23555598	Tian M, et al. (2013) Light-induced translocation of RGS9-1 and Gbeta5L in mouse rod photoreceptors. PLoS One 8(3):e58832
MGI:101848	Gnb5	guanine nucleotide binding protein (G protein), beta 5	protein coding gene	cellular_component		GO:0005634	nucleus	IDA		J:100172	15897264	Drenan RM, et al. (2005) Palmitoylation regulates plasma membrane-nuclear shuttling of R7BP, a novel membrane anchor for the RGS7 family. J Cell Biol 169(4):623-33
MGI:101848	Gnb5	guanine nucleotide binding protein (G protein), beta 5	protein coding gene	cellular_component		GO:0005829	cytosol	ISO	RGD:620759	J:155856		Mouse Genome Informatics Scientific Curators (2010) Rat to Mouse ISO GO annotation transfer.
MGI:101848	Gnb5	guanine nucleotide binding protein (G protein), beta 5	protein coding gene	cellular_component		GO:0005829	cytosol	ISO	UniProtKB:O14775	J:164563		Mouse Genome Informatics Scientific Curators (2010) Human to Mouse ISO GO annotation transfer.
MGI:101848	Gnb5	guanine nucleotide binding protein (G protein), beta 5	protein coding gene	cellular_component		GO:0005886	plasma membrane	IDA		J:100172	15897264	Drenan RM, et al. (2005) Palmitoylation regulates plasma membrane-nuclear shuttling of R7BP, a novel membrane anchor for the RGS7 family. J Cell Biol 169(4):623-33
MGI:101848	Gnb5	guanine nucleotide binding protein (G protein), beta 5	protein coding gene	cellular_component		GO:0016020	membrane	IEA	UniProtKB-KW:KW-0472	J:60000		Mouse Genome Informatics Scientific Curators (2000) Gene Ontology Annotation by electronic association of SwissProt Keywords with GO terms.	MGI:General	gene product:UniProtKB:P62881
MGI:101848	Gnb5	guanine nucleotide binding protein (G protein), beta 5	protein coding gene	cellular_component		GO:0043209	myelin sheath	IDA		J:145263	17634366	Werner HB, et al. (2007) Proteolipid protein is required for transport of sirtuin 2 into CNS myelin. J Neurosci 27(29):7717-30
MGI:101848	Gnb5	guanine nucleotide binding protein (G protein), beta 5	protein coding gene	cellular_component		GO:0043234	protein complex	ISO	RGD:620759	J:155856		Mouse Genome Informatics Scientific Curators (2010) Rat to Mouse ISO GO annotation transfer.
MGI:101848	Gnb5	guanine nucleotide binding protein (G protein), beta 5	protein coding gene	cellular_component		GO:0044297	cell body	ISO	RGD:620759	J:155856		Mouse Genome Informatics Scientific Curators (2010) Rat to Mouse ISO GO annotation transfer.
MGI:101848	Gnb5	guanine nucleotide binding protein (G protein), beta 5	protein coding gene	molecular_function	contributes_to	GO:0005096	GTPase activator activity	ISO	UniProtKB:O14775	J:164563		Mouse Genome Informatics Scientific Curators (2010) Human to Mouse ISO GO annotation transfer.
MGI:101848	Gnb5	guanine nucleotide binding protein (G protein), beta 5	protein coding gene	molecular_function		GO:0004871	signal transducer activity	IEA	UniProtKB-KW:KW-0807	J:60000		Mouse Genome Informatics Scientific Curators (2000) Gene Ontology Annotation by electronic association of SwissProt Keywords with GO terms.	MGI:General	gene product:UniProtKB:P62881
MGI:101848	Gnb5	guanine nucleotide binding protein (G protein), beta 5	protein coding gene	molecular_function		GO:0005096	GTPase activator activity	ISO	UniProtKB:O14775	J:164563		Mouse Genome Informatics Scientific Curators (2010) Human to Mouse ISO GO annotation transfer.
MGI:101848	Gnb5	guanine nucleotide binding protein (G protein), beta 5	protein coding gene	molecular_function		GO:0005515	protein binding	IPI	PR:O54828-2	J:200166	23555598	Tian M, et al. (2013) Light-induced translocation of RGS9-1 and Gbeta5L in mouse rod photoreceptors. PLoS One 8(3):e58832
MGI:101848	Gnb5	guanine nucleotide binding protein (G protein), beta 5	protein coding gene	molecular_function		GO:0005515	protein binding	IPI	UniProtKB:Q3UVC4	J:100172	15897264	Drenan RM, et al. (2005) Palmitoylation regulates plasma membrane-nuclear shuttling of R7BP, a novel membrane anchor for the RGS7 family. J Cell Biol 169(4):623-33
MGI:101848	Gnb5	guanine nucleotide binding protein (G protein), beta 5	protein coding gene	molecular_function		GO:0031682	G-protein gamma-subunit binding	ISO	UniProtKB:O14775	J:164563		Mouse Genome Informatics Scientific Curators (2010) Human to Mouse ISO GO annotation transfer.
MGI:101848	Gnb5	guanine nucleotide binding protein (G protein), beta 5	protein coding gene	molecular_function		GO:0032794	GTPase activating protein binding	ISO	RGD:620759	J:155856		Mouse Genome Informatics Scientific Curators (2010) Rat to Mouse ISO GO annotation transfer.
MGI:101848	Gnb5	guanine nucleotide binding protein (G protein), beta 5	protein coding gene	molecular_function		GO:0051087	chaperone binding	ISO	UniProtKB:O14775	J:164563		Mouse Genome Informatics Scientific Curators (2010) Human to Mouse ISO GO annotation transfer.
MGI:101950	Calcr	calcitonin receptor	protein coding gene	biological_process	NOT	GO:0045124	regulation of bone resorption	IMP	MGI:3038975	J:88964	14970190	Dacquin R, et al. (2004) Amylin inhibits bone resorption while the calcitonin receptor controls bone formation in vivo. J Cell Biol 164(4):509-14
MGI:101950	Calcr	calcitonin receptor	protein coding gene	biological_process		GO:0007165	signal transduction	IEA	UniProtKB-KW:KW-0807	J:60000		Mouse Genome Informatics Scientific Curators (2000) Gene Ontology Annotation by electronic association of SwissProt Keywords with GO terms.	MGI:General	gene product:UniProtKB:Q60755
MGI:101950	Calcr	calcitonin receptor	protein coding gene	biological_process		GO:0007166	cell surface receptor signaling pathway	IEA	InterPro:IPR017981	J:72247		Mouse Genome Informatics Scientific Curators (2001) Gene Ontology Annotation by the MGI Curatorial Staff.	MGI:General	gene product:UniProtKB:Q60755
MGI:101950	Calcr	calcitonin receptor	protein coding gene	biological_process		GO:0007186	G-protein coupled receptor signaling pathway	IEA	InterPro:IPR003287|InterPro:IPR000832|InterPro:IPR017983	J:72247		Mouse Genome Informatics Scientific Curators (2001) Gene Ontology Annotation by the MGI Curatorial Staff.	MGI:General	gene product:UniProtKB:Q60755
MGI:101950	Calcr	calcitonin receptor	protein coding gene	biological_process		GO:0007186	G-protein coupled receptor signaling pathway	IEA	UniProtKB-KW:KW-0297	J:60000		Mouse Genome Informatics Scientific Curators (2000) Gene Ontology Annotation by electronic association of SwissProt Keywords with GO terms.	MGI:General	gene product:UniProtKB:Q60755
MGI:101950	Calcr	calcitonin receptor	protein coding gene	biological_process		GO:0007188	adenylate cyclase-modulating G-protein coupled receptor signaling pathway	ISO	RGD:621001	J:155856		Mouse Genome Informatics Scientific Curators (2010) Rat to Mouse ISO GO annotation transfer.
MGI:101950	Calcr	calcitonin receptor	protein coding gene	biological_process		GO:0007189	adenylate cyclase-activating G-protein coupled receptor signaling pathway	IDA		J:22084	7988453	Yamin M, et al. (1994) Cloning and characterization of a mouse brain calcitonin receptor complementary deoxyribonucleic acid and mapping of the calcitonin receptor gene. Endocrinology 135(6):2635-43
MGI:101950	Calcr	calcitonin receptor	protein coding gene	biological_process		GO:0007189	adenylate cyclase-activating G-protein coupled receptor signaling pathway	ISO	UniProtKB:P30988	J:164563		Mouse Genome Informatics Scientific Curators (2010) Human to Mouse ISO GO annotation transfer.
MGI:101950	Calcr	calcitonin receptor	protein coding gene	biological_process		GO:0007204	positive regulation of cytosolic calcium ion concentration	IDA		J:49911	9753683	Wang J, et al. (1998) Expression of calcitonin receptors in mouse preimplantation embryos and their function in the regulation of blastocyst differentiation by calcitonin. Development 125(21):4293-302
MGI:101950	Calcr	calcitonin receptor	protein coding gene	biological_process		GO:0007204	positive regulation of cytosolic calcium ion concentration	ISO	UniProtKB:P30988	J:164563		Mouse Genome Informatics Scientific Curators (2010) Human to Mouse ISO GO annotation transfer.
MGI:101950	Calcr	calcitonin receptor	protein coding gene	biological_process		GO:0010628	positive regulation of gene expression	ISO	UniProtKB:P30988	J:164563		Mouse Genome Informatics Scientific Curators (2010) Human to Mouse ISO GO annotation transfer.
MGI:101950	Calcr	calcitonin receptor	protein coding gene	biological_process		GO:0010739	positive regulation of protein kinase A signaling	ISO	UniProtKB:P30988	J:164563		Mouse Genome Informatics Scientific Curators (2010) Human to Mouse ISO GO annotation transfer.
MGI:101950	Calcr	calcitonin receptor	protein coding gene	biological_process		GO:0010942	positive regulation of cell death	ISO	UniProtKB:P30988	J:164563		Mouse Genome Informatics Scientific Curators (2010) Human to Mouse ISO GO annotation transfer.
MGI:101950	Calcr	calcitonin receptor	protein coding gene	biological_process		GO:0015031	protein transport	ISO	UniProtKB:P30988	J:164563		Mouse Genome Informatics Scientific Curators (2010) Human to Mouse ISO GO annotation transfer.
MGI:101950	Calcr	calcitonin receptor	protein coding gene	biological_process		GO:0030279	negative regulation of ossification	IMP	MGI:3038975	J:88964	14970190	Dacquin R, et al. (2004) Amylin inhibits bone resorption while the calcitonin receptor controls bone formation in vivo. J Cell Biol 164(4):509-14
MGI:101950	Calcr	calcitonin receptor	protein coding gene	biological_process		GO:0030316	osteoclast differentiation	IDA		J:29261	7664679	Lee SK, et al. (1995) Expression of the calcitonin receptor in bone marrow cell cultures and in bone: a specific marker of the differentiated osteoclast that is regulated by calcitonin. Endocrinology 136(10):4572-81
MGI:101950	Calcr	calcitonin receptor	protein coding gene	biological_process		GO:0030816	positive regulation of cAMP metabolic process	ISO	UniProtKB:P30988	J:164563		Mouse Genome Informatics Scientific Curators (2010) Human to Mouse ISO GO annotation transfer.
MGI:101950	Calcr	calcitonin receptor	protein coding gene	biological_process		GO:0030819	positive regulation of cAMP biosynthetic process	ISO	UniProtKB:P30988	J:164563		Mouse Genome Informatics Scientific Curators (2010) Human to Mouse ISO GO annotation transfer.
MGI:101950	Calcr	calcitonin receptor	protein coding gene	biological_process		GO:0031623	receptor internalization	ISO	UniProtKB:P30988	J:164563		Mouse Genome Informatics Scientific Curators (2010) Human to Mouse ISO GO annotation transfer.
MGI:101950	Calcr	calcitonin receptor	protein coding gene	biological_process		GO:0033138	positive regulation of peptidyl-serine phosphorylation	ISO	UniProtKB:P30988	J:164563		Mouse Genome Informatics Scientific Curators (2010) Human to Mouse ISO GO annotation transfer.
MGI:101950	Calcr	calcitonin receptor	protein coding gene	biological_process		GO:0043488	regulation of mRNA stability	IDA		J:38221	9002981	Wada S, et al. (1997) Regulation by calcitonin and glucocorticoids of calcitonin receptor gene expression in mouse osteoclasts [see comments]. Endocrinology 138(2):521-9
MGI:101950	Calcr	calcitonin receptor	protein coding gene	biological_process		GO:0045762	positive regulation of adenylate cyclase activity	ISO	UniProtKB:P30988	J:164563		Mouse Genome Informatics Scientific Curators (2010) Human to Mouse ISO GO annotation transfer.
MGI:101950	Calcr	calcitonin receptor	protein coding gene	biological_process		GO:0045762	positive regulation of adenylate cyclase activity	ISO	UniProtKB:P30988	J:164563		Mouse Genome Informatics Scientific Curators (2010) Human to Mouse ISO GO annotation transfer.
MGI:101950	Calcr	calcitonin receptor	protein coding gene	biological_process		GO:0051384	response to glucocorticoid	ISO	UniProtKB:P30988	J:164563		Mouse Genome Informatics Scientific Curators (2010) Human to Mouse ISO GO annotation transfer.
MGI:101950	Calcr	calcitonin receptor	protein coding gene	biological_process		GO:0051897	positive regulation of protein kinase B signaling	ISO	UniProtKB:P30988	J:164563		Mouse Genome Informatics Scientific Curators (2010) Human to Mouse ISO GO annotation transfer.
MGI:101950	Calcr	calcitonin receptor	protein coding gene	biological_process		GO:0070374	positive regulation of ERK1 and ERK2 cascade	ISO	UniProtKB:P30988	J:164563		Mouse Genome Informatics Scientific Curators (2010) Human to Mouse ISO GO annotation transfer.
MGI:101950	Calcr	calcitonin receptor	protein coding gene	biological_process		GO:0072659	protein localization to plasma membrane	ISO	UniProtKB:P30988	J:164563		Mouse Genome Informatics Scientific Curators (2010) Human to Mouse ISO GO annotation transfer.
MGI:101950	Calcr	calcitonin receptor	protein coding gene	biological_process		GO:0097647	amylin receptor signaling pathway	ISO	UniProtKB:P30988	J:164563		Mouse Genome Informatics Scientific Curators (2010) Human to Mouse ISO GO annotation transfer.
MGI:101950	Calcr	calcitonin receptor	protein coding gene	biological_process		GO:1905665	positive regulation of calcium ion import across plasma membrane	ISO	UniProtKB:P30988	J:164563		Mouse Genome Informatics Scientific Curators (2010) Human to Mouse ISO GO annotation transfer.
MGI:101950	Calcr	calcitonin receptor	protein coding gene	cellular_component		GO:0001669	acrosomal vesicle	IDA		J:83111	12704735	Adeoya-Osiguwa SA, et al. (2003) Calcitonin acts as a first messenger to regulate adenylyl cyclase/cAMP and mammalian sperm function. Mol Reprod Dev 65(2):228-36
MGI:101950	Calcr	calcitonin receptor	protein coding gene	cellular_component		GO:0005623	cell	ISO	UniProtKB:P30988	J:164563		Mouse Genome Informatics Scientific Curators (2010) Human to Mouse ISO GO annotation transfer.
MGI:101950	Calcr	calcitonin receptor	protein coding gene	cellular_component		GO:0005886	plasma membrane	IEA	UniProtKB-KW:KW-1003	J:60000		Mouse Genome Informatics Scientific Curators (2000) Gene Ontology Annotation by electronic association of SwissProt Keywords with GO terms.	MGI:General	gene product:UniProtKB:Q60755
MGI:101950	Calcr	calcitonin receptor	protein coding gene	cellular_component		GO:0005929	cilium	IDA		J:83111	12704735	Adeoya-Osiguwa SA, et al. (2003) Calcitonin acts as a first messenger to regulate adenylyl cyclase/cAMP and mammalian sperm function. Mol Reprod Dev 65(2):228-36
MGI:101950	Calcr	calcitonin receptor	protein coding gene	cellular_component		GO:0016020	membrane	IEA	InterPro:IPR003287|InterPro:IPR001688|InterPro:IPR036445|InterPro:IPR001879	J:72247		Mouse Genome Informatics Scientific Curators (2001) Gene Ontology Annotation by the MGI Curatorial Staff.	MGI:General	gene product:UniProtKB:Q60755
MGI:101950	Calcr	calcitonin receptor	protein coding gene	cellular_component		GO:0016020	membrane	IEA	UniProtKB-KW:KW-0472	J:60000		Mouse Genome Informatics Scientific Curators (2000) Gene Ontology Annotation by electronic association of SwissProt Keywords with GO terms.	MGI:General	gene product:UniProtKB:Q60755
MGI:101950	Calcr	calcitonin receptor	protein coding gene	cellular_component		GO:0016021	integral component of membrane	IEA	InterPro:IPR017981|InterPro:IPR000832	J:72247		Mouse Genome Informatics Scientific Curators (2001) Gene Ontology Annotation by the MGI Curatorial Staff.	MGI:General	gene product:UniProtKB:Q60755
MGI:101950	Calcr	calcitonin receptor	protein coding gene	cellular_component		GO:0016021	integral component of membrane	IEA	UniProtKB-KW:KW-0812	J:60000		Mouse Genome Informatics Scientific Curators (2000) Gene Ontology Annotation by electronic association of SwissProt Keywords with GO terms.	MGI:General	gene product:UniProtKB:Q60755
MGI:101950	Calcr	calcitonin receptor	protein coding gene	cellular_component		GO:0030424	axon	ISO	RGD:621001	J:155856		Mouse Genome Informatics Scientific Curators (2010) Rat to Mouse ISO GO annotation transfer.
MGI:101950	Calcr	calcitonin receptor	protein coding gene	cellular_component		GO:0043005	neuron projection	ISO	RGD:621001	J:155856		Mouse Genome Informatics Scientific Curators (2010) Rat to Mouse ISO GO annotation transfer.
MGI:101950	Calcr	calcitonin receptor	protein coding gene	cellular_component		GO:0043025	neuronal cell body	ISO	RGD:621001	J:155856		Mouse Genome Informatics Scientific Curators (2010) Rat to Mouse ISO GO annotation transfer.
MGI:101950	Calcr	calcitonin receptor	protein coding gene	cellular_component		GO:1903440	amylin receptor complex	ISO	UniProtKB:P30988	J:164563		Mouse Genome Informatics Scientific Curators (2010) Human to Mouse ISO GO annotation transfer.
MGI:101950	Calcr	calcitonin receptor	protein coding gene	molecular_function	contributes_to	GO:0097643	amylin receptor activity	ISO	UniProtKB:P30988	J:164563		Mouse Genome Informatics Scientific Curators (2010) Human to Mouse ISO GO annotation transfer.
MGI:101950	Calcr	calcitonin receptor	protein coding gene	molecular_function		GO:0004871	signal transducer activity	IEA	UniProtKB-KW:KW-0807	J:60000		Mouse Genome Informatics Scientific Curators (2000) Gene Ontology Annotation by electronic association of SwissProt Keywords with GO terms.	MGI:General	gene product:UniProtKB:Q60755
MGI:101950	Calcr	calcitonin receptor	protein coding gene	molecular_function		GO:0004872	receptor activity	ISO	UniProtKB:P30988	J:164563		Mouse Genome Informatics Scientific Curators (2010) Human to Mouse ISO GO annotation transfer.
MGI:101950	Calcr	calcitonin receptor	protein coding gene	molecular_function		GO:0004888	transmembrane signaling receptor activity	IEA	InterPro:IPR017981	J:72247		Mouse Genome Informatics Scientific Curators (2001) Gene Ontology Annotation by the MGI Curatorial Staff.	MGI:General	gene product:UniProtKB:Q60755
MGI:101950	Calcr	calcitonin receptor	protein coding gene	molecular_function		GO:0004930	G-protein coupled receptor activity	IEA	InterPro:IPR036445|InterPro:IPR001879|InterPro:IPR000832|InterPro:IPR017983	J:72247		Mouse Genome Informatics Scientific Curators (2001) Gene Ontology Annotation by the MGI Curatorial Staff.	MGI:General	gene product:UniProtKB:Q60755
MGI:101950	Calcr	calcitonin receptor	protein coding gene	molecular_function		GO:0004930	G-protein coupled receptor activity	IEA	UniProtKB-KW:KW-0297	J:60000		Mouse Genome Informatics Scientific Curators (2000) Gene Ontology Annotation by electronic association of SwissProt Keywords with GO terms.	MGI:General	gene product:UniProtKB:Q60755
MGI:101950	Calcr	calcitonin receptor	protein coding gene	molecular_function		GO:0004948	calcitonin receptor activity	IDA		J:22084	7988453	Yamin M, et al. (1994) Cloning and characterization of a mouse brain calcitonin receptor complementary deoxyribonucleic acid and mapping of the calcitonin receptor gene. Endocrinology 135(6):2635-43
MGI:101950	Calcr	calcitonin receptor	protein coding gene	molecular_function		GO:0004948	calcitonin receptor activity	ISO	RGD:621001	J:155856		Mouse Genome Informatics Scientific Curators (2010) Rat to Mouse ISO GO annotation transfer.
MGI:101950	Calcr	calcitonin receptor	protein coding gene	molecular_function		GO:0004948	calcitonin receptor activity	ISO	UniProtKB:P30988	J:164563		Mouse Genome Informatics Scientific Curators (2010) Human to Mouse ISO GO annotation transfer.
MGI:101950	Calcr	calcitonin receptor	protein coding gene	molecular_function		GO:0008565	protein transporter activity	ISO	UniProtKB:P30988	J:164563		Mouse Genome Informatics Scientific Curators (2010) Human to Mouse ISO GO annotation transfer.
MGI:101950	Calcr	calcitonin receptor	protein coding gene	molecular_function		GO:0032841	calcitonin binding	ISO	RGD:621001	J:155856		Mouse Genome Informatics Scientific Curators (2010) Rat to Mouse ISO GO annotation transfer.
MGI:102581	Rdh11	retinol dehydrogenase 11	protein coding gene	biological_process		GO:0016062	adaptation of rhodopsin mediated signaling	IMP	MGI:3586379	J:99913	15790565	Kasus-Jacobi A, et al. (2005) Functional characterization of mouse RDH11 as a retinol dehydrogenase involved in dark adaptation in vivo. J Biol Chem 280(21):20413-20
MGI:102581	Rdh11	retinol dehydrogenase 11	protein coding gene	biological_process		GO:0042574	retinal metabolic process	ISO	UniProtKB:Q8TC12	J:85183	12807874	Kasus-Jacobi A, et al. (2003) Characterization of mouse short-chain aldehyde reductase (SCALD), an enzyme regulated by sterol regulatory element-binding proteins. J Biol Chem 278(34):32380-9
MGI:102581	Rdh11	retinol dehydrogenase 11	protein coding gene	biological_process		GO:0055114	oxidation-reduction process	IEA	UniProtKB-KW:KW-0560	J:60000		Mouse Genome Informatics Scientific Curators (2000) Gene Ontology Annotation by electronic association of SwissProt Keywords with GO terms.	MGI:General	gene product:UniProtKB:Q9QYF1
MGI:102581	Rdh11	retinol dehydrogenase 11	protein coding gene	cellular_component	NOT	GO:0042622	photoreceptor outer segment membrane	IDA		J:99913	15790565	Kasus-Jacobi A, et al. (2005) Functional characterization of mouse RDH11 as a retinol dehydrogenase involved in dark adaptation in vivo. J Biol Chem 280(21):20413-20
MGI:102581	Rdh11	retinol dehydrogenase 11	protein coding gene	cellular_component		GO:0001917	photoreceptor inner segment	IDA		J:99913	15790565	Kasus-Jacobi A, et al. (2005) Functional characterization of mouse RDH11 as a retinol dehydrogenase involved in dark adaptation in vivo. J Biol Chem 280(21):20413-20
MGI:102581	Rdh11	retinol dehydrogenase 11	protein coding gene	cellular_component		GO:0005783	endoplasmic reticulum	IEA	UniProtKB-KW:KW-0256	J:60000		Mouse Genome Informatics Scientific Curators (2000) Gene Ontology Annotation by electronic association of SwissProt Keywords with GO terms.	MGI:General	gene product:UniProtKB:Q9QYF1
MGI:102581	Rdh11	retinol dehydrogenase 11	protein coding gene	cellular_component		GO:0016020	membrane	IEA	UniProtKB-KW:KW-0472	J:60000		Mouse Genome Informatics Scientific Curators (2000) Gene Ontology Annotation by electronic association of SwissProt Keywords with GO terms.	MGI:General	gene product:UniProtKB:Q9QYF1
MGI:102581	Rdh11	retinol dehydrogenase 11	protein coding gene	cellular_component		GO:0016021	integral component of membrane	IEA	UniProtKB-KW:KW-0812	J:60000		Mouse Genome Informatics Scientific Curators (2000) Gene Ontology Annotation by electronic association of SwissProt Keywords with GO terms.	MGI:General	gene product:UniProtKB:Q9QYF1
MGI:102581	Rdh11	retinol dehydrogenase 11	protein coding gene	molecular_function		GO:0016491	oxidoreductase activity	IBA	PANTHER:PTN000673029	J:161428		Gaudet P, et al. (2010) Annotation inferences using phylogenetic trees.
MGI:102581	Rdh11	retinol dehydrogenase 11	protein coding gene	molecular_function		GO:0052650	NADP-retinol dehydrogenase activity	ISO	UniProtKB:Q8TC12	J:85183	12807874	Kasus-Jacobi A, et al. (2003) Characterization of mouse short-chain aldehyde reductase (SCALD), an enzyme regulated by sterol regulatory element-binding proteins. J Biol Chem 278(34):32380-9
MGI:102670	Ddx4	DEAD (Asp-Glu-Ala-Asp) box polypeptide 4	protein coding gene	biological_process		GO:0007140	male meiotic nuclear division	IMP		J:159518	20439430	Kuramochi-Miyagawa S, et al. (2010) MVH in piRNA processing and gene silencing of retrotransposons. Genes Dev 24(9):887-92
MGI:102670	Ddx4	DEAD (Asp-Glu-Ala-Asp) box polypeptide 4	protein coding gene	biological_process		GO:0007141	male meiosis I	IMP	MGI:2182568	J:61665	10766740	Tanaka SS, et al. (2000) The mouse homolog of Drosophila Vasa is required for the development of male germ cells. Genes Dev 14(7):841-53
MGI:102670	Ddx4	DEAD (Asp-Glu-Ala-Asp) box polypeptide 4	protein coding gene	biological_process		GO:0007141	male meiosis I	IMP		J:243488	28633017	Wenda JM, et al. (2017) Distinct Roles of RNA Helicases MVH and TDRD9 in PIWI Slicing-Triggered Mammalian piRNA Biogenesis and Function. Dev Cell 41(6):623-637.e9
MGI:102670	Ddx4	DEAD (Asp-Glu-Ala-Asp) box polypeptide 4	protein coding gene	biological_process		GO:0007275	multicellular organism development	IEA	UniProtKB-KW:KW-0217	J:60000		Mouse Genome Informatics Scientific Curators (2000) Gene Ontology Annotation by electronic association of SwissProt Keywords with GO terms.	MGI:General	gene product:UniProtKB:Q61496
MGI:102670	Ddx4	DEAD (Asp-Glu-Ala-Asp) box polypeptide 4	protein coding gene	biological_process		GO:0007283	spermatogenesis	IMP	MGI:2182568	J:61665	10766740	Tanaka SS, et al. (2000) The mouse homolog of Drosophila Vasa is required for the development of male germ cells. Genes Dev 14(7):841-53
MGI:102670	Ddx4	DEAD (Asp-Glu-Ala-Asp) box polypeptide 4	protein coding gene	biological_process		GO:0007283	spermatogenesis	IMP		J:159518	20439430	Kuramochi-Miyagawa S, et al. (2010) MVH in piRNA processing and gene silencing of retrotransposons. Genes Dev 24(9):887-92
MGI:102670	Ddx4	DEAD (Asp-Glu-Ala-Asp) box polypeptide 4	protein coding gene	biological_process		GO:0007283	spermatogenesis	IMP		J:243488	28633017	Wenda JM, et al. (2017) Distinct Roles of RNA Helicases MVH and TDRD9 in PIWI Slicing-Triggered Mammalian piRNA Biogenesis and Function. Dev Cell 41(6):623-637.e9
MGI:102670	Ddx4	DEAD (Asp-Glu-Ala-Asp) box polypeptide 4	protein coding gene	biological_process		GO:0010501	RNA secondary structure unwinding	IBA	PANTHER:PTN000618218	J:161428		Gaudet P, et al. (2010) Annotation inferences using phylogenetic trees.
MGI:102670	Ddx4	DEAD (Asp-Glu-Ala-Asp) box polypeptide 4	protein coding gene	biological_process		GO:0010529	negative regulation of transposition	IMP		J:243488	28633017	Wenda JM, et al. (2017) Distinct Roles of RNA Helicases MVH and TDRD9 in PIWI Slicing-Triggered Mammalian piRNA Biogenesis and Function. Dev Cell 41(6):623-637.e9
MGI:102670	Ddx4	DEAD (Asp-Glu-Ala-Asp) box polypeptide 4	protein coding gene	biological_process		GO:0030154	cell differentiation	IEA	UniProtKB-KW:KW-0221	J:60000		Mouse Genome Informatics Scientific Curators (2000) Gene Ontology Annotation by electronic association of SwissProt Keywords with GO terms.	MGI:General	gene product:UniProtKB:Q61496
MGI:102670	Ddx4	DEAD (Asp-Glu-Ala-Asp) box polypeptide 4	protein coding gene	biological_process		GO:0030317	flagellated sperm motility	ISO	UniProtKB:Q9NQI0	J:164563		Mouse Genome Informatics Scientific Curators (2010) Human to Mouse ISO GO annotation transfer.
MGI:102670	Ddx4	DEAD (Asp-Glu-Ala-Asp) box polypeptide 4	protein coding gene	biological_process		GO:0031047	gene silencing by RNA	IEA	UniProtKB-KW:KW-0943	J:60000		Mouse Genome Informatics Scientific Curators (2000) Gene Ontology Annotation by electronic association of SwissProt Keywords with GO terms.	MGI:General	gene product:UniProtKB:Q61496
MGI:102670	Ddx4	DEAD (Asp-Glu-Ala-Asp) box polypeptide 4	protein coding gene	biological_process		GO:0032880	regulation of protein localization	IMP	MGI:2182568	J:117063	17141210	Hosokawa M, et al. (2007) Tudor-related proteins TDRD1/MTR-1, TDRD6 and TDRD7/TRAP: domain composition, intracellular localization, and function in male germ cells in mice. Dev Biol 301(1):38-52
MGI:102670	Ddx4	DEAD (Asp-Glu-Ala-Asp) box polypeptide 4	protein coding gene	biological_process		GO:0034587	piRNA metabolic process	IMP		J:159518	20439430	Kuramochi-Miyagawa S, et al. (2010) MVH in piRNA processing and gene silencing of retrotransposons. Genes Dev 24(9):887-92
MGI:102670	Ddx4	DEAD (Asp-Glu-Ala-Asp) box polypeptide 4	protein coding gene	biological_process		GO:0043046	DNA methylation involved in gamete generation	IMP		J:159518	20439430	Kuramochi-Miyagawa S, et al. (2010) MVH in piRNA processing and gene silencing of retrotransposons. Genes Dev 24(9):887-92
MGI:102670	Ddx4	DEAD (Asp-Glu-Ala-Asp) box polypeptide 4	protein coding gene	biological_process		GO:0051321	meiotic cell cycle	IEA	UniProtKB-KW:KW-0469	J:60000		Mouse Genome Informatics Scientific Curators (2000) Gene Ontology Annotation by electronic association of SwissProt Keywords with GO terms.	MGI:General	gene product:UniProtKB:Q61496
MGI:102670	Ddx4	DEAD (Asp-Glu-Ala-Asp) box polypeptide 4	protein coding gene	biological_process		GO:1990511	piRNA biosynthetic process	IMP		J:243488	28633017	Wenda JM, et al. (2017) Distinct Roles of RNA Helicases MVH and TDRD9 in PIWI Slicing-Triggered Mammalian piRNA Biogenesis and Function. Dev Cell 41(6):623-637.e9
MGI:102670	Ddx4	DEAD (Asp-Glu-Ala-Asp) box polypeptide 4	protein coding gene	cellular_component		GO:0005634	nucleus	IDA		J:83934	12798292	McClellan KA, et al. (2003) Continuous loss of oocytes throughout meiotic prophase in the normal mouse ovary. Dev Biol 258(2):334-48
MGI:102670	Ddx4	DEAD (Asp-Glu-Ala-Asp) box polypeptide 4	protein coding gene	cellular_component		GO:0005730	nucleolus	IBA	PANTHER:PTN000618218	J:161428		Gaudet P, et al. (2010) Annotation inferences using phylogenetic trees.
MGI:102670	Ddx4	DEAD (Asp-Glu-Ala-Asp) box polypeptide 4	protein coding gene	cellular_component		GO:0005737	cytoplasm	IDA		J:62087	10781947	Toyooka Y, et al. (2000) Expression and intracellular localization of mouse Vasa-homologue protein during germ cell development. Mech Dev 93(1-2):139-49
MGI:102670	Ddx4	DEAD (Asp-Glu-Ala-Asp) box polypeptide 4	protein coding gene	cellular_component		GO:0005737	cytoplasm	IDA		J:83934	12798292	McClellan KA, et al. (2003) Continuous loss of oocytes throughout meiotic prophase in the normal mouse ovary. Dev Biol 258(2):334-48
MGI:102670	Ddx4	DEAD (Asp-Glu-Ala-Asp) box polypeptide 4	protein coding gene	cellular_component		GO:0005737	cytoplasm	IDA		J:87735	14736746	Kuramochi-Miyagawa S, et al. (2004) Mili, a mammalian member of piwi family gene, is essential for spermatogenesis. Development 131(4):839-49
MGI:102670	Ddx4	DEAD (Asp-Glu-Ala-Asp) box polypeptide 4	protein coding gene	cellular_component		GO:0005737	cytoplasm	IDA		J:96322	15749075	Murphy K, et al. (2005) Expression of Stat3 in germ cells of developing and adult mouse ovaries and testes. Gene Expr Patterns 5(4):475-82
MGI:102670	Ddx4	DEAD (Asp-Glu-Ala-Asp) box polypeptide 4	protein coding gene	cellular_component		GO:0005737	cytoplasm	IDA		J:98391	15789443	Taketo T, et al. (2005) Expression of SRY proteins in both normal and sex-reversed XY fetal mouse gonads. Dev Dyn 233(2):612-22
MGI:102670	Ddx4	DEAD (Asp-Glu-Ala-Asp) box polypeptide 4	protein coding gene	cellular_component		GO:0005737	cytoplasm	ISO	UniProtKB:Q9NQI0	J:164563		Mouse Genome Informatics Scientific Curators (2010) Human to Mouse ISO GO annotation transfer.
MGI:102670	Ddx4	DEAD (Asp-Glu-Ala-Asp) box polypeptide 4	protein coding gene	cellular_component		GO:0030529	intracellular ribonucleoprotein complex	IDA		J:117063	17141210	Hosokawa M, et al. (2007) Tudor-related proteins TDRD1/MTR-1, TDRD6 and TDRD7/TRAP: domain composition, intracellular localization, and function in male germ cells in mice. Dev Biol 301(1):38-52
MGI:102670	Ddx4	DEAD (Asp-Glu-Ala-Asp) box polypeptide 4	protein coding gene	cellular_component		GO:0033391	chromatoid body	IDA		J:189647	22792342	Amigo I, et al. (2012) SCaMC-1Like a member of the mitochondrial carrier (MC) family preferentially expressed in testis and localized in mitochondria and chromatoid body. PLoS One 7(7):e40470
MGI:102670	Ddx4	DEAD (Asp-Glu-Ala-Asp) box polypeptide 4	protein coding gene	cellular_component		GO:0033391	chromatoid body	IDA		J:62087	10781947	Toyooka Y, et al. (2000) Expression and intracellular localization of mouse Vasa-homologue protein during germ cell development. Mech Dev 93(1-2):139-49
MGI:102670	Ddx4	DEAD (Asp-Glu-Ala-Asp) box polypeptide 4	protein coding gene	cellular_component		GO:0033391	chromatoid body	ISO	UniProtKB:Q5W5U4|UniProtKB:Q6GWX0|UniProtKB:B2C6E9|UniProtKB:Q2QLA4	J:62087	10781947	Toyooka Y, et al. (2000) Expression and intracellular localization of mouse Vasa-homologue protein during germ cell development. Mech Dev 93(1-2):139-49
MGI:102670	Ddx4	DEAD (Asp-Glu-Ala-Asp) box polypeptide 4	protein coding gene	cellular_component		GO:0048471	perinuclear region of cytoplasm	IDA		J:179634	21991325	Chassot AA, et al. (2011) RSPO1/beta-catenin signaling pathway regulates oogonia differentiation and entry into meiosis in the mouse fetal ovary. PLoS One 6(10):e25641
MGI:102670	Ddx4	DEAD (Asp-Glu-Ala-Asp) box polypeptide 4	protein coding gene	cellular_component		GO:0048471	perinuclear region of cytoplasm	IDA		J:62087	10781947	Toyooka Y, et al. (2000) Expression and intracellular localization of mouse Vasa-homologue protein during germ cell development. Mech Dev 93(1-2):139-49
MGI:102670	Ddx4	DEAD (Asp-Glu-Ala-Asp) box polypeptide 4	protein coding gene	cellular_component		GO:0071546	pi-body	IDA		J:155865	20011505	Aravin AA, et al. (2009) Cytoplasmic compartmentalization of the fetal piRNA pathway in mice. PLoS Genet 5(12):e1000764
MGI:102670	Ddx4	DEAD (Asp-Glu-Ala-Asp) box polypeptide 4	protein coding gene	cellular_component		GO:0071546	pi-body	IDA		J:159518	20439430	Kuramochi-Miyagawa S, et al. (2010) MVH in piRNA processing and gene silencing of retrotransposons. Genes Dev 24(9):887-92
MGI:102670	Ddx4	DEAD (Asp-Glu-Ala-Asp) box polypeptide 4	protein coding gene	cellular_component		GO:0071546	pi-body	IDA		J:189647	22792342	Amigo I, et al. (2012) SCaMC-1Like a member of the mitochondrial carrier (MC) family preferentially expressed in testis and localized in mitochondria and chromatoid body. PLoS One 7(7):e40470
MGI:102670	Ddx4	DEAD (Asp-Glu-Ala-Asp) box polypeptide 4	protein coding gene	cellular_component		GO:0071547	piP-body	IDA		J:155865	20011505	Aravin AA, et al. (2009) Cytoplasmic compartmentalization of the fetal piRNA pathway in mice. PLoS Genet 5(12):e1000764
MGI:102670	Ddx4	DEAD (Asp-Glu-Ala-Asp) box polypeptide 4	protein coding gene	molecular_function		GO:0000166	nucleotide binding	IEA	UniProtKB-KW:KW-0547	J:60000		Mouse Genome Informatics Scientific Curators (2000) Gene Ontology Annotation by electronic association of SwissProt Keywords with GO terms.	MGI:General	gene product:UniProtKB:Q61496
MGI:102670	Ddx4	DEAD (Asp-Glu-Ala-Asp) box polypeptide 4	protein coding gene	molecular_function		GO:0003676	nucleic acid binding	IEA	InterPro:IPR011545	J:72247		Mouse Genome Informatics Scientific Curators (2001) Gene Ontology Annotation by the MGI Curatorial Staff.	MGI:General	gene product:UniProtKB:Q61496
MGI:102670	Ddx4	DEAD (Asp-Glu-Ala-Asp) box polypeptide 4	protein coding gene	molecular_function		GO:0004004	ATP-dependent RNA helicase activity	IBA	PANTHER:PTN000618218	J:161428		Gaudet P, et al. (2010) Annotation inferences using phylogenetic trees.
MGI:102670	Ddx4	DEAD (Asp-Glu-Ala-Asp) box polypeptide 4	protein coding gene	molecular_function		GO:0004386	helicase activity	IEA	UniProtKB-KW:KW-0347	J:60000		Mouse Genome Informatics Scientific Curators (2000) Gene Ontology Annotation by electronic association of SwissProt Keywords with GO terms.	MGI:General	gene product:UniProtKB:Q61496
MGI:102670	Ddx4	DEAD (Asp-Glu-Ala-Asp) box polypeptide 4	protein coding gene	molecular_function		GO:0005515	protein binding	IPI	UniProtKB:O08785|UniProtKB:Q9WTL8	J:189932	22900038	Peruquetti RL, et al. (2012) Circadian proteins CLOCK and BMAL1 in the chromatoid body, a RNA processing granule of male germ cells. PLoS One 7(8):e42695
MGI:102670	Ddx4	DEAD (Asp-Glu-Ala-Asp) box polypeptide 4	protein coding gene	molecular_function		GO:0005515	protein binding	IPI	UniProtKB:P61407	J:148942	19345099	Vasileva A, et al. (2009) Tdrd6 is required for spermiogenesis, chromatoid body architecture, and regulation of miRNA expression. Curr Biol 19(8):630-9
MGI:102670	Ddx4	DEAD (Asp-Glu-Ala-Asp) box polypeptide 4	protein coding gene	molecular_function		GO:0005515	protein binding	IPI	UniProtKB:P69566	J:87812	14648869	Shibata N, et al. (2004) Mouse RanBPM is a partner gene to a germline specific RNA helicase, mouse vasa homolog protein. Mol Reprod Dev 67(1):1-7
MGI:102670	Ddx4	DEAD (Asp-Glu-Ala-Asp) box polypeptide 4	protein coding gene	molecular_function		GO:0005515	protein binding	IPI	UniProtKB:Q8BVN9	J:112036	16787967	Costa Y, et al. (2006) Mouse MAELSTROM: the link between meiotic silencing of unsynapsed chromatin and microRNA pathway?. Hum Mol Genet 15(15):2324-34
MGI:102670	Ddx4	DEAD (Asp-Glu-Ala-Asp) box polypeptide 4	protein coding gene	molecular_function		GO:0005515	protein binding	IPI	UniProtKB:Q8K1H1	J:117063	17141210	Hosokawa M, et al. (2007) Tudor-related proteins TDRD1/MTR-1, TDRD6 and TDRD7/TRAP: domain composition, intracellular localization, and function in male germ cells in mice. Dev Biol 301(1):38-52
MGI:102670	Ddx4	DEAD (Asp-Glu-Ala-Asp) box polypeptide 4	protein coding gene	molecular_function		GO:0005515	protein binding	IPI	UniProtKB:Q8VD46	J:152071	19730684	Ma L, et al. (2009) GASZ is essential for male meiosis and suppression of retrotransposon expression in the male germline. PLoS Genet 5(9):e1000635
MGI:102670	Ddx4	DEAD (Asp-Glu-Ala-Asp) box polypeptide 4	protein coding gene	molecular_function		GO:0005515	protein binding	IPI	UniProtKB:Q99MV2|UniProtKB:Q9D5S1	J:243444	28254886	Tarabay Y, et al. (2017) Tex19 paralogs are new members of the piRNA pathway controlling retrotransposon suppression. J Cell Sci 130(8):1463-1474
MGI:102670	Ddx4	DEAD (Asp-Glu-Ala-Asp) box polypeptide 4	protein coding gene	molecular_function		GO:0005515	protein binding	IPI	UniProtKB:Q9UPY3-1	J:107318	16477042	Kotaja N, et al. (2006) The chromatoid body of male germ cells: Similarity with processing bodies and presence of Dicer and microRNA pathway components. Proc Natl Acad Sci U S A 103(8):2647-52
MGI:102670	Ddx4	DEAD (Asp-Glu-Ala-Asp) box polypeptide 4	protein coding gene	molecular_function		GO:0005524	ATP binding	IEA	InterPro:IPR011545	J:72247		Mouse Genome Informatics Scientific Curators (2001) Gene Ontology Annotation by the MGI Curatorial Staff.	MGI:General	gene product:UniProtKB:Q61496
MGI:102670	Ddx4	DEAD (Asp-Glu-Ala-Asp) box polypeptide 4	protein coding gene	molecular_function		GO:0005524	ATP binding	IEA	UniProtKB-KW:KW-0067	J:60000		Mouse Genome Informatics Scientific Curators (2000) Gene Ontology Annotation by electronic association of SwissProt Keywords with GO terms.	MGI:General	gene product:UniProtKB:Q61496
MGI:102670	Ddx4	DEAD (Asp-Glu-Ala-Asp) box polypeptide 4	protein coding gene	molecular_function		GO:0016787	hydrolase activity	IEA	UniProtKB-KW:KW-0378	J:60000		Mouse Genome Informatics Scientific Curators (2000) Gene Ontology Annotation by electronic association of SwissProt Keywords with GO terms.	MGI:General	gene product:UniProtKB:Q61496
MGI:102670	Ddx4	DEAD (Asp-Glu-Ala-Asp) box polypeptide 4	protein coding gene	molecular_function		GO:0016887	ATPase activity	IMP		J:243488	28633017	Wenda JM, et al. (2017) Distinct Roles of RNA Helicases MVH and TDRD9 in PIWI Slicing-Triggered Mammalian piRNA Biogenesis and Function. Dev Cell 41(6):623-637.e9
MGI:102674	Umod	uromodulin	protein coding gene	biological_process		GO:0007157	heterophilic cell-cell adhesion via plasma membrane cell adhesion molecules	ISO	UniProtKB:P07911	J:164563		Mouse Genome Informatics Scientific Curators (2010) Human to Mouse ISO GO annotation transfer.
MGI:102674	Umod	uromodulin	protein coding gene	biological_process		GO:0007159	leukocyte cell-cell adhesion	ISO	UniProtKB:P07911	J:164563		Mouse Genome Informatics Scientific Curators (2010) Human to Mouse ISO GO annotation transfer.
MGI:102674	Umod	uromodulin	protein coding gene	biological_process		GO:0007588	excretion	IMP	MGI:3712284	J:121470	17264314	Aigner B, et al. (2007) Screening for increased plasma urea levels in a large-scale ENU mouse mutagenesis project reveals kidney disease models. Am J Physiol Renal Physiol 292(5):F1560-7
MGI:102674	Umod	uromodulin	protein coding gene	biological_process		GO:0048878	chemical homeostasis	IMP	MGI:3712284	J:121470	17264314	Aigner B, et al. (2007) Screening for increased plasma urea levels in a large-scale ENU mouse mutagenesis project reveals kidney disease models. Am J Physiol Renal Physiol 292(5):F1560-7
MGI:102674	Umod	uromodulin	protein coding gene	biological_process		GO:1990266	neutrophil migration	ISO	UniProtKB:P07911	J:164563		Mouse Genome Informatics Scientific Curators (2010) Human to Mouse ISO GO annotation transfer.
MGI:102674	Umod	uromodulin	protein coding gene	biological_process		GO:2000021	regulation of ion homeostasis	IMP		J:173004	15327412	Mo L, et al. (2004) Tamm-Horsfall protein is a critical renal defense factor protecting against calcium oxalate crystal formation. Kidney Int 66(3):1159-66
MGI:102674	Umod	uromodulin	protein coding gene	cellular_component		GO:0000922	spindle pole	ISO	UniProtKB:P07911	J:164563		Mouse Genome Informatics Scientific Curators (2010) Human to Mouse ISO GO annotation transfer.
MGI:102674	Umod	uromodulin	protein coding gene	cellular_component		GO:0005576	extracellular region	IEA	UniProtKB-KW:KW-0964	J:60000		Mouse Genome Informatics Scientific Curators (2000) Gene Ontology Annotation by electronic association of SwissProt Keywords with GO terms.	MGI:General	gene product:UniProtKB:Q91X17
MGI:102674	Umod	uromodulin	protein coding gene	cellular_component		GO:0005615	extracellular space	ISO	RGD:3940	J:155856		Mouse Genome Informatics Scientific Curators (2010) Rat to Mouse ISO GO annotation transfer.
MGI:102674	Umod	uromodulin	protein coding gene	cellular_component		GO:0005794	Golgi apparatus	ISO	RGD:3940	J:155856		Mouse Genome Informatics Scientific Curators (2010) Rat to Mouse ISO GO annotation transfer.
MGI:102674	Umod	uromodulin	protein coding gene	cellular_component		GO:0005886	plasma membrane	IEA	UniProtKB-KW:KW-1003	J:60000		Mouse Genome Informatics Scientific Curators (2000) Gene Ontology Annotation by electronic association of SwissProt Keywords with GO terms.	MGI:General	gene product:UniProtKB:Q91X17
MGI:102674	Umod	uromodulin	protein coding gene	cellular_component		GO:0005929	cilium	ISO	UniProtKB:P07911	J:164563		Mouse Genome Informatics Scientific Curators (2010) Human to Mouse ISO GO annotation transfer.
MGI:102674	Umod	uromodulin	protein coding gene	cellular_component		GO:0016020	membrane	IEA	UniProtKB-KW:KW-0472	J:60000		Mouse Genome Informatics Scientific Curators (2000) Gene Ontology Annotation by electronic association of SwissProt Keywords with GO terms.	MGI:General	gene product:UniProtKB:Q91X17
MGI:102674	Umod	uromodulin	protein coding gene	cellular_component		GO:0016323	basolateral plasma membrane	ISO	UniProtKB:P07911	J:164563		Mouse Genome Informatics Scientific Curators (2010) Human to Mouse ISO GO annotation transfer.
MGI:102674	Umod	uromodulin	protein coding gene	cellular_component		GO:0016324	apical plasma membrane	IDA		J:171500	21397062	Stuiver M, et al. (2011) CNNM2, encoding a basolateral protein required for renal Mg2+ handling, is mutated in dominant hypomagnesemia. Am J Hum Genet 88(3):333-43
MGI:102674	Umod	uromodulin	protein coding gene	cellular_component		GO:0016324	apical plasma membrane	ISO	UniProtKB:P07911	J:164563		Mouse Genome Informatics Scientific Curators (2010) Human to Mouse ISO GO annotation transfer.
MGI:102674	Umod	uromodulin	protein coding gene	cellular_component		GO:0016324	apical plasma membrane	ISS	UniProtKB:P07911	J:132048	18025791	Trzpis M, et al. (2007) Spatial and temporal expression patterns of the epithelial cell adhesion molecule (EpCAM/EGP-2) in developing and adult kidneys. Nephron Exp Nephrol 107(4):e119-31
MGI:102674	Umod	uromodulin	protein coding gene	cellular_component		GO:0031225	anchored component of membrane	ISO	UniProtKB:P07911	J:164563		Mouse Genome Informatics Scientific Curators (2010) Human to Mouse ISO GO annotation transfer.
MGI:102674	Umod	uromodulin	protein coding gene	cellular_component		GO:0031410	cytoplasmic vesicle	ISO	RGD:3940	J:155856		Mouse Genome Informatics Scientific Curators (2010) Rat to Mouse ISO GO annotation transfer.
MGI:102674	Umod	uromodulin	protein coding gene	cellular_component		GO:0042995	cell projection	IEA	UniProtKB-KW:KW-0966	J:60000		Mouse Genome Informatics Scientific Curators (2000) Gene Ontology Annotation by electronic association of SwissProt Keywords with GO terms.	MGI:General	gene product:UniProtKB:Q91X17
MGI:102674	Umod	uromodulin	protein coding gene	cellular_component		GO:0045121	membrane raft	ISO	RGD:3940	J:155856		Mouse Genome Informatics Scientific Curators (2010) Rat to Mouse ISO GO annotation transfer.
MGI:102674	Umod	uromodulin	protein coding gene	cellular_component		GO:0045177	apical part of cell	ISO	RGD:3940	J:155856		Mouse Genome Informatics Scientific Curators (2010) Rat to Mouse ISO GO annotation transfer.
MGI:102674	Umod	uromodulin	protein coding gene	cellular_component		GO:0070062	extracellular exosome	ISO	UniProtKB:P07911	J:164563		Mouse Genome Informatics Scientific Curators (2010) Human to Mouse ISO GO annotation transfer.
MGI:102674	Umod	uromodulin	protein coding gene	molecular_function		GO:0005509	calcium ion binding	IEA	InterPro:IPR001881|InterPro:IPR018097	J:72247		Mouse Genome Informatics Scientific Curators (2001) Gene Ontology Annotation by the MGI Curatorial Staff.	MGI:General	gene product:UniProtKB:Q91X17
MGI:102674	Umod	uromodulin	protein coding gene	molecular_function		GO:0019864	IgG binding	ISO	UniProtKB:P07911	J:164563		Mouse Genome Informatics Scientific Curators (2010) Human to Mouse ISO GO annotation transfer.
MGI:102709	Cav1	caveolin 1, caveolae protein	protein coding gene	biological_process		GO:0000122	negative regulation of transcription from RNA polymerase II promoter	IDA		J:163148	10816572	Galbiati F, et al. (2000) Caveolin-1 expression inhibits Wnt/beta-catenin/Lef-1 signaling by recruiting beta-catenin to caveolae membrane domains. J Biol Chem 275(30):23368-77
MGI:102709	Cav1	caveolin 1, caveolae protein	protein coding gene	biological_process		GO:0000188	inactivation of MAPK activity	IMP	MGI:2180364	J:82042	12388077	Cohen AW, et al. (2003) Caveolin-1 null mice develop cardiac hypertrophy with hyperactivation of p42/44 MAP kinase in cardiac fibroblasts. Am J Physiol Cell Physiol 284(2):C457-74
MGI:102709	Cav1	caveolin 1, caveolae protein	protein coding gene	biological_process		GO:0001525	angiogenesis	IGI	MGI:95516	J:109484	12759260	Woodman SE, et al. (2003) Caveolin-1 knockout mice show an impaired angiogenic response to exogenous stimuli. Am J Pathol 162(6):2059-68
MGI:102709	Cav1	caveolin 1, caveolae protein	protein coding gene	biological_process		GO:0001570	vasculogenesis	IMP	MGI:2154537	J:122233	16601228	Sbaa E, et al. (2006) Caveolin plays a central role in endothelial progenitor cell mobilization and homing in SDF-1-driven postischemic vasculogenesis. Circ Res 98(9):1219-27
MGI:102709	Cav1	caveolin 1, caveolae protein	protein coding gene	biological_process		GO:0001666	response to hypoxia	IMP	MGI:2154537	J:122233	16601228	Sbaa E, et al. (2006) Caveolin plays a central role in endothelial progenitor cell mobilization and homing in SDF-1-driven postischemic vasculogenesis. Circ Res 98(9):1219-27
MGI:102709	Cav1	caveolin 1, caveolae protein	protein coding gene	biological_process		GO:0001937	negative regulation of endothelial cell proliferation	IMP	MGI:2180364	J:75490	11884617	Razani B, et al. (2002) Caveolin-2-deficient mice show evidence of severe pulmonary dysfunction without disruption of caveolae. Mol Cell Biol 22(7):2329-44
MGI:102709	Cav1	caveolin 1, caveolae protein	protein coding gene	biological_process		GO:0001937	negative regulation of endothelial cell proliferation	ISO	RGD:2280	J:155856		Mouse Genome Informatics Scientific Curators (2010) Rat to Mouse ISO GO annotation transfer.
MGI:102709	Cav1	caveolin 1, caveolae protein	protein coding gene	biological_process		GO:0001938	positive regulation of endothelial cell proliferation	ISO	RGD:2280	J:155856		Mouse Genome Informatics Scientific Curators (2010) Rat to Mouse ISO GO annotation transfer.
MGI:102709	Cav1	caveolin 1, caveolae protein	protein coding gene	biological_process		GO:0001960	negative regulation of cytokine-mediated signaling pathway	IMP	MGI:2180364	J:120010	12388746	Park DS, et al. (2002) Caveolin-1-deficient mice show accelerated mammary gland development during pregnancy, premature lactation, and hyperactivation of the Jak-2/STAT5a signaling cascade. Mol Biol Cell 13(10):3416-30
MGI:102709	Cav1	caveolin 1, caveolae protein	protein coding gene	biological_process		GO:0002026	regulation of the force of heart contraction	IMP	MGI:2154537	J:104734	16380094	Wunderlich C, et al. (2006) Disruption of caveolin-1 leads to enhanced nitrosative stress and severe systolic and diastolic heart failure. Biochem Biophys Res Commun 340(2):702-8
MGI:102709	Cav1	caveolin 1, caveolae protein	protein coding gene	biological_process		GO:0002931	response to ischemia	IMP	MGI:2180372	J:133702	17293479	Jasmin JF, et al. (2007) Caveolin-1 deficiency increases cerebral ischemic injury. Circ Res 100(5):721-9
MGI:102709	Cav1	caveolin 1, caveolae protein	protein coding gene	biological_process		GO:0003057	regulation of the force of heart contraction by chemical signal	IGI	MGI:97362	J:144878	18951881	Wunderlich C, et al. (2008) Nitric oxide synthases are crucially involved in the development of the severe cardiomyopathy of caveolin-1 knockout mice. Biochem Biophys Res Commun 377(3):769-74
MGI:102709	Cav1	caveolin 1, caveolae protein	protein coding gene	biological_process		GO:0006641	triglyceride metabolic process	IMP	MGI:2180364	J:75490	11884617	Razani B, et al. (2002) Caveolin-2-deficient mice show evidence of severe pulmonary dysfunction without disruption of caveolae. Mol Cell Biol 22(7):2329-44
MGI:102709	Cav1	caveolin 1, caveolae protein	protein coding gene	biological_process		GO:0006816	calcium ion transport	IMP	MGI:2154537	J:122666	17416589	Murata T, et al. (2007) Genetic evidence supporting caveolae microdomain regulation of calcium entry in endothelial cells. J Biol Chem 282(22):16631-43
MGI:102709	Cav1	caveolin 1, caveolae protein	protein coding gene	biological_process		GO:0006874	cellular calcium ion homeostasis	IMP	MGI:2180364	J:120603	17098833	Adebiyi A, et al. (2007) Caveolin-1 abolishment attenuates the myogenic response in murine cerebral arteries. Am J Physiol Heart Circ Physiol 292(3):H1584-92
MGI:102709	Cav1	caveolin 1, caveolae protein	protein coding gene	biological_process		GO:0006874	cellular calcium ion homeostasis	ISO	RGD:2280	J:155856		Mouse Genome Informatics Scientific Curators (2010) Rat to Mouse ISO GO annotation transfer.
MGI:102709	Cav1	caveolin 1, caveolae protein	protein coding gene	biological_process		GO:0006897	endocytosis	TAS		J:55894	10373486	Das K, et al. (1999) The membrane-spanning domains of caveolins-1 and -2 mediate the formation of caveolin hetero-oligomers. Implications for the assembly of caveolae membranes in vivo. J Biol Chem 274(26):18721-8
MGI:102709	Cav1	caveolin 1, caveolae protein	protein coding gene	biological_process		GO:0006940	regulation of smooth muscle contraction	IMP	MGI:2180364	J:116899	16782699	El-Yazbi AF, et al. (2006) Caveolin-1 knockout alters beta-adrenoceptors function in mouse small intestine. Am J Physiol Gastrointest Liver Physiol 291(6):G1020-30
MGI:102709	Cav1	caveolin 1, caveolae protein	protein coding gene	biological_process		GO:0006940	regulation of smooth muscle contraction	IMP	MGI:2180364	J:120603	17098833	Adebiyi A, et al. (2007) Caveolin-1 abolishment attenuates the myogenic response in murine cerebral arteries. Am J Physiol Heart Circ Physiol 292(3):H1584-92
MGI:102709	Cav1	caveolin 1, caveolae protein	protein coding gene	biological_process		GO:0007519	skeletal muscle tissue development	IMP	MGI:2180364	J:117199	17200204	Schubert W, et al. (2007) Caveolin-1(-/-)- and caveolin-2(-/-)-deficient mice both display numerous skeletal muscle abnormalities, with tubular aggregate formation. Am J Pathol 170(1):316-33
MGI:102709	Cav1	caveolin 1, caveolae protein	protein coding gene	biological_process		GO:0007595	lactation	IMP	MGI:2180364	J:120010	12388746	Park DS, et al. (2002) Caveolin-1-deficient mice show accelerated mammary gland development during pregnancy, premature lactation, and hyperactivation of the Jak-2/STAT5a signaling cascade. Mol Biol Cell 13(10):3416-30
MGI:102709	Cav1	caveolin 1, caveolae protein	protein coding gene	biological_process		GO:0008104	protein localization	IMP	MGI:2154537	J:122666	17416589	Murata T, et al. (2007) Genetic evidence supporting caveolae microdomain regulation of calcium entry in endothelial cells. J Biol Chem 282(22):16631-43
MGI:102709	Cav1	caveolin 1, caveolae protein	protein coding gene	biological_process		GO:0008285	negative regulation of cell proliferation	IMP	MGI:2154537	J:119709	17202321	Costa MJ, et al. (2007) Reciprocal negative regulation between thyrotropin/3',5'-cyclic adenosine monophosphate-mediated proliferation and caveolin-1 expression in human and murine thyrocytes. Mol Endocrinol 21(4):921-32
MGI:102709	Cav1	caveolin 1, caveolae protein	protein coding gene	biological_process		GO:0008285	negative regulation of cell proliferation	IMP	MGI:2180364	J:82042	12388077	Cohen AW, et al. (2003) Caveolin-1 null mice develop cardiac hypertrophy with hyperactivation of p42/44 MAP kinase in cardiac fibroblasts. Am J Physiol Cell Physiol 284(2):C457-74
MGI:102709	Cav1	caveolin 1, caveolae protein	protein coding gene	biological_process		GO:0009612	response to mechanical stimulus	ISO	RGD:2280	J:155856		Mouse Genome Informatics Scientific Curators (2010) Rat to Mouse ISO GO annotation transfer.
MGI:102709	Cav1	caveolin 1, caveolae protein	protein coding gene	biological_process		GO:0009617	response to bacterium	ISO	UniProtKB:Q03135	J:164563		Mouse Genome Informatics Scientific Curators (2010) Human to Mouse ISO GO annotation transfer.
MGI:102709	Cav1	caveolin 1, caveolae protein	protein coding gene	biological_process		GO:0009967	positive regulation of signal transduction	ISO	RGD:2280	J:155856		Mouse Genome Informatics Scientific Curators (2010) Rat to Mouse ISO GO annotation transfer.
MGI:102709	Cav1	caveolin 1, caveolae protein	protein coding gene	biological_process		GO:0009968	negative regulation of signal transduction	IDA		J:52621	9685399	Engelman JA, et al. (1998) Reciprocal regulation of neu tyrosine kinase activity and caveolin-1 protein expression in vitro and in vivo. Implications for human breast cancer. J Biol Chem 273(32):20448-55
MGI:102709	Cav1	caveolin 1, caveolae protein	protein coding gene	biological_process		GO:0010524	positive regulation of calcium ion transport into cytosol	IDA		J:146324	19052258	Sundivakkam PC, et al. (2009) Caveolin-1 scaffold domain interacts with TRPC1 and IP3R3 to regulate Ca2+ store release-induced Ca2+ entry in endothelial cells. Am J Physiol Cell Physiol 296(3):C403-13
MGI:102709	Cav1	caveolin 1, caveolae protein	protein coding gene	biological_process		GO:0010608	posttranscriptional regulation of gene expression	IMP		J:215922	25017399	Yang KC, et al. (2014) Caveolin-1 modulates cardiac gap junction homeostasis and arrhythmogenecity by regulating cSrc tyrosine kinase. Circ Arrhythm Electrophysiol 7(4):701-10
MGI:102709	Cav1	caveolin 1, caveolae protein	protein coding gene	biological_process		GO:0010628	positive regulation of gene expression	IMP		J:215922	25017399	Yang KC, et al. (2014) Caveolin-1 modulates cardiac gap junction homeostasis and arrhythmogenecity by regulating cSrc tyrosine kinase. Circ Arrhythm Electrophysiol 7(4):701-10
MGI:102709	Cav1	caveolin 1, caveolae protein	protein coding gene	biological_process		GO:0010656	negative regulation of muscle cell apoptotic process	ISO	RGD:2280	J:155856		Mouse Genome Informatics Scientific Curators (2010) Rat to Mouse ISO GO annotation transfer.
MGI:102709	Cav1	caveolin 1, caveolae protein	protein coding gene	biological_process		GO:0019065	receptor-mediated endocytosis of virus by host cell	ISO	UniProtKB:Q03135	J:164563		Mouse Genome Informatics Scientific Curators (2010) Human to Mouse ISO GO annotation transfer.
MGI:102709	Cav1	caveolin 1, caveolae protein	protein coding gene	biological_process		GO:0019217	regulation of fatty acid metabolic process	IMP	MGI:2180364	J:75490	11884617	Razani B, et al. (2002) Caveolin-2-deficient mice show evidence of severe pulmonary dysfunction without disruption of caveolae. Mol Cell Biol 22(7):2329-44
MGI:102709	Cav1	caveolin 1, caveolae protein	protein coding gene	biological_process		GO:0019915	lipid storage	IMP	MGI:2180364	J:75490	11884617	Razani B, et al. (2002) Caveolin-2-deficient mice show evidence of severe pulmonary dysfunction without disruption of caveolae. Mol Cell Biol 22(7):2329-44
MGI:102709	Cav1	caveolin 1, caveolae protein	protein coding gene	biological_process		GO:0030193	regulation of blood coagulation	ISO	UniProtKB:Q03135	J:164563		Mouse Genome Informatics Scientific Curators (2010) Human to Mouse ISO GO annotation transfer.
MGI:102709	Cav1	caveolin 1, caveolae protein	protein coding gene	biological_process		GO:0030512	negative regulation of transforming growth factor beta receptor signaling pathway	ISO	UniProtKB:Q03135	J:164563		Mouse Genome Informatics Scientific Curators (2010) Human to Mouse ISO GO annotation transfer.
MGI:102709	Cav1	caveolin 1, caveolae protein	protein coding gene	biological_process		GO:0030514	negative regulation of BMP signaling pathway	ISO	UniProtKB:Q03135	J:164563		Mouse Genome Informatics Scientific Curators (2010) Human to Mouse ISO GO annotation transfer.
MGI:102709	Cav1	caveolin 1, caveolae protein	protein coding gene	biological_process		GO:0030857	negative regulation of epithelial cell differentiation	IMP	MGI:2180364	J:120010	12388746	Park DS, et al. (2002) Caveolin-1-deficient mice show accelerated mammary gland development during pregnancy, premature lactation, and hyperactivation of the Jak-2/STAT5a signaling cascade. Mol Biol Cell 13(10):3416-30
MGI:102709	Cav1	caveolin 1, caveolae protein	protein coding gene	biological_process		GO:0030879	mammary gland development	IMP	MGI:2180364	J:120010	12388746	Park DS, et al. (2002) Caveolin-1-deficient mice show accelerated mammary gland development during pregnancy, premature lactation, and hyperactivation of the Jak-2/STAT5a signaling cascade. Mol Biol Cell 13(10):3416-30
MGI:102709	Cav1	caveolin 1, caveolae protein	protein coding gene	biological_process		GO:0030879	mammary gland development	IMP	MGI:2180364	J:120010	12388746	Park DS, et al. (2002) Caveolin-1-deficient mice show accelerated mammary gland development during pregnancy, premature lactation, and hyperactivation of the Jak-2/STAT5a signaling cascade. Mol Biol Cell 13(10):3416-30
MGI:102709	Cav1	caveolin 1, caveolae protein	protein coding gene	biological_process		GO:0031116	positive regulation of microtubule polymerization	ISO	RGD:2280	J:155856		Mouse Genome Informatics Scientific Curators (2010) Rat to Mouse ISO GO annotation transfer.
MGI:102709	Cav1	caveolin 1, caveolae protein	protein coding gene	biological_process		GO:0031295	T cell costimulation	ISO	UniProtKB:Q03135	J:164563		Mouse Genome Informatics Scientific Curators (2010) Human to Mouse ISO GO annotation transfer.
MGI:102709	Cav1	caveolin 1, caveolae protein	protein coding gene	biological_process		GO:0031397	negative regulation of protein ubiquitination	IMP		J:187544	22277751	Chunhacha P, et al. (2012) Caveolin-1 regulates Mcl-1 stability and anoikis in lung carcinoma cells. Am J Physiol Cell Physiol 302(9):C1284-92
MGI:102709	Cav1	caveolin 1, caveolae protein	protein coding gene	biological_process		GO:0031397	negative regulation of protein ubiquitination	ISO	UniProtKB:Q03135	J:164563		Mouse Genome Informatics Scientific Curators (2010) Human to Mouse ISO GO annotation transfer.
MGI:102709	Cav1	caveolin 1, caveolae protein	protein coding gene	biological_process		GO:0031398	positive regulation of protein ubiquitination	ISO	UniProtKB:Q03135	J:164563		Mouse Genome Informatics Scientific Curators (2010) Human to Mouse ISO GO annotation transfer.
MGI:102709	Cav1	caveolin 1, caveolae protein	protein coding gene	biological_process		GO:0031623	receptor internalization	ISO	UniProtKB:Q03135	J:164563		Mouse Genome Informatics Scientific Curators (2010) Human to Mouse ISO GO annotation transfer.
MGI:102709	Cav1	caveolin 1, caveolae protein	protein coding gene	biological_process		GO:0032091	negative regulation of protein binding	ISO	UniProtKB:Q03135	J:164563		Mouse Genome Informatics Scientific Curators (2010) Human to Mouse ISO GO annotation transfer.
MGI:102709	Cav1	caveolin 1, caveolae protein	protein coding gene	biological_process		GO:0032092	positive regulation of protein binding	ISO	UniProtKB:Q03135	J:164563		Mouse Genome Informatics Scientific Curators (2010) Human to Mouse ISO GO annotation transfer.
MGI:102709	Cav1	caveolin 1, caveolae protein	protein coding gene	biological_process		GO:0032507	maintenance of protein location in cell	ISO	RGD:2280	J:155856		Mouse Genome Informatics Scientific Curators (2010) Rat to Mouse ISO GO annotation transfer.
MGI:102709	Cav1	caveolin 1, caveolae protein	protein coding gene	biological_process		GO:0032570	response to progesterone	ISO	UniProtKB:Q03135	J:120010	12388746	Park DS, et al. (2002) Caveolin-1-deficient mice show accelerated mammary gland development during pregnancy, premature lactation, and hyperactivation of the Jak-2/STAT5a signaling cascade. Mol Biol Cell 13(10):3416-30
MGI:102709	Cav1	caveolin 1, caveolae protein	protein coding gene	biological_process		GO:0033137	negative regulation of peptidyl-serine phosphorylation	ISO	UniProtKB:Q03135	J:164563		Mouse Genome Informatics Scientific Curators (2010) Human to Mouse ISO GO annotation transfer.
MGI:102709	Cav1	caveolin 1, caveolae protein	protein coding gene	biological_process		GO:0033138	positive regulation of peptidyl-serine phosphorylation	ISO	UniProtKB:Q03135	J:164563		Mouse Genome Informatics Scientific Curators (2010) Human to Mouse ISO GO annotation transfer.
MGI:102709	Cav1	caveolin 1, caveolae protein	protein coding gene	biological_process		GO:0033344	cholesterol efflux	ISO	RGD:2280	J:155856		Mouse Genome Informatics Scientific Curators (2010) Rat to Mouse ISO GO annotation transfer.
MGI:102709	Cav1	caveolin 1, caveolae protein	protein coding gene	biological_process		GO:0033484	nitric oxide homeostasis	IMP	MGI:2386787	J:78603	12177436	Zhao YY, et al. (2002) Defects in caveolin-1 cause dilated cardiomyopathy and pulmonary hypertension in knockout mice. Proc Natl Acad Sci U S A 99(17):11375-80
MGI:102709	Cav1	caveolin 1, caveolae protein	protein coding gene	biological_process		GO:0034141	positive regulation of toll-like receptor 3 signaling pathway	ISO	UniProtKB:Q03135	J:164563		Mouse Genome Informatics Scientific Curators (2010) Human to Mouse ISO GO annotation transfer.
MGI:102709	Cav1	caveolin 1, caveolae protein	protein coding gene	biological_process		GO:0042060	wound healing	ISO	RGD:2280	J:155856		Mouse Genome Informatics Scientific Curators (2010) Rat to Mouse ISO GO annotation transfer.
MGI:102709	Cav1	caveolin 1, caveolae protein	protein coding gene	biological_process		GO:0042310	vasoconstriction	IMP	MGI:2180364	J:120603	17098833	Adebiyi A, et al. (2007) Caveolin-1 abolishment attenuates the myogenic response in murine cerebral arteries. Am J Physiol Heart Circ Physiol 292(3):H1584-92
MGI:102709	Cav1	caveolin 1, caveolae protein	protein coding gene	biological_process		GO:0042532	negative regulation of tyrosine phosphorylation of STAT protein	IDA		J:120010	12388746	Park DS, et al. (2002) Caveolin-1-deficient mice show accelerated mammary gland development during pregnancy, premature lactation, and hyperactivation of the Jak-2/STAT5a signaling cascade. Mol Biol Cell 13(10):3416-30
MGI:102709	Cav1	caveolin 1, caveolae protein	protein coding gene	biological_process		GO:0042532	negative regulation of tyrosine phosphorylation of STAT protein	IMP	MGI:2180364	J:120010	12388746	Park DS, et al. (2002) Caveolin-1-deficient mice show accelerated mammary gland development during pregnancy, premature lactation, and hyperactivation of the Jak-2/STAT5a signaling cascade. Mol Biol Cell 13(10):3416-30
MGI:102709	Cav1	caveolin 1, caveolae protein	protein coding gene	biological_process		GO:0042632	cholesterol homeostasis	IMP	MGI:2180364	J:116292	16603689	Frank PG, et al. (2006) Caveolin-1 and regulation of cellular cholesterol homeostasis. Am J Physiol Heart Circ Physiol 291(2):H677-86
MGI:102709	Cav1	caveolin 1, caveolae protein	protein coding gene	biological_process		GO:0043085	positive regulation of catalytic activity	IMP	MGI:2180364	J:120811	17349656	Chow AK, et al. (2007) Caveolin-1 inhibits matrix metalloproteinase-2 activity in the heart. J Mol Cell Cardiol 42(4):896-901
MGI:102709	Cav1	caveolin 1, caveolae protein	protein coding gene	biological_process		GO:0043407	negative regulation of MAP kinase activity	IMP	MGI:2180364	J:120010	12388746	Park DS, et al. (2002) Caveolin-1-deficient mice show accelerated mammary gland development during pregnancy, premature lactation, and hyperactivation of the Jak-2/STAT5a signaling cascade. Mol Biol Cell 13(10):3416-30
MGI:102709	Cav1	caveolin 1, caveolae protein	protein coding gene	biological_process		GO:0043409	negative regulation of MAPK cascade	IMP	MGI:2180364	J:120010	12388746	Park DS, et al. (2002) Caveolin-1-deficient mice show accelerated mammary gland development during pregnancy, premature lactation, and hyperactivation of the Jak-2/STAT5a signaling cascade. Mol Biol Cell 13(10):3416-30
MGI:102709	Cav1	caveolin 1, caveolae protein	protein coding gene	biological_process		GO:0043627	response to estrogen	IDA		J:120010	12388746	Park DS, et al. (2002) Caveolin-1-deficient mice show accelerated mammary gland development during pregnancy, premature lactation, and hyperactivation of the Jak-2/STAT5a signaling cascade. Mol Biol Cell 13(10):3416-30
MGI:102709	Cav1	caveolin 1, caveolae protein	protein coding gene	biological_process		GO:0043627	response to estrogen	ISO	UniProtKB:Q03135	J:120010	12388746	Park DS, et al. (2002) Caveolin-1-deficient mice show accelerated mammary gland development during pregnancy, premature lactation, and hyperactivation of the Jak-2/STAT5a signaling cascade. Mol Biol Cell 13(10):3416-30
MGI:102709	Cav1	caveolin 1, caveolae protein	protein coding gene	biological_process		GO:0045019	negative regulation of nitric oxide biosynthetic process	IMP	MGI:2180364	J:82042	12388077	Cohen AW, et al. (2003) Caveolin-1 null mice develop cardiac hypertrophy with hyperactivation of p42/44 MAP kinase in cardiac fibroblasts. Am J Physiol Cell Physiol 284(2):C457-74
MGI:102709	Cav1	caveolin 1, caveolae protein	protein coding gene	biological_process		GO:0045665	negative regulation of neuron differentiation	ISO	RGD:2280	J:155856		Mouse Genome Informatics Scientific Curators (2010) Rat to Mouse ISO GO annotation transfer.
MGI:102709	Cav1	caveolin 1, caveolae protein	protein coding gene	biological_process		GO:0045807	positive regulation of endocytosis	ISO	RGD:2280	J:155856		Mouse Genome Informatics Scientific Curators (2010) Rat to Mouse ISO GO annotation transfer.
MGI:102709	Cav1	caveolin 1, caveolae protein	protein coding gene	biological_process		GO:0045907	positive regulation of vasoconstriction	IMP	MGI:2180364	J:75490	11884617	Razani B, et al. (2002) Caveolin-2-deficient mice show evidence of severe pulmonary dysfunction without disruption of caveolae. Mol Cell Biol 22(7):2329-44
MGI:102709	Cav1	caveolin 1, caveolae protein	protein coding gene	biological_process		GO:0045907	positive regulation of vasoconstriction	ISO	RGD:2280	J:155856		Mouse Genome Informatics Scientific Curators (2010) Rat to Mouse ISO GO annotation transfer.
MGI:102709	Cav1	caveolin 1, caveolae protein	protein coding gene	biological_process		GO:0046426	negative regulation of JAK-STAT cascade	IDA		J:120010	12388746	Park DS, et al. (2002) Caveolin-1-deficient mice show accelerated mammary gland development during pregnancy, premature lactation, and hyperactivation of the Jak-2/STAT5a signaling cascade. Mol Biol Cell 13(10):3416-30
MGI:102709	Cav1	caveolin 1, caveolae protein	protein coding gene	biological_process		GO:0046426	negative regulation of JAK-STAT cascade	IGI	MGI:97762	J:120010	12388746	Park DS, et al. (2002) Caveolin-1-deficient mice show accelerated mammary gland development during pregnancy, premature lactation, and hyperactivation of the Jak-2/STAT5a signaling cascade. Mol Biol Cell 13(10):3416-30
MGI:102709	Cav1	caveolin 1, caveolae protein	protein coding gene	biological_process		GO:0046426	negative regulation of JAK-STAT cascade	IMP	MGI:2180364	J:120010	12388746	Park DS, et al. (2002) Caveolin-1-deficient mice show accelerated mammary gland development during pregnancy, premature lactation, and hyperactivation of the Jak-2/STAT5a signaling cascade. Mol Biol Cell 13(10):3416-30
MGI:102709	Cav1	caveolin 1, caveolae protein	protein coding gene	biological_process		GO:0046785	microtubule polymerization	ISO	RGD:2280	J:155856		Mouse Genome Informatics Scientific Curators (2010) Rat to Mouse ISO GO annotation transfer.
MGI:102709	Cav1	caveolin 1, caveolae protein	protein coding gene	biological_process		GO:0048550	negative regulation of pinocytosis	ISO	UniProtKB:Q03135	J:164563		Mouse Genome Informatics Scientific Curators (2010) Human to Mouse ISO GO annotation transfer.
MGI:102709	Cav1	caveolin 1, caveolae protein	protein coding gene	biological_process		GO:0048662	negative regulation of smooth muscle cell proliferation	ISO	RGD:2280	J:155856		Mouse Genome Informatics Scientific Curators (2010) Rat to Mouse ISO GO annotation transfer.
MGI:102709	Cav1	caveolin 1, caveolae protein	protein coding gene	biological_process		GO:0051001	negative regulation of nitric-oxide synthase activity	IMP	MGI:2154537	J:104734	16380094	Wunderlich C, et al. (2006) Disruption of caveolin-1 leads to enhanced nitrosative stress and severe systolic and diastolic heart failure. Biochem Biophys Res Commun 340(2):702-8
MGI:102709	Cav1	caveolin 1, caveolae protein	protein coding gene	biological_process		GO:0051001	negative regulation of nitric-oxide synthase activity	IMP	MGI:2154537	J:144878	18951881	Wunderlich C, et al. (2008) Nitric oxide synthases are crucially involved in the development of the severe cardiomyopathy of caveolin-1 knockout mice. Biochem Biophys Res Commun 377(3):769-74
MGI:102709	Cav1	caveolin 1, caveolae protein	protein coding gene	biological_process		GO:0051259	protein oligomerization	IDA		J:75490	11884617	Razani B, et al. (2002) Caveolin-2-deficient mice show evidence of severe pulmonary dysfunction without disruption of caveolae. Mol Cell Biol 22(7):2329-44
MGI:102709	Cav1	caveolin 1, caveolae protein	protein coding gene	biological_process		GO:0051260	protein homooligomerization	IDA		J:30626	8552590	Scherer PE, et al. (1996) Identification, sequence, and expression of caveolin-2 defines a caveolin gene family. Proc Natl Acad Sci U S A 93(1):131-5
MGI:102709	Cav1	caveolin 1, caveolae protein	protein coding gene	biological_process		GO:0051480	regulation of cytosolic calcium ion concentration	ISO	UniProtKB:Q03135	J:164563		Mouse Genome Informatics Scientific Curators (2010) Human to Mouse ISO GO annotation transfer.
MGI:102709	Cav1	caveolin 1, caveolae protein	protein coding gene	biological_process		GO:0051592	response to calcium ion	IDA		J:146324	19052258	Sundivakkam PC, et al. (2009) Caveolin-1 scaffold domain interacts with TRPC1 and IP3R3 to regulate Ca2+ store release-induced Ca2+ entry in endothelial cells. Am J Physiol Cell Physiol 296(3):C403-13
MGI:102709	Cav1	caveolin 1, caveolae protein	protein coding gene	biological_process		GO:0051899	membrane depolarization	IMP	MGI:2180364	J:120603	17098833	Adebiyi A, et al. (2007) Caveolin-1 abolishment attenuates the myogenic response in murine cerebral arteries. Am J Physiol Heart Circ Physiol 292(3):H1584-92
MGI:102709	Cav1	caveolin 1, caveolae protein	protein coding gene	biological_process		GO:0052547	regulation of peptidase activity	IMP	MGI:2180364	J:120811	17349656	Chow AK, et al. (2007) Caveolin-1 inhibits matrix metalloproteinase-2 activity in the heart. J Mol Cell Cardiol 42(4):896-901
MGI:102709	Cav1	caveolin 1, caveolae protein	protein coding gene	biological_process		GO:0055074	calcium ion homeostasis	IMP	MGI:2654177	J:82490	12651616	Cao G, et al. (2003) Disruption of the caveolin-1 gene impairs renal calcium reabsorption and leads to hypercalciuria and urolithiasis. Am J Pathol 162(4):1241-8
MGI:102709	Cav1	caveolin 1, caveolae protein	protein coding gene	biological_process		GO:0060056	mammary gland involution	IMP	MGI:2180364	J:120010	12388746	Park DS, et al. (2002) Caveolin-1-deficient mice show accelerated mammary gland development during pregnancy, premature lactation, and hyperactivation of the Jak-2/STAT5a signaling cascade. Mol Biol Cell 13(10):3416-30
MGI:102709	Cav1	caveolin 1, caveolae protein	protein coding gene	biological_process		GO:0060355	positive regulation of cell adhesion molecule production	ISO	UniProtKB:Q03135	J:164563		Mouse Genome Informatics Scientific Curators (2010) Human to Mouse ISO GO annotation transfer.
MGI:102709	Cav1	caveolin 1, caveolae protein	protein coding gene	biological_process		GO:0060546	negative regulation of necroptotic process	IMP		J:192110	23049990	Martin S, et al. (2012) Caveolin-1 deficiency leads to increased susceptibility to cell death and fibrosis in white adipose tissue: characterization of a lipodystrophic model. PLoS One 7(9):e46242
MGI:102709	Cav1	caveolin 1, caveolae protein	protein coding gene	biological_process		GO:0061099	negative regulation of protein tyrosine kinase activity	IMP		J:215922	25017399	Yang KC, et al. (2014) Caveolin-1 modulates cardiac gap junction homeostasis and arrhythmogenecity by regulating cSrc tyrosine kinase. Circ Arrhythm Electrophysiol 7(4):701-10
MGI:102709	Cav1	caveolin 1, caveolae protein	protein coding gene	biological_process		GO:0061099	negative regulation of protein tyrosine kinase activity	ISO	UniProtKB:Q03135	J:164563		Mouse Genome Informatics Scientific Curators (2010) Human to Mouse ISO GO annotation transfer.
MGI:102709	Cav1	caveolin 1, caveolae protein	protein coding gene	biological_process		GO:0070373	negative regulation of ERK1 and ERK2 cascade	ISO	RGD:2280	J:155856		Mouse Genome Informatics Scientific Curators (2010) Rat to Mouse ISO GO annotation transfer.
MGI:102709	Cav1	caveolin 1, caveolae protein	protein coding gene	biological_process		GO:0070836	caveola assembly	IGI	UniProtKB:Q03135	J:215923	25006397	Bakhshi FR, et al. (2013) Nitrosation-dependent caveolin 1 phosphorylation, ubiquitination, and degradation and its association with idiopathic pulmonary arterial hypertension. Pulm Circ 3(4):816-30
MGI:102709	Cav1	caveolin 1, caveolae protein	protein coding gene	biological_process		GO:0070836	caveola assembly	IMP	MGI:2180372	J:109484	12759260	Woodman SE, et al. (2003) Caveolin-1 knockout mice show an impaired angiogenic response to exogenous stimuli. Am J Pathol 162(6):2059-68
MGI:102709	Cav1	caveolin 1, caveolae protein	protein coding gene	biological_process		GO:0070836	caveola assembly	ISO	UniProtKB:Q03135	J:164563		Mouse Genome Informatics Scientific Curators (2010) Human to Mouse ISO GO annotation transfer.
MGI:102709	Cav1	caveolin 1, caveolae protein	protein coding gene	biological_process		GO:0071260	cellular response to mechanical stimulus	ISO	RGD:2280	J:155856		Mouse Genome Informatics Scientific Curators (2010) Rat to Mouse ISO GO annotation transfer.
MGI:102709	Cav1	caveolin 1, caveolae protein	protein coding gene	biological_process		GO:0071360	cellular response to exogenous dsRNA	ISO	UniProtKB:Q03135	J:164563		Mouse Genome Informatics Scientific Curators (2010) Human to Mouse ISO GO annotation transfer.
MGI:102709	Cav1	caveolin 1, caveolae protein	protein coding gene	biological_process		GO:0071375	cellular response to peptide hormone stimulus	IGI	UniProtKB:P09470	J:215922	25017399	Yang KC, et al. (2014) Caveolin-1 modulates cardiac gap junction homeostasis and arrhythmogenecity by regulating cSrc tyrosine kinase. Circ Arrhythm Electrophysiol 7(4):701-10
MGI:102709	Cav1	caveolin 1, caveolae protein	protein coding gene	biological_process		GO:0071455	cellular response to hyperoxia	ISO	UniProtKB:Q03135	J:164563		Mouse Genome Informatics Scientific Curators (2010) Human to Mouse ISO GO annotation transfer.
MGI:102709	Cav1	caveolin 1, caveolae protein	protein coding gene	biological_process		GO:0071560	cellular response to transforming growth factor beta stimulus	IMP		J:176254	21829547	Samarakoon R, et al. (2011) Redox-induced Src kinase and caveolin-1 signaling in TGF-beta1-initiated SMAD2/3 activation and PAI-1 expression. PLoS One 6(7):e22896
MGI:102709	Cav1	caveolin 1, caveolae protein	protein coding gene	biological_process		GO:0072584	caveolin-mediated endocytosis	ISO	UniProtKB:Q03135	J:164563		Mouse Genome Informatics Scientific Curators (2010) Human to Mouse ISO GO annotation transfer.
MGI:102709	Cav1	caveolin 1, caveolae protein	protein coding gene	biological_process		GO:0086091	regulation of heart rate by cardiac conduction	IMP		J:215922	25017399	Yang KC, et al. (2014) Caveolin-1 modulates cardiac gap junction homeostasis and arrhythmogenecity by regulating cSrc tyrosine kinase. Circ Arrhythm Electrophysiol 7(4):701-10
MGI:102709	Cav1	caveolin 1, caveolae protein	protein coding gene	biological_process		GO:0086098	angiotensin-activated signaling pathway involved in heart process	IGI	UniProtKB:P09470	J:215922	25017399	Yang KC, et al. (2014) Caveolin-1 modulates cardiac gap junction homeostasis and arrhythmogenecity by regulating cSrc tyrosine kinase. Circ Arrhythm Electrophysiol 7(4):701-10
MGI:102709	Cav1	caveolin 1, caveolae protein	protein coding gene	biological_process		GO:0090090	negative regulation of canonical Wnt signaling pathway	IDA		J:163148	10816572	Galbiati F, et al. (2000) Caveolin-1 expression inhibits Wnt/beta-catenin/Lef-1 signaling by recruiting beta-catenin to caveolae membrane domains. J Biol Chem 275(30):23368-77
MGI:102709	Cav1	caveolin 1, caveolae protein	protein coding gene	biological_process		GO:0090263	positive regulation of canonical Wnt signaling pathway	ISO	UniProtKB:Q03135	J:164563		Mouse Genome Informatics Scientific Curators (2010) Human to Mouse ISO GO annotation transfer.
MGI:102709	Cav1	caveolin 1, caveolae protein	protein coding gene	biological_process		GO:0090398	cellular senescence	ISO	RGD:2280	J:155856		Mouse Genome Informatics Scientific Curators (2010) Rat to Mouse ISO GO annotation transfer.
MGI:102709	Cav1	caveolin 1, caveolae protein	protein coding gene	biological_process		GO:0097190	apoptotic signaling pathway	ISO	UniProtKB:Q03135	J:164563		Mouse Genome Informatics Scientific Curators (2010) Human to Mouse ISO GO annotation transfer.
MGI:102709	Cav1	caveolin 1, caveolae protein	protein coding gene	biological_process		GO:0098903	regulation of membrane repolarization during action potential	ISO	UniProtKB:Q03135	J:164563		Mouse Genome Informatics Scientific Curators (2010) Human to Mouse ISO GO annotation transfer.
MGI:102709	Cav1	caveolin 1, caveolae protein	protein coding gene	biological_process		GO:0098911	regulation of ventricular cardiac muscle cell action potential	IMP		J:215922	25017399	Yang KC, et al. (2014) Caveolin-1 modulates cardiac gap junction homeostasis and arrhythmogenecity by regulating cSrc tyrosine kinase. Circ Arrhythm Electrophysiol 7(4):701-10
MGI:102709	Cav1	caveolin 1, caveolae protein	protein coding gene	biological_process		GO:1900027	regulation of ruffle assembly	ISO	UniProtKB:Q03135	J:164563		Mouse Genome Informatics Scientific Curators (2010) Human to Mouse ISO GO annotation transfer.
MGI:102709	Cav1	caveolin 1, caveolae protein	protein coding gene	biological_process		GO:1900085	negative regulation of peptidyl-tyrosine autophosphorylation	IMP		J:215922	25017399	Yang KC, et al. (2014) Caveolin-1 modulates cardiac gap junction homeostasis and arrhythmogenecity by regulating cSrc tyrosine kinase. Circ Arrhythm Electrophysiol 7(4):701-10
MGI:102709	Cav1	caveolin 1, caveolae protein	protein coding gene	biological_process		GO:1900085	negative regulation of peptidyl-tyrosine autophosphorylation	ISO	UniProtKB:Q03135	J:164563		Mouse Genome Informatics Scientific Curators (2010) Human to Mouse ISO GO annotation transfer.
MGI:102709	Cav1	caveolin 1, caveolae protein	protein coding gene	biological_process		GO:1901380	negative regulation of potassium ion transmembrane transport	ISO	UniProtKB:Q03135	J:164563		Mouse Genome Informatics Scientific Curators (2010) Human to Mouse ISO GO annotation transfer.
MGI:102709	Cav1	caveolin 1, caveolae protein	protein coding gene	biological_process		GO:1901844	regulation of cell communication by electrical coupling involved in cardiac conduction	IMP		J:215922	25017399	Yang KC, et al. (2014) Caveolin-1 modulates cardiac gap junction homeostasis and arrhythmogenecity by regulating cSrc tyrosine kinase. Circ Arrhythm Electrophysiol 7(4):701-10
MGI:102709	Cav1	caveolin 1, caveolae protein	protein coding gene	biological_process		GO:1903598	positive regulation of gap junction assembly	IMP		J:215922	25017399	Yang KC, et al. (2014) Caveolin-1 modulates cardiac gap junction homeostasis and arrhythmogenecity by regulating cSrc tyrosine kinase. Circ Arrhythm Electrophysiol 7(4):701-10
MGI:102709	Cav1	caveolin 1, caveolae protein	protein coding gene	biological_process		GO:1903609	negative regulation of inward rectifier potassium channel activity	ISO	UniProtKB:Q03135	J:164563		Mouse Genome Informatics Scientific Curators (2010) Human to Mouse ISO GO annotation transfer.
MGI:102709	Cav1	caveolin 1, caveolae protein	protein coding gene	biological_process		GO:2000286	receptor internalization involved in canonical Wnt signaling pathway	ISO	UniProtKB:Q03135	J:164563		Mouse Genome Informatics Scientific Curators (2010) Human to Mouse ISO GO annotation transfer.
MGI:102709	Cav1	caveolin 1, caveolae protein	protein coding gene	biological_process		GO:2000535	regulation of entry of bacterium into host cell	ISO	UniProtKB:Q03135	J:164563		Mouse Genome Informatics Scientific Curators (2010) Human to Mouse ISO GO annotation transfer.
MGI:102709	Cav1	caveolin 1, caveolae protein	protein coding gene	biological_process		GO:2000811	negative regulation of anoikis	IMP		J:187544	22277751	Chunhacha P, et al. (2012) Caveolin-1 regulates Mcl-1 stability and anoikis in lung carcinoma cells. Am J Physiol Cell Physiol 302(9):C1284-92
MGI:102709	Cav1	caveolin 1, caveolae protein	protein coding gene	biological_process		GO:2000811	negative regulation of anoikis	ISO	UniProtKB:Q03135	J:164563		Mouse Genome Informatics Scientific Curators (2010) Human to Mouse ISO GO annotation transfer.
MGI:102709	Cav1	caveolin 1, caveolae protein	protein coding gene	biological_process		GO:2001238	positive regulation of extrinsic apoptotic signaling pathway	ISO	UniProtKB:Q03135	J:164563		Mouse Genome Informatics Scientific Curators (2010) Human to Mouse ISO GO annotation transfer.
MGI:102709	Cav1	caveolin 1, caveolae protein	protein coding gene	biological_process		GO:2001244	positive regulation of intrinsic apoptotic signaling pathway	ISO	UniProtKB:Q03135	J:164563		Mouse Genome Informatics Scientific Curators (2010) Human to Mouse ISO GO annotation transfer.
MGI:102709	Cav1	caveolin 1, caveolae protein	protein coding gene	biological_process		GO:2001258	negative regulation of cation channel activity	ISO	RGD:2280	J:155856		Mouse Genome Informatics Scientific Curators (2010) Rat to Mouse ISO GO annotation transfer.
MGI:102709	Cav1	caveolin 1, caveolae protein	protein coding gene	cellular_component	colocalizes_with	GO:0005925	focal adhesion	IDA		J:217289	12091389	Lee H, et al. (2002) Src-induced phosphorylation of caveolin-2 on tyrosine 19. Phospho-caveolin-2 (Tyr(P)19) is localized near focal adhesions, remains associated with lipid rafts/caveolae, but no longer forms a high molecular mass hetero-oligomer with caveolin-1. J Biol Chem 277(37):34556-67
MGI:102709	Cav1	caveolin 1, caveolae protein	protein coding gene	cellular_component	colocalizes_with	GO:0005925	focal adhesion	ISO	UniProtKB:Q03135	J:164563		Mouse Genome Informatics Scientific Curators (2010) Human to Mouse ISO GO annotation transfer.
MGI:102709	Cav1	caveolin 1, caveolae protein	protein coding gene	cellular_component	colocalizes_with	GO:0034098	VCP-NPL4-UFD1 AAA ATPase complex	ISO	UniProtKB:Q03135	J:164563		Mouse Genome Informatics Scientific Curators (2010) Human to Mouse ISO GO annotation transfer.
MGI:102709	Cav1	caveolin 1, caveolae protein	protein coding gene	cellular_component		GO:0000139	Golgi membrane	ISO	UniProtKB:Q03135	J:164563		Mouse Genome Informatics Scientific Curators (2010) Human to Mouse ISO GO annotation transfer.
MGI:102709	Cav1	caveolin 1, caveolae protein	protein coding gene	cellular_component		GO:0002080	acrosomal membrane	IDA		J:73676	11784086	Travis AJ, et al. (2001) Expression and localization of caveolin-1, and the presence of membrane rafts, in mouse and Guinea pig spermatozoa. Dev Biol 240(2):599-610
MGI:102709	Cav1	caveolin 1, caveolae protein	protein coding gene	cellular_component		GO:0005622	intracellular	ISO	UniProtKB:Q03135	J:164563		Mouse Genome Informatics Scientific Curators (2010) Human to Mouse ISO GO annotation transfer.
MGI:102709	Cav1	caveolin 1, caveolae protein	protein coding gene	cellular_component		GO:0005737	cytoplasm	ISO	RGD:2280	J:155856		Mouse Genome Informatics Scientific Curators (2010) Rat to Mouse ISO GO annotation transfer.
MGI:102709	Cav1	caveolin 1, caveolae protein	protein coding gene	cellular_component		GO:0005739	mitochondrion	ISO	RGD:2280	J:155856		Mouse Genome Informatics Scientific Curators (2010) Rat to Mouse ISO GO annotation transfer.
MGI:102709	Cav1	caveolin 1, caveolae protein	protein coding gene	cellular_component		GO:0005768	endosome	ISO	UniProtKB:Q03135	J:164563		Mouse Genome Informatics Scientific Curators (2010) Human to Mouse ISO GO annotation transfer.
MGI:102709	Cav1	caveolin 1, caveolae protein	protein coding gene	cellular_component		GO:0005778	peroxisomal membrane	ISO	RGD:2280	J:155856		Mouse Genome Informatics Scientific Curators (2010) Rat to Mouse ISO GO annotation transfer.
MGI:102709	Cav1	caveolin 1, caveolae protein	protein coding gene	cellular_component		GO:0005783	endoplasmic reticulum	IDA		J:120537	10787428	Garver WS, et al. (2000) Localization of the murine Niemann-Pick C1 protein to two distinct intracellular compartments. J Lipid Res 41(5):673-87
MGI:102709	Cav1	caveolin 1, caveolae protein	protein coding gene	cellular_component		GO:0005783	endoplasmic reticulum	ISO	UniProtKB:Q03135	J:164563		Mouse Genome Informatics Scientific Curators (2010) Human to Mouse ISO GO annotation transfer.
MGI:102709	Cav1	caveolin 1, caveolae protein	protein coding gene	cellular_component		GO:0005794	Golgi apparatus	IDA		J:120537	10787428	Garver WS, et al. (2000) Localization of the murine Niemann-Pick C1 protein to two distinct intracellular compartments. J Lipid Res 41(5):673-87
MGI:102709	Cav1	caveolin 1, caveolae protein	protein coding gene	cellular_component		GO:0005794	Golgi apparatus	ISO	RGD:2280	J:155856		Mouse Genome Informatics Scientific Curators (2010) Rat to Mouse ISO GO annotation transfer.
MGI:102709	Cav1	caveolin 1, caveolae protein	protein coding gene	cellular_component		GO:0005811	lipid droplet	ISO	RGD:2280	J:155856		Mouse Genome Informatics Scientific Curators (2010) Rat to Mouse ISO GO annotation transfer.
MGI:102709	Cav1	caveolin 1, caveolae protein	protein coding gene	cellular_component		GO:0005829	cytosol	ISO	RGD:2280	J:155856		Mouse Genome Informatics Scientific Curators (2010) Rat to Mouse ISO GO annotation transfer.
MGI:102709	Cav1	caveolin 1, caveolae protein	protein coding gene	cellular_component		GO:0005886	plasma membrane	IDA		J:116292	16603689	Frank PG, et al. (2006) Caveolin-1 and regulation of cellular cholesterol homeostasis. Am J Physiol Heart Circ Physiol 291(2):H677-86
MGI:102709	Cav1	caveolin 1, caveolae protein	protein coding gene	cellular_component		GO:0005886	plasma membrane	IDA		J:116899	16782699	El-Yazbi AF, et al. (2006) Caveolin-1 knockout alters beta-adrenoceptors function in mouse small intestine. Am J Physiol Gastrointest Liver Physiol 291(6):G1020-30
MGI:102709	Cav1	caveolin 1, caveolae protein	protein coding gene	cellular_component		GO:0005886	plasma membrane	IDA		J:120537	10787428	Garver WS, et al. (2000) Localization of the murine Niemann-Pick C1 protein to two distinct intracellular compartments. J Lipid Res 41(5):673-87
MGI:102709	Cav1	caveolin 1, caveolae protein	protein coding gene	cellular_component		GO:0005886	plasma membrane	IDA		J:120811	17349656	Chow AK, et al. (2007) Caveolin-1 inhibits matrix metalloproteinase-2 activity in the heart. J Mol Cell Cardiol 42(4):896-901
MGI:102709	Cav1	caveolin 1, caveolae protein	protein coding gene	cellular_component		GO:0005886	plasma membrane	IDA		J:79453	12138167	Woodman SE, et al. (2002) Caveolin-3 knock-out mice develop a progressive cardiomyopathy and show hyperactivation of the p42/44 MAPK cascade. J Biol Chem 277(41):38988-97
MGI:102709	Cav1	caveolin 1, caveolae protein	protein coding gene	cellular_component		GO:0005886	plasma membrane	IDA		J:86955	14600260	Smythe GM, et al. (2003) A caveolin-3 mutant that causes limb girdle muscular dystrophy type 1C disrupts Src localization and activity and induces apoptosis in skeletal myotubes. J Cell Sci 116(Pt 23):4739-49
MGI:102709	Cav1	caveolin 1, caveolae protein	protein coding gene	cellular_component		GO:0005886	plasma membrane	IDA		J:91698	12832401	Widberg CH, et al. (2003) Tomosyn interacts with the t-SNAREs syntaxin4 and SNAP23 and plays a role in insulin-stimulated GLUT4 translocation. J Biol Chem 278(37):35093-101
MGI:102709	Cav1	caveolin 1, caveolae protein	protein coding gene	cellular_component		GO:0005886	plasma membrane	ISO	RGD:2280	J:155856		Mouse Genome Informatics Scientific Curators (2010) Rat to Mouse ISO GO annotation transfer.
MGI:102709	Cav1	caveolin 1, caveolae protein	protein coding gene	cellular_component		GO:0005886	plasma membrane	ISO	UniProtKB:Q03135	J:164563		Mouse Genome Informatics Scientific Curators (2010) Human to Mouse ISO GO annotation transfer.
MGI:102709	Cav1	caveolin 1, caveolae protein	protein coding gene	cellular_component		GO:0005887	integral component of plasma membrane	IDA		J:30626	8552590	Scherer PE, et al. (1996) Identification, sequence, and expression of caveolin-2 defines a caveolin gene family. Proc Natl Acad Sci U S A 93(1):131-5
MGI:102709	Cav1	caveolin 1, caveolae protein	protein coding gene	cellular_component		GO:0005901	caveola	IDA		J:120010	12388746	Park DS, et al. (2002) Caveolin-1-deficient mice show accelerated mammary gland development during pregnancy, premature lactation, and hyperactivation of the Jak-2/STAT5a signaling cascade. Mol Biol Cell 13(10):3416-30
MGI:102709	Cav1	caveolin 1, caveolae protein	protein coding gene	cellular_component		GO:0005901	caveola	IDA		J:129658	16513830	Lu X, et al. (2006) DHCR24-knockout embryonic fibroblasts are susceptible to serum withdrawal-induced apoptosis because of dysfunction of caveolae and insulin-Akt-Bad signaling. Endocrinology 147(6):3123-32
MGI:102709	Cav1	caveolin 1, caveolae protein	protein coding gene	cellular_component		GO:0005901	caveola	IDA		J:130715	18054955	Horikawa YT, et al. (2008) Caveolin-3 expression and caveolae are required for isoflurane-induced cardiac protection from hypoxia and ischemia/reperfusion injury. J Mol Cell Cardiol 44(1):123-30
MGI:102709	Cav1	caveolin 1, caveolae protein	protein coding gene	cellular_component		GO:0005901	caveola	IDA		J:30626	8552590	Scherer PE, et al. (1996) Identification, sequence, and expression of caveolin-2 defines a caveolin gene family. Proc Natl Acad Sci U S A 93(1):131-5
MGI:102709	Cav1	caveolin 1, caveolae protein	protein coding gene	cellular_component		GO:0005901	caveola	IDA		J:37694	9008709	Parton RG, et al. (1997) Caveolin-3 associates with developing T-tubules during muscle differentiation. J Cell Biol 136(1):137-54
MGI:102709	Cav1	caveolin 1, caveolae protein	protein coding gene	cellular_component		GO:0005901	caveola	IDA		J:40432	9148942	Babitt J, et al. (1997) Murine SR-BI, a high density lipoprotein receptor that mediates selective lipid uptake, is N-glycosylated and fatty acylated and colocalizes with plasma membrane caveolae. J Biol Chem 272(20):13242-9
MGI:102709	Cav1	caveolin 1, caveolae protein	protein coding gene	cellular_component		GO:0005901	caveola	IDA		J:75490	11884617	Razani B, et al. (2002) Caveolin-2-deficient mice show evidence of severe pulmonary dysfunction without disruption of caveolae. Mol Cell Biol 22(7):2329-44
MGI:102709	Cav1	caveolin 1, caveolae protein	protein coding gene	cellular_component		GO:0005901	caveola	ISO	RGD:2280	J:155856		Mouse Genome Informatics Scientific Curators (2010) Rat to Mouse ISO GO annotation transfer.
MGI:102709	Cav1	caveolin 1, caveolae protein	protein coding gene	cellular_component		GO:0005901	caveola	ISO	UniProtKB:P41350	J:73065		Mouse Genome Informatics Scientific Curators (2001) Gene Ontology Annotation by the MGI Curatorial Staff.
MGI:102709	Cav1	caveolin 1, caveolae protein	protein coding gene	cellular_component		GO:0005901	caveola	ISO	UniProtKB:Q03135	J:201740	24013648	Ludwig A, et al. (2013) Molecular composition and ultrastructure of the caveolar coat complex. PLoS Biol 11(8):e1001640
MGI:102709	Cav1	caveolin 1, caveolae protein	protein coding gene	cellular_component		GO:0005901	caveola	ISO	UniProtKB:Q03135	J:73065		Mouse Genome Informatics Scientific Curators (2001) Gene Ontology Annotation by the MGI Curatorial Staff.
MGI:102709	Cav1	caveolin 1, caveolae protein	protein coding gene	cellular_component		GO:0005901	caveola	TAS		J:55894	10373486	Das K, et al. (1999) The membrane-spanning domains of caveolins-1 and -2 mediate the formation of caveolin hetero-oligomers. Implications for the assembly of caveolae membranes in vivo. J Biol Chem 274(26):18721-8
MGI:102709	Cav1	caveolin 1, caveolae protein	protein coding gene	cellular_component		GO:0005925	focal adhesion	ISO	RGD:2280	J:155856		Mouse Genome Informatics Scientific Curators (2010) Rat to Mouse ISO GO annotation transfer.
MGI:102709	Cav1	caveolin 1, caveolae protein	protein coding gene	cellular_component		GO:0005925	focal adhesion	ISO	UniProtKB:Q03135	J:164563		Mouse Genome Informatics Scientific Curators (2010) Human to Mouse ISO GO annotation transfer.
MGI:102709	Cav1	caveolin 1, caveolae protein	protein coding gene	cellular_component		GO:0005929	cilium	IDA		J:73676	11784086	Travis AJ, et al. (2001) Expression and localization of caveolin-1, and the presence of membrane rafts, in mouse and Guinea pig spermatozoa. Dev Biol 240(2):599-610
MGI:102709	Cav1	caveolin 1, caveolae protein	protein coding gene	cellular_component		GO:0005938	cell cortex	IDA		J:59358	10631317	Kogo H, et al. (2000) Caveolin-1 isoforms are encoded by distinct mRNAs. Identification Of mouse caveolin-1 mRNA variants caused by alternative transcription initiation and splicing. FEBS Lett 465(2-3):119-23
MGI:102709	Cav1	caveolin 1, caveolae protein	protein coding gene	cellular_component		GO:0009925	basal plasma membrane	ISO	RGD:2280	J:155856		Mouse Genome Informatics Scientific Curators (2010) Rat to Mouse ISO GO annotation transfer.
MGI:102709	Cav1	caveolin 1, caveolae protein	protein coding gene	cellular_component		GO:0009986	cell surface	ISO	RGD:2280	J:155856		Mouse Genome Informatics Scientific Curators (2010) Rat to Mouse ISO GO annotation transfer.
MGI:102709	Cav1	caveolin 1, caveolae protein	protein coding gene	cellular_component		GO:0016020	membrane	IDA		J:116472	16731532	Dai FF, et al. (2006) The neuronal Ca2+ sensor protein visinin-like protein-1 is expressed in pancreatic islets and regulates insulin secretion. J Biol Chem 281(31):21942-53
MGI:102709	Cav1	caveolin 1, caveolae protein	protein coding gene	cellular_component		GO:0016020	membrane	IDA		J:167702	11316799	Gargalovic P, et al. (2001) Caveolin-1 and caveolin-2 expression in mouse macrophages. High density lipoprotein 3-stimulated secretion and a lack of significant subcellular co-localization. J Biol Chem 276(28):26164-70
MGI:102709	Cav1	caveolin 1, caveolae protein	protein coding gene	cellular_component		GO:0016020	membrane	IDA		J:73676	11784086	Travis AJ, et al. (2001) Expression and localization of caveolin-1, and the presence of membrane rafts, in mouse and Guinea pig spermatozoa. Dev Biol 240(2):599-610
MGI:102709	Cav1	caveolin 1, caveolae protein	protein coding gene	cellular_component		GO:0016020	membrane	ISO	UniProtKB:Q03135	J:164563		Mouse Genome Informatics Scientific Curators (2010) Human to Mouse ISO GO annotation transfer.
MGI:102709	Cav1	caveolin 1, caveolae protein	protein coding gene	cellular_component		GO:0016021	integral component of membrane	IDA		J:52977	10460238	Lu C, et al. (1999) A neuronal-specific mammalian homolog of the Drosophila retinal degeneration B gene with expression restricted to the retina and dentate gyrus. J Neurosci 19(17):7317-25
MGI:102709	Cav1	caveolin 1, caveolae protein	protein coding gene	cellular_component		GO:0016323	basolateral plasma membrane	ISO	UniProtKB:Q03135	J:164563		Mouse Genome Informatics Scientific Curators (2010) Human to Mouse ISO GO annotation transfer.
MGI:102709	Cav1	caveolin 1, caveolae protein	protein coding gene	cellular_component		GO:0016324	apical plasma membrane	ISO	UniProtKB:Q03135	J:164563		Mouse Genome Informatics Scientific Curators (2010) Human to Mouse ISO GO annotation transfer.
MGI:102709	Cav1	caveolin 1, caveolae protein	protein coding gene	cellular_component		GO:0031410	cytoplasmic vesicle	ISO	RGD:2280	J:155856		Mouse Genome Informatics Scientific Curators (2010) Rat to Mouse ISO GO annotation transfer.
MGI:102709	Cav1	caveolin 1, caveolae protein	protein coding gene	cellular_component		GO:0031410	cytoplasmic vesicle	ISO	UniProtKB:Q03135	J:164563		Mouse Genome Informatics Scientific Curators (2010) Human to Mouse ISO GO annotation transfer.
MGI:102709	Cav1	caveolin 1, caveolae protein	protein coding gene	cellular_component		GO:0031410	cytoplasmic vesicle	ISO	UniProtKB:Q03135	J:189648	22792322	Fusco C, et al. (2012) The E3-ubiquitin ligase TRIM50 interacts with HDAC6 and p62, and promotes the sequestration and clearance of ubiquitinated proteins into the aggresome. PLoS One 7(7):e40440
MGI:102709	Cav1	caveolin 1, caveolae protein	protein coding gene	cellular_component		GO:0043234	protein complex	IDA		J:215922	25017399	Yang KC, et al. (2014) Caveolin-1 modulates cardiac gap junction homeostasis and arrhythmogenecity by regulating cSrc tyrosine kinase. Circ Arrhythm Electrophysiol 7(4):701-10
MGI:102709	Cav1	caveolin 1, caveolae protein	protein coding gene	cellular_component		GO:0043234	protein complex	IPI	UniProtKB:Q61056|UniProtKB:Q9QUQ5|UniProtKB:P11881	J:122666	17416589	Murata T, et al. (2007) Genetic evidence supporting caveolae microdomain regulation of calcium entry in endothelial cells. J Biol Chem 282(22):16631-43
MGI:102709	Cav1	caveolin 1, caveolae protein	protein coding gene	cellular_component		GO:0043234	protein complex	ISO	RGD:2280	J:155856		Mouse Genome Informatics Scientific Curators (2010) Rat to Mouse ISO GO annotation transfer.
MGI:102709	Cav1	caveolin 1, caveolae protein	protein coding gene	cellular_component		GO:0043234	protein complex	ISO	UniProtKB:Q03135	J:164563		Mouse Genome Informatics Scientific Curators (2010) Human to Mouse ISO GO annotation transfer.
MGI:102709	Cav1	caveolin 1, caveolae protein	protein coding gene	cellular_component		GO:0043234	protein complex	ISO	UniProtKB:Q03135	J:201740	24013648	Ludwig A, et al. (2013) Molecular composition and ultrastructure of the caveolar coat complex. PLoS Biol 11(8):e1001640
MGI:102709	Cav1	caveolin 1, caveolae protein	protein coding gene	cellular_component		GO:0045121	membrane raft	IDA		J:120010	12388746	Park DS, et al. (2002) Caveolin-1-deficient mice show accelerated mammary gland development during pregnancy, premature lactation, and hyperactivation of the Jak-2/STAT5a signaling cascade. Mol Biol Cell 13(10):3416-30
MGI:102709	Cav1	caveolin 1, caveolae protein	protein coding gene	cellular_component		GO:0045121	membrane raft	IDA		J:120010	12388746	Park DS, et al. (2002) Caveolin-1-deficient mice show accelerated mammary gland development during pregnancy, premature lactation, and hyperactivation of the Jak-2/STAT5a signaling cascade. Mol Biol Cell 13(10):3416-30
MGI:102709	Cav1	caveolin 1, caveolae protein	protein coding gene	cellular_component		GO:0045121	membrane raft	IDA		J:120537	10787428	Garver WS, et al. (2000) Localization of the murine Niemann-Pick C1 protein to two distinct intracellular compartments. J Lipid Res 41(5):673-87
MGI:102709	Cav1	caveolin 1, caveolae protein	protein coding gene	cellular_component		GO:0045121	membrane raft	IDA		J:122666	17416589	Murata T, et al. (2007) Genetic evidence supporting caveolae microdomain regulation of calcium entry in endothelial cells. J Biol Chem 282(22):16631-43
MGI:102709	Cav1	caveolin 1, caveolae protein	protein coding gene	cellular_component		GO:0045121	membrane raft	IDA		J:54097	10197531	Bruckner K, et al. (1999) EphrinB ligands recruit GRIP family PDZ adaptor proteins into raft membrane microdomains. Neuron 22(3):511-24
MGI:102709	Cav1	caveolin 1, caveolae protein	protein coding gene	cellular_component		GO:0045121	membrane raft	IDA		J:73676	11784086	Travis AJ, et al. (2001) Expression and localization of caveolin-1, and the presence of membrane rafts, in mouse and Guinea pig spermatozoa. Dev Biol 240(2):599-610
MGI:102709	Cav1	caveolin 1, caveolae protein	protein coding gene	cellular_component		GO:0045121	membrane raft	IDA		J:79453	12138167	Woodman SE, et al. (2002) Caveolin-3 knock-out mice develop a progressive cardiomyopathy and show hyperactivation of the p42/44 MAPK cascade. J Biol Chem 277(41):38988-97
MGI:102709	Cav1	caveolin 1, caveolae protein	protein coding gene	cellular_component		GO:0045121	membrane raft	IDA		J:79783	12388596	Marchand S, et al. (2002) Rapsyn escorts the nicotinic acetylcholine receptor along the exocytic pathway via association with lipid rafts. J Neurosci 22(20):8891-901
MGI:102709	Cav1	caveolin 1, caveolae protein	protein coding gene	cellular_component		GO:0045121	membrane raft	IDA		J:85358	12927782	Rouvinski A, et al. (2003) Both raft- and non-raft proteins associate with CHAPS-insoluble complexes: some APP in large complexes. Biochem Biophys Res Commun 308(4):750-8
MGI:102709	Cav1	caveolin 1, caveolae protein	protein coding gene	cellular_component		GO:0045121	membrane raft	ISO	RGD:2280	J:155856		Mouse Genome Informatics Scientific Curators (2010) Rat to Mouse ISO GO annotation transfer.
MGI:102709	Cav1	caveolin 1, caveolae protein	protein coding gene	cellular_component		GO:0045121	membrane raft	ISO	UniProtKB:Q03135	J:164563		Mouse Genome Informatics Scientific Curators (2010) Human to Mouse ISO GO annotation transfer.
MGI:102709	Cav1	caveolin 1, caveolae protein	protein coding gene	cellular_component		GO:0048471	perinuclear region of cytoplasm	IDA		J:30626	8552590	Scherer PE, et al. (1996) Identification, sequence, and expression of caveolin-2 defines a caveolin gene family. Proc Natl Acad Sci U S A 93(1):131-5
MGI:102709	Cav1	caveolin 1, caveolae protein	protein coding gene	cellular_component		GO:0048471	perinuclear region of cytoplasm	ISO	RGD:2280	J:155856		Mouse Genome Informatics Scientific Curators (2010) Rat to Mouse ISO GO annotation transfer.
MGI:102709	Cav1	caveolin 1, caveolae protein	protein coding gene	cellular_component		GO:0048471	perinuclear region of cytoplasm	ISO	UniProtKB:Q03135	J:164563		Mouse Genome Informatics Scientific Curators (2010) Human to Mouse ISO GO annotation transfer.
MGI:102709	Cav1	caveolin 1, caveolae protein	protein coding gene	molecular_function		GO:0000149	SNARE binding	ISO	RGD:2280	J:155856		Mouse Genome Informatics Scientific Curators (2010) Rat to Mouse ISO GO annotation transfer.
MGI:102709	Cav1	caveolin 1, caveolae protein	protein coding gene	molecular_function		GO:0001179	RNA polymerase I transcription factor binding	ISO	RGD:2280	J:155856		Mouse Genome Informatics Scientific Curators (2010) Rat to Mouse ISO GO annotation transfer.
MGI:102709	Cav1	caveolin 1, caveolae protein	protein coding gene	molecular_function		GO:0005102	receptor binding	ISO	UniProtKB:Q03135	J:164563		Mouse Genome Informatics Scientific Curators (2010) Human to Mouse ISO GO annotation transfer.
MGI:102709	Cav1	caveolin 1, caveolae protein	protein coding gene	molecular_function		GO:0005198	structural molecule activity	ISO	UniProtKB:Q03135	J:164563		Mouse Genome Informatics Scientific Curators (2010) Human to Mouse ISO GO annotation transfer.
MGI:102709	Cav1	caveolin 1, caveolae protein	protein coding gene	molecular_function		GO:0005515	protein binding	IPI	UniProtKB:P22307	J:159068	15182174	Zhou M, et al. (2004) Sterol carrier protein-2 directly interacts with caveolin-1 in vitro and in vivo. Biochemistry 43(23):7288-306
MGI:102709	Cav1	caveolin 1, caveolae protein	protein coding gene	molecular_function		GO:0005515	protein binding	IPI	UniProtKB:P39053	J:113994	11956154	Kim YN, et al. (2002) The endocytosis-linked protein dynamin associates with caveolin-1 and is tyrosine phosphorylated in response to the activation of a noninternalizing epidermal growth factor receptor mutant. Endocrinology 143(5):1726-31
MGI:102709	Cav1	caveolin 1, caveolae protein	protein coding gene	molecular_function		GO:0005515	protein binding	IPI	UniProtKB:P60766	J:182176	21828338	Kepner EM, et al. (2011) Cool-1/betaPIX functions as a guanine nucleotide exchange factor in the cycling of Cdc42 to regulate insulin secretion. Am J Physiol Endocrinol Metab 301(6):E1072-80
MGI:102709	Cav1	caveolin 1, caveolae protein	protein coding gene	molecular_function		GO:0005515	protein binding	IPI	UniProtKB:Q04690	J:104986	16405917	Boyanapalli M, et al. (2006) Neurofibromin binds to caveolin-1 and regulates ras, FAK, and Akt. Biochem Biophys Res Commun 340(4):1200-8
MGI:102709	Cav1	caveolin 1, caveolae protein	protein coding gene	molecular_function		GO:0005515	protein binding	IPI	UniProtKB:Q07820	J:187544	22277751	Chunhacha P, et al. (2012) Caveolin-1 regulates Mcl-1 stability and anoikis in lung carcinoma cells. Am J Physiol Cell Physiol 302(9):C1284-92
MGI:102709	Cav1	caveolin 1, caveolae protein	protein coding gene	molecular_function		GO:0005515	protein binding	IPI	UniProtKB:Q15049	J:180559	19931615	Lanciotti A, et al. (2010) MLC1 trafficking and membrane expression in astrocytes: role of caveolin-1 and phosphorylation. Neurobiol Dis 37(3):581-95
MGI:102709	Cav1	caveolin 1, caveolae protein	protein coding gene	molecular_function		GO:0005515	protein binding	IPI	UniProtKB:Q61056	J:122666	17416589	Murata T, et al. (2007) Genetic evidence supporting caveolae microdomain regulation of calcium entry in endothelial cells. J Biol Chem 282(22):16631-43
MGI:102709	Cav1	caveolin 1, caveolae protein	protein coding gene	molecular_function		GO:0005515	protein binding	IPI	UniProtKB:Q64729	J:230032	26680585	Muthusamy BP, et al. (2015) ShcA Protects against Epithelial-Mesenchymal Transition through Compartmentalized Inhibition of TGF-beta-Induced Smad Activation. PLoS Biol 13(12):e1002325
MGI:102709	Cav1	caveolin 1, caveolae protein	protein coding gene	molecular_function		GO:0005515	protein binding	IPI	UniProtKB:Q6PE84	J:78798	12122055	Kobayakawa K, et al. (2002) Stomatin-related olfactory protein, SRO, specifically expressed in the murine olfactory sensory neurons. J Neurosci 22(14):5931-7
MGI:102709	Cav1	caveolin 1, caveolae protein	protein coding gene	molecular_function		GO:0005515	protein binding	IPI	UniProtKB:Q9QUI0	J:176254	21829547	Samarakoon R, et al. (2011) Redox-induced Src kinase and caveolin-1 signaling in TGF-beta1-initiated SMAD2/3 activation and PAI-1 expression. PLoS One 6(7):e22896
MGI:102709	Cav1	caveolin 1, caveolae protein	protein coding gene	molecular_function		GO:0005515	protein binding	IPI	UniProtKB:Q9QUQ5	J:122666	17416589	Murata T, et al. (2007) Genetic evidence supporting caveolae microdomain regulation of calcium entry in endothelial cells. J Biol Chem 282(22):16631-43
MGI:102709	Cav1	caveolin 1, caveolae protein	protein coding gene	molecular_function		GO:0016504	peptidase activator activity	IMP	MGI:2180364	J:120811	17349656	Chow AK, et al. (2007) Caveolin-1 inhibits matrix metalloproteinase-2 activity in the heart. J Mol Cell Cardiol 42(4):896-901
MGI:102709	Cav1	caveolin 1, caveolae protein	protein coding gene	molecular_function		GO:0019899	enzyme binding	ISO	UniProtKB:Q03135	J:164563		Mouse Genome Informatics Scientific Curators (2010) Human to Mouse ISO GO annotation transfer.
MGI:102709	Cav1	caveolin 1, caveolae protein	protein coding gene	molecular_function		GO:0019900	kinase binding	ISO	RGD:2280	J:155856		Mouse Genome Informatics Scientific Curators (2010) Rat to Mouse ISO GO annotation transfer.
MGI:102709	Cav1	caveolin 1, caveolae protein	protein coding gene	molecular_function		GO:0019901	protein kinase binding	IPI	UniProtKB:P05480	J:215922	25017399	Yang KC, et al. (2014) Caveolin-1 modulates cardiac gap junction homeostasis and arrhythmogenecity by regulating cSrc tyrosine kinase. Circ Arrhythm Electrophysiol 7(4):701-10
MGI:102709	Cav1	caveolin 1, caveolae protein	protein coding gene	molecular_function		GO:0019901	protein kinase binding	ISO	UniProtKB:Q03135	J:164563		Mouse Genome Informatics Scientific Curators (2010) Human to Mouse ISO GO annotation transfer.
MGI:102709	Cav1	caveolin 1, caveolae protein	protein coding gene	molecular_function		GO:0019905	syntaxin binding	ISO	RGD:2280	J:155856		Mouse Genome Informatics Scientific Curators (2010) Rat to Mouse ISO GO annotation transfer.
MGI:102709	Cav1	caveolin 1, caveolae protein	protein coding gene	molecular_function		GO:0030674	protein binding, bridging	IDA		J:215922	25017399	Yang KC, et al. (2014) Caveolin-1 modulates cardiac gap junction homeostasis and arrhythmogenecity by regulating cSrc tyrosine kinase. Circ Arrhythm Electrophysiol 7(4):701-10
MGI:102709	Cav1	caveolin 1, caveolae protein	protein coding gene	molecular_function		GO:0032947	protein complex scaffold activity	IDA		J:215922	25017399	Yang KC, et al. (2014) Caveolin-1 modulates cardiac gap junction homeostasis and arrhythmogenecity by regulating cSrc tyrosine kinase. Circ Arrhythm Electrophysiol 7(4):701-10
MGI:102709	Cav1	caveolin 1, caveolae protein	protein coding gene	molecular_function		GO:0042802	identical protein binding	ISO	UniProtKB:Q03135	J:164563		Mouse Genome Informatics Scientific Curators (2010) Human to Mouse ISO GO annotation transfer.
MGI:102709	Cav1	caveolin 1, caveolae protein	protein coding gene	molecular_function		GO:0044325	ion channel binding	ISO	RGD:2280	J:155856		Mouse Genome Informatics Scientific Curators (2010) Rat to Mouse ISO GO annotation transfer.
MGI:102709	Cav1	caveolin 1, caveolae protein	protein coding gene	molecular_function		GO:0044325	ion channel binding	ISO	UniProtKB:Q03135	J:164563		Mouse Genome Informatics Scientific Curators (2010) Human to Mouse ISO GO annotation transfer.
MGI:102709	Cav1	caveolin 1, caveolae protein	protein coding gene	molecular_function		GO:0046982	protein heterodimerization activity	IPI	UniProtKB:Q9WVC3	J:217293	9361015	Scherer PE, et al. (1997) Cell-type and tissue-specific expression of caveolin-2. Caveolins 1 and 2 co-localize and form a stable hetero-oligomeric complex in vivo. J Biol Chem 272(46):29337-46
MGI:102709	Cav1	caveolin 1, caveolae protein	protein coding gene	molecular_function		GO:0048365	Rac GTPase binding	ISO	UniProtKB:Q03135	J:164563		Mouse Genome Informatics Scientific Curators (2010) Human to Mouse ISO GO annotation transfer.
MGI:102709	Cav1	caveolin 1, caveolae protein	protein coding gene	molecular_function		GO:0050998	nitric-oxide synthase binding	IPI	UniProtKB:P70313	J:215922	25017399	Yang KC, et al. (2014) Caveolin-1 modulates cardiac gap junction homeostasis and arrhythmogenecity by regulating cSrc tyrosine kinase. Circ Arrhythm Electrophysiol 7(4):701-10
MGI:102709	Cav1	caveolin 1, caveolae protein	protein coding gene	molecular_function		GO:0050998	nitric-oxide synthase binding	ISO	RGD:2280	J:155856		Mouse Genome Informatics Scientific Curators (2010) Rat to Mouse ISO GO annotation transfer.
MGI:102709	Cav1	caveolin 1, caveolae protein	protein coding gene	molecular_function		GO:0050998	nitric-oxide synthase binding	ISO	UniProtKB:Q03135	J:164563		Mouse Genome Informatics Scientific Curators (2010) Human to Mouse ISO GO annotation transfer.
MGI:102709	Cav1	caveolin 1, caveolae protein	protein coding gene	molecular_function		GO:0051117	ATPase binding	ISO	UniProtKB:Q03135	J:164563		Mouse Genome Informatics Scientific Curators (2010) Human to Mouse ISO GO annotation transfer.
MGI:102709	Cav1	caveolin 1, caveolae protein	protein coding gene	molecular_function		GO:0070320	inward rectifier potassium channel inhibitor activity	ISO	UniProtKB:Q03135	J:164563		Mouse Genome Informatics Scientific Curators (2010) Human to Mouse ISO GO annotation transfer.
MGI:102709	Cav1	caveolin 1, caveolae protein	protein coding gene	molecular_function		GO:0097371	MDM2/MDM4 family protein binding	ISO	RGD:2280	J:155856		Mouse Genome Informatics Scientific Curators (2010) Rat to Mouse ISO GO annotation transfer.
MGI:102722	Pcnt	pericentrin (kendrin)	protein coding gene	biological_process		GO:0001701	in utero embryonic development	IMP	MGI:3799303	J:158418	20096683	Endoh-Yamagami S, et al. (2010) A mutation in the pericentrin gene causes abnormal interneuron migration to the olfactory bulb in mice. Dev Biol 340(1):41-53
MGI:102722	Pcnt	pericentrin (kendrin)	protein coding gene	biological_process		GO:0001764	neuron migration	IMP	MGI:3799303	J:158418	20096683	Endoh-Yamagami S, et al. (2010) A mutation in the pericentrin gene causes abnormal interneuron migration to the olfactory bulb in mice. Dev Biol 340(1):41-53
MGI:102722	Pcnt	pericentrin (kendrin)	protein coding gene	biological_process		GO:0001822	kidney development	IMP	MGI:4340776	J:226309	25220058	Chen CT, et al. (2014) A unique set of centrosome proteins requires pericentrin for spindle-pole localization and spindle orientation. Curr Biol 24(19):2327-34
MGI:102722	Pcnt	pericentrin (kendrin)	protein coding gene	biological_process		GO:0001944	vasculature development	IMP	MGI:4340776	J:226309	25220058	Chen CT, et al. (2014) A unique set of centrosome proteins requires pericentrin for spindle-pole localization and spindle orientation. Curr Biol 24(19):2327-34
MGI:102722	Pcnt	pericentrin (kendrin)	protein coding gene	biological_process		GO:0007051	spindle organization	IDA		J:17138	8124707	Doxsey SJ, et al. (1994) Pericentrin, a highly conserved centrosome protein involved in microtubule organization [see comments]. Cell 76(4):639-50
MGI:102722	Pcnt	pericentrin (kendrin)	protein coding gene	biological_process		GO:0007052	mitotic spindle organization	IMP	MGI:4340776	J:226309	25220058	Chen CT, et al. (2014) A unique set of centrosome proteins requires pericentrin for spindle-pole localization and spindle orientation. Curr Biol 24(19):2327-34
MGI:102722	Pcnt	pericentrin (kendrin)	protein coding gene	biological_process		GO:0007165	signal transduction	IEA	InterPro:IPR028745	J:72247		Mouse Genome Informatics Scientific Curators (2001) Gene Ontology Annotation by the MGI Curatorial Staff.	MGI:General	gene product:UniProtKB:P48725
MGI:102722	Pcnt	pericentrin (kendrin)	protein coding gene	biological_process		GO:0021696	cerebellar cortex morphogenesis	IMP	MGI:3799303	J:158418	20096683	Endoh-Yamagami S, et al. (2010) A mutation in the pericentrin gene causes abnormal interneuron migration to the olfactory bulb in mice. Dev Biol 340(1):41-53
MGI:102722	Pcnt	pericentrin (kendrin)	protein coding gene	biological_process		GO:0021772	olfactory bulb development	IMP	MGI:3799303	J:158418	20096683	Endoh-Yamagami S, et al. (2010) A mutation in the pericentrin gene causes abnormal interneuron migration to the olfactory bulb in mice. Dev Biol 340(1):41-53
MGI:102722	Pcnt	pericentrin (kendrin)	protein coding gene	biological_process		GO:0035050	embryonic heart tube development	IMP	MGI:4340776	J:226309	25220058	Chen CT, et al. (2014) A unique set of centrosome proteins requires pericentrin for spindle-pole localization and spindle orientation. Curr Biol 24(19):2327-34
MGI:102722	Pcnt	pericentrin (kendrin)	protein coding gene	biological_process		GO:0035108	limb morphogenesis	IMP	MGI:3799303	J:158418	20096683	Endoh-Yamagami S, et al. (2010) A mutation in the pericentrin gene causes abnormal interneuron migration to the olfactory bulb in mice. Dev Biol 340(1):41-53
MGI:102722	Pcnt	pericentrin (kendrin)	protein coding gene	biological_process		GO:0035264	multicellular organism growth	IMP	MGI:3799303	J:158418	20096683	Endoh-Yamagami S, et al. (2010) A mutation in the pericentrin gene causes abnormal interneuron migration to the olfactory bulb in mice. Dev Biol 340(1):41-53
MGI:102722	Pcnt	pericentrin (kendrin)	protein coding gene	biological_process		GO:0043010	camera-type eye development	IMP	MGI:4340776	J:226309	25220058	Chen CT, et al. (2014) A unique set of centrosome proteins requires pericentrin for spindle-pole localization and spindle orientation. Curr Biol 24(19):2327-34
MGI:102722	Pcnt	pericentrin (kendrin)	protein coding gene	biological_process		GO:0043066	negative regulation of apoptotic process	IMP	MGI:3799303	J:158418	20096683	Endoh-Yamagami S, et al. (2010) A mutation in the pericentrin gene causes abnormal interneuron migration to the olfactory bulb in mice. Dev Biol 340(1):41-53
MGI:102722	Pcnt	pericentrin (kendrin)	protein coding gene	biological_process		GO:0048854	brain morphogenesis	IMP	MGI:3799303	J:158418	20096683	Endoh-Yamagami S, et al. (2010) A mutation in the pericentrin gene causes abnormal interneuron migration to the olfactory bulb in mice. Dev Biol 340(1):41-53
MGI:102722	Pcnt	pericentrin (kendrin)	protein coding gene	biological_process		GO:0060271	cilium assembly	ISO	UniProtKB:O95613	J:73065		Mouse Genome Informatics Scientific Curators (2001) Gene Ontology Annotation by the MGI Curatorial Staff.
MGI:102722	Pcnt	pericentrin (kendrin)	protein coding gene	biological_process		GO:0060322	head development	IMP	MGI:4340776	J:226309	25220058	Chen CT, et al. (2014) A unique set of centrosome proteins requires pericentrin for spindle-pole localization and spindle orientation. Curr Biol 24(19):2327-34
MGI:102722	Pcnt	pericentrin (kendrin)	protein coding gene	biological_process		GO:0061351	neural precursor cell proliferation	IMP	MGI:3799303	J:158418	20096683	Endoh-Yamagami S, et al. (2010) A mutation in the pericentrin gene causes abnormal interneuron migration to the olfactory bulb in mice. Dev Biol 340(1):41-53
MGI:102722	Pcnt	pericentrin (kendrin)	protein coding gene	biological_process		GO:1990403	embryonic brain development	IMP	MGI:4340776	J:226309	25220058	Chen CT, et al. (2014) A unique set of centrosome proteins requires pericentrin for spindle-pole localization and spindle orientation. Curr Biol 24(19):2327-34
MGI:102722	Pcnt	pericentrin (kendrin)	protein coding gene	cellular_component	colocalizes_with	GO:0005801	cis-Golgi network	IDA		J:207946	24145165	Oddoux S, et al. (2013) Microtubules that form the stationary lattice of muscle fibers are dynamic and nucleated at Golgi elements. J Cell Biol 203(2):205-13
MGI:102722	Pcnt	pericentrin (kendrin)	protein coding gene	cellular_component		GO:0000242	pericentriolar material	IDA		J:179756	22031837	Muhlhans J, et al. (2011) The centrosomal protein pericentrin identified at the basal body complex of the connecting cilium in mouse photoreceptors. PLoS One 6(10):e26496
MGI:102722	Pcnt	pericentrin (kendrin)	protein coding gene	cellular_component		GO:0005737	cytoplasm	IEA	UniProtKB-KW:KW-0963	J:60000		Mouse Genome Informatics Scientific Curators (2000) Gene Ontology Annotation by electronic association of SwissProt Keywords with GO terms.	MGI:General	gene product:UniProtKB:P48725
MGI:102722	Pcnt	pericentrin (kendrin)	protein coding gene	cellular_component		GO:0005813	centrosome	IDA		J:126953	17920017	Xie Z, et al. (2007) Cep120 and TACCs control interkinetic nuclear migration and the neural progenitor pool. Neuron 56(1):79-93
MGI:102722	Pcnt	pericentrin (kendrin)	protein coding gene	cellular_component		GO:0005813	centrosome	IDA		J:158418	20096683	Endoh-Yamagami S, et al. (2010) A mutation in the pericentrin gene causes abnormal interneuron migration to the olfactory bulb in mice. Dev Biol 340(1):41-53
MGI:102722	Pcnt	pericentrin (kendrin)	protein coding gene	cellular_component		GO:0005813	centrosome	IDA		J:179756	22031837	Muhlhans J, et al. (2011) The centrosomal protein pericentrin identified at the basal body complex of the connecting cilium in mouse photoreceptors. PLoS One 6(10):e26496
MGI:102722	Pcnt	pericentrin (kendrin)	protein coding gene	cellular_component		GO:0005813	centrosome	IDA		J:215665	25088364	Insolera R, et al. (2014) SDCCAG8 regulates pericentriolar material recruitment and neuronal migration in the developing cortex. Neuron 83(4):805-22
MGI:102722	Pcnt	pericentrin (kendrin)	protein coding gene	cellular_component		GO:0005813	centrosome	IDA		J:71817	11555636	Sutherland HG, et al. (2001) Large-scale identification of mammalian proteins localized to nuclear sub-compartments. Hum Mol Genet 10(18):1995-2011
MGI:102722	Pcnt	pericentrin (kendrin)	protein coding gene	cellular_component		GO:0005813	centrosome	IDA		J:93469	15280373	Goto M, et al. (2004) Speriolin is a novel spermatogenic cell-specific centrosomal protein associated with the seventh WD motif of Cdc20. J Biol Chem 279(40):42128-38
MGI:102722	Pcnt	pericentrin (kendrin)	protein coding gene	cellular_component		GO:0005813	centrosome	ISO	RefSeq:NM_006031	J:131391	18207742	Zhu F, et al. (2008) The mammalian SPD-2 ortholog Cep192 regulates centrosome biogenesis. Curr Biol 18(2):136-41
MGI:102722	Pcnt	pericentrin (kendrin)	protein coding gene	cellular_component		GO:0005813	centrosome	ISO	UniProtKB:O95613	J:161244	20186884	Chang YC, et al. (2010) Characterization of centrosomal proteins Cep55 and pericentrin in intercellular bridges of mouse testes. J Cell Biochem 109(6):1274-85
MGI:102722	Pcnt	pericentrin (kendrin)	protein coding gene	cellular_component		GO:0005814	centriole	IDA		J:89028	15037549	Klezovitch O, et al. (2004) Loss of cell polarity causes severe brain dysplasia in Lgl1 knockout mice. Genes Dev 18(5):559-71
MGI:102722	Pcnt	pericentrin (kendrin)	protein coding gene	cellular_component		GO:0005814	centriole	IDA		J:92513	15337773	Jurczyk A, et al. (2004) Pericentrin forms a complex with intraflagellar transport proteins and polycystin-2 and is required for primary cilia assembly. J Cell Biol 166(5):637-43
MGI:102722	Pcnt	pericentrin (kendrin)	protein coding gene	cellular_component		GO:0005814	centriole	ISO	UniProtKB:O95613	J:208267	24421332	Kobayashi T, et al. (2014) The CP110-interacting proteins Talpid3 and Cep290 play overlapping and distinct roles in cilia assembly. J Cell Biol 204(2):215-29
MGI:102722	Pcnt	pericentrin (kendrin)	protein coding gene	cellular_component		GO:0005815	microtubule organizing center	IDA		J:17138	8124707	Doxsey SJ, et al. (1994) Pericentrin, a highly conserved centrosome protein involved in microtubule organization [see comments]. Cell 76(4):639-50
MGI:102722	Pcnt	pericentrin (kendrin)	protein coding gene	cellular_component		GO:0005815	microtubule organizing center	IDA		J:191315	22851319	Courtois A, et al. (2012) The transition from meiotic to mitotic spindle assembly is gradual during early mammalian development. J Cell Biol 198(3):357-70
MGI:102722	Pcnt	pericentrin (kendrin)	protein coding gene	cellular_component		GO:0005856	cytoskeleton	IEA	UniProtKB-KW:KW-0206	J:60000		Mouse Genome Informatics Scientific Curators (2000) Gene Ontology Annotation by electronic association of SwissProt Keywords with GO terms.	MGI:General	gene product:UniProtKB:P48725
MGI:102722	Pcnt	pericentrin (kendrin)	protein coding gene	cellular_component		GO:0005874	microtubule	IEA	UniProtKB-KW:KW-0493	J:60000		Mouse Genome Informatics Scientific Curators (2000) Gene Ontology Annotation by electronic association of SwissProt Keywords with GO terms.	MGI:General	gene product:UniProtKB:P48725
MGI:102722	Pcnt	pericentrin (kendrin)	protein coding gene	cellular_component		GO:0031514	motile cilium	IDA		J:92513	15337773	Jurczyk A, et al. (2004) Pericentrin forms a complex with intraflagellar transport proteins and polycystin-2 and is required for primary cilia assembly. J Cell Biol 166(5):637-43
MGI:102722	Pcnt	pericentrin (kendrin)	protein coding gene	cellular_component		GO:0036064	ciliary basal body	IDA		J:179756	22031837	Muhlhans J, et al. (2011) The centrosomal protein pericentrin identified at the basal body complex of the connecting cilium in mouse photoreceptors. PLoS One 6(10):e26496
MGI:102722	Pcnt	pericentrin (kendrin)	protein coding gene	cellular_component		GO:0036064	ciliary basal body	IDA		J:92513	15337773	Jurczyk A, et al. (2004) Pericentrin forms a complex with intraflagellar transport proteins and polycystin-2 and is required for primary cilia assembly. J Cell Biol 166(5):637-43
MGI:102722	Pcnt	pericentrin (kendrin)	protein coding gene	cellular_component		GO:0045171	intercellular bridge	IDA		J:161244	20186884	Chang YC, et al. (2010) Characterization of centrosomal proteins Cep55 and pericentrin in intercellular bridges of mouse testes. J Cell Biochem 109(6):1274-85
MGI:102722	Pcnt	pericentrin (kendrin)	protein coding gene	molecular_function		GO:0005515	protein binding	IPI	UniProtKB:Q12873|UniProtKB:Q14839	J:175129	9804427	Tong JK, et al. (1998) Chromatin deacetylation by an ATP-dependent nucleosome remodelling complex. Nature 395(6705):917-21
MGI:102722	Pcnt	pericentrin (kendrin)	protein coding gene	molecular_function		GO:0005515	protein binding	IPI	UniProtKB:Q6A078	J:108467	16632484	Chang B, et al. (2006) In-frame deletion in a novel centrosomal/ciliary protein CEP290/NPHP6 perturbs its interaction with RPGR and results in early-onset retinal degeneration in the rd16 mouse. Hum Mol Genet 15(11):1847-57
MGI:102722	Pcnt	pericentrin (kendrin)	protein coding gene	molecular_function		GO:0005515	protein binding	IPI	UniProtKB:Q8K389	J:160692	20471352	Buchman JJ, et al. (2010) Cdk5rap2 interacts with pericentrin to maintain the neural progenitor pool in the developing neocortex. Neuron 66(3):386-402
MGI:102722	Pcnt	pericentrin (kendrin)	protein coding gene	molecular_function		GO:0005515	protein binding	IPI	UniProtKB:Q9CZA6	J:66488	11163258	Feng Y, et al. (2000) LIS1 regulates CNS lamination by interacting with mNudE, a central component of the centrosome. Neuron 28(3):665-79
MGI:102722	Pcnt	pericentrin (kendrin)	protein coding gene	molecular_function		GO:0005515	protein binding	IPI	UniProtKB:Q9Y2D1	J:224833	26213385	Madarampalli B, et al. (2015) ATF5 Connects the Pericentriolar Materials to the Proximal End of the Mother Centriole. Cell 162(3):580-92
MGI:102722	Pcnt	pericentrin (kendrin)	protein coding gene	molecular_function		GO:0005516	calmodulin binding	IEA	UniProtKB-KW:KW-0112	J:60000		Mouse Genome Informatics Scientific Curators (2000) Gene Ontology Annotation by electronic association of SwissProt Keywords with GO terms.	MGI:General	gene product:UniProtKB:P48725
MGI:102722	Pcnt	pericentrin (kendrin)	protein coding gene	molecular_function		GO:0032947	protein complex scaffold activity	IEA	InterPro:IPR028745	J:72247		Mouse Genome Informatics Scientific Curators (2001) Gene Ontology Annotation by the MGI Curatorial Staff.	MGI:General	gene product:UniProtKB:P48725
MGI:102770	Guca1a	guanylate cyclase activator 1a (retina)	protein coding gene	biological_process		GO:0007601	visual perception	IMP	MGI:2664159	J:83914	11493703	Mendez A, et al. (2001) Role of guanylate cyclase-activating proteins (GCAPs) in setting the flash sensitivity of rod photoreceptors. Proc Natl Acad Sci U S A 98(17):9948-53
MGI:102770	Guca1a	guanylate cyclase activator 1a (retina)	protein coding gene	biological_process		GO:0007601	visual perception	IMP	MGI:2664159	J:99835	15173221	Makino CL, et al. (2004) Recoverin regulates light-dependent phosphodiesterase activity in retinal rods. J Gen Physiol 123(6):729-41
MGI:102770	Guca1a	guanylate cyclase activator 1a (retina)	protein coding gene	biological_process		GO:0007602	phototransduction	IMP	MGI:2664159	J:83914	11493703	Mendez A, et al. (2001) Role of guanylate cyclase-activating proteins (GCAPs) in setting the flash sensitivity of rod photoreceptors. Proc Natl Acad Sci U S A 98(17):9948-53
MGI:102770	Guca1a	guanylate cyclase activator 1a (retina)	protein coding gene	biological_process		GO:0007602	phototransduction	IMP	MGI:2664159	J:99835	15173221	Makino CL, et al. (2004) Recoverin regulates light-dependent phosphodiesterase activity in retinal rods. J Gen Physiol 123(6):729-41
MGI:102770	Guca1a	guanylate cyclase activator 1a (retina)	protein coding gene	biological_process		GO:0030828	positive regulation of cGMP biosynthetic process	ISO	RGD:1308712	J:155856		Mouse Genome Informatics Scientific Curators (2010) Rat to Mouse ISO GO annotation transfer.
MGI:102770	Guca1a	guanylate cyclase activator 1a (retina)	protein coding gene	biological_process		GO:0031282	regulation of guanylate cyclase activity	IGI	MGI:1194489	J:92487	15336959	Palczewski K, et al. (2004) Guanylate cyclase-activating proteins: structure, function, and diversity. Biochem Biophys Res Commun 322(4):1123-30
MGI:102770	Guca1a	guanylate cyclase activator 1a (retina)	protein coding gene	biological_process		GO:0031284	positive regulation of guanylate cyclase activity	ISO	RGD:1308712	J:155856		Mouse Genome Informatics Scientific Curators (2010) Rat to Mouse ISO GO annotation transfer.
MGI:102770	Guca1a	guanylate cyclase activator 1a (retina)	protein coding gene	biological_process		GO:0050896	response to stimulus	IEA	UniProtKB-KW:KW-0716	J:60000		Mouse Genome Informatics Scientific Curators (2000) Gene Ontology Annotation by electronic association of SwissProt Keywords with GO terms.	MGI:General	gene product:UniProtKB:P43081
MGI:102770	Guca1a	guanylate cyclase activator 1a (retina)	protein coding gene	cellular_component		GO:0001750	photoreceptor outer segment	IDA		J:214071	22183407	Hagstrom SA, et al. (2012) Tulp1 is involved in specific photoreceptor protein transport pathways. Adv Exp Med Biol 723:783-9
MGI:102770	Guca1a	guanylate cyclase activator 1a (retina)	protein coding gene	cellular_component		GO:0001750	photoreceptor outer segment	ISO	RGD:1308712	J:155856		Mouse Genome Informatics Scientific Curators (2010) Rat to Mouse ISO GO annotation transfer.
MGI:102770	Guca1a	guanylate cyclase activator 1a (retina)	protein coding gene	cellular_component		GO:0001917	photoreceptor inner segment	ISO	RGD:1308712	J:155856		Mouse Genome Informatics Scientific Curators (2010) Rat to Mouse ISO GO annotation transfer.
MGI:102770	Guca1a	guanylate cyclase activator 1a (retina)	protein coding gene	cellular_component		GO:0016020	membrane	ISO	RGD:1308712	J:155856		Mouse Genome Informatics Scientific Curators (2010) Rat to Mouse ISO GO annotation transfer.
MGI:102770	Guca1a	guanylate cyclase activator 1a (retina)	protein coding gene	molecular_function		GO:0005509	calcium ion binding	IEA	InterPro:IPR002048|InterPro:IPR033022	J:72247		Mouse Genome Informatics Scientific Curators (2001) Gene Ontology Annotation by the MGI Curatorial Staff.	MGI:General	gene product:UniProtKB:P43081
MGI:102770	Guca1a	guanylate cyclase activator 1a (retina)	protein coding gene	molecular_function		GO:0008048	calcium sensitive guanylate cyclase activator activity	IDA		J:83914	11493703	Mendez A, et al. (2001) Role of guanylate cyclase-activating proteins (GCAPs) in setting the flash sensitivity of rod photoreceptors. Proc Natl Acad Sci U S A 98(17):9948-53
MGI:102770	Guca1a	guanylate cyclase activator 1a (retina)	protein coding gene	molecular_function		GO:0008048	calcium sensitive guanylate cyclase activator activity	ISO	RGD:1308712	J:155856		Mouse Genome Informatics Scientific Curators (2010) Rat to Mouse ISO GO annotation transfer.
MGI:102770	Guca1a	guanylate cyclase activator 1a (retina)	protein coding gene	molecular_function		GO:0030249	guanylate cyclase regulator activity	IGI	MGI:1194489	J:92487	15336959	Palczewski K, et al. (2004) Guanylate cyclase-activating proteins: structure, function, and diversity. Biochem Biophys Res Commun 322(4):1123-30
MGI:102770	Guca1a	guanylate cyclase activator 1a (retina)	protein coding gene	molecular_function		GO:0046872	metal ion binding	IEA	UniProtKB-KW:KW-0479	J:60000		Mouse Genome Informatics Scientific Curators (2000) Gene Ontology Annotation by electronic association of SwissProt Keywords with GO terms.	MGI:General	gene product:UniProtKB:P43081
MGI:102791	Prph2	peripherin 2	protein coding gene	biological_process		GO:0007155	cell adhesion	IEA	UniProtKB-KW:KW-0130	J:60000		Mouse Genome Informatics Scientific Curators (2000) Gene Ontology Annotation by electronic association of SwissProt Keywords with GO terms.	MGI:General	gene product:UniProtKB:P15499
MGI:102791	Prph2	peripherin 2	protein coding gene	biological_process		GO:0007166	cell surface receptor signaling pathway	IBA	PANTHER:PTN001060286	J:161428		Gaudet P, et al. (2010) Annotation inferences using phylogenetic trees.
MGI:102791	Prph2	peripherin 2	protein coding gene	biological_process		GO:0007601	visual perception	IEA	InterPro:IPR000830|InterPro:IPR018498	J:72247		Mouse Genome Informatics Scientific Curators (2001) Gene Ontology Annotation by the MGI Curatorial Staff.	MGI:General	gene product:UniProtKB:P15499
MGI:102791	Prph2	peripherin 2	protein coding gene	biological_process		GO:0060041	retina development in camera-type eye	IMP	MGI:1856523	J:103892	15964665	Franke H, et al. (2005) P2X(7) receptor-mRNA and -protein in the mouse retina; changes during retinal degeneration in BALBCrds mice. Neurochem Int 47(4):235-42
MGI:102791	Prph2	peripherin 2	protein coding gene	biological_process		GO:0060041	retina development in camera-type eye	IMP		J:166679	21052544	Won J, et al. (2011) Mouse model resources for vision research. J Ophthalmol 2011:391384
MGI:102791	Prph2	peripherin 2	protein coding gene	cellular_component		GO:0001750	photoreceptor outer segment	IDA		J:214071	22183407	Hagstrom SA, et al. (2012) Tulp1 is involved in specific photoreceptor protein transport pathways. Adv Exp Med Biol 723:783-9
MGI:102791	Prph2	peripherin 2	protein coding gene	cellular_component		GO:0005887	integral component of plasma membrane	IBA	PANTHER:PTN001060286	J:161428		Gaudet P, et al. (2010) Annotation inferences using phylogenetic trees.
MGI:102791	Prph2	peripherin 2	protein coding gene	cellular_component		GO:0016020	membrane	IEA	UniProtKB-KW:KW-0472	J:60000		Mouse Genome Informatics Scientific Curators (2000) Gene Ontology Annotation by electronic association of SwissProt Keywords with GO terms.	MGI:General	gene product:UniProtKB:P15499
MGI:102791	Prph2	peripherin 2	protein coding gene	cellular_component		GO:0016021	integral component of membrane	IEA	InterPro:IPR000830|InterPro:IPR018498|InterPro:IPR018499|InterPro:IPR008952	J:72247		Mouse Genome Informatics Scientific Curators (2001) Gene Ontology Annotation by the MGI Curatorial Staff.	MGI:General	gene product:UniProtKB:P15499
MGI:102791	Prph2	peripherin 2	protein coding gene	cellular_component		GO:0016021	integral component of membrane	IEA	UniProtKB-KW:KW-0812	J:60000		Mouse Genome Informatics Scientific Curators (2000) Gene Ontology Annotation by electronic association of SwissProt Keywords with GO terms.	MGI:General	gene product:UniProtKB:P15499
MGI:102794	Akap4	A kinase (PRKA) anchor protein 4	protein coding gene	biological_process		GO:0007178	transmembrane receptor protein serine/threonine kinase signaling pathway	IPI	UniProtKB:P31324	J:52123	9852104	Miki K, et al. (1998) Identification of tethering domains for protein kinase A type Ialpha regulatory subunits on sperm fibrous sheath protein FSC1. J Biol Chem 273(51):34384-90
MGI:102794	Akap4	A kinase (PRKA) anchor protein 4	protein coding gene	biological_process		GO:0008104	protein localization	IMP	UniProtKB:P31324	J:20326	8088444	Carrera A, et al. (1994) The major fibrous sheath polypeptide of mouse sperm: structural and functional similarities to the A-kinase anchoring proteins. Dev Biol 165(1):272-84
MGI:102794	Akap4	A kinase (PRKA) anchor protein 4	protein coding gene	biological_process		GO:0010738	regulation of protein kinase A signaling	IBA	PANTHER:PTN000027542	J:161428		Gaudet P, et al. (2010) Annotation inferences using phylogenetic trees.
MGI:102794	Akap4	A kinase (PRKA) anchor protein 4	protein coding gene	biological_process		GO:0030030	cell projection organization	IEA	UniProtKB-KW:KW-0970	J:60000		Mouse Genome Informatics Scientific Curators (2000) Gene Ontology Annotation by electronic association of SwissProt Keywords with GO terms.	MGI:General	gene product:UniProtKB:Q60662
MGI:102794	Akap4	A kinase (PRKA) anchor protein 4	protein coding gene	biological_process		GO:0030317	flagellated sperm motility	IMP		J:52123	9852104	Miki K, et al. (1998) Identification of tethering domains for protein kinase A type Ialpha regulatory subunits on sperm fibrous sheath protein FSC1. J Biol Chem 273(51):34384-90
MGI:102794	Akap4	A kinase (PRKA) anchor protein 4	protein coding gene	biological_process		GO:0030317	flagellated sperm motility	ISO	UniProtKB:Q5JQC9	J:164563		Mouse Genome Informatics Scientific Curators (2010) Human to Mouse ISO GO annotation transfer.
MGI:102794	Akap4	A kinase (PRKA) anchor protein 4	protein coding gene	biological_process		GO:0044458	motile cilium assembly	IMP	MGI:2684287	J:104604	15385410	Huang Z, et al. (2005) Changes in intracellular distribution and activity of protein phosphatase PP1gamma2 and its regulating proteins in spermatozoa lacking AKAP4. Biol Reprod 72(2):384-92
MGI:102794	Akap4	A kinase (PRKA) anchor protein 4	protein coding gene	biological_process		GO:0045184	establishment of protein localization	IMP	MGI:2684287	J:104604	15385410	Huang Z, et al. (2005) Changes in intracellular distribution and activity of protein phosphatase PP1gamma2 and its regulating proteins in spermatozoa lacking AKAP4. Biol Reprod 72(2):384-92
MGI:102794	Akap4	A kinase (PRKA) anchor protein 4	protein coding gene	cellular_component		GO:0005634	nucleus	ISO	UniProtKB:Q5JQC9	J:164563		Mouse Genome Informatics Scientific Curators (2010) Human to Mouse ISO GO annotation transfer.
MGI:102794	Akap4	A kinase (PRKA) anchor protein 4	protein coding gene	cellular_component		GO:0005929	cilium	IDA		J:176695	21715716	Sironen A, et al. (2011) Loss of SPEF2 Function in Mice Results in Spermatogenesis Defects and Primary Ciliary Dyskinesia. Biol Reprod 85(4):690-701
MGI:102794	Akap4	A kinase (PRKA) anchor protein 4	protein coding gene	cellular_component		GO:0030018	Z disc	IDA		J:128983	17923693	Faul C, et al. (2007) Protein kinase A, Ca2+/calmodulin-dependent kinase II, and calcineurin regulate the intracellular trafficking of myopodin between the Z-disc and the nucleus of cardiac myocytes. Mol Cell Biol 27(23):8215-27
MGI:102794	Akap4	A kinase (PRKA) anchor protein 4	protein coding gene	cellular_component		GO:0031514	motile cilium	IDA		J:52123	9852104	Miki K, et al. (1998) Identification of tethering domains for protein kinase A type Ialpha regulatory subunits on sperm fibrous sheath protein FSC1. J Biol Chem 273(51):34384-90
MGI:102794	Akap4	A kinase (PRKA) anchor protein 4	protein coding gene	cellular_component		GO:0031514	motile cilium	ISO	UniProtKB:Q5JQC9	J:164563		Mouse Genome Informatics Scientific Curators (2010) Human to Mouse ISO GO annotation transfer.
MGI:102794	Akap4	A kinase (PRKA) anchor protein 4	protein coding gene	cellular_component		GO:0035686	sperm fibrous sheath	IDA		J:111771	16687649	Krisfalusi M, et al. (2006) Multiple glycolytic enzymes are tightly bound to the fibrous sheath of mouse spermatozoa. Biol Reprod 75(2):270-8
MGI:102794	Akap4	A kinase (PRKA) anchor protein 4	protein coding gene	cellular_component		GO:0042995	cell projection	IEA	UniProtKB-KW:KW-0966	J:60000		Mouse Genome Informatics Scientific Curators (2000) Gene Ontology Annotation by electronic association of SwissProt Keywords with GO terms.	MGI:General	gene product:UniProtKB:Q60662
MGI:102794	Akap4	A kinase (PRKA) anchor protein 4	protein coding gene	cellular_component		GO:0048471	perinuclear region of cytoplasm	IDA		J:128983	17923693	Faul C, et al. (2007) Protein kinase A, Ca2+/calmodulin-dependent kinase II, and calcineurin regulate the intracellular trafficking of myopodin between the Z-disc and the nucleus of cardiac myocytes. Mol Cell Biol 27(23):8215-27
MGI:102794	Akap4	A kinase (PRKA) anchor protein 4	protein coding gene	cellular_component		GO:0097228	sperm principal piece	IDA		J:83525	12606363	Brown PR, et al. (2003) A-kinase anchoring protein 4 binding proteins in the fibrous sheath of the sperm flagellum. Biol Reprod 68(6):2241-8
MGI:102794	Akap4	A kinase (PRKA) anchor protein 4	protein coding gene	molecular_function		GO:0005515	protein binding	IPI	UniProtKB:A2ARZ3	J:83525	12606363	Brown PR, et al. (2003) A-kinase anchoring protein 4 binding proteins in the fibrous sheath of the sperm flagellum. Biol Reprod 68(6):2241-8
MGI:102794	Akap4	A kinase (PRKA) anchor protein 4	protein coding gene	molecular_function		GO:0005515	protein binding	IPI	UniProtKB:O88987	J:83525	12606363	Brown PR, et al. (2003) A-kinase anchoring protein 4 binding proteins in the fibrous sheath of the sperm flagellum. Biol Reprod 68(6):2241-8
MGI:102794	Akap4	A kinase (PRKA) anchor protein 4	protein coding gene	molecular_function		GO:0005515	protein binding	IPI	UniProtKB:P12367|UniProtKB:Q9DBC7	J:52123	9852104	Miki K, et al. (1998) Identification of tethering domains for protein kinase A type Ialpha regulatory subunits on sperm fibrous sheath protein FSC1. J Biol Chem 273(51):34384-90
MGI:102794	Akap4	A kinase (PRKA) anchor protein 4	protein coding gene	molecular_function		GO:0005515	protein binding	IPI	UniProtKB:Q8C042	J:202175	23675479	Riddle RC, et al. (2013) Lrp5 and Lrp6 exert overlapping functions in osteoblasts during postnatal bone acquisition. PLoS One 8(5):e63323
MGI:102794	Akap4	A kinase (PRKA) anchor protein 4	protein coding gene	molecular_function		GO:0005515	protein binding	IPI	UniProtKB:Q91YE8	J:128983	17923693	Faul C, et al. (2007) Protein kinase A, Ca2+/calmodulin-dependent kinase II, and calcineurin regulate the intracellular trafficking of myopodin between the Z-disc and the nucleus of cardiac myocytes. Mol Cell Biol 27(23):8215-27
MGI:102794	Akap4	A kinase (PRKA) anchor protein 4	protein coding gene	molecular_function		GO:0005515	protein binding	IPI	UniProtKB:Q9D3V5	J:83525	12606363	Brown PR, et al. (2003) A-kinase anchoring protein 4 binding proteins in the fibrous sheath of the sperm flagellum. Biol Reprod 68(6):2241-8
MGI:102794	Akap4	A kinase (PRKA) anchor protein 4	protein coding gene	molecular_function		GO:0005515	protein binding	IPI	UniProtKB:Q9D424	J:170225	20731842	Li YF, et al. (2010) CABYR isoforms expressed in late steps of spermiogenesis bind with AKAPs and ropporin in mouse sperm fibrous sheath. Reprod Biol Endocrinol 8:101
MGI:102794	Akap4	A kinase (PRKA) anchor protein 4	protein coding gene	molecular_function		GO:0051018	protein kinase A binding	IPI	UniProtKB:Q9DBC7	J:52123	9852104	Miki K, et al. (1998) Identification of tethering domains for protein kinase A type Ialpha regulatory subunits on sperm fibrous sheath protein FSC1. J Biol Chem 273(51):34384-90
MGI:102944	Ube2b	ubiquitin-conjugating enzyme E2B	protein coding gene	biological_process		GO:0000209	protein polyubiquitination	ISO	UniProtKB:P63146	J:164563		Mouse Genome Informatics Scientific Curators (2010) Human to Mouse ISO GO annotation transfer.
MGI:102944	Ube2b	ubiquitin-conjugating enzyme E2B	protein coding gene	biological_process		GO:0000237	leptotene	IMP	MGI:2183933	J:147391	17010969	Liebe B, et al. (2006) Mutations that affect meiosis in male mice influence the dynamics of the mid-preleptotene and bouquet stages. Exp Cell Res 312(19):3768-81
MGI:102944	Ube2b	ubiquitin-conjugating enzyme E2B	protein coding gene	biological_process		GO:0001701	in utero embryonic development	IGI	MGI:102959	J:91848	15169909	Roest HP, et al. (2004) The ubiquitin-conjugating DNA repair enzyme HR6A is a maternal factor essential for early embryonic development in mice. Mol Cell Biol 24(12):5485-95
MGI:102944	Ube2b	ubiquitin-conjugating enzyme E2B	protein coding gene	biological_process		GO:0006281	DNA repair	ISO	UniProtKB:P63146	J:164563		Mouse Genome Informatics Scientific Curators (2010) Human to Mouse ISO GO annotation transfer.
MGI:102944	Ube2b	ubiquitin-conjugating enzyme E2B	protein coding gene	biological_process		GO:0006301	postreplication repair	ISO	UniProtKB:P63146	J:164563		Mouse Genome Informatics Scientific Curators (2010) Human to Mouse ISO GO annotation transfer.
MGI:102944	Ube2b	ubiquitin-conjugating enzyme E2B	protein coding gene	biological_process		GO:0006344	maintenance of chromatin silencing	IMP	MGI:2183933	J:124051	17488778	Baarends WM, et al. (2007) Increased phosphorylation and dimethylation of XY body histones in the Hr6b-knockout mouse is associated with derepression of the X chromosome. J Cell Sci 120(Pt 11):1841-51
MGI:102944	Ube2b	ubiquitin-conjugating enzyme E2B	protein coding gene	biological_process		GO:0006511	ubiquitin-dependent protein catabolic process	ISO	UniProtKB:P63146	J:164563		Mouse Genome Informatics Scientific Curators (2010) Human to Mouse ISO GO annotation transfer.
MGI:102944	Ube2b	ubiquitin-conjugating enzyme E2B	protein coding gene	biological_process		GO:0006513	protein monoubiquitination	ISO	UniProtKB:P63146	J:164563		Mouse Genome Informatics Scientific Curators (2010) Human to Mouse ISO GO annotation transfer.
MGI:102944	Ube2b	ubiquitin-conjugating enzyme E2B	protein coding gene	biological_process		GO:0006974	cellular response to DNA damage stimulus	ISO	UniProtKB:P63146	J:164563		Mouse Genome Informatics Scientific Curators (2010) Human to Mouse ISO GO annotation transfer.
MGI:102944	Ube2b	ubiquitin-conjugating enzyme E2B	protein coding gene	biological_process		GO:0007283	spermatogenesis	IMP	MGI:2183933	J:52347	9922113	Grootegoed JA, et al. (1998) Knockout mouse model and gametogenic failure. Mol Cell Endocrinol 145(1-2):161-6
MGI:102944	Ube2b	ubiquitin-conjugating enzyme E2B	protein coding gene	biological_process		GO:0007288	sperm axoneme assembly	IMP	MGI:2183933	J:84560	12672659	Escalier D (2003) New insights into the assembly of the periaxonemal structures in mammalian spermatozoa. Biol Reprod 69(2):373-8
MGI:102944	Ube2b	ubiquitin-conjugating enzyme E2B	protein coding gene	biological_process		GO:0009411	response to UV	ISO	UniProtKB:P63146	J:164563		Mouse Genome Informatics Scientific Curators (2010) Human to Mouse ISO GO annotation transfer.
MGI:102944	Ube2b	ubiquitin-conjugating enzyme E2B	protein coding gene	biological_process		GO:0010845	positive regulation of reciprocal meiotic recombination	IMP	MGI:2183933	J:81811	12556476	Baarends WM, et al. (2003) Loss of HR6B Ubiquitin-Conjugating Activity Results in Damaged Synaptonemal Complex Structure and Increased Crossing-Over Frequency during the Male Meiotic Prophase. Mol Cell Biol 23(4):1151-62
MGI:102944	Ube2b	ubiquitin-conjugating enzyme E2B	protein coding gene	biological_process		GO:0016567	protein ubiquitination	ISO	UniProtKB:P63146	J:164563		Mouse Genome Informatics Scientific Curators (2010) Human to Mouse ISO GO annotation transfer.
MGI:102944	Ube2b	ubiquitin-conjugating enzyme E2B	protein coding gene	biological_process		GO:0031056	regulation of histone modification	IMP	MGI:2183933	J:124051	17488778	Baarends WM, et al. (2007) Increased phosphorylation and dimethylation of XY body histones in the Hr6b-knockout mouse is associated with derepression of the X chromosome. J Cell Sci 120(Pt 11):1841-51
MGI:102944	Ube2b	ubiquitin-conjugating enzyme E2B	protein coding gene	biological_process		GO:0033128	negative regulation of histone phosphorylation	IMP	MGI:2183933	J:124051	17488778	Baarends WM, et al. (2007) Increased phosphorylation and dimethylation of XY body histones in the Hr6b-knockout mouse is associated with derepression of the X chromosome. J Cell Sci 120(Pt 11):1841-51
MGI:102944	Ube2b	ubiquitin-conjugating enzyme E2B	protein coding gene	biological_process		GO:0033522	histone H2A ubiquitination	ISO	UniProtKB:P63146	J:164563		Mouse Genome Informatics Scientific Curators (2010) Human to Mouse ISO GO annotation transfer.
MGI:102944	Ube2b	ubiquitin-conjugating enzyme E2B	protein coding gene	biological_process		GO:0042493	response to drug	ISO	UniProtKB:P63146	J:164563		Mouse Genome Informatics Scientific Curators (2010) Human to Mouse ISO GO annotation transfer.
MGI:102944	Ube2b	ubiquitin-conjugating enzyme E2B	protein coding gene	biological_process		GO:0043066	negative regulation of apoptotic process	IMP	MGI:2183933	J:81811	12556476	Baarends WM, et al. (2003) Loss of HR6B Ubiquitin-Conjugating Activity Results in Damaged Synaptonemal Complex Structure and Increased Crossing-Over Frequency during the Male Meiotic Prophase. Mol Cell Biol 23(4):1151-62
MGI:102944	Ube2b	ubiquitin-conjugating enzyme E2B	protein coding gene	biological_process		GO:0043161	proteasome-mediated ubiquitin-dependent protein catabolic process	ISO	UniProtKB:P63146	J:164563		Mouse Genome Informatics Scientific Curators (2010) Human to Mouse ISO GO annotation transfer.
MGI:102944	Ube2b	ubiquitin-conjugating enzyme E2B	protein coding gene	biological_process		GO:0043951	negative regulation of cAMP-mediated signaling	ISO	UniProtKB:P63146	J:164563		Mouse Genome Informatics Scientific Curators (2010) Human to Mouse ISO GO annotation transfer.
MGI:102944	Ube2b	ubiquitin-conjugating enzyme E2B	protein coding gene	biological_process		GO:0045141	meiotic telomere clustering	IMP	MGI:2183933	J:147391	17010969	Liebe B, et al. (2006) Mutations that affect meiosis in male mice influence the dynamics of the mid-preleptotene and bouquet stages. Exp Cell Res 312(19):3768-81
MGI:102944	Ube2b	ubiquitin-conjugating enzyme E2B	protein coding gene	biological_process		GO:0050821	protein stabilization	ISO	UniProtKB:P63146	J:164563		Mouse Genome Informatics Scientific Curators (2010) Human to Mouse ISO GO annotation transfer.
MGI:102944	Ube2b	ubiquitin-conjugating enzyme E2B	protein coding gene	biological_process		GO:0051026	chiasma assembly	IMP	MGI:2183933	J:81811	12556476	Baarends WM, et al. (2003) Loss of HR6B Ubiquitin-Conjugating Activity Results in Damaged Synaptonemal Complex Structure and Increased Crossing-Over Frequency during the Male Meiotic Prophase. Mol Cell Biol 23(4):1151-62
MGI:102944	Ube2b	ubiquitin-conjugating enzyme E2B	protein coding gene	biological_process		GO:0051865	protein autoubiquitination	ISO	UniProtKB:P63146	J:164563		Mouse Genome Informatics Scientific Curators (2010) Human to Mouse ISO GO annotation transfer.
MGI:102944	Ube2b	ubiquitin-conjugating enzyme E2B	protein coding gene	biological_process		GO:0060070	canonical Wnt signaling pathway	IMP		J:150916	18339854	Shekhar MP, et al. (2008) Rad6B is a positive regulator of beta-catenin stabilization. Cancer Res 68(6):1741-50
MGI:102944	Ube2b	ubiquitin-conjugating enzyme E2B	protein coding gene	biological_process		GO:0070076	histone lysine demethylation	IMP	MGI:2183933	J:124051	17488778	Baarends WM, et al. (2007) Increased phosphorylation and dimethylation of XY body histones in the Hr6b-knockout mouse is associated with derepression of the X chromosome. J Cell Sci 120(Pt 11):1841-51
MGI:102944	Ube2b	ubiquitin-conjugating enzyme E2B	protein coding gene	biological_process		GO:0070193	synaptonemal complex organization	IMP	MGI:2183933	J:124051	17488778	Baarends WM, et al. (2007) Increased phosphorylation and dimethylation of XY body histones in the Hr6b-knockout mouse is associated with derepression of the X chromosome. J Cell Sci 120(Pt 11):1841-51
MGI:102944	Ube2b	ubiquitin-conjugating enzyme E2B	protein coding gene	biological_process		GO:0070193	synaptonemal complex organization	IMP	MGI:2183933	J:81811	12556476	Baarends WM, et al. (2003) Loss of HR6B Ubiquitin-Conjugating Activity Results in Damaged Synaptonemal Complex Structure and Increased Crossing-Over Frequency during the Male Meiotic Prophase. Mol Cell Biol 23(4):1151-62
MGI:102944	Ube2b	ubiquitin-conjugating enzyme E2B	protein coding gene	biological_process		GO:0070534	protein K63-linked ubiquitination	ISO	UniProtKB:P63146	J:164563		Mouse Genome Informatics Scientific Curators (2010) Human to Mouse ISO GO annotation transfer.
MGI:102944	Ube2b	ubiquitin-conjugating enzyme E2B	protein coding gene	biological_process		GO:0070936	protein K48-linked ubiquitination	ISO	UniProtKB:P63146	J:164563		Mouse Genome Informatics Scientific Curators (2010) Human to Mouse ISO GO annotation transfer.
MGI:102944	Ube2b	ubiquitin-conjugating enzyme E2B	protein coding gene	biological_process		GO:0070979	protein K11-linked ubiquitination	ISO	UniProtKB:P63146	J:164563		Mouse Genome Informatics Scientific Curators (2010) Human to Mouse ISO GO annotation transfer.
MGI:102944	Ube2b	ubiquitin-conjugating enzyme E2B	protein coding gene	cellular_component		GO:0000785	chromatin	IDA		J:95995	15657431	Baarends WM, et al. (2005) Silencing of unpaired chromatin and histone H2A ubiquitination in mammalian meiosis. Mol Cell Biol 25(3):1041-53
MGI:102944	Ube2b	ubiquitin-conjugating enzyme E2B	protein coding gene	cellular_component		GO:0000790	nuclear chromatin	IDA		J:92954	15383616	Van Der Laan R, et al. (2004) Ubiquitin ligase Rad18Sc localizes to the XY body and to other chromosomal regions that are unpaired and transcriptionally silenced during male meiotic prophase. J Cell Sci 117(Pt 21):5023-33
MGI:102944	Ube2b	ubiquitin-conjugating enzyme E2B	protein coding gene	cellular_component		GO:0001741	XY body	IDA		J:92954	15383616	Van Der Laan R, et al. (2004) Ubiquitin ligase Rad18Sc localizes to the XY body and to other chromosomal regions that are unpaired and transcriptionally silenced during male meiotic prophase. J Cell Sci 117(Pt 21):5023-33
MGI:102944	Ube2b	ubiquitin-conjugating enzyme E2B	protein coding gene	cellular_component		GO:0005634	nucleus	ISO	UniProtKB:P63146	J:164563		Mouse Genome Informatics Scientific Curators (2010) Human to Mouse ISO GO annotation transfer.
MGI:102944	Ube2b	ubiquitin-conjugating enzyme E2B	protein coding gene	cellular_component		GO:0005657	replication fork	ISO	UniProtKB:P63146	J:164563		Mouse Genome Informatics Scientific Curators (2010) Human to Mouse ISO GO annotation transfer.
MGI:102944	Ube2b	ubiquitin-conjugating enzyme E2B	protein coding gene	cellular_component		GO:0005737	cytoplasm	IBA	PANTHER:PTN000629506	J:161428		Gaudet P, et al. (2010) Annotation inferences using phylogenetic trees.
MGI:102944	Ube2b	ubiquitin-conjugating enzyme E2B	protein coding gene	cellular_component		GO:0005737	cytoplasm	ISO	UniProtKB:P63146	J:164563		Mouse Genome Informatics Scientific Curators (2010) Human to Mouse ISO GO annotation transfer.
MGI:102944	Ube2b	ubiquitin-conjugating enzyme E2B	protein coding gene	cellular_component		GO:0005886	plasma membrane	IEA	UniProtKB-KW:KW-1003	J:60000		Mouse Genome Informatics Scientific Curators (2000) Gene Ontology Annotation by electronic association of SwissProt Keywords with GO terms.	MGI:General	gene product:UniProtKB:P63147
MGI:102944	Ube2b	ubiquitin-conjugating enzyme E2B	protein coding gene	cellular_component		GO:0016020	membrane	IEA	UniProtKB-KW:KW-0472	J:60000		Mouse Genome Informatics Scientific Curators (2000) Gene Ontology Annotation by electronic association of SwissProt Keywords with GO terms.	MGI:General	gene product:UniProtKB:P63147
MGI:102944	Ube2b	ubiquitin-conjugating enzyme E2B	protein coding gene	cellular_component		GO:0033503	HULC complex	ISO	UniProtKB:P63146	J:164563		Mouse Genome Informatics Scientific Curators (2010) Human to Mouse ISO GO annotation transfer.
MGI:102944	Ube2b	ubiquitin-conjugating enzyme E2B	protein coding gene	molecular_function		GO:0000166	nucleotide binding	IEA	UniProtKB-KW:KW-0547	J:60000		Mouse Genome Informatics Scientific Curators (2000) Gene Ontology Annotation by electronic association of SwissProt Keywords with GO terms.	MGI:General	gene product:UniProtKB:P63147
MGI:102944	Ube2b	ubiquitin-conjugating enzyme E2B	protein coding gene	molecular_function		GO:0004842	ubiquitin-protein transferase activity	ISO	UniProtKB:P63146	J:164563		Mouse Genome Informatics Scientific Curators (2010) Human to Mouse ISO GO annotation transfer.
MGI:102944	Ube2b	ubiquitin-conjugating enzyme E2B	protein coding gene	molecular_function		GO:0005515	protein binding	IPI	UniProtKB:A6MFP4	J:123383	17462990	Tasaki T, et al. (2007) Biochemical and genetic studies of UBR3, a ubiquitin ligase with a function in olfactory and other sensory systems. J Biol Chem 282(25):18510-20
MGI:102944	Ube2b	ubiquitin-conjugating enzyme E2B	protein coding gene	molecular_function		GO:0005515	protein binding	IPI	UniProtKB:O70481	J:123383	17462990	Tasaki T, et al. (2007) Biochemical and genetic studies of UBR3, a ubiquitin ligase with a function in olfactory and other sensory systems. J Biol Chem 282(25):18510-20
MGI:102944	Ube2b	ubiquitin-conjugating enzyme E2B	protein coding gene	molecular_function		GO:0005515	protein binding	IPI	UniProtKB:Q6WKZ8	J:86438	14585983	Kwon YT, et al. (2003) Female lethality and apoptosis of spermatocytes in mice lacking the UBR2 ubiquitin ligase of the N-end rule pathway. Mol Cell Biol 23(22):8255-71
MGI:102944	Ube2b	ubiquitin-conjugating enzyme E2B	protein coding gene	molecular_function		GO:0005515	protein binding	IPI	UniProtKB:Q9QXK2	J:81138	12509447	Tateishi S, et al. (2003) Enhanced genomic instability and defective postreplication repair in RAD18 knockout mouse embryonic stem cells. Mol Cell Biol 23(2):474-81
MGI:102944	Ube2b	ubiquitin-conjugating enzyme E2B	protein coding gene	molecular_function		GO:0005524	ATP binding	IEA	UniProtKB-KW:KW-0067	J:60000		Mouse Genome Informatics Scientific Curators (2000) Gene Ontology Annotation by electronic association of SwissProt Keywords with GO terms.	MGI:General	gene product:UniProtKB:P63147
MGI:102944	Ube2b	ubiquitin-conjugating enzyme E2B	protein coding gene	molecular_function		GO:0016740	transferase activity	IEA	UniProtKB-KW:KW-0808	J:60000		Mouse Genome Informatics Scientific Curators (2000) Gene Ontology Annotation by electronic association of SwissProt Keywords with GO terms.	MGI:General	gene product:UniProtKB:P63147
MGI:102944	Ube2b	ubiquitin-conjugating enzyme E2B	protein coding gene	molecular_function		GO:0031625	ubiquitin protein ligase binding	IDA		J:123383	17462990	Tasaki T, et al. (2007) Biochemical and genetic studies of UBR3, a ubiquitin ligase with a function in olfactory and other sensory systems. J Biol Chem 282(25):18510-20
MGI:102944	Ube2b	ubiquitin-conjugating enzyme E2B	protein coding gene	molecular_function		GO:0031625	ubiquitin protein ligase binding	IDA		J:86438	14585983	Kwon YT, et al. (2003) Female lethality and apoptosis of spermatocytes in mice lacking the UBR2 ubiquitin ligase of the N-end rule pathway. Mol Cell Biol 23(22):8255-71
MGI:102944	Ube2b	ubiquitin-conjugating enzyme E2B	protein coding gene	molecular_function		GO:0031625	ubiquitin protein ligase binding	ISO	UniProtKB:P63146	J:164563		Mouse Genome Informatics Scientific Curators (2010) Human to Mouse ISO GO annotation transfer.
MGI:102944	Ube2b	ubiquitin-conjugating enzyme E2B	protein coding gene	molecular_function		GO:0061630	ubiquitin protein ligase activity	IBA	PANTHER:PTN000629506	J:161428		Gaudet P, et al. (2010) Annotation inferences using phylogenetic trees.
MGI:102944	Ube2b	ubiquitin-conjugating enzyme E2B	protein coding gene	molecular_function		GO:0061631	ubiquitin conjugating enzyme activity	IGI	MGI:1861099	J:86438	14585983	Kwon YT, et al. (2003) Female lethality and apoptosis of spermatocytes in mice lacking the UBR2 ubiquitin ligase of the N-end rule pathway. Mol Cell Biol 23(22):8255-71
MGI:102944	Ube2b	ubiquitin-conjugating enzyme E2B	protein coding gene	molecular_function		GO:0061631	ubiquitin conjugating enzyme activity	IGI	MGI:1861100	J:123383	17462990	Tasaki T, et al. (2007) Biochemical and genetic studies of UBR3, a ubiquitin ligase with a function in olfactory and other sensory systems. J Biol Chem 282(25):18510-20
MGI:103012	E2f4	E2F transcription factor 4	protein coding gene	biological_process		GO:0000083	regulation of transcription involved in G1/S transition of mitotic cell cycle	IDA		J:63626	11004506	Izumi M, et al. (2000) Transcription of the catalytic 180-kDa subunit gene of mouse DNA polymerase alpha is controlled by E2F, an ets-related transcription factor, and Sp1. Biochim Biophys Acta 1492(2-3):341-52
MGI:103012	E2f4	E2F transcription factor 4	protein coding gene	biological_process		GO:0000083	regulation of transcription involved in G1/S transition of mitotic cell cycle	IGI	MGI:1354159	J:94257	15574595	Giangrande PH, et al. (2004) A role for E2F6 in distinguishing G1/S- and G2/M-specific transcription. Genes Dev 18(23):2941-51
MGI:103012	E2f4	E2F transcription factor 4	protein coding gene	biological_process		GO:0000278	mitotic cell cycle	IEA	InterPro:IPR028312	J:72247		Mouse Genome Informatics Scientific Curators (2001) Gene Ontology Annotation by the MGI Curatorial Staff.	MGI:General	gene product:UniProtKB:Q8R0K9
MGI:103012	E2f4	E2F transcription factor 4	protein coding gene	biological_process		GO:0002064	epithelial cell development	IMP	MGI:1888952	J:121517	17383628	Danielian PS, et al. (2007) E2f4 is required for normal development of the airway epithelium. Dev Biol 305(2):564-76
MGI:103012	E2f4	E2F transcription factor 4	protein coding gene	biological_process		GO:0006351	transcription, DNA-templated	IEA	UniProtKB-KW:KW-0804	J:60000		Mouse Genome Informatics Scientific Curators (2000) Gene Ontology Annotation by electronic association of SwissProt Keywords with GO terms.	MGI:General	gene product:UniProtKB:Q8R0K9
MGI:103012	E2f4	E2F transcription factor 4	protein coding gene	biological_process		GO:0006355	regulation of transcription, DNA-templated	TAS		J:64192	10983977	Rempel RE, et al. (2000) Loss of E2F4 activity leads to abnormal development of multiple cellular lineages. Mol Cell 6(2):293-306
MGI:103012	E2f4	E2F transcription factor 4	protein coding gene	biological_process		GO:0006355	regulation of transcription, DNA-templated	TAS		J:64193	10983976	Humbert PO, et al. (2000) E2F4 is essential for normal erythrocyte maturation and neonatal viability. Mol Cell 6(2):281-91
MGI:103012	E2f4	E2F transcription factor 4	protein coding gene	biological_process		GO:0006884	cell volume homeostasis	IMP	MGI:1888952	J:64193	10983976	Humbert PO, et al. (2000) E2F4 is essential for normal erythrocyte maturation and neonatal viability. Mol Cell 6(2):281-91
MGI:103012	E2f4	E2F transcription factor 4	protein coding gene	biological_process		GO:0007049	cell cycle	IEA	UniProtKB-KW:KW-0131	J:60000		Mouse Genome Informatics Scientific Curators (2000) Gene Ontology Annotation by electronic association of SwissProt Keywords with GO terms.	MGI:General	gene product:UniProtKB:Q8R0K9
MGI:103012	E2f4	E2F transcription factor 4	protein coding gene	biological_process		GO:0008015	blood circulation	IMP	MGI:1888951	J:64192	10983977	Rempel RE, et al. (2000) Loss of E2F4 activity leads to abnormal development of multiple cellular lineages. Mol Cell 6(2):293-306
MGI:103012	E2f4	E2F transcription factor 4	protein coding gene	biological_process		GO:0008361	regulation of cell size	IMP	MGI:1888952	J:64193	10983976	Humbert PO, et al. (2000) E2F4 is essential for normal erythrocyte maturation and neonatal viability. Mol Cell 6(2):281-91
MGI:103012	E2f4	E2F transcription factor 4	protein coding gene	biological_process		GO:0009887	animal organ morphogenesis	IMP	MGI:1888951	J:64192	10983977	Rempel RE, et al. (2000) Loss of E2F4 activity leads to abnormal development of multiple cellular lineages. Mol Cell 6(2):293-306
MGI:103012	E2f4	E2F transcription factor 4	protein coding gene	biological_process		GO:0009887	animal organ morphogenesis	IMP	MGI:1888952	J:64193	10983976	Humbert PO, et al. (2000) E2F4 is essential for normal erythrocyte maturation and neonatal viability. Mol Cell 6(2):281-91
MGI:103012	E2f4	E2F transcription factor 4	protein coding gene	biological_process		GO:0030030	cell projection organization	IEA	UniProtKB-KW:KW-0970	J:60000		Mouse Genome Informatics Scientific Curators (2000) Gene Ontology Annotation by electronic association of SwissProt Keywords with GO terms.	MGI:General	gene product:UniProtKB:Q8R0K9
MGI:103012	E2f4	E2F transcription factor 4	protein coding gene	biological_process		GO:0042127	regulation of cell proliferation	IDA		J:61792	10779331	Wang D, et al. (2000) E2F4 and E2F1 have similar proliferative properties but different apoptotic and oncogenic properties in vivo. Mol Cell Biol 20(10):3417-24
MGI:103012	E2f4	E2F transcription factor 4	protein coding gene	biological_process		GO:0045944	positive regulation of transcription from RNA polymerase II promoter	IGI	MGI:101934	J:26103	7797074	Beijersbergen RL, et al. (1995) Regulation of the retinoblastoma protein-related p107 by G1 cyclin complexes. Genes Dev 9(11):1340-53
MGI:103012	E2f4	E2F transcription factor 4	protein coding gene	biological_process		GO:0045944	positive regulation of transcription from RNA polymerase II promoter	ISO	UniProtKB:Q16254	J:164563		Mouse Genome Informatics Scientific Curators (2010) Human to Mouse ISO GO annotation transfer.
MGI:103012	E2f4	E2F transcription factor 4	protein coding gene	biological_process		GO:0051726	regulation of cell cycle	TAS		J:64192	10983977	Rempel RE, et al. (2000) Loss of E2F4 activity leads to abnormal development of multiple cellular lineages. Mol Cell 6(2):293-306
MGI:103012	E2f4	E2F transcription factor 4	protein coding gene	biological_process		GO:0060271	cilium assembly	IMP	MGI:1888952	J:121517	17383628	Danielian PS, et al. (2007) E2f4 is required for normal development of the airway epithelium. Dev Biol 305(2):564-76
MGI:103012	E2f4	E2F transcription factor 4	protein coding gene	cellular_component		GO:0000790	nuclear chromatin	IDA		J:76061	12007404	Klappacher GW, et al. (2002) An induced Ets repressor complex regulates growth arrest during terminal macrophage differentiation. Cell 109(2):169-80
MGI:103012	E2f4	E2F transcription factor 4	protein coding gene	cellular_component		GO:0000790	nuclear chromatin	ISO	UniProtKB:Q16254	J:164563		Mouse Genome Informatics Scientific Curators (2010) Human to Mouse ISO GO annotation transfer.
MGI:103012	E2f4	E2F transcription factor 4	protein coding gene	cellular_component		GO:0005634	nucleus	IDA		J:121517	17383628	Danielian PS, et al. (2007) E2f4 is required for normal development of the airway epithelium. Dev Biol 305(2):564-76
MGI:103012	E2f4	E2F transcription factor 4	protein coding gene	cellular_component		GO:0005634	nucleus	IDA		J:61792	10779331	Wang D, et al. (2000) E2F4 and E2F1 have similar proliferative properties but different apoptotic and oncogenic properties in vivo. Mol Cell Biol 20(10):3417-24
MGI:103012	E2f4	E2F transcription factor 4	protein coding gene	cellular_component		GO:0005634	nucleus	IDA		J:94257	15574595	Giangrande PH, et al. (2004) A role for E2F6 in distinguishing G1/S- and G2/M-specific transcription. Genes Dev 18(23):2941-51
MGI:103012	E2f4	E2F transcription factor 4	protein coding gene	cellular_component		GO:0005634	nucleus	TAS		J:64193	10983976	Humbert PO, et al. (2000) E2F4 is essential for normal erythrocyte maturation and neonatal viability. Mol Cell 6(2):281-91
MGI:103012	E2f4	E2F transcription factor 4	protein coding gene	cellular_component		GO:0005654	nucleoplasm	ISO	UniProtKB:Q16254	J:164563		Mouse Genome Informatics Scientific Curators (2010) Human to Mouse ISO GO annotation transfer.
MGI:103012	E2f4	E2F transcription factor 4	protein coding gene	cellular_component		GO:0005667	transcription factor complex	IEA	InterPro:IPR003316	J:72247		Mouse Genome Informatics Scientific Curators (2001) Gene Ontology Annotation by the MGI Curatorial Staff.	MGI:General	gene product:UniProtKB:Q8R0K9
MGI:103012	E2f4	E2F transcription factor 4	protein coding gene	cellular_component		GO:0005737	cytoplasm	TAS		J:64193	10983976	Humbert PO, et al. (2000) E2F4 is essential for normal erythrocyte maturation and neonatal viability. Mol Cell 6(2):281-91
MGI:103012	E2f4	E2F transcription factor 4	protein coding gene	molecular_function		GO:0000978	RNA polymerase II proximal promoter sequence-specific DNA binding	ISO	UniProtKB:Q16254	J:164563		Mouse Genome Informatics Scientific Curators (2010) Human to Mouse ISO GO annotation transfer.
MGI:103012	E2f4	E2F transcription factor 4	protein coding gene	molecular_function		GO:0001228	transcriptional activator activity, RNA polymerase II transcription regulatory region sequence-specific DNA binding	IDA		J:188795	22780989	Faure AJ, et al. (2012) Cohesin regulates tissue-specific expression by stabilizing highly occupied cis-regulatory modules. Genome Res 22(11):2163-75
MGI:103012	E2f4	E2F transcription factor 4	protein coding gene	molecular_function		GO:0003677	DNA binding	IDA		J:61792	10779331	Wang D, et al. (2000) E2F4 and E2F1 have similar proliferative properties but different apoptotic and oncogenic properties in vivo. Mol Cell Biol 20(10):3417-24
MGI:103012	E2f4	E2F transcription factor 4	protein coding gene	molecular_function		GO:0003677	DNA binding	IDA		J:63626	11004506	Izumi M, et al. (2000) Transcription of the catalytic 180-kDa subunit gene of mouse DNA polymerase alpha is controlled by E2F, an ets-related transcription factor, and Sp1. Biochim Biophys Acta 1492(2-3):341-52
MGI:103012	E2f4	E2F transcription factor 4	protein coding gene	molecular_function		GO:0003677	DNA binding	IDA		J:94257	15574595	Giangrande PH, et al. (2004) A role for E2F6 in distinguishing G1/S- and G2/M-specific transcription. Genes Dev 18(23):2941-51
MGI:103012	E2f4	E2F transcription factor 4	protein coding gene	molecular_function		GO:0003677	DNA binding	ISO	UniProtKB:Q16254	J:164563		Mouse Genome Informatics Scientific Curators (2010) Human to Mouse ISO GO annotation transfer.
MGI:103012	E2f4	E2F transcription factor 4	protein coding gene	molecular_function		GO:0003700	DNA binding transcription factor activity	IDA		J:94257	15574595	Giangrande PH, et al. (2004) A role for E2F6 in distinguishing G1/S- and G2/M-specific transcription. Genes Dev 18(23):2941-51
MGI:103012	E2f4	E2F transcription factor 4	protein coding gene	molecular_function		GO:0003700	DNA binding transcription factor activity	ISO	UniProtKB:Q16254	J:164563		Mouse Genome Informatics Scientific Curators (2010) Human to Mouse ISO GO annotation transfer.
MGI:103012	E2f4	E2F transcription factor 4	protein coding gene	molecular_function		GO:0003700	DNA binding transcription factor activity	TAS		J:64193	10983976	Humbert PO, et al. (2000) E2F4 is essential for normal erythrocyte maturation and neonatal viability. Mol Cell 6(2):281-91
MGI:103012	E2f4	E2F transcription factor 4	protein coding gene	molecular_function		GO:0005515	protein binding	IPI	UniProtKB:Q08639	J:95187	15448153	Chang WY, et al. (2004) The DP-1 transcription factor is required for keratinocyte growth and epidermal stratification. J Biol Chem 279(49):51343-53
MGI:103012	E2f4	E2F transcription factor 4	protein coding gene	molecular_function		GO:0005515	protein binding	IPI	UniProtKB:Q64701	J:26103	7797074	Beijersbergen RL, et al. (1995) Regulation of the retinoblastoma protein-related p107 by G1 cyclin complexes. Genes Dev 9(11):1340-53
MGI:103012	E2f4	E2F transcription factor 4	protein coding gene	molecular_function		GO:0008134	transcription factor binding	ISO	UniProtKB:Q16254	J:164563		Mouse Genome Informatics Scientific Curators (2010) Human to Mouse ISO GO annotation transfer.
MGI:103012	E2f4	E2F transcription factor 4	protein coding gene	molecular_function		GO:0019904	protein domain specific binding	ISO	UniProtKB:Q16254	J:164563		Mouse Genome Informatics Scientific Curators (2010) Human to Mouse ISO GO annotation transfer.
MGI:103012	E2f4	E2F transcription factor 4	protein coding gene	molecular_function		GO:0046983	protein dimerization activity	IEA	InterPro:IPR032198	J:72247		Mouse Genome Informatics Scientific Curators (2001) Gene Ontology Annotation by the MGI Curatorial Staff.	MGI:General	gene product:UniProtKB:Q8R0K9
MGI:103012	E2f4	E2F transcription factor 4	protein coding gene	molecular_function		GO:1990841	promoter-specific chromatin binding	ISO	UniProtKB:Q16254	J:216069	25100735	Miles WO, et al. (2014) Post-transcriptional gene expression control by NANOS is up-regulated and functionally important in pRb-deficient cells. EMBO J 33(19):2201-15
MGI:103147	Dync1h1	dynein cytoplasmic 1 heavy chain 1	protein coding gene	biological_process		GO:0003341	cilium movement	IC	GO:0051959	J:109388	16496424	Rashid S, et al. (2006) The murine Dnali1 gene encodes a flagellar protein that interacts with the cytoplasmic dynein heavy chain 1. Mol Reprod Dev 73(6):784-94
MGI:103147	Dync1h1	dynein cytoplasmic 1 heavy chain 1	protein coding gene	biological_process		GO:0007018	microtubule-based movement	IEA	InterPro:IPR026983|InterPro:IPR004273	J:72247		Mouse Genome Informatics Scientific Curators (2001) Gene Ontology Annotation by the MGI Curatorial Staff.	MGI:General	gene product:UniProtKB:Q9JHU4
MGI:103147	Dync1h1	dynein cytoplasmic 1 heavy chain 1	protein coding gene	biological_process		GO:0007049	cell cycle	IEA	UniProtKB-KW:KW-0131	J:60000		Mouse Genome Informatics Scientific Curators (2000) Gene Ontology Annotation by electronic association of SwissProt Keywords with GO terms.	MGI:General	gene product:UniProtKB:Q9JHU4
MGI:103147	Dync1h1	dynein cytoplasmic 1 heavy chain 1	protein coding gene	biological_process		GO:0031122	cytoplasmic microtubule organization	IBA	PANTHER:PTN000072732	J:161428		Gaudet P, et al. (2010) Annotation inferences using phylogenetic trees.
MGI:103147	Dync1h1	dynein cytoplasmic 1 heavy chain 1	protein coding gene	biological_process		GO:0032388	positive regulation of intracellular transport	ISO	UniProtKB:Q14204	J:164563		Mouse Genome Informatics Scientific Curators (2010) Human to Mouse ISO GO annotation transfer.
MGI:103147	Dync1h1	dynein cytoplasmic 1 heavy chain 1	protein coding gene	biological_process		GO:0033962	cytoplasmic mRNA processing body assembly	IMP		J:154606	19825938	Loschi M, et al. (2009) Dynein and kinesin regulate stress-granule and P-body dynamics. J Cell Sci 122(Pt 21):3973-82
MGI:103147	Dync1h1	dynein cytoplasmic 1 heavy chain 1	protein coding gene	biological_process		GO:0034063	stress granule assembly	IMP		J:154606	19825938	Loschi M, et al. (2009) Dynein and kinesin regulate stress-granule and P-body dynamics. J Cell Sci 122(Pt 21):3973-82
MGI:103147	Dync1h1	dynein cytoplasmic 1 heavy chain 1	protein coding gene	biological_process		GO:0051293	establishment of spindle localization	ISO	UniProtKB:Q14204	J:164563		Mouse Genome Informatics Scientific Curators (2010) Human to Mouse ISO GO annotation transfer.
MGI:103147	Dync1h1	dynein cytoplasmic 1 heavy chain 1	protein coding gene	biological_process		GO:0051301	cell division	IEA	UniProtKB-KW:KW-0132	J:60000		Mouse Genome Informatics Scientific Curators (2000) Gene Ontology Annotation by electronic association of SwissProt Keywords with GO terms.	MGI:General	gene product:UniProtKB:Q9JHU4
MGI:103147	Dync1h1	dynein cytoplasmic 1 heavy chain 1	protein coding gene	biological_process		GO:0060236	regulation of mitotic spindle organization	ISO	UniProtKB:Q14204	J:164563		Mouse Genome Informatics Scientific Curators (2010) Human to Mouse ISO GO annotation transfer.
MGI:103147	Dync1h1	dynein cytoplasmic 1 heavy chain 1	protein coding gene	biological_process		GO:0072382	minus-end-directed vesicle transport along microtubule	IBA	PANTHER:PTN000072732	J:161428		Gaudet P, et al. (2010) Annotation inferences using phylogenetic trees.
MGI:103147	Dync1h1	dynein cytoplasmic 1 heavy chain 1	protein coding gene	biological_process		GO:0090235	regulation of metaphase plate congression	ISO	UniProtKB:Q14204	J:164563		Mouse Genome Informatics Scientific Curators (2010) Human to Mouse ISO GO annotation transfer.
MGI:103147	Dync1h1	dynein cytoplasmic 1 heavy chain 1	protein coding gene	biological_process		GO:1905832	positive regulation of spindle assembly	ISO	UniProtKB:Q14204	J:164563		Mouse Genome Informatics Scientific Curators (2010) Human to Mouse ISO GO annotation transfer.
MGI:103147	Dync1h1	dynein cytoplasmic 1 heavy chain 1	protein coding gene	cellular_component		GO:0002177	manchette	ISO	RGD:2511	J:155856		Mouse Genome Informatics Scientific Curators (2010) Rat to Mouse ISO GO annotation transfer.
MGI:103147	Dync1h1	dynein cytoplasmic 1 heavy chain 1	protein coding gene	cellular_component		GO:0005635	nuclear envelope	ISO	RGD:2511	J:155856		Mouse Genome Informatics Scientific Curators (2010) Rat to Mouse ISO GO annotation transfer.
MGI:103147	Dync1h1	dynein cytoplasmic 1 heavy chain 1	protein coding gene	cellular_component		GO:0005737	cytoplasm	IDA		J:109388	16496424	Rashid S, et al. (2006) The murine Dnali1 gene encodes a flagellar protein that interacts with the cytoplasmic dynein heavy chain 1. Mol Reprod Dev 73(6):784-94
MGI:103147	Dync1h1	dynein cytoplasmic 1 heavy chain 1	protein coding gene	cellular_component		GO:0005737	cytoplasm	ISO	RGD:2511	J:155856		Mouse Genome Informatics Scientific Curators (2010) Rat to Mouse ISO GO annotation transfer.
MGI:103147	Dync1h1	dynein cytoplasmic 1 heavy chain 1	protein coding gene	cellular_component		GO:0005813	centrosome	ISO	UniProtKB:Q14204	J:164563		Mouse Genome Informatics Scientific Curators (2010) Human to Mouse ISO GO annotation transfer.
MGI:103147	Dync1h1	dynein cytoplasmic 1 heavy chain 1	protein coding gene	cellular_component		GO:0005856	cytoskeleton	IEA	UniProtKB-KW:KW-0206	J:60000		Mouse Genome Informatics Scientific Curators (2000) Gene Ontology Annotation by electronic association of SwissProt Keywords with GO terms.	MGI:General	gene product:UniProtKB:Q9JHU4
MGI:103147	Dync1h1	dynein cytoplasmic 1 heavy chain 1	protein coding gene	cellular_component		GO:0005868	cytoplasmic dynein complex	IBA	PANTHER:PTN000072732	J:161428		Gaudet P, et al. (2010) Annotation inferences using phylogenetic trees.
MGI:103147	Dync1h1	dynein cytoplasmic 1 heavy chain 1	protein coding gene	cellular_component		GO:0005868	cytoplasmic dynein complex	ISM		J:43700	9373155	Neesen J, et al. (1997) Identification of dynein heavy chain genes expressed in human and mouse testis: chromosomal localization of an axonemal dynein gene. Gene 200(1-2):193-202
MGI:103147	Dync1h1	dynein cytoplasmic 1 heavy chain 1	protein coding gene	cellular_component		GO:0005868	cytoplasmic dynein complex	ISO	UniProtKB:Q14204	J:164563		Mouse Genome Informatics Scientific Curators (2010) Human to Mouse ISO GO annotation transfer.
MGI:103147	Dync1h1	dynein cytoplasmic 1 heavy chain 1	protein coding gene	cellular_component		GO:0005874	microtubule	ISO	UniProtKB:Q14204	J:164563		Mouse Genome Informatics Scientific Curators (2010) Human to Mouse ISO GO annotation transfer.
MGI:103147	Dync1h1	dynein cytoplasmic 1 heavy chain 1	protein coding gene	cellular_component		GO:0016020	membrane	ISO	UniProtKB:Q14204	J:164563		Mouse Genome Informatics Scientific Curators (2010) Human to Mouse ISO GO annotation transfer.
MGI:103147	Dync1h1	dynein cytoplasmic 1 heavy chain 1	protein coding gene	cellular_component		GO:0030175	filopodium	IDA		J:109388	16496424	Rashid S, et al. (2006) The murine Dnali1 gene encodes a flagellar protein that interacts with the cytoplasmic dynein heavy chain 1. Mol Reprod Dev 73(6):784-94
MGI:103147	Dync1h1	dynein cytoplasmic 1 heavy chain 1	protein coding gene	cellular_component		GO:0030286	dynein complex	IEA	InterPro:IPR004273	J:72247		Mouse Genome Informatics Scientific Curators (2001) Gene Ontology Annotation by the MGI Curatorial Staff.	MGI:General	gene product:UniProtKB:Q9JHU4
MGI:103147	Dync1h1	dynein cytoplasmic 1 heavy chain 1	protein coding gene	cellular_component		GO:0030286	dynein complex	IEA	UniProtKB-KW:KW-0243	J:60000		Mouse Genome Informatics Scientific Curators (2000) Gene Ontology Annotation by electronic association of SwissProt Keywords with GO terms.	MGI:General	gene product:UniProtKB:Q9JHU4
MGI:103147	Dync1h1	dynein cytoplasmic 1 heavy chain 1	protein coding gene	cellular_component		GO:0030424	axon	ISO	RGD:2511	J:155856		Mouse Genome Informatics Scientific Curators (2010) Rat to Mouse ISO GO annotation transfer.
MGI:103147	Dync1h1	dynein cytoplasmic 1 heavy chain 1	protein coding gene	cellular_component		GO:0031012	extracellular matrix	ISO	UniProtKB:Q14204	J:164563		Mouse Genome Informatics Scientific Curators (2010) Human to Mouse ISO GO annotation transfer.
MGI:103147	Dync1h1	dynein cytoplasmic 1 heavy chain 1	protein coding gene	cellular_component		GO:0043025	neuronal cell body	ISO	RGD:2511	J:155856		Mouse Genome Informatics Scientific Curators (2010) Rat to Mouse ISO GO annotation transfer.
MGI:103147	Dync1h1	dynein cytoplasmic 1 heavy chain 1	protein coding gene	cellular_component		GO:0070062	extracellular exosome	ISO	UniProtKB:Q14204	J:164563		Mouse Genome Informatics Scientific Curators (2010) Human to Mouse ISO GO annotation transfer.
MGI:103147	Dync1h1	dynein cytoplasmic 1 heavy chain 1	protein coding gene	molecular_function	contributes_to	GO:0008569	ATP-dependent microtubule motor activity, minus-end-directed	ISO	UniProtKB:Q14204	J:164563		Mouse Genome Informatics Scientific Curators (2010) Human to Mouse ISO GO annotation transfer.
MGI:103147	Dync1h1	dynein cytoplasmic 1 heavy chain 1	protein coding gene	molecular_function		GO:0000166	nucleotide binding	IEA	UniProtKB-KW:KW-0547	J:60000		Mouse Genome Informatics Scientific Curators (2000) Gene Ontology Annotation by electronic association of SwissProt Keywords with GO terms.	MGI:General	gene product:UniProtKB:Q9JHU4
MGI:103147	Dync1h1	dynein cytoplasmic 1 heavy chain 1	protein coding gene	molecular_function		GO:0003723	RNA binding	ISO	UniProtKB:Q14204	J:164563		Mouse Genome Informatics Scientific Curators (2010) Human to Mouse ISO GO annotation transfer.
MGI:103147	Dync1h1	dynein cytoplasmic 1 heavy chain 1	protein coding gene	molecular_function		GO:0003774	motor activity	IEA	UniProtKB-KW:KW-0243	J:60000		Mouse Genome Informatics Scientific Curators (2000) Gene Ontology Annotation by electronic association of SwissProt Keywords with GO terms.	MGI:General	gene product:UniProtKB:Q9JHU4
MGI:103147	Dync1h1	dynein cytoplasmic 1 heavy chain 1	protein coding gene	molecular_function		GO:0003777	microtubule motor activity	IEA	InterPro:IPR026983|InterPro:IPR004273	J:72247		Mouse Genome Informatics Scientific Curators (2001) Gene Ontology Annotation by the MGI Curatorial Staff.	MGI:General	gene product:UniProtKB:Q9JHU4
MGI:103147	Dync1h1	dynein cytoplasmic 1 heavy chain 1	protein coding gene	molecular_function		GO:0005515	protein binding	IPI	UniProtKB:P07141	J:117509	16267818	Cross M, et al. (2005) A proteomics strategy for the enrichment of receptor-associated complexes. Proteomics 5(18):4754-63
MGI:103147	Dync1h1	dynein cytoplasmic 1 heavy chain 1	protein coding gene	molecular_function		GO:0005515	protein binding	IPI	UniProtKB:Q921C5	J:200276	22956769	Splinter D, et al. (2012) BICD2, dynactin, and LIS1 cooperate in regulating dynein recruitment to cellular structures. Mol Biol Cell 23(21):4226-41
MGI:103147	Dync1h1	dynein cytoplasmic 1 heavy chain 1	protein coding gene	molecular_function		GO:0005524	ATP binding	IEA	InterPro:IPR035699|InterPro:IPR011704	J:72247		Mouse Genome Informatics Scientific Curators (2001) Gene Ontology Annotation by the MGI Curatorial Staff.	MGI:General	gene product:UniProtKB:Q9JHU4
MGI:103147	Dync1h1	dynein cytoplasmic 1 heavy chain 1	protein coding gene	molecular_function		GO:0005524	ATP binding	IEA	UniProtKB-KW:KW-0067	J:60000		Mouse Genome Informatics Scientific Curators (2000) Gene Ontology Annotation by electronic association of SwissProt Keywords with GO terms.	MGI:General	gene product:UniProtKB:Q9JHU4
MGI:103147	Dync1h1	dynein cytoplasmic 1 heavy chain 1	protein coding gene	molecular_function		GO:0008569	ATP-dependent microtubule motor activity, minus-end-directed	IBA	PANTHER:PTN000743491	J:161428		Gaudet P, et al. (2010) Annotation inferences using phylogenetic trees.
MGI:103147	Dync1h1	dynein cytoplasmic 1 heavy chain 1	protein coding gene	molecular_function		GO:0016887	ATPase activity	IEA	InterPro:IPR011704	J:72247		Mouse Genome Informatics Scientific Curators (2001) Gene Ontology Annotation by the MGI Curatorial Staff.	MGI:General	gene product:UniProtKB:Q9JHU4
MGI:103147	Dync1h1	dynein cytoplasmic 1 heavy chain 1	protein coding gene	molecular_function		GO:0045503	dynein light chain binding	IBA	PANTHER:PTN000743491	J:161428		Gaudet P, et al. (2010) Annotation inferences using phylogenetic trees.
MGI:103147	Dync1h1	dynein cytoplasmic 1 heavy chain 1	protein coding gene	molecular_function		GO:0045505	dynein intermediate chain binding	IBA	PANTHER:PTN000743491	J:161428		Gaudet P, et al. (2010) Annotation inferences using phylogenetic trees.
MGI:103147	Dync1h1	dynein cytoplasmic 1 heavy chain 1	protein coding gene	molecular_function		GO:0051959	dynein light intermediate chain binding	IPI	UniProtKB:Q8BVN8	J:109388	16496424	Rashid S, et al. (2006) The murine Dnali1 gene encodes a flagellar protein that interacts with the cytoplasmic dynein heavy chain 1. Mol Reprod Dev 73(6):784-94
MGI:103147	Dync1h1	dynein cytoplasmic 1 heavy chain 1	protein coding gene	molecular_function		GO:0051959	dynein light intermediate chain binding	ISO	UniProtKB:Q14204	J:164563		Mouse Genome Informatics Scientific Curators (2010) Human to Mouse ISO GO annotation transfer.
MGI:103151	Pltp	phospholipid transfer protein	protein coding gene	biological_process		GO:0006629	lipid metabolic process	IEA	InterPro:IPR030179	J:72247		Mouse Genome Informatics Scientific Curators (2001) Gene Ontology Annotation by the MGI Curatorial Staff.	MGI:General	gene product:UniProtKB:P55065
MGI:103151	Pltp	phospholipid transfer protein	protein coding gene	biological_process		GO:0006869	lipid transport	ISO	UniProtKB:P55058	J:164563		Mouse Genome Informatics Scientific Curators (2010) Human to Mouse ISO GO annotation transfer.
MGI:103151	Pltp	phospholipid transfer protein	protein coding gene	biological_process		GO:0010189	vitamin E biosynthetic process	IMP	MGI:2176342	J:107906	16467369	Drouineaud V, et al. (2006) Phospholipid transfer protein deficiency reduces sperm motility and impairs fertility of mouse males. FASEB J 20(6):794-6
MGI:103151	Pltp	phospholipid transfer protein	protein coding gene	biological_process		GO:0010875	positive regulation of cholesterol efflux	ISO	UniProtKB:P55058	J:164563		Mouse Genome Informatics Scientific Curators (2010) Human to Mouse ISO GO annotation transfer.
MGI:103151	Pltp	phospholipid transfer protein	protein coding gene	biological_process		GO:0015914	phospholipid transport	ISO	UniProtKB:P55058	J:164563		Mouse Genome Informatics Scientific Curators (2010) Human to Mouse ISO GO annotation transfer.
MGI:103151	Pltp	phospholipid transfer protein	protein coding gene	biological_process		GO:0030317	flagellated sperm motility	IMP	MGI:2176342	J:107906	16467369	Drouineaud V, et al. (2006) Phospholipid transfer protein deficiency reduces sperm motility and impairs fertility of mouse males. FASEB J 20(6):794-6
MGI:103151	Pltp	phospholipid transfer protein	protein coding gene	biological_process		GO:0034375	high-density lipoprotein particle remodeling	ISO	UniProtKB:P55058	J:164563		Mouse Genome Informatics Scientific Curators (2010) Human to Mouse ISO GO annotation transfer.
MGI:103151	Pltp	phospholipid transfer protein	protein coding gene	biological_process		GO:0035627	ceramide transport	ISO	UniProtKB:P55058	J:164563		Mouse Genome Informatics Scientific Curators (2010) Human to Mouse ISO GO annotation transfer.
MGI:103151	Pltp	phospholipid transfer protein	protein coding gene	cellular_component		GO:0005576	extracellular region	IEA	UniProtKB-KW:KW-0964	J:60000		Mouse Genome Informatics Scientific Curators (2000) Gene Ontology Annotation by electronic association of SwissProt Keywords with GO terms.	MGI:General	gene product:UniProtKB:P55065
MGI:103151	Pltp	phospholipid transfer protein	protein coding gene	cellular_component		GO:0005615	extracellular space	IDA		J:221550	24006456	Abonnenc M, et al. (2013) Extracellular matrix secretion by cardiac fibroblasts: role of microRNA-29b and microRNA-30c. Circ Res 113(10):1138-47
MGI:103151	Pltp	phospholipid transfer protein	protein coding gene	cellular_component		GO:0005615	extracellular space	ISO	UniProtKB:P55058	J:164563		Mouse Genome Informatics Scientific Curators (2010) Human to Mouse ISO GO annotation transfer.
MGI:103151	Pltp	phospholipid transfer protein	protein coding gene	cellular_component		GO:0034364	high-density lipoprotein particle	ISO	UniProtKB:P55058	J:164563		Mouse Genome Informatics Scientific Curators (2010) Human to Mouse ISO GO annotation transfer.
MGI:103151	Pltp	phospholipid transfer protein	protein coding gene	molecular_function		GO:0005319	lipid transporter activity	ISO	UniProtKB:P55058	J:164563		Mouse Genome Informatics Scientific Curators (2010) Human to Mouse ISO GO annotation transfer.
MGI:103151	Pltp	phospholipid transfer protein	protein coding gene	molecular_function		GO:0005548	phospholipid transporter activity	ISO	UniProtKB:P55058	J:164563		Mouse Genome Informatics Scientific Curators (2010) Human to Mouse ISO GO annotation transfer.
MGI:103151	Pltp	phospholipid transfer protein	protein coding gene	molecular_function		GO:0008289	lipid binding	IEA	InterPro:IPR017943|InterPro:IPR030675|InterPro:IPR001124|InterPro:IPR017954|InterPro:IPR017942	J:72247		Mouse Genome Informatics Scientific Curators (2001) Gene Ontology Annotation by the MGI Curatorial Staff.	MGI:General	gene product:UniProtKB:P55065
MGI:103151	Pltp	phospholipid transfer protein	protein coding gene	molecular_function		GO:0008429	phosphatidylethanolamine binding	ISO	UniProtKB:P55058	J:164563		Mouse Genome Informatics Scientific Curators (2010) Human to Mouse ISO GO annotation transfer.
MGI:103151	Pltp	phospholipid transfer protein	protein coding gene	molecular_function		GO:0008525	phosphatidylcholine transporter activity	ISO	UniProtKB:P55058	J:164563		Mouse Genome Informatics Scientific Curators (2010) Human to Mouse ISO GO annotation transfer.
MGI:103151	Pltp	phospholipid transfer protein	protein coding gene	molecular_function		GO:0019992	diacylglycerol binding	ISO	UniProtKB:P55058	J:164563		Mouse Genome Informatics Scientific Curators (2010) Human to Mouse ISO GO annotation transfer.
MGI:103151	Pltp	phospholipid transfer protein	protein coding gene	molecular_function		GO:0031210	phosphatidylcholine binding	ISO	UniProtKB:P55058	J:164563		Mouse Genome Informatics Scientific Curators (2010) Human to Mouse ISO GO annotation transfer.
MGI:103151	Pltp	phospholipid transfer protein	protein coding gene	molecular_function		GO:0035620	ceramide transporter activity	ISO	UniProtKB:P55058	J:164563		Mouse Genome Informatics Scientific Curators (2010) Human to Mouse ISO GO annotation transfer.
MGI:103151	Pltp	phospholipid transfer protein	protein coding gene	molecular_function		GO:0070300	phosphatidic acid binding	ISO	UniProtKB:P55058	J:164563		Mouse Genome Informatics Scientific Curators (2010) Human to Mouse ISO GO annotation transfer.
MGI:103151	Pltp	phospholipid transfer protein	protein coding gene	molecular_function		GO:0097001	ceramide binding	ISO	UniProtKB:P55058	J:164563		Mouse Genome Informatics Scientific Curators (2010) Human to Mouse ISO GO annotation transfer.
MGI:103151	Pltp	phospholipid transfer protein	protein coding gene	molecular_function		GO:1901611	phosphatidylglycerol binding	ISO	UniProtKB:P55058	J:164563		Mouse Genome Informatics Scientific Curators (2010) Human to Mouse ISO GO annotation transfer.
MGI:103151	Pltp	phospholipid transfer protein	protein coding gene	molecular_function		GO:1904121	phosphatidylethanolamine transporter activity	ISO	UniProtKB:P55058	J:164563		Mouse Genome Informatics Scientific Curators (2010) Human to Mouse ISO GO annotation transfer.
MGI:103151	Pltp	phospholipid transfer protein	protein coding gene	molecular_function		GO:1990050	phosphatidic acid transporter activity	ISO	UniProtKB:P55058	J:164563		Mouse Genome Informatics Scientific Curators (2010) Human to Mouse ISO GO annotation transfer.
MGI:103188	Nfib	nuclear factor I/B	protein coding gene	biological_process		GO:0000122	negative regulation of transcription from RNA polymerase II promoter	IBA	PANTHER:PTN000896695	J:161428		Gaudet P, et al. (2010) Annotation inferences using phylogenetic trees.
MGI:103188	Nfib	nuclear factor I/B	protein coding gene	biological_process		GO:0000122	negative regulation of transcription from RNA polymerase II promoter	ISO	UniProtKB:O00712	J:164563		Mouse Genome Informatics Scientific Curators (2010) Human to Mouse ISO GO annotation transfer.
MGI:103188	Nfib	nuclear factor I/B	protein coding gene	biological_process		GO:0002062	chondrocyte differentiation	IMP		J:175163	17904922	Uchihashi T, et al. (2007) Involvement of nuclear factor I transcription/replication factor in the early stage of chondrocytic differentiation. Bone 41(6):1025-35
MGI:103188	Nfib	nuclear factor I/B	protein coding gene	biological_process		GO:0006260	DNA replication	IEA	InterPro:IPR000647|InterPro:IPR020604	J:72247		Mouse Genome Informatics Scientific Curators (2001) Gene Ontology Annotation by the MGI Curatorial Staff.	MGI:General	gene product:UniProtKB:P97863
MGI:103188	Nfib	nuclear factor I/B	protein coding gene	biological_process		GO:0006260	DNA replication	IEA	UniProtKB-KW:KW-0235	J:60000		Mouse Genome Informatics Scientific Curators (2000) Gene Ontology Annotation by electronic association of SwissProt Keywords with GO terms.	MGI:General	gene product:UniProtKB:P97863
MGI:103188	Nfib	nuclear factor I/B	protein coding gene	biological_process		GO:0006351	transcription, DNA-templated	IEA	UniProtKB-KW:KW-0804	J:60000		Mouse Genome Informatics Scientific Curators (2000) Gene Ontology Annotation by electronic association of SwissProt Keywords with GO terms.	MGI:General	gene product:UniProtKB:P97863
MGI:103188	Nfib	nuclear factor I/B	protein coding gene	biological_process		GO:0006355	regulation of transcription, DNA-templated	IEA	InterPro:IPR000647|InterPro:IPR020604|InterPro:IPR003619	J:72247		Mouse Genome Informatics Scientific Curators (2001) Gene Ontology Annotation by the MGI Curatorial Staff.	MGI:General	gene product:UniProtKB:P97863
MGI:103188	Nfib	nuclear factor I/B	protein coding gene	biological_process		GO:0006355	regulation of transcription, DNA-templated	IEA	UniProtKB-KW:KW-0805	J:60000		Mouse Genome Informatics Scientific Curators (2000) Gene Ontology Annotation by electronic association of SwissProt Keywords with GO terms.	MGI:General	gene product:UniProtKB:P97863
MGI:103188	Nfib	nuclear factor I/B	protein coding gene	biological_process		GO:0008285	negative regulation of cell proliferation	IMP	MGI:3530139	J:96006	15632069	Steele-Perkins G, et al. (2005) The transcription factor gene Nfib is essential for both lung maturation and brain development. Mol Cell Biol 25(2):685-98
MGI:103188	Nfib	nuclear factor I/B	protein coding gene	biological_process		GO:0010001	glial cell differentiation	IMP		J:160038	19961580	Piper M, et al. (2009) Multiple non-cell-autonomous defects underlie neocortical callosal dysgenesis in Nfib-deficient mice. Neural Dev 4:43
MGI:103188	Nfib	nuclear factor I/B	protein coding gene	biological_process		GO:0021740	principal sensory nucleus of trigeminal nerve development	IMP		J:175146	19107796	Kumbasar A, et al. (2009) Absence of the transcription factor Nfib delays the formation of the basilar pontine and other mossy fiber nuclei. J Comp Neurol 513(1):98-112
MGI:103188	Nfib	nuclear factor I/B	protein coding gene	biological_process		GO:0021960	anterior commissure morphogenesis	IMP		J:160038	19961580	Piper M, et al. (2009) Multiple non-cell-autonomous defects underlie neocortical callosal dysgenesis in Nfib-deficient mice. Neural Dev 4:43
MGI:103188	Nfib	nuclear factor I/B	protein coding gene	biological_process		GO:0030324	lung development	IMP	MGI:2178748	J:75698	11850179	Grunder A, et al. (2002) Nuclear factor I-B (Nfib) deficient mice have severe lung hypoplasia. Mech Dev 112(1-2):69-77
MGI:103188	Nfib	nuclear factor I/B	protein coding gene	biological_process		GO:0030324	lung development	IMP	MGI:3530139	J:96006	15632069	Steele-Perkins G, et al. (2005) The transcription factor gene Nfib is essential for both lung maturation and brain development. Mol Cell Biol 25(2):685-98
MGI:103188	Nfib	nuclear factor I/B	protein coding gene	biological_process		GO:0030900	forebrain development	IMP	MGI:3530139	J:96006	15632069	Steele-Perkins G, et al. (2005) The transcription factor gene Nfib is essential for both lung maturation and brain development. Mol Cell Biol 25(2):685-98
MGI:103188	Nfib	nuclear factor I/B	protein coding gene	biological_process		GO:0030902	hindbrain development	IMP	MGI:3530139	J:96006	15632069	Steele-Perkins G, et al. (2005) The transcription factor gene Nfib is essential for both lung maturation and brain development. Mol Cell Biol 25(2):685-98
MGI:103188	Nfib	nuclear factor I/B	protein coding gene	biological_process		GO:0043392	negative regulation of DNA binding	ISO	UniProtKB:O00712	J:164563		Mouse Genome Informatics Scientific Curators (2010) Human to Mouse ISO GO annotation transfer.
MGI:103188	Nfib	nuclear factor I/B	protein coding gene	biological_process		GO:0045893	positive regulation of transcription, DNA-templated	ISO	RGD:62015	J:155856		Mouse Genome Informatics Scientific Curators (2010) Rat to Mouse ISO GO annotation transfer.
MGI:103188	Nfib	nuclear factor I/B	protein coding gene	biological_process		GO:0045944	positive regulation of transcription from RNA polymerase II promoter	IDA		J:161755	19706729	Riffel AK, et al. (2009) Regulation of the CYP3A4 and CYP3A7 promoters by members of the nuclear factor I transcription factor family. Mol Pharmacol 76(5):1104-14
MGI:103188	Nfib	nuclear factor I/B	protein coding gene	biological_process		GO:0045944	positive regulation of transcription from RNA polymerase II promoter	IDA		J:173651	21513708	Hsu YC, et al. (2011) Mesenchymal nuclear factor I B regulates cell proliferation and epithelial differentiation during lung maturation. Dev Biol 354(2):242-52
MGI:103188	Nfib	nuclear factor I/B	protein coding gene	biological_process		GO:0045944	positive regulation of transcription from RNA polymerase II promoter	IDA		J:39019	9056636	Chaudhry AZ, et al. (1997) Expression patterns of the four nuclear factor I genes during mouse embryogenesis indicate a potential role in development. Dev Dyn 208(3):313-25
MGI:103188	Nfib	nuclear factor I/B	protein coding gene	biological_process		GO:0045944	positive regulation of transcription from RNA polymerase II promoter	IMP		J:175163	17904922	Uchihashi T, et al. (2007) Involvement of nuclear factor I transcription/replication factor in the early stage of chondrocytic differentiation. Bone 41(6):1025-35
MGI:103188	Nfib	nuclear factor I/B	protein coding gene	biological_process		GO:0045944	positive regulation of transcription from RNA polymerase II promoter	ISO	UniProtKB:O00712	J:164563		Mouse Genome Informatics Scientific Curators (2010) Human to Mouse ISO GO annotation transfer.
MGI:103188	Nfib	nuclear factor I/B	protein coding gene	biological_process		GO:0060486	Clara cell differentiation	IMP		J:173651	21513708	Hsu YC, et al. (2011) Mesenchymal nuclear factor I B regulates cell proliferation and epithelial differentiation during lung maturation. Dev Biol 354(2):242-52
MGI:103188	Nfib	nuclear factor I/B	protein coding gene	biological_process		GO:0060509	Type I pneumocyte differentiation	IMP		J:173651	21513708	Hsu YC, et al. (2011) Mesenchymal nuclear factor I B regulates cell proliferation and epithelial differentiation during lung maturation. Dev Biol 354(2):242-52
MGI:103188	Nfib	nuclear factor I/B	protein coding gene	biological_process		GO:0060510	Type II pneumocyte differentiation	IMP		J:173651	21513708	Hsu YC, et al. (2011) Mesenchymal nuclear factor I B regulates cell proliferation and epithelial differentiation during lung maturation. Dev Biol 354(2):242-52
MGI:103188	Nfib	nuclear factor I/B	protein coding gene	biological_process		GO:0060662	salivary gland cavitation	IMP	MGI:3530139	J:218202	25403566	Mellas RE, et al. (2015) NFIB Regulates Embryonic Development of Submandibular Glands. J Dent Res 94(2):312-9
MGI:103188	Nfib	nuclear factor I/B	protein coding gene	biological_process		GO:0060689	cell differentiation involved in salivary gland development	IMP	MGI:3530139	J:218202	25403566	Mellas RE, et al. (2015) NFIB Regulates Embryonic Development of Submandibular Glands. J Dent Res 94(2):312-9
MGI:103188	Nfib	nuclear factor I/B	protein coding gene	biological_process		GO:0061141	lung ciliated cell differentiation	IMP		J:173651	21513708	Hsu YC, et al. (2011) Mesenchymal nuclear factor I B regulates cell proliferation and epithelial differentiation during lung maturation. Dev Biol 354(2):242-52
MGI:103188	Nfib	nuclear factor I/B	protein coding gene	biological_process		GO:0071679	commissural neuron axon guidance	IMP		J:160038	19961580	Piper M, et al. (2009) Multiple non-cell-autonomous defects underlie neocortical callosal dysgenesis in Nfib-deficient mice. Neural Dev 4:43
MGI:103188	Nfib	nuclear factor I/B	protein coding gene	biological_process		GO:1902894	negative regulation of pri-miRNA transcription from RNA polymerase II promoter	ISO	UniProtKB:O00712	J:164563		Mouse Genome Informatics Scientific Curators (2010) Human to Mouse ISO GO annotation transfer.
MGI:103188	Nfib	nuclear factor I/B	protein coding gene	biological_process		GO:2000791	negative regulation of mesenchymal cell proliferation involved in lung development	IMP		J:173651	21513708	Hsu YC, et al. (2011) Mesenchymal nuclear factor I B regulates cell proliferation and epithelial differentiation during lung maturation. Dev Biol 354(2):242-52
MGI:103188	Nfib	nuclear factor I/B	protein coding gene	biological_process		GO:2000795	negative regulation of epithelial cell proliferation involved in lung morphogenesis	IMP		J:173651	21513708	Hsu YC, et al. (2011) Mesenchymal nuclear factor I B regulates cell proliferation and epithelial differentiation during lung maturation. Dev Biol 354(2):242-52
MGI:103188	Nfib	nuclear factor I/B	protein coding gene	cellular_component		GO:0001650	fibrillar center	ISO	UniProtKB:O00712	J:164563		Mouse Genome Informatics Scientific Curators (2010) Human to Mouse ISO GO annotation transfer.
MGI:103188	Nfib	nuclear factor I/B	protein coding gene	cellular_component		GO:0005622	intracellular	IEA	InterPro:IPR003619	J:72247		Mouse Genome Informatics Scientific Curators (2001) Gene Ontology Annotation by the MGI Curatorial Staff.	MGI:General	gene product:UniProtKB:P97863
MGI:103188	Nfib	nuclear factor I/B	protein coding gene	cellular_component		GO:0005634	nucleus	IDA		J:173651	21513708	Hsu YC, et al. (2011) Mesenchymal nuclear factor I B regulates cell proliferation and epithelial differentiation during lung maturation. Dev Biol 354(2):242-52
MGI:103188	Nfib	nuclear factor I/B	protein coding gene	cellular_component		GO:0005634	nucleus	IDA		J:218202	25403566	Mellas RE, et al. (2015) NFIB Regulates Embryonic Development of Submandibular Glands. J Dent Res 94(2):312-9
MGI:103188	Nfib	nuclear factor I/B	protein coding gene	cellular_component		GO:0005634	nucleus	ISO	UniProtKB:O00712	J:164563		Mouse Genome Informatics Scientific Curators (2010) Human to Mouse ISO GO annotation transfer.
MGI:103188	Nfib	nuclear factor I/B	protein coding gene	cellular_component		GO:0044300	cerebellar mossy fiber	IDA		J:175146	19107796	Kumbasar A, et al. (2009) Absence of the transcription factor Nfib delays the formation of the basilar pontine and other mossy fiber nuclei. J Comp Neurol 513(1):98-112
MGI:103188	Nfib	nuclear factor I/B	protein coding gene	molecular_function		GO:0000978	RNA polymerase II proximal promoter sequence-specific DNA binding	ISO	UniProtKB:O00712	J:164563		Mouse Genome Informatics Scientific Curators (2010) Human to Mouse ISO GO annotation transfer.
MGI:103188	Nfib	nuclear factor I/B	protein coding gene	molecular_function		GO:0000981	RNA polymerase II transcription factor activity, sequence-specific DNA binding	ISO	UniProtKB:O00712	J:164563		Mouse Genome Informatics Scientific Curators (2010) Human to Mouse ISO GO annotation transfer.
MGI:103188	Nfib	nuclear factor I/B	protein coding gene	molecular_function		GO:0001077	transcriptional activator activity, RNA polymerase II proximal promoter sequence-specific DNA binding	IDA		J:173651	21513708	Hsu YC, et al. (2011) Mesenchymal nuclear factor I B regulates cell proliferation and epithelial differentiation during lung maturation. Dev Biol 354(2):242-52
MGI:103188	Nfib	nuclear factor I/B	protein coding gene	molecular_function		GO:0001077	transcriptional activator activity, RNA polymerase II proximal promoter sequence-specific DNA binding	IMP		J:175163	17904922	Uchihashi T, et al. (2007) Involvement of nuclear factor I transcription/replication factor in the early stage of chondrocytic differentiation. Bone 41(6):1025-35
MGI:103188	Nfib	nuclear factor I/B	protein coding gene	molecular_function		GO:0001077	transcriptional activator activity, RNA polymerase II proximal promoter sequence-specific DNA binding	ISO	UniProtKB:O00712	J:164563		Mouse Genome Informatics Scientific Curators (2010) Human to Mouse ISO GO annotation transfer.
MGI:103188	Nfib	nuclear factor I/B	protein coding gene	molecular_function		GO:0001106	RNA polymerase II transcription corepressor activity	ISO	UniProtKB:O00712	J:164563		Mouse Genome Informatics Scientific Curators (2010) Human to Mouse ISO GO annotation transfer.
MGI:103188	Nfib	nuclear factor I/B	protein coding gene	molecular_function		GO:0003677	DNA binding	ISO	RGD:62015	J:155856		Mouse Genome Informatics Scientific Curators (2010) Rat to Mouse ISO GO annotation transfer.
MGI:103188	Nfib	nuclear factor I/B	protein coding gene	molecular_function		GO:0003677	DNA binding	ISO	UniProtKB:O00712	J:164563		Mouse Genome Informatics Scientific Curators (2010) Human to Mouse ISO GO annotation transfer.
MGI:103188	Nfib	nuclear factor I/B	protein coding gene	molecular_function		GO:0003690	double-stranded DNA binding	ISO	RGD:62015	J:155856		Mouse Genome Informatics Scientific Curators (2010) Rat to Mouse ISO GO annotation transfer.
MGI:103188	Nfib	nuclear factor I/B	protein coding gene	molecular_function		GO:0003700	DNA binding transcription factor activity	IEA	InterPro:IPR000647|InterPro:IPR020604	J:72247		Mouse Genome Informatics Scientific Curators (2001) Gene Ontology Annotation by the MGI Curatorial Staff.	MGI:General	gene product:UniProtKB:P97863
MGI:103257	Inpp5b	inositol polyphosphate-5-phosphatase B	protein coding gene	biological_process		GO:0001701	in utero embryonic development	IGI	MGI:109589	J:158744	20195868	Bernard DJ, et al. (2010) X-inactivation analysis of embryonic lethality in Ocrl wt/-; Inpp5b-/- mice. Mamm Genome 21(3-4):186-94
MGI:103257	Inpp5b	inositol polyphosphate-5-phosphatase B	protein coding gene	biological_process		GO:0007165	signal transduction	IEA	InterPro:IPR008936|InterPro:IPR000198	J:72247		Mouse Genome Informatics Scientific Curators (2001) Gene Ontology Annotation by the MGI Curatorial Staff.	MGI:General	gene product:UniProtKB:Q8K337
MGI:103257	Inpp5b	inositol polyphosphate-5-phosphatase B	protein coding gene	biological_process		GO:0007283	spermatogenesis	IMP	MGI:2159609	J:73678	11784089	Hellsten E, et al. (2001) Disrupted sperm function and fertilin beta processing in mice deficient in the inositol polyphosphate 5-phosphatase Inpp5b. Dev Biol 240(2):641-53
MGI:103257	Inpp5b	inositol polyphosphate-5-phosphatase B	protein coding gene	biological_process		GO:0030317	flagellated sperm motility	IMP	MGI:2159609	J:73678	11784089	Hellsten E, et al. (2001) Disrupted sperm function and fertilin beta processing in mice deficient in the inositol polyphosphate 5-phosphatase Inpp5b. Dev Biol 240(2):641-53
MGI:103257	Inpp5b	inositol polyphosphate-5-phosphatase B	protein coding gene	biological_process		GO:0046856	phosphatidylinositol dephosphorylation	IDA		J:46847	9525932	Matzaris M, et al. (1998) Distinct membrane and cytosolic forms of inositol polyphosphate 5-phosphatase II. Efficient membrane localization requires two discrete domains. J Biol Chem 273(14):8256-67
MGI:103257	Inpp5b	inositol polyphosphate-5-phosphatase B	protein coding gene	biological_process		GO:0046856	phosphatidylinositol dephosphorylation	ISO	UniProtKB:P32019	J:164563		Mouse Genome Informatics Scientific Curators (2010) Human to Mouse ISO GO annotation transfer.
MGI:103257	Inpp5b	inositol polyphosphate-5-phosphatase B	protein coding gene	biological_process		GO:0070613	regulation of protein processing	IMP	MGI:2159609	J:73678	11784089	Hellsten E, et al. (2001) Disrupted sperm function and fertilin beta processing in mice deficient in the inositol polyphosphate 5-phosphatase Inpp5b. Dev Biol 240(2):641-53
MGI:103257	Inpp5b	inositol polyphosphate-5-phosphatase B	protein coding gene	cellular_component		GO:0005737	cytoplasm	IEA	UniProtKB-KW:KW-0963	J:60000		Mouse Genome Informatics Scientific Curators (2000) Gene Ontology Annotation by electronic association of SwissProt Keywords with GO terms.	MGI:General	gene product:UniProtKB:Q8K337
MGI:103257	Inpp5b	inositol polyphosphate-5-phosphatase B	protein coding gene	cellular_component		GO:0005768	endosome	IEA	UniProtKB-KW:KW-0967	J:60000		Mouse Genome Informatics Scientific Curators (2000) Gene Ontology Annotation by electronic association of SwissProt Keywords with GO terms.	MGI:General	gene product:UniProtKB:Q8K337
MGI:103257	Inpp5b	inositol polyphosphate-5-phosphatase B	protein coding gene	cellular_component		GO:0005829	cytosol	IDA		J:46847	9525932	Matzaris M, et al. (1998) Distinct membrane and cytosolic forms of inositol polyphosphate 5-phosphatase II. Efficient membrane localization requires two discrete domains. J Biol Chem 273(14):8256-67
MGI:103257	Inpp5b	inositol polyphosphate-5-phosphatase B	protein coding gene	cellular_component		GO:0005829	cytosol	ISO	UniProtKB:P32019	J:164563		Mouse Genome Informatics Scientific Curators (2010) Human to Mouse ISO GO annotation transfer.
MGI:103257	Inpp5b	inositol polyphosphate-5-phosphatase B	protein coding gene	cellular_component		GO:0016020	membrane	ISO	UniProtKB:P32019	J:164563		Mouse Genome Informatics Scientific Curators (2010) Human to Mouse ISO GO annotation transfer.
MGI:103257	Inpp5b	inositol polyphosphate-5-phosphatase B	protein coding gene	cellular_component		GO:0016021	integral component of membrane	IDA		J:46847	9525932	Matzaris M, et al. (1998) Distinct membrane and cytosolic forms of inositol polyphosphate 5-phosphatase II. Efficient membrane localization requires two discrete domains. J Biol Chem 273(14):8256-67
MGI:103257	Inpp5b	inositol polyphosphate-5-phosphatase B	protein coding gene	cellular_component		GO:0031410	cytoplasmic vesicle	IEA	UniProtKB-KW:KW-0968	J:60000		Mouse Genome Informatics Scientific Curators (2000) Gene Ontology Annotation by electronic association of SwissProt Keywords with GO terms.	MGI:General	gene product:UniProtKB:Q8K337
MGI:103257	Inpp5b	inositol polyphosphate-5-phosphatase B	protein coding gene	molecular_function		GO:0004439	phosphatidylinositol-4,5-bisphosphate 5-phosphatase activity	IDA		J:46847	9525932	Matzaris M, et al. (1998) Distinct membrane and cytosolic forms of inositol polyphosphate 5-phosphatase II. Efficient membrane localization requires two discrete domains. J Biol Chem 273(14):8256-67
MGI:103257	Inpp5b	inositol polyphosphate-5-phosphatase B	protein coding gene	molecular_function		GO:0004439	phosphatidylinositol-4,5-bisphosphate 5-phosphatase activity	ISO	UniProtKB:P32019	J:164563		Mouse Genome Informatics Scientific Curators (2010) Human to Mouse ISO GO annotation transfer.
MGI:103257	Inpp5b	inositol polyphosphate-5-phosphatase B	protein coding gene	molecular_function		GO:0004445	inositol-polyphosphate 5-phosphatase activity	ISO	EMBL:M74161	J:46847	9525932	Matzaris M, et al. (1998) Distinct membrane and cytosolic forms of inositol polyphosphate 5-phosphatase II. Efficient membrane localization requires two discrete domains. J Biol Chem 273(14):8256-67
MGI:103257	Inpp5b	inositol polyphosphate-5-phosphatase B	protein coding gene	molecular_function		GO:0016787	hydrolase activity	IEA	UniProtKB-KW:KW-0378	J:60000		Mouse Genome Informatics Scientific Curators (2000) Gene Ontology Annotation by electronic association of SwissProt Keywords with GO terms.	MGI:General	gene product:UniProtKB:Q8K337
MGI:103257	Inpp5b	inositol polyphosphate-5-phosphatase B	protein coding gene	molecular_function		GO:0046872	metal ion binding	IEA	UniProtKB-KW:KW-0479	J:60000		Mouse Genome Informatics Scientific Curators (2000) Gene Ontology Annotation by electronic association of SwissProt Keywords with GO terms.	MGI:General	gene product:UniProtKB:Q8K337
MGI:103257	Inpp5b	inositol polyphosphate-5-phosphatase B	protein coding gene	molecular_function		GO:0052658	inositol-1,4,5-trisphosphate 5-phosphatase activity	IDA		J:46847	9525932	Matzaris M, et al. (1998) Distinct membrane and cytosolic forms of inositol polyphosphate 5-phosphatase II. Efficient membrane localization requires two discrete domains. J Biol Chem 273(14):8256-67
MGI:103257	Inpp5b	inositol polyphosphate-5-phosphatase B	protein coding gene	molecular_function		GO:0052658	inositol-1,4,5-trisphosphate 5-phosphatase activity	ISO	UniProtKB:P32019	J:164563		Mouse Genome Informatics Scientific Curators (2010) Human to Mouse ISO GO annotation transfer.
MGI:103306	Tiam1	T cell lymphoma invasion and metastasis 1	protein coding gene	biological_process		GO:0003300	cardiac muscle hypertrophy	ISO	RGD:1307455	J:155856		Mouse Genome Informatics Scientific Curators (2010) Rat to Mouse ISO GO annotation transfer.
MGI:103306	Tiam1	T cell lymphoma invasion and metastasis 1	protein coding gene	biological_process		GO:0006915	apoptotic process	ISO	RGD:1307455	J:155856		Mouse Genome Informatics Scientific Curators (2010) Rat to Mouse ISO GO annotation transfer.
MGI:103306	Tiam1	T cell lymphoma invasion and metastasis 1	protein coding gene	biological_process		GO:0007160	cell-matrix adhesion	ISO	UniProtKB:Q13009	J:164563		Mouse Genome Informatics Scientific Curators (2010) Human to Mouse ISO GO annotation transfer.
MGI:103306	Tiam1	T cell lymphoma invasion and metastasis 1	protein coding gene	biological_process		GO:0007165	signal transduction	IEA	InterPro:IPR003116	J:72247		Mouse Genome Informatics Scientific Curators (2001) Gene Ontology Annotation by the MGI Curatorial Staff.	MGI:General	gene product:UniProtKB:Q60610
MGI:103306	Tiam1	T cell lymphoma invasion and metastasis 1	protein coding gene	biological_process		GO:0007264	small GTPase mediated signal transduction	IDA		J:82578	12525493	Baumeister MA, et al. (2003) Loss of phosphatidylinositol 3-phosphate binding by the C-terminal Tiam-1 pleckstrin homology domain prevents in vivo Rac1 activation without affecting membrane targeting. J Biol Chem 278(13):11457-64
MGI:103306	Tiam1	T cell lymphoma invasion and metastasis 1	protein coding gene	biological_process		GO:0008284	positive regulation of cell proliferation	ISO	UniProtKB:Q13009	J:164563		Mouse Genome Informatics Scientific Curators (2010) Human to Mouse ISO GO annotation transfer.
MGI:103306	Tiam1	T cell lymphoma invasion and metastasis 1	protein coding gene	biological_process		GO:0010717	regulation of epithelial to mesenchymal transition	ISO	UniProtKB:Q13009	J:164563		Mouse Genome Informatics Scientific Curators (2010) Human to Mouse ISO GO annotation transfer.
MGI:103306	Tiam1	T cell lymphoma invasion and metastasis 1	protein coding gene	biological_process		GO:0010976	positive regulation of neuron projection development	IDA		J:180470	16801538	Miyamoto Y, et al. (2006) TrkB binds and tyrosine-phosphorylates Tiam1, leading to activation of Rac1 and induction of changes in cellular morphology. Proc Natl Acad Sci U S A 103(27):10444-9
MGI:103306	Tiam1	T cell lymphoma invasion and metastasis 1	protein coding gene	biological_process		GO:0010976	positive regulation of neuron projection development	ISO	RGD:1307455	J:155856		Mouse Genome Informatics Scientific Curators (2010) Rat to Mouse ISO GO annotation transfer.
MGI:103306	Tiam1	T cell lymphoma invasion and metastasis 1	protein coding gene	biological_process		GO:0016477	cell migration	ISO	UniProtKB:Q13009	J:164563		Mouse Genome Informatics Scientific Curators (2010) Human to Mouse ISO GO annotation transfer.
MGI:103306	Tiam1	T cell lymphoma invasion and metastasis 1	protein coding gene	biological_process		GO:0016601	Rac protein signal transduction	ISO	UniProtKB:Q13009	J:164563		Mouse Genome Informatics Scientific Curators (2010) Human to Mouse ISO GO annotation transfer.
MGI:103306	Tiam1	T cell lymphoma invasion and metastasis 1	protein coding gene	biological_process		GO:0030335	positive regulation of cell migration	ISO	RGD:1307455	J:155856		Mouse Genome Informatics Scientific Curators (2010) Rat to Mouse ISO GO annotation transfer.
MGI:103306	Tiam1	T cell lymphoma invasion and metastasis 1	protein coding gene	biological_process		GO:0030335	positive regulation of cell migration	ISO	UniProtKB:Q13009	J:164563		Mouse Genome Informatics Scientific Curators (2010) Human to Mouse ISO GO annotation transfer.
MGI:103306	Tiam1	T cell lymphoma invasion and metastasis 1	protein coding gene	biological_process		GO:0031547	brain-derived neurotrophic factor receptor signaling pathway	IDA		J:180470	16801538	Miyamoto Y, et al. (2006) TrkB binds and tyrosine-phosphorylates Tiam1, leading to activation of Rac1 and induction of changes in cellular morphology. Proc Natl Acad Sci U S A 103(27):10444-9
MGI:103306	Tiam1	T cell lymphoma invasion and metastasis 1	protein coding gene	biological_process		GO:0032092	positive regulation of protein binding	ISO	UniProtKB:Q13009	J:164563		Mouse Genome Informatics Scientific Curators (2010) Human to Mouse ISO GO annotation transfer.
MGI:103306	Tiam1	T cell lymphoma invasion and metastasis 1	protein coding gene	biological_process		GO:0035023	regulation of Rho protein signal transduction	IEA	InterPro:IPR000219	J:72247		Mouse Genome Informatics Scientific Curators (2001) Gene Ontology Annotation by the MGI Curatorial Staff.	MGI:General	gene product:UniProtKB:Q60610
MGI:103306	Tiam1	T cell lymphoma invasion and metastasis 1	protein coding gene	biological_process		GO:0035556	intracellular signal transduction	IEA	InterPro:IPR001331	J:72247		Mouse Genome Informatics Scientific Curators (2001) Gene Ontology Annotation by the MGI Curatorial Staff.	MGI:General	gene product:UniProtKB:Q60610
MGI:103306	Tiam1	T cell lymphoma invasion and metastasis 1	protein coding gene	biological_process		GO:0043087	regulation of GTPase activity	IDA		J:180470	16801538	Miyamoto Y, et al. (2006) TrkB binds and tyrosine-phosphorylates Tiam1, leading to activation of Rac1 and induction of changes in cellular morphology. Proc Natl Acad Sci U S A 103(27):10444-9
MGI:103306	Tiam1	T cell lymphoma invasion and metastasis 1	protein coding gene	biological_process		GO:0043507	positive regulation of JUN kinase activity	ISO	RGD:1307455	J:155856		Mouse Genome Informatics Scientific Curators (2010) Rat to Mouse ISO GO annotation transfer.
MGI:103306	Tiam1	T cell lymphoma invasion and metastasis 1	protein coding gene	biological_process		GO:0048013	ephrin receptor signaling pathway	IDA		J:88877	14988728	Tanaka M, et al. (2004) Tiam1 mediates neurite outgrowth induced by ephrin-B1 and EphA2. EMBO J 23(5):1075-88
MGI:103306	Tiam1	T cell lymphoma invasion and metastasis 1	protein coding gene	biological_process		GO:0050772	positive regulation of axonogenesis	IMP		J:88877	14988728	Tanaka M, et al. (2004) Tiam1 mediates neurite outgrowth induced by ephrin-B1 and EphA2. EMBO J 23(5):1075-88
MGI:103306	Tiam1	T cell lymphoma invasion and metastasis 1	protein coding gene	biological_process		GO:0050772	positive regulation of axonogenesis	ISO	RGD:1307455	J:155856		Mouse Genome Informatics Scientific Curators (2010) Rat to Mouse ISO GO annotation transfer.
MGI:103306	Tiam1	T cell lymphoma invasion and metastasis 1	protein coding gene	biological_process		GO:0061003	positive regulation of dendritic spine morphogenesis	ISO	RGD:1307455	J:155856		Mouse Genome Informatics Scientific Curators (2010) Rat to Mouse ISO GO annotation transfer.
MGI:103306	Tiam1	T cell lymphoma invasion and metastasis 1	protein coding gene	biological_process		GO:0061178	regulation of insulin secretion involved in cellular response to glucose stimulus	ISO	RGD:1307455	J:155856		Mouse Genome Informatics Scientific Curators (2010) Rat to Mouse ISO GO annotation transfer.
MGI:103306	Tiam1	T cell lymphoma invasion and metastasis 1	protein coding gene	biological_process		GO:0070372	regulation of ERK1 and ERK2 cascade	ISO	RGD:1307455	J:155856		Mouse Genome Informatics Scientific Curators (2010) Rat to Mouse ISO GO annotation transfer.
MGI:103306	Tiam1	T cell lymphoma invasion and metastasis 1	protein coding gene	biological_process		GO:0072657	protein localization to membrane	ISO	RGD:1307455	J:155856		Mouse Genome Informatics Scientific Curators (2010) Rat to Mouse ISO GO annotation transfer.
MGI:103306	Tiam1	T cell lymphoma invasion and metastasis 1	protein coding gene	biological_process		GO:0090630	activation of GTPase activity	IMP		J:192848	23109420	Cajanek L, et al. (2013) Tiam1 regulates the Wnt/Dvl/Rac1 signaling pathway and the differentiation of midbrain dopaminergic neurons. Mol Cell Biol 33(1):59-70
MGI:103306	Tiam1	T cell lymphoma invasion and metastasis 1	protein coding gene	biological_process		GO:0090630	activation of GTPase activity	ISO	RGD:1307455	J:155856		Mouse Genome Informatics Scientific Curators (2010) Rat to Mouse ISO GO annotation transfer.
MGI:103306	Tiam1	T cell lymphoma invasion and metastasis 1	protein coding gene	biological_process		GO:0090630	activation of GTPase activity	ISO	UniProtKB:Q13009	J:164563		Mouse Genome Informatics Scientific Curators (2010) Human to Mouse ISO GO annotation transfer.
MGI:103306	Tiam1	T cell lymphoma invasion and metastasis 1	protein coding gene	biological_process		GO:0098989	NMDA selective glutamate receptor signaling pathway	ISO	RGD:1307455	J:155856		Mouse Genome Informatics Scientific Curators (2010) Rat to Mouse ISO GO annotation transfer.
MGI:103306	Tiam1	T cell lymphoma invasion and metastasis 1	protein coding gene	biological_process		GO:1904268	positive regulation of Schwann cell chemotaxis	ISO	RGD:1307455	J:155856		Mouse Genome Informatics Scientific Curators (2010) Rat to Mouse ISO GO annotation transfer.
MGI:103306	Tiam1	T cell lymphoma invasion and metastasis 1	protein coding gene	biological_process		GO:1904338	regulation of dopaminergic neuron differentiation	IMP		J:192848	23109420	Cajanek L, et al. (2013) Tiam1 regulates the Wnt/Dvl/Rac1 signaling pathway and the differentiation of midbrain dopaminergic neurons. Mol Cell Biol 33(1):59-70
MGI:103306	Tiam1	T cell lymphoma invasion and metastasis 1	protein coding gene	biological_process		GO:1905274	regulation of modification of postsynaptic actin cytoskeleton	ISO	RGD:1307455	J:155856		Mouse Genome Informatics Scientific Curators (2010) Rat to Mouse ISO GO annotation transfer.
MGI:103306	Tiam1	T cell lymphoma invasion and metastasis 1	protein coding gene	biological_process		GO:1990138	neuron projection extension	ISO	RGD:1307455	J:155856		Mouse Genome Informatics Scientific Curators (2010) Rat to Mouse ISO GO annotation transfer.
MGI:103306	Tiam1	T cell lymphoma invasion and metastasis 1	protein coding gene	biological_process		GO:2000050	regulation of non-canonical Wnt signaling pathway	IGI	UniProtKB:P22725	J:192848	23109420	Cajanek L, et al. (2013) Tiam1 regulates the Wnt/Dvl/Rac1 signaling pathway and the differentiation of midbrain dopaminergic neurons. Mol Cell Biol 33(1):59-70
MGI:103306	Tiam1	T cell lymphoma invasion and metastasis 1	protein coding gene	cellular_component	colocalizes_with	GO:0005874	microtubule	IDA		J:195272	23533177	Sipe CW, et al. (2013) Lis1 mediates planar polarity of auditory hair cells through regulation of microtubule organization. Development 140(8):1785-95
MGI:103306	Tiam1	T cell lymphoma invasion and metastasis 1	protein coding gene	cellular_component	colocalizes_with	GO:0005874	microtubule	ISO	RGD:1307455	J:155856		Mouse Genome Informatics Scientific Curators (2010) Rat to Mouse ISO GO annotation transfer.
MGI:103306	Tiam1	T cell lymphoma invasion and metastasis 1	protein coding gene	cellular_component		GO:0005634	nucleus	ISO	RGD:1307455	J:155856		Mouse Genome Informatics Scientific Curators (2010) Rat to Mouse ISO GO annotation transfer.
MGI:103306	Tiam1	T cell lymphoma invasion and metastasis 1	protein coding gene	cellular_component		GO:0005737	cytoplasm	ISO	RGD:1307455	J:155856		Mouse Genome Informatics Scientific Curators (2010) Rat to Mouse ISO GO annotation transfer.
MGI:103306	Tiam1	T cell lymphoma invasion and metastasis 1	protein coding gene	cellular_component		GO:0005829	cytosol	ISO	RGD:1307455	J:155856		Mouse Genome Informatics Scientific Curators (2010) Rat to Mouse ISO GO annotation transfer.
MGI:103306	Tiam1	T cell lymphoma invasion and metastasis 1	protein coding gene	cellular_component		GO:0005829	cytosol	ISO	UniProtKB:Q13009	J:164563		Mouse Genome Informatics Scientific Curators (2010) Human to Mouse ISO GO annotation transfer.
MGI:103306	Tiam1	T cell lymphoma invasion and metastasis 1	protein coding gene	cellular_component		GO:0005886	plasma membrane	IDA		J:193444	22750946	Galic M, et al. (2012) External push and internal pull forces recruit curvature-sensing N-BAR domain proteins to the plasma membrane. Nat Cell Biol 14(8):874-81
MGI:103306	Tiam1	T cell lymphoma invasion and metastasis 1	protein coding gene	cellular_component		GO:0005886	plasma membrane	IDA		J:82578	12525493	Baumeister MA, et al. (2003) Loss of phosphatidylinositol 3-phosphate binding by the C-terminal Tiam-1 pleckstrin homology domain prevents in vivo Rac1 activation without affecting membrane targeting. J Biol Chem 278(13):11457-64
MGI:103306	Tiam1	T cell lymphoma invasion and metastasis 1	protein coding gene	cellular_component		GO:0005886	plasma membrane	ISO	UniProtKB:Q13009	J:164563		Mouse Genome Informatics Scientific Curators (2010) Human to Mouse ISO GO annotation transfer.
MGI:103306	Tiam1	T cell lymphoma invasion and metastasis 1	protein coding gene	cellular_component		GO:0005911	cell-cell junction	ISO	UniProtKB:Q13009	J:164563		Mouse Genome Informatics Scientific Curators (2010) Human to Mouse ISO GO annotation transfer.
MGI:103306	Tiam1	T cell lymphoma invasion and metastasis 1	protein coding gene	cellular_component		GO:0014069	postsynaptic density	ISO	RGD:1307455	J:155856		Mouse Genome Informatics Scientific Curators (2010) Rat to Mouse ISO GO annotation transfer.
MGI:103306	Tiam1	T cell lymphoma invasion and metastasis 1	protein coding gene	cellular_component		GO:0016020	membrane	IEA	UniProtKB-KW:KW-0472	J:60000		Mouse Genome Informatics Scientific Curators (2000) Gene Ontology Annotation by electronic association of SwissProt Keywords with GO terms.	MGI:General	gene product:UniProtKB:Q60610
MGI:103306	Tiam1	T cell lymphoma invasion and metastasis 1	protein coding gene	cellular_component		GO:0030054	cell junction	IEA	UniProtKB-KW:KW-0965	J:60000		Mouse Genome Informatics Scientific Curators (2000) Gene Ontology Annotation by electronic association of SwissProt Keywords with GO terms.	MGI:General	gene product:UniProtKB:Q60610
MGI:103306	Tiam1	T cell lymphoma invasion and metastasis 1	protein coding gene	cellular_component		GO:0031234	extrinsic component of cytoplasmic side of plasma membrane	ISO	UniProtKB:Q13009	J:164563		Mouse Genome Informatics Scientific Curators (2010) Human to Mouse ISO GO annotation transfer.
MGI:103306	Tiam1	T cell lymphoma invasion and metastasis 1	protein coding gene	cellular_component		GO:0032587	ruffle membrane	ISO	RGD:1307455	J:155856		Mouse Genome Informatics Scientific Curators (2010) Rat to Mouse ISO GO annotation transfer.
MGI:103306	Tiam1	T cell lymphoma invasion and metastasis 1	protein coding gene	cellular_component		GO:0036477	somatodendritic compartment	ISO	RGD:1307455	J:155856		Mouse Genome Informatics Scientific Curators (2010) Rat to Mouse ISO GO annotation transfer.
MGI:103306	Tiam1	T cell lymphoma invasion and metastasis 1	protein coding gene	cellular_component		GO:0043025	neuronal cell body	ISO	RGD:1307455	J:155856		Mouse Genome Informatics Scientific Curators (2010) Rat to Mouse ISO GO annotation transfer.
MGI:103306	Tiam1	T cell lymphoma invasion and metastasis 1	protein coding gene	cellular_component		GO:0043197	dendritic spine	ISO	RGD:1307455	J:155856		Mouse Genome Informatics Scientific Curators (2010) Rat to Mouse ISO GO annotation transfer.
MGI:103306	Tiam1	T cell lymphoma invasion and metastasis 1	protein coding gene	cellular_component		GO:0044291	cell-cell contact zone	ISO	UniProtKB:Q13009	J:164563		Mouse Genome Informatics Scientific Curators (2010) Human to Mouse ISO GO annotation transfer.
MGI:103306	Tiam1	T cell lymphoma invasion and metastasis 1	protein coding gene	cellular_component		GO:0044295	axonal growth cone	ISO	RGD:1307455	J:155856		Mouse Genome Informatics Scientific Curators (2010) Rat to Mouse ISO GO annotation transfer.
MGI:103306	Tiam1	T cell lymphoma invasion and metastasis 1	protein coding gene	cellular_component		GO:0044304	main axon	ISO	RGD:1307455	J:155856		Mouse Genome Informatics Scientific Curators (2010) Rat to Mouse ISO GO annotation transfer.
MGI:103306	Tiam1	T cell lymphoma invasion and metastasis 1	protein coding gene	cellular_component		GO:0045202	synapse	ISO	RGD:1307455	J:155856		Mouse Genome Informatics Scientific Curators (2010) Rat to Mouse ISO GO annotation transfer.
MGI:103306	Tiam1	T cell lymphoma invasion and metastasis 1	protein coding gene	cellular_component		GO:0060091	kinocilium	IDA		J:195272	23533177	Sipe CW, et al. (2013) Lis1 mediates planar polarity of auditory hair cells through regulation of microtubule organization. Development 140(8):1785-95
MGI:103306	Tiam1	T cell lymphoma invasion and metastasis 1	protein coding gene	molecular_function		GO:0005057	signal transducer activity, downstream of receptor	IEA	InterPro:IPR003116	J:72247		Mouse Genome Informatics Scientific Curators (2001) Gene Ontology Annotation by the MGI Curatorial Staff.	MGI:General	gene product:UniProtKB:Q60610
MGI:103306	Tiam1	T cell lymphoma invasion and metastasis 1	protein coding gene	molecular_function		GO:0005085	guanyl-nucleotide exchange factor activity	IDA		J:82578	12525493	Baumeister MA, et al. (2003) Loss of phosphatidylinositol 3-phosphate binding by the C-terminal Tiam-1 pleckstrin homology domain prevents in vivo Rac1 activation without affecting membrane targeting. J Biol Chem 278(13):11457-64
MGI:103306	Tiam1	T cell lymphoma invasion and metastasis 1	protein coding gene	molecular_function		GO:0005085	guanyl-nucleotide exchange factor activity	ISO	UniProtKB:Q13009	J:164563		Mouse Genome Informatics Scientific Curators (2010) Human to Mouse ISO GO annotation transfer.
MGI:103306	Tiam1	T cell lymphoma invasion and metastasis 1	protein coding gene	molecular_function		GO:0005089	Rho guanyl-nucleotide exchange factor activity	IEA	InterPro:IPR000219	J:72247		Mouse Genome Informatics Scientific Curators (2001) Gene Ontology Annotation by the MGI Curatorial Staff.	MGI:General	gene product:UniProtKB:Q60610
MGI:103306	Tiam1	T cell lymphoma invasion and metastasis 1	protein coding gene	molecular_function		GO:0005515	protein binding	IPI	UniProtKB:P15379	J:156410	19893486	Terawaki S, et al. (2010) The PHCCEx domain of Tiam1/2 is a novel protein- and membrane-binding module. EMBO J 29(1):236-50
MGI:103306	Tiam1	T cell lymphoma invasion and metastasis 1	protein coding gene	molecular_function		GO:0005515	protein binding	IPI	UniProtKB:Q60838	J:192848	23109420	Cajanek L, et al. (2013) Tiam1 regulates the Wnt/Dvl/Rac1 signaling pathway and the differentiation of midbrain dopaminergic neurons. Mol Cell Biol 33(1):59-70
MGI:103306	Tiam1	T cell lymphoma invasion and metastasis 1	protein coding gene	molecular_function		GO:0005515	protein binding	IPI	UniProtKB:Q61062	J:192848	23109420	Cajanek L, et al. (2013) Tiam1 regulates the Wnt/Dvl/Rac1 signaling pathway and the differentiation of midbrain dopaminergic neurons. Mol Cell Biol 33(1):59-70
MGI:103306	Tiam1	T cell lymphoma invasion and metastasis 1	protein coding gene	molecular_function		GO:0005515	protein binding	IPI	UniProtKB:Q61062	J:192848	23109420	Cajanek L, et al. (2013) Tiam1 regulates the Wnt/Dvl/Rac1 signaling pathway and the differentiation of midbrain dopaminergic neurons. Mol Cell Biol 33(1):59-70
MGI:103306	Tiam1	T cell lymphoma invasion and metastasis 1	protein coding gene	molecular_function		GO:0005543	phospholipid binding	IDA		J:82578	12525493	Baumeister MA, et al. (2003) Loss of phosphatidylinositol 3-phosphate binding by the C-terminal Tiam-1 pleckstrin homology domain prevents in vivo Rac1 activation without affecting membrane targeting. J Biol Chem 278(13):11457-64
MGI:103306	Tiam1	T cell lymphoma invasion and metastasis 1	protein coding gene	molecular_function		GO:0008017	microtubule binding	ISO	RGD:1307455	J:155856		Mouse Genome Informatics Scientific Curators (2010) Rat to Mouse ISO GO annotation transfer.
MGI:103306	Tiam1	T cell lymphoma invasion and metastasis 1	protein coding gene	molecular_function		GO:0008289	lipid binding	IEA	UniProtKB-KW:KW-0446	J:60000		Mouse Genome Informatics Scientific Curators (2000) Gene Ontology Annotation by electronic association of SwissProt Keywords with GO terms.	MGI:General	gene product:UniProtKB:Q60610
MGI:103306	Tiam1	T cell lymphoma invasion and metastasis 1	protein coding gene	molecular_function		GO:0017016	Ras GTPase binding	ISO	RGD:1307455	J:155856		Mouse Genome Informatics Scientific Curators (2010) Rat to Mouse ISO GO annotation transfer.
MGI:103306	Tiam1	T cell lymphoma invasion and metastasis 1	protein coding gene	molecular_function		GO:0019900	kinase binding	ISO	UniProtKB:Q13009	J:164563		Mouse Genome Informatics Scientific Curators (2010) Human to Mouse ISO GO annotation transfer.
MGI:103306	Tiam1	T cell lymphoma invasion and metastasis 1	protein coding gene	molecular_function		GO:0030676	Rac guanyl-nucleotide exchange factor activity	IMP		J:192848	23109420	Cajanek L, et al. (2013) Tiam1 regulates the Wnt/Dvl/Rac1 signaling pathway and the differentiation of midbrain dopaminergic neurons. Mol Cell Biol 33(1):59-70
MGI:103306	Tiam1	T cell lymphoma invasion and metastasis 1	protein coding gene	molecular_function		GO:0030676	Rac guanyl-nucleotide exchange factor activity	ISO	UniProtKB:Q13009	J:164563		Mouse Genome Informatics Scientific Curators (2010) Human to Mouse ISO GO annotation transfer.
MGI:103306	Tiam1	T cell lymphoma invasion and metastasis 1	protein coding gene	molecular_function		GO:0030971	receptor tyrosine kinase binding	IPI	UniProtKB:P15209	J:180470	16801538	Miyamoto Y, et al. (2006) TrkB binds and tyrosine-phosphorylates Tiam1, leading to activation of Rac1 and induction of changes in cellular morphology. Proc Natl Acad Sci U S A 103(27):10444-9
MGI:103306	Tiam1	T cell lymphoma invasion and metastasis 1	protein coding gene	molecular_function		GO:0030971	receptor tyrosine kinase binding	ISO	RGD:1307455	J:155856		Mouse Genome Informatics Scientific Curators (2010) Rat to Mouse ISO GO annotation transfer.
MGI:103306	Tiam1	T cell lymphoma invasion and metastasis 1	protein coding gene	molecular_function		GO:0046875	ephrin receptor binding	IPI	UniProtKB:Q03145|UniProtKB:P52795	J:88877	14988728	Tanaka M, et al. (2004) Tiam1 mediates neurite outgrowth induced by ephrin-B1 and EphA2. EMBO J 23(5):1075-88
MGI:103306	Tiam1	T cell lymphoma invasion and metastasis 1	protein coding gene	molecular_function		GO:0048365	Rac GTPase binding	ISO	RGD:1307455	J:155856		Mouse Genome Informatics Scientific Curators (2010) Rat to Mouse ISO GO annotation transfer.
MGI:103310	Ptprk	protein tyrosine phosphatase, receptor type, K	protein coding gene	biological_process		GO:0006470	protein dephosphorylation	IDA		J:25687	8474452	Jiang YP, et al. (1993) Cloning and characterization of R-PTP-kappa, a new member of the receptor protein tyrosine phosphatase family with a proteolytically cleaved cellular adhesion molecule-like extracellular region. Mol Cell Biol 13(5):2942-51
MGI:103310	Ptprk	protein tyrosine phosphatase, receptor type, K	protein coding gene	biological_process		GO:0006470	protein dephosphorylation	ISO	UniProtKB:Q15262	J:164563		Mouse Genome Informatics Scientific Curators (2010) Human to Mouse ISO GO annotation transfer.
MGI:103310	Ptprk	protein tyrosine phosphatase, receptor type, K	protein coding gene	biological_process		GO:0007155	cell adhesion	ISO	RGD:619706	J:155856		Mouse Genome Informatics Scientific Curators (2010) Rat to Mouse ISO GO annotation transfer.
MGI:103310	Ptprk	protein tyrosine phosphatase, receptor type, K	protein coding gene	biological_process		GO:0007155	cell adhesion	ISO	UniProtKB:Q15262	J:164563		Mouse Genome Informatics Scientific Curators (2010) Human to Mouse ISO GO annotation transfer.
MGI:103310	Ptprk	protein tyrosine phosphatase, receptor type, K	protein coding gene	biological_process		GO:0007165	signal transduction	ISO	UniProtKB:Q15262	J:164563		Mouse Genome Informatics Scientific Curators (2010) Human to Mouse ISO GO annotation transfer.
MGI:103310	Ptprk	protein tyrosine phosphatase, receptor type, K	protein coding gene	biological_process		GO:0007179	transforming growth factor beta receptor signaling pathway	ISO	UniProtKB:Q15262	J:164563		Mouse Genome Informatics Scientific Curators (2010) Human to Mouse ISO GO annotation transfer.
MGI:103310	Ptprk	protein tyrosine phosphatase, receptor type, K	protein coding gene	biological_process		GO:0008285	negative regulation of cell proliferation	ISO	UniProtKB:Q15262	J:164563		Mouse Genome Informatics Scientific Curators (2010) Human to Mouse ISO GO annotation transfer.
MGI:103310	Ptprk	protein tyrosine phosphatase, receptor type, K	protein coding gene	biological_process		GO:0010839	negative regulation of keratinocyte proliferation	ISO	UniProtKB:Q15262	J:164563		Mouse Genome Informatics Scientific Curators (2010) Human to Mouse ISO GO annotation transfer.
MGI:103310	Ptprk	protein tyrosine phosphatase, receptor type, K	protein coding gene	biological_process		GO:0016311	dephosphorylation	IEA	InterPro:IPR016130|InterPro:IPR000387	J:72247		Mouse Genome Informatics Scientific Curators (2001) Gene Ontology Annotation by the MGI Curatorial Staff.	MGI:General	gene product:UniProtKB:P35822
MGI:103310	Ptprk	protein tyrosine phosphatase, receptor type, K	protein coding gene	biological_process		GO:0016477	cell migration	ISO	UniProtKB:Q15262	J:164563		Mouse Genome Informatics Scientific Curators (2010) Human to Mouse ISO GO annotation transfer.
MGI:103310	Ptprk	protein tyrosine phosphatase, receptor type, K	protein coding gene	biological_process		GO:0030336	negative regulation of cell migration	ISO	UniProtKB:Q15262	J:164563		Mouse Genome Informatics Scientific Curators (2010) Human to Mouse ISO GO annotation transfer.
MGI:103310	Ptprk	protein tyrosine phosphatase, receptor type, K	protein coding gene	biological_process		GO:0031175	neuron projection development	ISO	RGD:619706	J:155856		Mouse Genome Informatics Scientific Curators (2010) Rat to Mouse ISO GO annotation transfer.
MGI:103310	Ptprk	protein tyrosine phosphatase, receptor type, K	protein coding gene	biological_process		GO:0034394	protein localization to cell surface	ISO	UniProtKB:Q15262	J:164563		Mouse Genome Informatics Scientific Curators (2010) Human to Mouse ISO GO annotation transfer.
MGI:103310	Ptprk	protein tyrosine phosphatase, receptor type, K	protein coding gene	biological_process		GO:0034614	cellular response to reactive oxygen species	ISO	UniProtKB:Q15262	J:164563		Mouse Genome Informatics Scientific Curators (2010) Human to Mouse ISO GO annotation transfer.
MGI:103310	Ptprk	protein tyrosine phosphatase, receptor type, K	protein coding gene	biological_process		GO:0034644	cellular response to UV	ISO	UniProtKB:Q15262	J:164563		Mouse Genome Informatics Scientific Curators (2010) Human to Mouse ISO GO annotation transfer.
MGI:103310	Ptprk	protein tyrosine phosphatase, receptor type, K	protein coding gene	biological_process		GO:0045786	negative regulation of cell cycle	ISO	UniProtKB:Q15262	J:164563		Mouse Genome Informatics Scientific Curators (2010) Human to Mouse ISO GO annotation transfer.
MGI:103310	Ptprk	protein tyrosine phosphatase, receptor type, K	protein coding gene	biological_process		GO:0045892	negative regulation of transcription, DNA-templated	ISO	UniProtKB:Q15262	J:164563		Mouse Genome Informatics Scientific Curators (2010) Human to Mouse ISO GO annotation transfer.
MGI:103310	Ptprk	protein tyrosine phosphatase, receptor type, K	protein coding gene	biological_process		GO:0048041	focal adhesion assembly	ISO	UniProtKB:Q15262	J:164563		Mouse Genome Informatics Scientific Curators (2010) Human to Mouse ISO GO annotation transfer.
MGI:103310	Ptprk	protein tyrosine phosphatase, receptor type, K	protein coding gene	cellular_component		GO:0001750	photoreceptor outer segment	IDA		J:135649	18308476	Horvat-Brocker A, et al. (2008) Receptor protein tyrosine phosphatases are expressed by cycling retinal progenitor cells and involved in neuronal development of mouse retina. Neuroscience 152(3):618-45
MGI:103310	Ptprk	protein tyrosine phosphatase, receptor type, K	protein coding gene	cellular_component		GO:0005886	plasma membrane	ISO	UniProtKB:Q15262	J:164563		Mouse Genome Informatics Scientific Curators (2010) Human to Mouse ISO GO annotation transfer.
MGI:103310	Ptprk	protein tyrosine phosphatase, receptor type, K	protein coding gene	cellular_component		GO:0005911	cell-cell junction	ISO	UniProtKB:Q15262	J:164563		Mouse Genome Informatics Scientific Curators (2010) Human to Mouse ISO GO annotation transfer.
MGI:103310	Ptprk	protein tyrosine phosphatase, receptor type, K	protein coding gene	cellular_component		GO:0009986	cell surface	ISO	UniProtKB:Q15262	J:164563		Mouse Genome Informatics Scientific Curators (2010) Human to Mouse ISO GO annotation transfer.
MGI:103310	Ptprk	protein tyrosine phosphatase, receptor type, K	protein coding gene	cellular_component		GO:0016020	membrane	IEA	InterPro:IPR000998	J:72247		Mouse Genome Informatics Scientific Curators (2001) Gene Ontology Annotation by the MGI Curatorial Staff.	MGI:General	gene product:UniProtKB:P35822
MGI:103310	Ptprk	protein tyrosine phosphatase, receptor type, K	protein coding gene	cellular_component		GO:0016020	membrane	IEA	UniProtKB-KW:KW-0472	J:60000		Mouse Genome Informatics Scientific Curators (2000) Gene Ontology Annotation by electronic association of SwissProt Keywords with GO terms.	MGI:General	gene product:UniProtKB:P35822
MGI:103310	Ptprk	protein tyrosine phosphatase, receptor type, K	protein coding gene	cellular_component		GO:0016021	integral component of membrane	IEA	UniProtKB-KW:KW-0812	J:60000		Mouse Genome Informatics Scientific Curators (2000) Gene Ontology Annotation by electronic association of SwissProt Keywords with GO terms.	MGI:General	gene product:UniProtKB:P35822
MGI:103310	Ptprk	protein tyrosine phosphatase, receptor type, K	protein coding gene	cellular_component		GO:0030054	cell junction	ISO	UniProtKB:Q15262	J:164563		Mouse Genome Informatics Scientific Curators (2010) Human to Mouse ISO GO annotation transfer.
MGI:103310	Ptprk	protein tyrosine phosphatase, receptor type, K	protein coding gene	cellular_component		GO:0030424	axon	IDA		J:135649	18308476	Horvat-Brocker A, et al. (2008) Receptor protein tyrosine phosphatases are expressed by cycling retinal progenitor cells and involved in neuronal development of mouse retina. Neuroscience 152(3):618-45
MGI:103310	Ptprk	protein tyrosine phosphatase, receptor type, K	protein coding gene	cellular_component		GO:0030425	dendrite	IDA		J:135649	18308476	Horvat-Brocker A, et al. (2008) Receptor protein tyrosine phosphatases are expressed by cycling retinal progenitor cells and involved in neuronal development of mouse retina. Neuroscience 152(3):618-45
MGI:103310	Ptprk	protein tyrosine phosphatase, receptor type, K	protein coding gene	cellular_component		GO:0031256	leading edge membrane	ISO	UniProtKB:Q15262	J:164563		Mouse Genome Informatics Scientific Curators (2010) Human to Mouse ISO GO annotation transfer.
MGI:103310	Ptprk	protein tyrosine phosphatase, receptor type, K	protein coding gene	cellular_component		GO:0043025	neuronal cell body	IDA		J:135649	18308476	Horvat-Brocker A, et al. (2008) Receptor protein tyrosine phosphatases are expressed by cycling retinal progenitor cells and involved in neuronal development of mouse retina. Neuroscience 152(3):618-45
MGI:103310	Ptprk	protein tyrosine phosphatase, receptor type, K	protein coding gene	cellular_component		GO:0043231	intracellular membrane-bounded organelle	ISO	UniProtKB:Q15262	J:164563		Mouse Genome Informatics Scientific Curators (2010) Human to Mouse ISO GO annotation transfer.
MGI:103310	Ptprk	protein tyrosine phosphatase, receptor type, K	protein coding gene	molecular_function		GO:0004721	phosphoprotein phosphatase activity	IEA	UniProtKB-KW:KW-0904	J:60000		Mouse Genome Informatics Scientific Curators (2000) Gene Ontology Annotation by electronic association of SwissProt Keywords with GO terms.	MGI:General	gene product:UniProtKB:P35822
MGI:103310	Ptprk	protein tyrosine phosphatase, receptor type, K	protein coding gene	molecular_function		GO:0004725	protein tyrosine phosphatase activity	IDA		J:25687	8474452	Jiang YP, et al. (1993) Cloning and characterization of R-PTP-kappa, a new member of the receptor protein tyrosine phosphatase family with a proteolytically cleaved cellular adhesion molecule-like extracellular region. Mol Cell Biol 13(5):2942-51
MGI:103310	Ptprk	protein tyrosine phosphatase, receptor type, K	protein coding gene	molecular_function		GO:0004725	protein tyrosine phosphatase activity	ISO	UniProtKB:Q15262	J:164563		Mouse Genome Informatics Scientific Curators (2010) Human to Mouse ISO GO annotation transfer.
MGI:103310	Ptprk	protein tyrosine phosphatase, receptor type, K	protein coding gene	molecular_function		GO:0008013	beta-catenin binding	ISO	UniProtKB:Q15262	J:164563		Mouse Genome Informatics Scientific Curators (2010) Human to Mouse ISO GO annotation transfer.
MGI:103310	Ptprk	protein tyrosine phosphatase, receptor type, K	protein coding gene	molecular_function		GO:0016787	hydrolase activity	IEA	UniProtKB-KW:KW-0378	J:60000		Mouse Genome Informatics Scientific Curators (2000) Gene Ontology Annotation by electronic association of SwissProt Keywords with GO terms.	MGI:General	gene product:UniProtKB:P35822
MGI:103310	Ptprk	protein tyrosine phosphatase, receptor type, K	protein coding gene	molecular_function		GO:0016791	phosphatase activity	IEA	InterPro:IPR000387	J:72247		Mouse Genome Informatics Scientific Curators (2001) Gene Ontology Annotation by the MGI Curatorial Staff.	MGI:General	gene product:UniProtKB:P35822
MGI:103310	Ptprk	protein tyrosine phosphatase, receptor type, K	protein coding gene	molecular_function		GO:0019901	protein kinase binding	ISO	UniProtKB:Q15262	J:164563		Mouse Genome Informatics Scientific Curators (2010) Human to Mouse ISO GO annotation transfer.
MGI:103310	Ptprk	protein tyrosine phosphatase, receptor type, K	protein coding gene	molecular_function		GO:0045295	gamma-catenin binding	ISO	UniProtKB:Q15262	J:164563		Mouse Genome Informatics Scientific Curators (2010) Human to Mouse ISO GO annotation transfer.
MGI:104583	Eps15	epidermal growth factor receptor pathway substrate 15	protein coding gene	biological_process		GO:0001921	positive regulation of receptor recycling	ISO	RGD:1305550	J:155856		Mouse Genome Informatics Scientific Curators (2010) Rat to Mouse ISO GO annotation transfer.
MGI:104583	Eps15	epidermal growth factor receptor pathway substrate 15	protein coding gene	biological_process		GO:0006895	Golgi to endosome transport	ISO	UniProtKB:P42566	J:164563		Mouse Genome Informatics Scientific Curators (2010) Human to Mouse ISO GO annotation transfer.
MGI:104583	Eps15	epidermal growth factor receptor pathway substrate 15	protein coding gene	biological_process		GO:0006897	endocytosis	IEA	UniProtKB-KW:KW-0254	J:60000		Mouse Genome Informatics Scientific Curators (2000) Gene Ontology Annotation by electronic association of SwissProt Keywords with GO terms.	MGI:General	gene product:UniProtKB:P42567
MGI:104583	Eps15	epidermal growth factor receptor pathway substrate 15	protein coding gene	biological_process		GO:0015031	protein transport	IEA	UniProtKB-KW:KW-0653	J:60000		Mouse Genome Informatics Scientific Curators (2000) Gene Ontology Annotation by electronic association of SwissProt Keywords with GO terms.	MGI:General	gene product:UniProtKB:P42567
MGI:104583	Eps15	epidermal growth factor receptor pathway substrate 15	protein coding gene	biological_process		GO:0019065	receptor-mediated endocytosis of virus by host cell	ISO	UniProtKB:P42566	J:164563		Mouse Genome Informatics Scientific Curators (2010) Human to Mouse ISO GO annotation transfer.
MGI:104583	Eps15	epidermal growth factor receptor pathway substrate 15	protein coding gene	biological_process		GO:0032456	endocytic recycling	ISO	RGD:1305550	J:155856		Mouse Genome Informatics Scientific Curators (2010) Rat to Mouse ISO GO annotation transfer.
MGI:104583	Eps15	epidermal growth factor receptor pathway substrate 15	protein coding gene	biological_process		GO:0042127	regulation of cell proliferation	ISO	RGD:1305550	J:155856		Mouse Genome Informatics Scientific Curators (2010) Rat to Mouse ISO GO annotation transfer.
MGI:104583	Eps15	epidermal growth factor receptor pathway substrate 15	protein coding gene	biological_process		GO:0046718	viral entry into host cell	ISO	UniProtKB:P42566	J:164563		Mouse Genome Informatics Scientific Curators (2010) Human to Mouse ISO GO annotation transfer.
MGI:104583	Eps15	epidermal growth factor receptor pathway substrate 15	protein coding gene	biological_process		GO:0048268	clathrin coat assembly	ISO	UniProtKB:P42566	J:164563		Mouse Genome Informatics Scientific Curators (2010) Human to Mouse ISO GO annotation transfer.
MGI:104583	Eps15	epidermal growth factor receptor pathway substrate 15	protein coding gene	cellular_component		GO:0005737	cytoplasm	IEA	UniProtKB-KW:KW-0963	J:60000		Mouse Genome Informatics Scientific Curators (2000) Gene Ontology Annotation by electronic association of SwissProt Keywords with GO terms.	MGI:General	gene product:UniProtKB:P42567
MGI:104583	Eps15	epidermal growth factor receptor pathway substrate 15	protein coding gene	cellular_component		GO:0005768	endosome	IEA	UniProtKB-KW:KW-0967	J:60000		Mouse Genome Informatics Scientific Curators (2000) Gene Ontology Annotation by electronic association of SwissProt Keywords with GO terms.	MGI:General	gene product:UniProtKB:P42567
MGI:104583	Eps15	epidermal growth factor receptor pathway substrate 15	protein coding gene	cellular_component		GO:0005769	early endosome	ISO	RGD:1305550	J:155856		Mouse Genome Informatics Scientific Curators (2010) Rat to Mouse ISO GO annotation transfer.
MGI:104583	Eps15	epidermal growth factor receptor pathway substrate 15	protein coding gene	cellular_component		GO:0005829	cytosol	ISO	RGD:1305550	J:155856		Mouse Genome Informatics Scientific Curators (2010) Rat to Mouse ISO GO annotation transfer.
MGI:104583	Eps15	epidermal growth factor receptor pathway substrate 15	protein coding gene	cellular_component		GO:0005829	cytosol	ISO	UniProtKB:P42566	J:164563		Mouse Genome Informatics Scientific Curators (2010) Human to Mouse ISO GO annotation transfer.
MGI:104583	Eps15	epidermal growth factor receptor pathway substrate 15	protein coding gene	cellular_component		GO:0005886	plasma membrane	IDA		J:168194	17626015	Uezu A, et al. (2007) SGIP1alpha is an endocytic protein that directly interacts with phospholipids and Eps15. J Biol Chem 282(36):26481-9
MGI:104583	Eps15	epidermal growth factor receptor pathway substrate 15	protein coding gene	cellular_component		GO:0005886	plasma membrane	ISO	UniProtKB:P42566	J:164563		Mouse Genome Informatics Scientific Curators (2010) Human to Mouse ISO GO annotation transfer.
MGI:104583	Eps15	epidermal growth factor receptor pathway substrate 15	protein coding gene	cellular_component		GO:0005905	clathrin-coated pit	IDA		J:164083	20427320	Molla-Herman A, et al. (2010) The ciliary pocket: an endocytic membrane domain at the base of primary and motile cilia. J Cell Sci 123(Pt 10):1785-95
MGI:104583	Eps15	epidermal growth factor receptor pathway substrate 15	protein coding gene	cellular_component		GO:0009925	basal plasma membrane	ISO	RGD:1305550	J:155856		Mouse Genome Informatics Scientific Curators (2010) Rat to Mouse ISO GO annotation transfer.
MGI:104583	Eps15	epidermal growth factor receptor pathway substrate 15	protein coding gene	cellular_component		GO:0016020	membrane	ISO	UniProtKB:P42566	J:164563		Mouse Genome Informatics Scientific Curators (2010) Human to Mouse ISO GO annotation transfer.
MGI:104583	Eps15	epidermal growth factor receptor pathway substrate 15	protein coding gene	cellular_component		GO:0016235	aggresome	ISO	UniProtKB:P42566	J:164563		Mouse Genome Informatics Scientific Curators (2010) Human to Mouse ISO GO annotation transfer.
MGI:104583	Eps15	epidermal growth factor receptor pathway substrate 15	protein coding gene	cellular_component		GO:0016324	apical plasma membrane	ISO	RGD:1305550	J:155856		Mouse Genome Informatics Scientific Curators (2010) Rat to Mouse ISO GO annotation transfer.
MGI:104583	Eps15	epidermal growth factor receptor pathway substrate 15	protein coding gene	cellular_component		GO:0030122	AP-2 adaptor complex	IDA		J:168194	17626015	Uezu A, et al. (2007) SGIP1alpha is an endocytic protein that directly interacts with phospholipids and Eps15. J Biol Chem 282(36):26481-9
MGI:104583	Eps15	epidermal growth factor receptor pathway substrate 15	protein coding gene	cellular_component		GO:0030132	clathrin coat of coated pit	IDA		J:180119	18434600	Lee DW, et al. (2008) Essential role of cyclin-G-associated kinase (Auxilin-2) in developing and mature mice. Mol Biol Cell 19(7):2766-76
MGI:104583	Eps15	epidermal growth factor receptor pathway substrate 15	protein coding gene	cellular_component		GO:0030136	clathrin-coated vesicle	IDA		J:168194	17626015	Uezu A, et al. (2007) SGIP1alpha is an endocytic protein that directly interacts with phospholipids and Eps15. J Biol Chem 282(36):26481-9
MGI:104583	Eps15	epidermal growth factor receptor pathway substrate 15	protein coding gene	cellular_component		GO:0043231	intracellular membrane-bounded organelle	ISO	UniProtKB:P42566	J:164563		Mouse Genome Informatics Scientific Curators (2010) Human to Mouse ISO GO annotation transfer.
MGI:104583	Eps15	epidermal growth factor receptor pathway substrate 15	protein coding gene	cellular_component		GO:0060170	ciliary membrane	IDA		J:164083	20427320	Molla-Herman A, et al. (2010) The ciliary pocket: an endocytic membrane domain at the base of primary and motile cilia. J Cell Sci 123(Pt 10):1785-95
MGI:104583	Eps15	epidermal growth factor receptor pathway substrate 15	protein coding gene	molecular_function		GO:0005509	calcium ion binding	IEA	InterPro:IPR002048	J:72247		Mouse Genome Informatics Scientific Curators (2001) Gene Ontology Annotation by the MGI Curatorial Staff.	MGI:General	gene product:UniProtKB:P42567
MGI:104583	Eps15	epidermal growth factor receptor pathway substrate 15	protein coding gene	molecular_function		GO:0005515	protein binding	IPI	PR:000035882	J:168194	17626015	Uezu A, et al. (2007) SGIP1alpha is an endocytic protein that directly interacts with phospholipids and Eps15. J Biol Chem 282(36):26481-9
MGI:104583	Eps15	epidermal growth factor receptor pathway substrate 15	protein coding gene	molecular_function		GO:0005515	protein binding	IPI	UniProtKB:P98078	J:190256	22648170	Teckchandani A, et al. (2012) The clathrin adaptor Dab2 recruits EH domain scaffold proteins to regulate integrin beta1 endocytosis. Mol Biol Cell 23(15):2905-16
MGI:104583	Eps15	epidermal growth factor receptor pathway substrate 15	protein coding gene	molecular_function		GO:0005515	protein binding	IPI	UniProtKB:Q60902	J:113837	9446614	Coda L, et al. (1998) Eps15R is a tyrosine kinase substrate with characteristics of a docking protein possibly involved in coated pits-mediated internalization. J Biol Chem 273(5):3003-12
MGI:104583	Eps15	epidermal growth factor receptor pathway substrate 15	protein coding gene	molecular_function		GO:0005515	protein binding	IPI	UniProtKB:Q80U87	J:163444	16771824	Mizuno E, et al. (2006) A deubiquitinating enzyme UBPY regulates the level of protein ubiquitination on endosomes. Traffic 7(8):1017-31
MGI:104583	Eps15	epidermal growth factor receptor pathway substrate 15	protein coding gene	molecular_function		GO:0005515	protein binding	IPI	UniProtKB:Q8NFH8	J:200404	18154663	Santonico E, et al. (2007) Binding to DPF-motif by the POB1 EH domain is responsible for POB1-Eps15 interaction. BMC Biochem 8:29
MGI:104583	Eps15	epidermal growth factor receptor pathway substrate 15	protein coding gene	molecular_function		GO:0005515	protein binding	IPI	UniProtKB:Q9UMX0	J:220514	16159959	Regan-Klapisz E, et al. (2005) Ubiquilin recruits Eps15 into ubiquitin-rich cytoplasmic aggregates via a UIM-UBL interaction. J Cell Sci 118(Pt 19):4437-50
MGI:104583	Eps15	epidermal growth factor receptor pathway substrate 15	protein coding gene	molecular_function		GO:0017124	SH3 domain binding	IEA	UniProtKB-KW:KW-0729	J:60000		Mouse Genome Informatics Scientific Curators (2000) Gene Ontology Annotation by electronic association of SwissProt Keywords with GO terms.	MGI:General	gene product:UniProtKB:P42567
MGI:104583	Eps15	epidermal growth factor receptor pathway substrate 15	protein coding gene	molecular_function		GO:0031593	polyubiquitin modification-dependent protein binding	ISO	UniProtKB:P42566	J:164563		Mouse Genome Informatics Scientific Curators (2010) Human to Mouse ISO GO annotation transfer.
MGI:104583	Eps15	epidermal growth factor receptor pathway substrate 15	protein coding gene	molecular_function		GO:0042802	identical protein binding	IPI	UniProtKB:P42567	J:200404	18154663	Santonico E, et al. (2007) Binding to DPF-motif by the POB1 EH domain is responsible for POB1-Eps15 interaction. BMC Biochem 8:29
MGI:104583	Eps15	epidermal growth factor receptor pathway substrate 15	protein coding gene	molecular_function		GO:0045296	cadherin binding	ISO	UniProtKB:P42566	J:164563		Mouse Genome Informatics Scientific Curators (2010) Human to Mouse ISO GO annotation transfer.
MGI:104583	Eps15	epidermal growth factor receptor pathway substrate 15	protein coding gene	molecular_function		GO:0046872	metal ion binding	IEA	UniProtKB-KW:KW-0479	J:60000		Mouse Genome Informatics Scientific Curators (2000) Gene Ontology Annotation by electronic association of SwissProt Keywords with GO terms.	MGI:General	gene product:UniProtKB:P42567
MGI:104689	Cct4	chaperonin containing Tcp1, subunit 4 (delta)	protein coding gene	biological_process		GO:0006457	protein folding	IEA	InterPro:IPR012717|InterPro:IPR002194	J:72247		Mouse Genome Informatics Scientific Curators (2001) Gene Ontology Annotation by the MGI Curatorial Staff.	MGI:General	gene product:UniProtKB:P80315
MGI:104689	Cct4	chaperonin containing Tcp1, subunit 4 (delta)	protein coding gene	biological_process		GO:0006458	'de novo' protein folding	IBA	PANTHER:PTN000143677	J:161428		Gaudet P, et al. (2010) Annotation inferences using phylogenetic trees.
MGI:104689	Cct4	chaperonin containing Tcp1, subunit 4 (delta)	protein coding gene	biological_process		GO:0007339	binding of sperm to zona pellucida	IDA		J:177736	21880732	Dun MD, et al. (2011) The Chaperonin Containing TCP1 Complex (CCT/TRiC) Is Involved in Mediating Sperm-Oocyte Interaction. J Biol Chem 286(42):36875-87
MGI:104689	Cct4	chaperonin containing Tcp1, subunit 4 (delta)	protein coding gene	biological_process		GO:0032212	positive regulation of telomere maintenance via telomerase	ISO	UniProtKB:P50991	J:164563		Mouse Genome Informatics Scientific Curators (2010) Human to Mouse ISO GO annotation transfer.
MGI:104689	Cct4	chaperonin containing Tcp1, subunit 4 (delta)	protein coding gene	biological_process		GO:0050821	protein stabilization	ISO	UniProtKB:P50991	J:164563		Mouse Genome Informatics Scientific Curators (2010) Human to Mouse ISO GO annotation transfer.
MGI:104689	Cct4	chaperonin containing Tcp1, subunit 4 (delta)	protein coding gene	biological_process		GO:0051973	positive regulation of telomerase activity	ISO	UniProtKB:P50991	J:164563		Mouse Genome Informatics Scientific Curators (2010) Human to Mouse ISO GO annotation transfer.
MGI:104689	Cct4	chaperonin containing Tcp1, subunit 4 (delta)	protein coding gene	biological_process		GO:0061077	chaperone-mediated protein folding	IBA	PANTHER:PTN000143677	J:161428		Gaudet P, et al. (2010) Annotation inferences using phylogenetic trees.
MGI:104689	Cct4	chaperonin containing Tcp1, subunit 4 (delta)	protein coding gene	biological_process		GO:0090666	scaRNA localization to Cajal body	ISO	UniProtKB:P50991	J:164563		Mouse Genome Informatics Scientific Curators (2010) Human to Mouse ISO GO annotation transfer.
MGI:104689	Cct4	chaperonin containing Tcp1, subunit 4 (delta)	protein coding gene	biological_process		GO:1901998	toxin transport	IMP		J:197389	23716698	Slater LH, et al. (2013) CCT chaperonin complex is required for efficient delivery of anthrax toxin into the cytosol of host cells. Proc Natl Acad Sci U S A 110(24):9932-7
MGI:104689	Cct4	chaperonin containing Tcp1, subunit 4 (delta)	protein coding gene	biological_process		GO:1904851	positive regulation of establishment of protein localization to telomere	ISO	UniProtKB:P50991	J:164563		Mouse Genome Informatics Scientific Curators (2010) Human to Mouse ISO GO annotation transfer.
MGI:104689	Cct4	chaperonin containing Tcp1, subunit 4 (delta)	protein coding gene	biological_process		GO:1904871	positive regulation of protein localization to Cajal body	ISO	UniProtKB:P50991	J:164563		Mouse Genome Informatics Scientific Curators (2010) Human to Mouse ISO GO annotation transfer.
MGI:104689	Cct4	chaperonin containing Tcp1, subunit 4 (delta)	protein coding gene	biological_process		GO:1904874	positive regulation of telomerase RNA localization to Cajal body	ISO	UniProtKB:P50991	J:164563		Mouse Genome Informatics Scientific Curators (2010) Human to Mouse ISO GO annotation transfer.
MGI:104689	Cct4	chaperonin containing Tcp1, subunit 4 (delta)	protein coding gene	cellular_component		GO:0002199	zona pellucida receptor complex	IDA		J:177736	21880732	Dun MD, et al. (2011) The Chaperonin Containing TCP1 Complex (CCT/TRiC) Is Involved in Mediating Sperm-Oocyte Interaction. J Biol Chem 286(42):36875-87
MGI:104689	Cct4	chaperonin containing Tcp1, subunit 4 (delta)	protein coding gene	cellular_component		GO:0005654	nucleoplasm	ISO	UniProtKB:P50991	J:164563		Mouse Genome Informatics Scientific Curators (2010) Human to Mouse ISO GO annotation transfer.
MGI:104689	Cct4	chaperonin containing Tcp1, subunit 4 (delta)	protein coding gene	cellular_component		GO:0005737	cytoplasm	IEA	UniProtKB-KW:KW-0963	J:60000		Mouse Genome Informatics Scientific Curators (2000) Gene Ontology Annotation by electronic association of SwissProt Keywords with GO terms.	MGI:General	gene product:UniProtKB:P80315
MGI:104689	Cct4	chaperonin containing Tcp1, subunit 4 (delta)	protein coding gene	cellular_component		GO:0005813	centrosome	ISO	UniProtKB:P50991	J:73065		Mouse Genome Informatics Scientific Curators (2001) Gene Ontology Annotation by the MGI Curatorial Staff.
MGI:104689	Cct4	chaperonin containing Tcp1, subunit 4 (delta)	protein coding gene	cellular_component		GO:0005829	cytosol	ISO	UniProtKB:P50991	J:164563		Mouse Genome Informatics Scientific Curators (2010) Human to Mouse ISO GO annotation transfer.
MGI:104689	Cct4	chaperonin containing Tcp1, subunit 4 (delta)	protein coding gene	cellular_component		GO:0005832	chaperonin-containing T-complex	IDA		J:22535	7828721	Hynes G, et al. (1995) Antibody characterisation of two distinct conformations of the chaperonin-containing TCP-1 from mouse testis. FEBS Lett 358(2):129-32
MGI:104689	Cct4	chaperonin containing Tcp1, subunit 4 (delta)	protein coding gene	cellular_component		GO:0005832	chaperonin-containing T-complex	IDA		J:25228	7953530	Kubota H, et al. (1994) Identification of six Tcp-1-related genes encoding divergent subunits of the TCP-1-containing chaperonin. Curr Biol 4(2):89-99
MGI:104689	Cct4	chaperonin containing Tcp1, subunit 4 (delta)	protein coding gene	cellular_component		GO:0005832	chaperonin-containing T-complex	ISO	UniProtKB:P50991	J:164563		Mouse Genome Informatics Scientific Curators (2010) Human to Mouse ISO GO annotation transfer.
MGI:104689	Cct4	chaperonin containing Tcp1, subunit 4 (delta)	protein coding gene	cellular_component		GO:0005856	cytoskeleton	IEA	UniProtKB-KW:KW-0206	J:60000		Mouse Genome Informatics Scientific Curators (2000) Gene Ontology Annotation by electronic association of SwissProt Keywords with GO terms.	MGI:General	gene product:UniProtKB:P80315
MGI:104689	Cct4	chaperonin containing Tcp1, subunit 4 (delta)	protein coding gene	cellular_component		GO:0005874	microtubule	ISO	UniProtKB:P50991	J:164563		Mouse Genome Informatics Scientific Curators (2010) Human to Mouse ISO GO annotation transfer.
MGI:104689	Cct4	chaperonin containing Tcp1, subunit 4 (delta)	protein coding gene	cellular_component		GO:0005929	cilium	IEA	UniProtKB-KW:KW-0969	J:60000		Mouse Genome Informatics Scientific Curators (2000) Gene Ontology Annotation by electronic association of SwissProt Keywords with GO terms.	MGI:General	gene product:UniProtKB:P80315
MGI:104689	Cct4	chaperonin containing Tcp1, subunit 4 (delta)	protein coding gene	cellular_component		GO:0042995	cell projection	IEA	UniProtKB-KW:KW-0966	J:60000		Mouse Genome Informatics Scientific Curators (2000) Gene Ontology Annotation by electronic association of SwissProt Keywords with GO terms.	MGI:General	gene product:UniProtKB:P80315
MGI:104689	Cct4	chaperonin containing Tcp1, subunit 4 (delta)	protein coding gene	cellular_component		GO:0044297	cell body	IDA		J:177736	21880732	Dun MD, et al. (2011) The Chaperonin Containing TCP1 Complex (CCT/TRiC) Is Involved in Mediating Sperm-Oocyte Interaction. J Biol Chem 286(42):36875-87
MGI:104689	Cct4	chaperonin containing Tcp1, subunit 4 (delta)	protein coding gene	cellular_component		GO:0070062	extracellular exosome	ISO	UniProtKB:P50991	J:164563		Mouse Genome Informatics Scientific Curators (2010) Human to Mouse ISO GO annotation transfer.
MGI:104689	Cct4	chaperonin containing Tcp1, subunit 4 (delta)	protein coding gene	molecular_function		GO:0000166	nucleotide binding	IEA	UniProtKB-KW:KW-0547	J:60000		Mouse Genome Informatics Scientific Curators (2000) Gene Ontology Annotation by electronic association of SwissProt Keywords with GO terms.	MGI:General	gene product:UniProtKB:P80315
MGI:104689	Cct4	chaperonin containing Tcp1, subunit 4 (delta)	protein coding gene	molecular_function		GO:0003723	RNA binding	ISO	UniProtKB:P50991	J:164563		Mouse Genome Informatics Scientific Curators (2010) Human to Mouse ISO GO annotation transfer.
MGI:104689	Cct4	chaperonin containing Tcp1, subunit 4 (delta)	protein coding gene	molecular_function		GO:0005515	protein binding	IPI	UniProtKB:Q8R368	J:205312	23872636	Tarkar A, et al. (2013) DYX1C1 is required for axonemal dynein assembly and ciliary motility. Nat Genet 45(9):995-1003
MGI:104689	Cct4	chaperonin containing Tcp1, subunit 4 (delta)	protein coding gene	molecular_function		GO:0005524	ATP binding	IEA	InterPro:IPR012717|InterPro:IPR002194|InterPro:IPR002423	J:72247		Mouse Genome Informatics Scientific Curators (2001) Gene Ontology Annotation by the MGI Curatorial Staff.	MGI:General	gene product:UniProtKB:P80315
MGI:104689	Cct4	chaperonin containing Tcp1, subunit 4 (delta)	protein coding gene	molecular_function		GO:0005524	ATP binding	IEA	UniProtKB-KW:KW-0067	J:60000		Mouse Genome Informatics Scientific Curators (2000) Gene Ontology Annotation by electronic association of SwissProt Keywords with GO terms.	MGI:General	gene product:UniProtKB:P80315
MGI:104689	Cct4	chaperonin containing Tcp1, subunit 4 (delta)	protein coding gene	molecular_function		GO:0044183	protein binding involved in protein folding	IBA	PANTHER:PTN000143677	J:161428		Gaudet P, et al. (2010) Annotation inferences using phylogenetic trees.
MGI:104689	Cct4	chaperonin containing Tcp1, subunit 4 (delta)	protein coding gene	molecular_function		GO:0051082	unfolded protein binding	IBA	PANTHER:PTN000143677	J:161428		Gaudet P, et al. (2010) Annotation inferences using phylogenetic trees.
MGI:104878	Prkar1a	protein kinase, cAMP dependent regulatory, type I, alpha	protein coding gene	biological_process		GO:0001707	mesoderm formation	IMP	MGI:2183602	J:78010	12004056	Amieux PS, et al. (2002) Increased basal cAMP-dependent protein kinase activity inhibits the formation of mesoderm-derived structures in the developing mouse embryo. J Biol Chem 277(30):27294-304
MGI:104878	Prkar1a	protein kinase, cAMP dependent regulatory, type I, alpha	protein coding gene	biological_process		GO:0001932	regulation of protein phosphorylation	IEA	InterPro:IPR012198	J:72247		Mouse Genome Informatics Scientific Curators (2001) Gene Ontology Annotation by the MGI Curatorial Staff.	MGI:General	gene product:UniProtKB:Q9DBC7
MGI:104878	Prkar1a	protein kinase, cAMP dependent regulatory, type I, alpha	protein coding gene	biological_process		GO:0006468	protein phosphorylation	TAS		J:25553	7775586	Greene RM, et al. (1995) Patterns of cyclic AMP-dependent protein kinase gene expression during ontogeny of the murine palate. J Cell Physiol 163(3):431-40
MGI:104878	Prkar1a	protein kinase, cAMP dependent regulatory, type I, alpha	protein coding gene	biological_process		GO:0006469	negative regulation of protein kinase activity	IMP	MGI:3512112,MGI:2182091	J:142482	18316483	Yin Z, et al. (2008) Heart-specific ablation of Prkar1a causes failure of heart development and myxomagenesis. Circulation 117(11):1414-22
MGI:104878	Prkar1a	protein kinase, cAMP dependent regulatory, type I, alpha	protein coding gene	biological_process		GO:0007507	heart development	IMP	MGI:3512112,MGI:2182091	J:142482	18316483	Yin Z, et al. (2008) Heart-specific ablation of Prkar1a causes failure of heart development and myxomagenesis. Circulation 117(11):1414-22
MGI:104878	Prkar1a	protein kinase, cAMP dependent regulatory, type I, alpha	protein coding gene	biological_process		GO:0008283	cell proliferation	TAS		J:25553	7775586	Greene RM, et al. (1995) Patterns of cyclic AMP-dependent protein kinase gene expression during ontogeny of the murine palate. J Cell Physiol 163(3):431-40
MGI:104878	Prkar1a	protein kinase, cAMP dependent regulatory, type I, alpha	protein coding gene	biological_process		GO:0009887	animal organ morphogenesis	TAS		J:25553	7775586	Greene RM, et al. (1995) Patterns of cyclic AMP-dependent protein kinase gene expression during ontogeny of the murine palate. J Cell Physiol 163(3):431-40
MGI:104878	Prkar1a	protein kinase, cAMP dependent regulatory, type I, alpha	protein coding gene	biological_process		GO:0045214	sarcomere organization	IMP	MGI:3512112,MGI:2182091	J:142482	18316483	Yin Z, et al. (2008) Heart-specific ablation of Prkar1a causes failure of heart development and myxomagenesis. Circulation 117(11):1414-22
MGI:104878	Prkar1a	protein kinase, cAMP dependent regulatory, type I, alpha	protein coding gene	biological_process		GO:0045859	regulation of protein kinase activity	ISO	RGD:3391	J:155856		Mouse Genome Informatics Scientific Curators (2010) Rat to Mouse ISO GO annotation transfer.
MGI:104878	Prkar1a	protein kinase, cAMP dependent regulatory, type I, alpha	protein coding gene	biological_process		GO:0046007	negative regulation of activated T cell proliferation	ISO	UniProtKB:P10644	J:164563		Mouse Genome Informatics Scientific Curators (2010) Human to Mouse ISO GO annotation transfer.
MGI:104878	Prkar1a	protein kinase, cAMP dependent regulatory, type I, alpha	protein coding gene	biological_process		GO:0060038	cardiac muscle cell proliferation	IMP	MGI:3512112,MGI:2182091	J:142482	18316483	Yin Z, et al. (2008) Heart-specific ablation of Prkar1a causes failure of heart development and myxomagenesis. Circulation 117(11):1414-22
MGI:104878	Prkar1a	protein kinase, cAMP dependent regulatory, type I, alpha	protein coding gene	biological_process		GO:2000480	negative regulation of cAMP-dependent protein kinase activity	ISO	UniProtKB:P10644	J:164563		Mouse Genome Informatics Scientific Curators (2010) Human to Mouse ISO GO annotation transfer.
MGI:104878	Prkar1a	protein kinase, cAMP dependent regulatory, type I, alpha	protein coding gene	cellular_component	colocalizes_with	GO:0001772	immunological synapse	ISO	UniProtKB:P10644	J:164563		Mouse Genome Informatics Scientific Curators (2010) Human to Mouse ISO GO annotation transfer.
MGI:104878	Prkar1a	protein kinase, cAMP dependent regulatory, type I, alpha	protein coding gene	cellular_component	colocalizes_with	GO:0005930	axoneme	ISO	UniProtKB:P10644	J:164563		Mouse Genome Informatics Scientific Curators (2010) Human to Mouse ISO GO annotation transfer.
MGI:104878	Prkar1a	protein kinase, cAMP dependent regulatory, type I, alpha	protein coding gene	cellular_component		GO:0005737	cytoplasm	ISO	RGD:3391	J:155856		Mouse Genome Informatics Scientific Curators (2010) Rat to Mouse ISO GO annotation transfer.
MGI:104878	Prkar1a	protein kinase, cAMP dependent regulatory, type I, alpha	protein coding gene	cellular_component		GO:0005737	cytoplasm	ISO	UniProtKB:P10644	J:164563		Mouse Genome Informatics Scientific Curators (2010) Human to Mouse ISO GO annotation transfer.
MGI:104878	Prkar1a	protein kinase, cAMP dependent regulatory, type I, alpha	protein coding gene	cellular_component		GO:0005737	cytoplasm	TAS		J:39705	1448119	Rogers KV, et al. (1992) Promoter for the regulatory type I beta subunit of the 3',5'-cyclic adenosine monophosphate-dependent protein kinase directs transgene expression in the central nervous system. Mol Endocrinol 6(10):1756-65
MGI:104878	Prkar1a	protein kinase, cAMP dependent regulatory, type I, alpha	protein coding gene	cellular_component		GO:0005886	plasma membrane	IEA	UniProtKB-KW:KW-1003	J:60000		Mouse Genome Informatics Scientific Curators (2000) Gene Ontology Annotation by electronic association of SwissProt Keywords with GO terms.	MGI:General	gene product:UniProtKB:Q9DBC7
MGI:104878	Prkar1a	protein kinase, cAMP dependent regulatory, type I, alpha	protein coding gene	cellular_component		GO:0005952	cAMP-dependent protein kinase complex	ISO	RGD:3391	J:155856		Mouse Genome Informatics Scientific Curators (2010) Rat to Mouse ISO GO annotation transfer.
MGI:104878	Prkar1a	protein kinase, cAMP dependent regulatory, type I, alpha	protein coding gene	cellular_component		GO:0016020	membrane	ISO	UniProtKB:P10644	J:164563		Mouse Genome Informatics Scientific Curators (2010) Human to Mouse ISO GO annotation transfer.
MGI:104878	Prkar1a	protein kinase, cAMP dependent regulatory, type I, alpha	protein coding gene	cellular_component		GO:0031588	nucleotide-activated protein kinase complex	ISO	UniProtKB:P10644	J:164563		Mouse Genome Informatics Scientific Curators (2010) Human to Mouse ISO GO annotation transfer.
MGI:104878	Prkar1a	protein kinase, cAMP dependent regulatory, type I, alpha	protein coding gene	cellular_component		GO:0031594	neuromuscular junction	IDA		J:35122	8794865	Imaizumi-Scherrer T, et al. (1996) Accumulation in fetal muscle and localization to the neuromuscular junction of cAMP-dependent protein kinase A regulatory and catalytic subunits RI alpha and C alpha. J Cell Biol 134(5):1241-54
MGI:104878	Prkar1a	protein kinase, cAMP dependent regulatory, type I, alpha	protein coding gene	cellular_component		GO:0043234	protein complex	ISO	UniProtKB:P10644	J:164563		Mouse Genome Informatics Scientific Curators (2010) Human to Mouse ISO GO annotation transfer.
MGI:104878	Prkar1a	protein kinase, cAMP dependent regulatory, type I, alpha	protein coding gene	cellular_component		GO:0044853	plasma membrane raft	ISO	UniProtKB:P10644	J:164563		Mouse Genome Informatics Scientific Curators (2010) Human to Mouse ISO GO annotation transfer.
MGI:104878	Prkar1a	protein kinase, cAMP dependent regulatory, type I, alpha	protein coding gene	molecular_function		GO:0000166	nucleotide binding	IEA	UniProtKB-KW:KW-0547	J:60000		Mouse Genome Informatics Scientific Curators (2000) Gene Ontology Annotation by electronic association of SwissProt Keywords with GO terms.	MGI:General	gene product:UniProtKB:Q9DBC7
MGI:104878	Prkar1a	protein kinase, cAMP dependent regulatory, type I, alpha	protein coding gene	molecular_function		GO:0004862	cAMP-dependent protein kinase inhibitor activity	ISO	UniProtKB:P10644	J:164563		Mouse Genome Informatics Scientific Curators (2010) Human to Mouse ISO GO annotation transfer.
MGI:104878	Prkar1a	protein kinase, cAMP dependent regulatory, type I, alpha	protein coding gene	molecular_function		GO:0005515	protein binding	IPI	UniProtKB:O54918-1	J:200504	21151042	Moujalled D, et al. (2011) Cyclic-AMP-dependent protein kinase A regulates apoptosis by stabilizing the BH3-only protein Bim. EMBO Rep 12(1):77-83
MGI:104878	Prkar1a	protein kinase, cAMP dependent regulatory, type I, alpha	protein coding gene	molecular_function		GO:0005515	protein binding	IPI	UniProtKB:Q60662	J:52123	9852104	Miki K, et al. (1998) Identification of tethering domains for protein kinase A type Ialpha regulatory subunits on sperm fibrous sheath protein FSC1. J Biol Chem 273(51):34384-90
MGI:104878	Prkar1a	protein kinase, cAMP dependent regulatory, type I, alpha	protein coding gene	molecular_function		GO:0008603	cAMP-dependent protein kinase regulator activity	IDA		J:25553	7775586	Greene RM, et al. (1995) Patterns of cyclic AMP-dependent protein kinase gene expression during ontogeny of the murine palate. J Cell Physiol 163(3):431-40
MGI:104878	Prkar1a	protein kinase, cAMP dependent regulatory, type I, alpha	protein coding gene	molecular_function		GO:0008603	cAMP-dependent protein kinase regulator activity	IGI	MGI:97592	J:78010	12004056	Amieux PS, et al. (2002) Increased basal cAMP-dependent protein kinase activity inhibits the formation of mesoderm-derived structures in the developing mouse embryo. J Biol Chem 277(30):27294-304
MGI:104878	Prkar1a	protein kinase, cAMP dependent regulatory, type I, alpha	protein coding gene	molecular_function		GO:0008603	cAMP-dependent protein kinase regulator activity	IMP	MGI:2183602	J:78010	12004056	Amieux PS, et al. (2002) Increased basal cAMP-dependent protein kinase activity inhibits the formation of mesoderm-derived structures in the developing mouse embryo. J Biol Chem 277(30):27294-304
MGI:104878	Prkar1a	protein kinase, cAMP dependent regulatory, type I, alpha	protein coding gene	molecular_function		GO:0008603	cAMP-dependent protein kinase regulator activity	IMP	MGI:3512112,MGI:2182091	J:142482	18316483	Yin Z, et al. (2008) Heart-specific ablation of Prkar1a causes failure of heart development and myxomagenesis. Circulation 117(11):1414-22
MGI:104878	Prkar1a	protein kinase, cAMP dependent regulatory, type I, alpha	protein coding gene	molecular_function		GO:0008603	cAMP-dependent protein kinase regulator activity	ISO	RGD:3391	J:155856		Mouse Genome Informatics Scientific Curators (2010) Rat to Mouse ISO GO annotation transfer.
MGI:104878	Prkar1a	protein kinase, cAMP dependent regulatory, type I, alpha	protein coding gene	molecular_function		GO:0008603	cAMP-dependent protein kinase regulator activity	ISO	UniProtKB:P10644	J:164563		Mouse Genome Informatics Scientific Curators (2010) Human to Mouse ISO GO annotation transfer.
MGI:104878	Prkar1a	protein kinase, cAMP dependent regulatory, type I, alpha	protein coding gene	molecular_function		GO:0019904	protein domain specific binding	ISO	UniProtKB:P10644	J:164563		Mouse Genome Informatics Scientific Curators (2010) Human to Mouse ISO GO annotation transfer.
MGI:104878	Prkar1a	protein kinase, cAMP dependent regulatory, type I, alpha	protein coding gene	molecular_function		GO:0030552	cAMP binding	ISO	RGD:3391	J:155856		Mouse Genome Informatics Scientific Curators (2010) Rat to Mouse ISO GO annotation transfer.
MGI:104878	Prkar1a	protein kinase, cAMP dependent regulatory, type I, alpha	protein coding gene	molecular_function		GO:0031625	ubiquitin protein ligase binding	ISO	UniProtKB:P10644	J:164563		Mouse Genome Informatics Scientific Curators (2010) Human to Mouse ISO GO annotation transfer.
MGI:104878	Prkar1a	protein kinase, cAMP dependent regulatory, type I, alpha	protein coding gene	molecular_function		GO:0034236	protein kinase A catalytic subunit binding	ISO	UniProtKB:P10644	J:164563		Mouse Genome Informatics Scientific Curators (2010) Human to Mouse ISO GO annotation transfer.
MGI:104976	Ddx6	DEAD (Asp-Glu-Ala-Asp) box polypeptide 6	protein coding gene	biological_process		GO:0006417	regulation of translation	IBA	PANTHER:PTN000619958	J:161428		Gaudet P, et al. (2010) Annotation inferences using phylogenetic trees.
MGI:104976	Ddx6	DEAD (Asp-Glu-Ala-Asp) box polypeptide 6	protein coding gene	biological_process		GO:0010501	RNA secondary structure unwinding	IBA	PANTHER:PTN000618218	J:161428		Gaudet P, et al. (2010) Annotation inferences using phylogenetic trees.
MGI:104976	Ddx6	DEAD (Asp-Glu-Ala-Asp) box polypeptide 6	protein coding gene	biological_process		GO:0019074	viral RNA genome packaging	ISO	UniProtKB:P26196	J:164563		Mouse Genome Informatics Scientific Curators (2010) Human to Mouse ISO GO annotation transfer.
MGI:104976	Ddx6	DEAD (Asp-Glu-Ala-Asp) box polypeptide 6	protein coding gene	biological_process		GO:0019827	stem cell population maintenance	IMP		J:217461	25456498	Yang G, et al. (2014) An eIF4E1/4E-T complex determines the genesis of neurons from precursors by translationally repressing a proneurogenic transcription program. Neuron 84(4):723-39
MGI:104976	Ddx6	DEAD (Asp-Glu-Ala-Asp) box polypeptide 6	protein coding gene	biological_process		GO:0033962	cytoplasmic mRNA processing body assembly	IBA	PANTHER:PTN000619958	J:161428		Gaudet P, et al. (2010) Annotation inferences using phylogenetic trees.
MGI:104976	Ddx6	DEAD (Asp-Glu-Ala-Asp) box polypeptide 6	protein coding gene	biological_process		GO:0033962	cytoplasmic mRNA processing body assembly	ISO	UniProtKB:P26196	J:168659	20826699	Marnef A, et al. (2010) Distinct functions of maternal and somatic Pat1 protein paralogs. RNA 16(11):2094-107
MGI:104976	Ddx6	DEAD (Asp-Glu-Ala-Asp) box polypeptide 6	protein coding gene	biological_process		GO:0045665	negative regulation of neuron differentiation	IMP		J:217461	25456498	Yang G, et al. (2014) An eIF4E1/4E-T complex determines the genesis of neurons from precursors by translationally repressing a proneurogenic transcription program. Neuron 84(4):723-39
MGI:104976	Ddx6	DEAD (Asp-Glu-Ala-Asp) box polypeptide 6	protein coding gene	cellular_component	colocalizes_with	GO:0043186	P granule	ISO	RGD:1564560	J:155856		Mouse Genome Informatics Scientific Curators (2010) Rat to Mouse ISO GO annotation transfer.
MGI:104976	Ddx6	DEAD (Asp-Glu-Ala-Asp) box polypeptide 6	protein coding gene	cellular_component		GO:0000792	heterochromatin	ISO	RGD:1564560	J:155856		Mouse Genome Informatics Scientific Curators (2010) Rat to Mouse ISO GO annotation transfer.
MGI:104976	Ddx6	DEAD (Asp-Glu-Ala-Asp) box polypeptide 6	protein coding gene	cellular_component		GO:0000932	P-body	IDA		J:217461	25456498	Yang G, et al. (2014) An eIF4E1/4E-T complex determines the genesis of neurons from precursors by translationally repressing a proneurogenic transcription program. Neuron 84(4):723-39
MGI:104976	Ddx6	DEAD (Asp-Glu-Ala-Asp) box polypeptide 6	protein coding gene	cellular_component		GO:0000932	P-body	ISO	UniProtKB:P26196	J:168659	20826699	Marnef A, et al. (2010) Distinct functions of maternal and somatic Pat1 protein paralogs. RNA 16(11):2094-107
MGI:104976	Ddx6	DEAD (Asp-Glu-Ala-Asp) box polypeptide 6	protein coding gene	cellular_component		GO:0000932	P-body	ISO	UniProtKB:P26196	J:73065		Mouse Genome Informatics Scientific Curators (2001) Gene Ontology Annotation by the MGI Curatorial Staff.
MGI:104976	Ddx6	DEAD (Asp-Glu-Ala-Asp) box polypeptide 6	protein coding gene	cellular_component		GO:0001520	outer dense fiber	ISO	RGD:1564560	J:155856		Mouse Genome Informatics Scientific Curators (2010) Rat to Mouse ISO GO annotation transfer.
MGI:104976	Ddx6	DEAD (Asp-Glu-Ala-Asp) box polypeptide 6	protein coding gene	cellular_component		GO:0005634	nucleus	ISO	UniProtKB:P26196	J:164563		Mouse Genome Informatics Scientific Curators (2010) Human to Mouse ISO GO annotation transfer.
MGI:104976	Ddx6	DEAD (Asp-Glu-Ala-Asp) box polypeptide 6	protein coding gene	cellular_component		GO:0005730	nucleolus	IBA	PANTHER:PTN000618218	J:161428		Gaudet P, et al. (2010) Annotation inferences using phylogenetic trees.
MGI:104976	Ddx6	DEAD (Asp-Glu-Ala-Asp) box polypeptide 6	protein coding gene	cellular_component		GO:0005730	nucleolus	ISO	RGD:1564560	J:155856		Mouse Genome Informatics Scientific Curators (2010) Rat to Mouse ISO GO annotation transfer.
MGI:104976	Ddx6	DEAD (Asp-Glu-Ala-Asp) box polypeptide 6	protein coding gene	cellular_component		GO:0005737	cytoplasm	IDA		J:156954	20014101	Hu J, et al. (2010) Mouse ZAR1-like (XM_359149) colocalizes with mRNA processing components and its dominant-negative mutant caused two-cell-stage embryonic arrest. Dev Dyn 239(2):407-24
MGI:104976	Ddx6	DEAD (Asp-Glu-Ala-Asp) box polypeptide 6	protein coding gene	cellular_component		GO:0005737	cytoplasm	ISO	UniProtKB:P26196	J:164563		Mouse Genome Informatics Scientific Curators (2010) Human to Mouse ISO GO annotation transfer.
MGI:104976	Ddx6	DEAD (Asp-Glu-Ala-Asp) box polypeptide 6	protein coding gene	cellular_component		GO:0005739	mitochondrion	ISO	RGD:1564560	J:155856		Mouse Genome Informatics Scientific Curators (2010) Rat to Mouse ISO GO annotation transfer.
MGI:104976	Ddx6	DEAD (Asp-Glu-Ala-Asp) box polypeptide 6	protein coding gene	cellular_component		GO:0005829	cytosol	ISO	UniProtKB:P26196	J:164563		Mouse Genome Informatics Scientific Curators (2010) Human to Mouse ISO GO annotation transfer.
MGI:104976	Ddx6	DEAD (Asp-Glu-Ala-Asp) box polypeptide 6	protein coding gene	cellular_component		GO:0010494	cytoplasmic stress granule	IBA	PANTHER:PTN000619958	J:161428		Gaudet P, et al. (2010) Annotation inferences using phylogenetic trees.
MGI:104976	Ddx6	DEAD (Asp-Glu-Ala-Asp) box polypeptide 6	protein coding gene	cellular_component		GO:0010494	cytoplasmic stress granule	ISO	UniProtKB:P26196	J:164563		Mouse Genome Informatics Scientific Curators (2010) Human to Mouse ISO GO annotation transfer.
MGI:104976	Ddx6	DEAD (Asp-Glu-Ala-Asp) box polypeptide 6	protein coding gene	cellular_component		GO:0016020	membrane	ISO	UniProtKB:P26196	J:164563		Mouse Genome Informatics Scientific Curators (2010) Human to Mouse ISO GO annotation transfer.
MGI:104976	Ddx6	DEAD (Asp-Glu-Ala-Asp) box polypeptide 6	protein coding gene	cellular_component		GO:0016442	RISC complex	ISO	UniProtKB:P26196	J:73065		Mouse Genome Informatics Scientific Curators (2001) Gene Ontology Annotation by the MGI Curatorial Staff.
MGI:104976	Ddx6	DEAD (Asp-Glu-Ala-Asp) box polypeptide 6	protein coding gene	cellular_component		GO:0036464	cytoplasmic ribonucleoprotein granule	ISO	UniProtKB:P26196	J:164563		Mouse Genome Informatics Scientific Curators (2010) Human to Mouse ISO GO annotation transfer.
MGI:104976	Ddx6	DEAD (Asp-Glu-Ala-Asp) box polypeptide 6	protein coding gene	cellular_component		GO:0097227	sperm annulus	ISO	RGD:1564560	J:155856		Mouse Genome Informatics Scientific Curators (2010) Rat to Mouse ISO GO annotation transfer.
MGI:104976	Ddx6	DEAD (Asp-Glu-Ala-Asp) box polypeptide 6	protein coding gene	molecular_function		GO:0000166	nucleotide binding	IEA	UniProtKB-KW:KW-0547	J:60000		Mouse Genome Informatics Scientific Curators (2000) Gene Ontology Annotation by electronic association of SwissProt Keywords with GO terms.	MGI:General	gene product:UniProtKB:P54823
MGI:104976	Ddx6	DEAD (Asp-Glu-Ala-Asp) box polypeptide 6	protein coding gene	molecular_function		GO:0003676	nucleic acid binding	IEA	InterPro:IPR011545	J:72247		Mouse Genome Informatics Scientific Curators (2001) Gene Ontology Annotation by the MGI Curatorial Staff.	MGI:General	gene product:UniProtKB:P54823
MGI:104976	Ddx6	DEAD (Asp-Glu-Ala-Asp) box polypeptide 6	protein coding gene	molecular_function		GO:0003723	RNA binding	ISO	UniProtKB:P26196	J:164563		Mouse Genome Informatics Scientific Curators (2010) Human to Mouse ISO GO annotation transfer.
MGI:104976	Ddx6	DEAD (Asp-Glu-Ala-Asp) box polypeptide 6	protein coding gene	molecular_function		GO:0004004	ATP-dependent RNA helicase activity	IBA	PANTHER:PTN000618218	J:161428		Gaudet P, et al. (2010) Annotation inferences using phylogenetic trees.
MGI:104976	Ddx6	DEAD (Asp-Glu-Ala-Asp) box polypeptide 6	protein coding gene	molecular_function		GO:0004386	helicase activity	IEA	UniProtKB-KW:KW-0347	J:60000		Mouse Genome Informatics Scientific Curators (2000) Gene Ontology Annotation by electronic association of SwissProt Keywords with GO terms.	MGI:General	gene product:UniProtKB:P54823
MGI:104976	Ddx6	DEAD (Asp-Glu-Ala-Asp) box polypeptide 6	protein coding gene	molecular_function		GO:0005524	ATP binding	IEA	InterPro:IPR011545	J:72247		Mouse Genome Informatics Scientific Curators (2001) Gene Ontology Annotation by the MGI Curatorial Staff.	MGI:General	gene product:UniProtKB:P54823
MGI:104976	Ddx6	DEAD (Asp-Glu-Ala-Asp) box polypeptide 6	protein coding gene	molecular_function		GO:0005524	ATP binding	IEA	UniProtKB-KW:KW-0067	J:60000		Mouse Genome Informatics Scientific Curators (2000) Gene Ontology Annotation by electronic association of SwissProt Keywords with GO terms.	MGI:General	gene product:UniProtKB:P54823
MGI:104976	Ddx6	DEAD (Asp-Glu-Ala-Asp) box polypeptide 6	protein coding gene	molecular_function		GO:0016787	hydrolase activity	IEA	UniProtKB-KW:KW-0378	J:60000		Mouse Genome Informatics Scientific Curators (2000) Gene Ontology Annotation by electronic association of SwissProt Keywords with GO terms.	MGI:General	gene product:UniProtKB:P54823
MGI:104976	Ddx6	DEAD (Asp-Glu-Ala-Asp) box polypeptide 6	protein coding gene	molecular_function		GO:0019904	protein domain specific binding	ISO	UniProtKB:P26196	J:164563		Mouse Genome Informatics Scientific Curators (2010) Human to Mouse ISO GO annotation transfer.
MGI:104976	Ddx6	DEAD (Asp-Glu-Ala-Asp) box polypeptide 6	protein coding gene	molecular_function		GO:0045296	cadherin binding	ISO	UniProtKB:P26196	J:164563		Mouse Genome Informatics Scientific Curators (2010) Human to Mouse ISO GO annotation transfer.
MGI:105066	Rab10	RAB10, member RAS oncogene family	protein coding gene	biological_process		GO:0006886	intracellular protein transport	TAS		J:67373	11042173	Bell AW, et al. (2001) Proteomics characterization of abundant Golgi membrane proteins. J Biol Chem 276(7):5152-65
MGI:105066	Rab10	RAB10, member RAS oncogene family	protein coding gene	biological_process		GO:0006893	Golgi to plasma membrane transport	ISO	RGD:620879	J:155856		Mouse Genome Informatics Scientific Curators (2010) Rat to Mouse ISO GO annotation transfer.
MGI:105066	Rab10	RAB10, member RAS oncogene family	protein coding gene	biological_process		GO:0006904	vesicle docking involved in exocytosis	IBA	PANTHER:PTN000635132	J:161428		Gaudet P, et al. (2010) Annotation inferences using phylogenetic trees.
MGI:105066	Rab10	RAB10, member RAS oncogene family	protein coding gene	biological_process		GO:0007409	axonogenesis	ISO	RGD:620879	J:155856		Mouse Genome Informatics Scientific Curators (2010) Rat to Mouse ISO GO annotation transfer.
MGI:105066	Rab10	RAB10, member RAS oncogene family	protein coding gene	biological_process		GO:0009306	protein secretion	IBA	PANTHER:PTN000635132	J:161428		Gaudet P, et al. (2010) Annotation inferences using phylogenetic trees.
MGI:105066	Rab10	RAB10, member RAS oncogene family	protein coding gene	biological_process		GO:0015031	protein transport	IEA	UniProtKB-KW:KW-0653	J:60000		Mouse Genome Informatics Scientific Curators (2000) Gene Ontology Annotation by electronic association of SwissProt Keywords with GO terms.	MGI:General	gene product:UniProtKB:P61027
MGI:105066	Rab10	RAB10, member RAS oncogene family	protein coding gene	biological_process		GO:0016192	vesicle-mediated transport	IMP		J:191891	22908308	Chen Y, et al. (2012) Rab10 and myosin-Va mediate insulin-stimulated GLUT4 storage vesicle translocation in adipocytes. J Cell Biol 198(4):545-60
MGI:105066	Rab10	RAB10, member RAS oncogene family	protein coding gene	biological_process		GO:0016197	endosomal transport	ISO	UniProtKB:P61026	J:164563		Mouse Genome Informatics Scientific Curators (2010) Human to Mouse ISO GO annotation transfer.
MGI:105066	Rab10	RAB10, member RAS oncogene family	protein coding gene	biological_process		GO:0017157	regulation of exocytosis	IBA	PANTHER:PTN000635132	J:161428		Gaudet P, et al. (2010) Annotation inferences using phylogenetic trees.
MGI:105066	Rab10	RAB10, member RAS oncogene family	protein coding gene	biological_process		GO:0019882	antigen processing and presentation	ISO	UniProtKB:P61026	J:164563		Mouse Genome Informatics Scientific Curators (2010) Human to Mouse ISO GO annotation transfer.
MGI:105066	Rab10	RAB10, member RAS oncogene family	protein coding gene	biological_process		GO:0032869	cellular response to insulin stimulus	IMP		J:189988	17403373	Sano H, et al. (2007) Rab10, a target of the AS160 Rab GAP, is required for insulin-stimulated translocation of GLUT4 to the adipocyte plasma membrane. Cell Metab 5(4):293-303
MGI:105066	Rab10	RAB10, member RAS oncogene family	protein coding gene	biological_process		GO:0032869	cellular response to insulin stimulus	IMP		J:191891	22908308	Chen Y, et al. (2012) Rab10 and myosin-Va mediate insulin-stimulated GLUT4 storage vesicle translocation in adipocytes. J Cell Biol 198(4):545-60
MGI:105066	Rab10	RAB10, member RAS oncogene family	protein coding gene	biological_process		GO:0045200	establishment of neuroblast polarity	ISO	RGD:620879	J:155856		Mouse Genome Informatics Scientific Curators (2010) Rat to Mouse ISO GO annotation transfer.
MGI:105066	Rab10	RAB10, member RAS oncogene family	protein coding gene	biological_process		GO:0071786	endoplasmic reticulum tubular network organization	ISO	UniProtKB:P61026	J:164563		Mouse Genome Informatics Scientific Curators (2010) Human to Mouse ISO GO annotation transfer.
MGI:105066	Rab10	RAB10, member RAS oncogene family	protein coding gene	biological_process		GO:0072659	protein localization to plasma membrane	IMP		J:189988	17403373	Sano H, et al. (2007) Rab10, a target of the AS160 Rab GAP, is required for insulin-stimulated translocation of GLUT4 to the adipocyte plasma membrane. Cell Metab 5(4):293-303
MGI:105066	Rab10	RAB10, member RAS oncogene family	protein coding gene	biological_process		GO:0072659	protein localization to plasma membrane	IMP		J:191891	22908308	Chen Y, et al. (2012) Rab10 and myosin-Va mediate insulin-stimulated GLUT4 storage vesicle translocation in adipocytes. J Cell Biol 198(4):545-60
MGI:105066	Rab10	RAB10, member RAS oncogene family	protein coding gene	biological_process		GO:0090150	establishment of protein localization to membrane	ISO	UniProtKB:P61026	J:164563		Mouse Genome Informatics Scientific Curators (2010) Human to Mouse ISO GO annotation transfer.
MGI:105066	Rab10	RAB10, member RAS oncogene family	protein coding gene	biological_process		GO:0097051	establishment of protein localization to endoplasmic reticulum membrane	ISO	UniProtKB:P61026	J:164563		Mouse Genome Informatics Scientific Curators (2010) Human to Mouse ISO GO annotation transfer.
MGI:105066	Rab10	RAB10, member RAS oncogene family	protein coding gene	biological_process		GO:0098609	cell-cell adhesion	ISO	UniProtKB:P61026	J:164563		Mouse Genome Informatics Scientific Curators (2010) Human to Mouse ISO GO annotation transfer.
MGI:105066	Rab10	RAB10, member RAS oncogene family	protein coding gene	cellular_component	colocalizes_with	GO:0005886	plasma membrane	ISO	UniProtKB:P61026	J:164563		Mouse Genome Informatics Scientific Curators (2010) Human to Mouse ISO GO annotation transfer.
MGI:105066	Rab10	RAB10, member RAS oncogene family	protein coding gene	cellular_component		GO:0005768	endosome	ISO	UniProtKB:P61026	J:164563		Mouse Genome Informatics Scientific Curators (2010) Human to Mouse ISO GO annotation transfer.
MGI:105066	Rab10	RAB10, member RAS oncogene family	protein coding gene	cellular_component		GO:0005783	endoplasmic reticulum	IEA	UniProtKB-KW:KW-0256	J:60000		Mouse Genome Informatics Scientific Curators (2000) Gene Ontology Annotation by electronic association of SwissProt Keywords with GO terms.	MGI:General	gene product:UniProtKB:P61027
MGI:105066	Rab10	RAB10, member RAS oncogene family	protein coding gene	cellular_component		GO:0005789	endoplasmic reticulum membrane	ISO	UniProtKB:P61026	J:164563		Mouse Genome Informatics Scientific Curators (2010) Human to Mouse ISO GO annotation transfer.
MGI:105066	Rab10	RAB10, member RAS oncogene family	protein coding gene	cellular_component		GO:0005794	Golgi apparatus	IDA		J:67373	11042173	Bell AW, et al. (2001) Proteomics characterization of abundant Golgi membrane proteins. J Biol Chem 276(7):5152-65
MGI:105066	Rab10	RAB10, member RAS oncogene family	protein coding gene	cellular_component		GO:0005794	Golgi apparatus	ISO	UniProtKB:P61026	J:164563		Mouse Genome Informatics Scientific Curators (2010) Human to Mouse ISO GO annotation transfer.
MGI:105066	Rab10	RAB10, member RAS oncogene family	protein coding gene	cellular_component		GO:0005802	trans-Golgi network	ISO	RGD:620879	J:155856		Mouse Genome Informatics Scientific Curators (2010) Rat to Mouse ISO GO annotation transfer.
MGI:105066	Rab10	RAB10, member RAS oncogene family	protein coding gene	cellular_component		GO:0005913	cell-cell adherens junction	ISO	UniProtKB:P61026	J:164563		Mouse Genome Informatics Scientific Curators (2010) Human to Mouse ISO GO annotation transfer.
MGI:105066	Rab10	RAB10, member RAS oncogene family	protein coding gene	cellular_component		GO:0005925	focal adhesion	ISO	UniProtKB:P61026	J:164563		Mouse Genome Informatics Scientific Curators (2010) Human to Mouse ISO GO annotation transfer.
MGI:105066	Rab10	RAB10, member RAS oncogene family	protein coding gene	cellular_component		GO:0005929	cilium	IDA		J:190284	20576682	Babbey CM, et al. (2010) Rab10 associates with primary cilia and the exocyst complex in renal epithelial cells. Am J Physiol Renal Physiol 299(3):F495-506
MGI:105066	Rab10	RAB10, member RAS oncogene family	protein coding gene	cellular_component		GO:0005929	cilium	ISO	RGD:620879	J:155856		Mouse Genome Informatics Scientific Curators (2010) Rat to Mouse ISO GO annotation transfer.
MGI:105066	Rab10	RAB10, member RAS oncogene family	protein coding gene	cellular_component		GO:0005929	cilium	ISO	UniProtKB:P61026	J:164563		Mouse Genome Informatics Scientific Curators (2010) Human to Mouse ISO GO annotation transfer.
MGI:105066	Rab10	RAB10, member RAS oncogene family	protein coding gene	cellular_component		GO:0016020	membrane	ISO	RGD:620879	J:155856		Mouse Genome Informatics Scientific Curators (2010) Rat to Mouse ISO GO annotation transfer.
MGI:105066	Rab10	RAB10, member RAS oncogene family	protein coding gene	cellular_component		GO:0031410	cytoplasmic vesicle	IEA	UniProtKB-KW:KW-0968	J:60000		Mouse Genome Informatics Scientific Curators (2000) Gene Ontology Annotation by electronic association of SwissProt Keywords with GO terms.	MGI:General	gene product:UniProtKB:P61027
MGI:105066	Rab10	RAB10, member RAS oncogene family	protein coding gene	cellular_component		GO:0032593	insulin-responsive compartment	IBA	PANTHER:PTN000756399	J:161428		Gaudet P, et al. (2010) Annotation inferences using phylogenetic trees.
MGI:105066	Rab10	RAB10, member RAS oncogene family	protein coding gene	cellular_component		GO:0032593	insulin-responsive compartment	ISO	UniProtKB:P61026	J:164563		Mouse Genome Informatics Scientific Curators (2010) Human to Mouse ISO GO annotation transfer.
MGI:105066	Rab10	RAB10, member RAS oncogene family	protein coding gene	cellular_component		GO:0042995	cell projection	IEA	UniProtKB-KW:KW-0966	J:60000		Mouse Genome Informatics Scientific Curators (2000) Gene Ontology Annotation by electronic association of SwissProt Keywords with GO terms.	MGI:General	gene product:UniProtKB:P61027
MGI:105066	Rab10	RAB10, member RAS oncogene family	protein coding gene	cellular_component		GO:0048471	perinuclear region of cytoplasm	ISO	RGD:620879	J:155856		Mouse Genome Informatics Scientific Curators (2010) Rat to Mouse ISO GO annotation transfer.
MGI:105066	Rab10	RAB10, member RAS oncogene family	protein coding gene	cellular_component		GO:0055037	recycling endosome	ISO	UniProtKB:P61026	J:164563		Mouse Genome Informatics Scientific Curators (2010) Human to Mouse ISO GO annotation transfer.
MGI:105066	Rab10	RAB10, member RAS oncogene family	protein coding gene	cellular_component		GO:0070062	extracellular exosome	ISO	UniProtKB:P61026	J:164563		Mouse Genome Informatics Scientific Curators (2010) Human to Mouse ISO GO annotation transfer.
MGI:105066	Rab10	RAB10, member RAS oncogene family	protein coding gene	cellular_component		GO:0070382	exocytic vesicle	ISO	UniProtKB:P61026	J:164563		Mouse Genome Informatics Scientific Curators (2010) Human to Mouse ISO GO annotation transfer.
MGI:105066	Rab10	RAB10, member RAS oncogene family	protein coding gene	cellular_component		GO:0071782	endoplasmic reticulum tubular network	ISO	UniProtKB:P61026	J:164563		Mouse Genome Informatics Scientific Curators (2010) Human to Mouse ISO GO annotation transfer.
MGI:105066	Rab10	RAB10, member RAS oncogene family	protein coding gene	molecular_function		GO:0000166	nucleotide binding	IEA	UniProtKB-KW:KW-0547	J:60000		Mouse Genome Informatics Scientific Curators (2000) Gene Ontology Annotation by electronic association of SwissProt Keywords with GO terms.	MGI:General	gene product:UniProtKB:P61027
MGI:105066	Rab10	RAB10, member RAS oncogene family	protein coding gene	molecular_function		GO:0003924	GTPase activity	IEA	InterPro:IPR001806	J:72247		Mouse Genome Informatics Scientific Curators (2001) Gene Ontology Annotation by the MGI Curatorial Staff.	MGI:General	gene product:UniProtKB:P61027
MGI:105066	Rab10	RAB10, member RAS oncogene family	protein coding gene	molecular_function		GO:0005515	protein binding	IPI	UniProtKB:P31150|UniProtKB:P50395	J:190289	19570034	Chen Y, et al. (2009) GDI-1 preferably interacts with Rab10 in insulin-stimulated GLUT4 translocation. Biochem J 422(2):229-35
MGI:105066	Rab10	RAB10, member RAS oncogene family	protein coding gene	molecular_function		GO:0005515	protein binding	IPI	UniProtKB:Q99NE5	J:83108	12578829	Fukuda M (2003) Distinct Rab binding specificity of Rim1, Rim2, rabphilin, and Noc2. Identification of a critical determinant of Rab3A/Rab27A recognition by Rim2. J Biol Chem 278(17):15373-80
MGI:105066	Rab10	RAB10, member RAS oncogene family	protein coding gene	molecular_function		GO:0005525	GTP binding	ISO	UniProtKB:P61026	J:164563		Mouse Genome Informatics Scientific Curators (2010) Human to Mouse ISO GO annotation transfer.
MGI:105066	Rab10	RAB10, member RAS oncogene family	protein coding gene	molecular_function		GO:0019003	GDP binding	ISO	UniProtKB:P61026	J:164563		Mouse Genome Informatics Scientific Curators (2010) Human to Mouse ISO GO annotation transfer.
MGI:105066	Rab10	RAB10, member RAS oncogene family	protein coding gene	molecular_function		GO:0031489	myosin V binding	ISO	RGD:620879	J:155856		Mouse Genome Informatics Scientific Curators (2010) Rat to Mouse ISO GO annotation transfer.
MGI:105066	Rab10	RAB10, member RAS oncogene family	protein coding gene	molecular_function		GO:0031489	myosin V binding	ISO	UniProtKB:P61026	J:164563		Mouse Genome Informatics Scientific Curators (2010) Human to Mouse ISO GO annotation transfer.
MGI:105066	Rab10	RAB10, member RAS oncogene family	protein coding gene	molecular_function		GO:0051021	GDP-dissociation inhibitor binding	ISO	RGD:620879	J:155856		Mouse Genome Informatics Scientific Curators (2010) Rat to Mouse ISO GO annotation transfer.
MGI:105066	Rab10	RAB10, member RAS oncogene family	protein coding gene	molecular_function		GO:0098641	cadherin binding involved in cell-cell adhesion	ISO	UniProtKB:P61026	J:164563		Mouse Genome Informatics Scientific Curators (2010) Human to Mouse ISO GO annotation transfer.
MGI:105368	Atp2b2	ATPase, Ca++ transporting, plasma membrane 2	protein coding gene	biological_process		GO:0000902	cell morphogenesis	IMP	MGI:1857092	J:56737	10441500	Takahashi K, et al. (1999) A point mutation in a plasma membrane Ca(2+)-ATPase gene causes deafness in Wriggle Mouse Sagami. Biochem Biophys Res Commun 261(3):773-8
MGI:105368	Atp2b2	ATPase, Ca++ transporting, plasma membrane 2	protein coding gene	biological_process		GO:0006811	ion transport	IEA	UniProtKB-KW:KW-0406	J:60000		Mouse Genome Informatics Scientific Curators (2000) Gene Ontology Annotation by electronic association of SwissProt Keywords with GO terms.	MGI:General	gene product:UniProtKB:Q9R0K7
MGI:105368	Atp2b2	ATPase, Ca++ transporting, plasma membrane 2	protein coding gene	biological_process		GO:0006816	calcium ion transport	IMP	MGI:1856799|MGI:1857876	J:119503	17234811	Ficarella R, et al. (2007) A functional study of plasma-membrane calcium-pump isoform 2 mutants causing digenic deafness. Proc Natl Acad Sci U S A 104(5):1516-21
MGI:105368	Atp2b2	ATPase, Ca++ transporting, plasma membrane 2	protein coding gene	biological_process		GO:0006816	calcium ion transport	IMP	MGI:1857876	J:93962	15302868	Reinhardt TA, et al. (2004) Null mutation in the gene encoding plasma membrane Ca2+-ATPase isoform 2 impairs calcium transport into milk. J Biol Chem 279(41):42369-73
MGI:105368	Atp2b2	ATPase, Ca++ transporting, plasma membrane 2	protein coding gene	biological_process		GO:0006816	calcium ion transport	ISO	UniProtKB:Q01814	J:164563		Mouse Genome Informatics Scientific Curators (2010) Human to Mouse ISO GO annotation transfer.
MGI:105368	Atp2b2	ATPase, Ca++ transporting, plasma membrane 2	protein coding gene	biological_process		GO:0006874	cellular calcium ion homeostasis	IMP	MGI:1856799|MGI:1857876	J:119503	17234811	Ficarella R, et al. (2007) A functional study of plasma-membrane calcium-pump isoform 2 mutants causing digenic deafness. Proc Natl Acad Sci U S A 104(5):1516-21
MGI:105368	Atp2b2	ATPase, Ca++ transporting, plasma membrane 2	protein coding gene	biological_process		GO:0006874	cellular calcium ion homeostasis	IMP	MGI:1857092	J:102783	11985881	Ueno T, et al. (2002) A mouse with a point mutation in plasma membrane Ca2+-ATPase isoform 2 gene showed the reduced Ca2+ influx in cerebellar neurons. Neurosci Res 42(4):287-97
MGI:105368	Atp2b2	ATPase, Ca++ transporting, plasma membrane 2	protein coding gene	biological_process		GO:0006996	organelle organization	IMP	MGI:1856799	J:121326	11875276	Dodson HC, et al. (2001) PMCA2 mutation causes structural changes in the auditory system in deafwaddler mice. J Neurocytol 30(4):281-92
MGI:105368	Atp2b2	ATPase, Ca++ transporting, plasma membrane 2	protein coding gene	biological_process		GO:0007595	lactation	IMP	MGI:1857876	J:93962	15302868	Reinhardt TA, et al. (2004) Null mutation in the gene encoding plasma membrane Ca2+-ATPase isoform 2 impairs calcium transport into milk. J Biol Chem 279(41):42369-73
MGI:105368	Atp2b2	ATPase, Ca++ transporting, plasma membrane 2	protein coding gene	biological_process		GO:0007605	sensory perception of sound	IGI	MGI:1890219	J:38429	9325047	Noben-Trauth K, et al. (1997) mdfw: a deafness susceptibility locus that interacts with deaf waddler (dfw). Genomics 44(3):266-72
MGI:105368	Atp2b2	ATPase, Ca++ transporting, plasma membrane 2	protein coding gene	biological_process		GO:0007605	sensory perception of sound	IMP	MGI:1856799|MGI:1857396	J:48969	9697703	Street VA, et al. (1998) Mutations in a plasma membrane Ca2+-ATPase gene cause deafness in deafwaddler mice. Nat Genet 19(4):390-4
MGI:105368	Atp2b2	ATPase, Ca++ transporting, plasma membrane 2	protein coding gene	biological_process		GO:0007605	sensory perception of sound	IMP	MGI:1856799|MGI:1857876	J:119503	17234811	Ficarella R, et al. (2007) A functional study of plasma-membrane calcium-pump isoform 2 mutants causing digenic deafness. Proc Natl Acad Sci U S A 104(5):1516-21
MGI:105368	Atp2b2	ATPase, Ca++ transporting, plasma membrane 2	protein coding gene	biological_process		GO:0007605	sensory perception of sound	IMP	MGI:1857092	J:71283	10687933	Takahashi K, et al. (1999) Evaluation of inner ear histology and auditory brainstem response in Wriggle Mouse Sagami. Acta Otolaryngol 119(7):767-72
MGI:105368	Atp2b2	ATPase, Ca++ transporting, plasma membrane 2	protein coding gene	biological_process		GO:0007605	sensory perception of sound	IMP	MGI:1857396	J:38429	9325047	Noben-Trauth K, et al. (1997) mdfw: a deafness susceptibility locus that interacts with deaf waddler (dfw). Genomics 44(3):266-72
MGI:105368	Atp2b2	ATPase, Ca++ transporting, plasma membrane 2	protein coding gene	biological_process		GO:0007605	sensory perception of sound	IMP	MGI:1857876	J:108881	11950541	Kozel PJ, et al. (2002) Deficiency in plasma membrane calcium ATPase isoform 2 increases susceptibility to noise-induced hearing loss in mice. Hear Res 164(1-2):231-9
MGI:105368	Atp2b2	ATPase, Ca++ transporting, plasma membrane 2	protein coding gene	biological_process		GO:0007605	sensory perception of sound	IMP	MGI:1857876	J:48863	9668038	Kozel PJ, et al. (1998) Balance and hearing deficits in mice with a null mutation in the gene encoding plasma membrane Ca2+-ATPase isoform 2. J Biol Chem 273(30):18693-6
MGI:105368	Atp2b2	ATPase, Ca++ transporting, plasma membrane 2	protein coding gene	biological_process		GO:0007605	sensory perception of sound	IMP	MGI:1934613	J:92390	15350283	McCullough BJ, et al. (2004) Haplo-insufficiency revealed in deafwaddler mice when tested for hearing loss and ataxia. Hear Res 195(1-2):90-102
MGI:105368	Atp2b2	ATPase, Ca++ transporting, plasma membrane 2	protein coding gene	biological_process		GO:0007605	sensory perception of sound	IMP	MGI:3641249	J:110607	16845470	Tsai YS, et al. (2006) A de novo deafwaddler mutation of Pmca2 arising in ES cells and hitchhiking with a targeted modification of the Pparg gene. Mamm Genome 17(7):716-22
MGI:105368	Atp2b2	ATPase, Ca++ transporting, plasma membrane 2	protein coding gene	biological_process		GO:0007605	sensory perception of sound	ISO	UniProtKB:Q01814	J:164563		Mouse Genome Informatics Scientific Curators (2010) Human to Mouse ISO GO annotation transfer.
MGI:105368	Atp2b2	ATPase, Ca++ transporting, plasma membrane 2	protein coding gene	biological_process		GO:0007626	locomotory behavior	IMP	MGI:1857092	J:1273		Osawa N, et al. (1992) New neurological mutant "wriggle mouse sagami" with an interesting movement disorder. Mouse Genome 90(2):223
MGI:105368	Atp2b2	ATPase, Ca++ transporting, plasma membrane 2	protein coding gene	biological_process		GO:0007626	locomotory behavior	IMP	MGI:1857092	J:18352	7518067	Ikeda M, et al. (1994) Cerebellar nitric oxide synthase, cGMP and motor function in two lines of cerebellar mutant mice, Staggerer and Wriggle Mouse Sagami. Neurosci Lett 168(1-2):65-8
MGI:105368	Atp2b2	ATPase, Ca++ transporting, plasma membrane 2	protein coding gene	biological_process		GO:0007626	locomotory behavior	IMP	MGI:1857092	J:19947	2765934	Ikeda M, et al. (1989) A neurochemical study of a new mutant mouse presenting myoclonus-like involuntary movement: a possible model of spontaneous serotonergic hyperactivity. Brain Res 495(2):337-48
MGI:105368	Atp2b2	ATPase, Ca++ transporting, plasma membrane 2	protein coding gene	biological_process		GO:0007626	locomotory behavior	IMP	MGI:1857092	J:19948	3038581	Matsui K, et al. (1987) [Fundamental study on ataxic mice (wriggle mouse Sagami)]. Jikken Dobutsu 36(2):185-9
MGI:105368	Atp2b2	ATPase, Ca++ transporting, plasma membrane 2	protein coding gene	biological_process		GO:0007626	locomotory behavior	IMP	MGI:1857876	J:48863	9668038	Kozel PJ, et al. (1998) Balance and hearing deficits in mice with a null mutation in the gene encoding plasma membrane Ca2+-ATPase isoform 2. J Biol Chem 273(30):18693-6
MGI:105368	Atp2b2	ATPase, Ca++ transporting, plasma membrane 2	protein coding gene	biological_process		GO:0007626	locomotory behavior	IMP	MGI:3641249	J:110607	16845470	Tsai YS, et al. (2006) A de novo deafwaddler mutation of Pmca2 arising in ES cells and hitchhiking with a targeted modification of the Pparg gene. Mamm Genome 17(7):716-22
MGI:105368	Atp2b2	ATPase, Ca++ transporting, plasma membrane 2	protein coding gene	biological_process		GO:0008361	regulation of cell size	IMP	MGI:1856799	J:121326	11875276	Dodson HC, et al. (2001) PMCA2 mutation causes structural changes in the auditory system in deafwaddler mice. J Neurocytol 30(4):281-92
MGI:105368	Atp2b2	ATPase, Ca++ transporting, plasma membrane 2	protein coding gene	biological_process		GO:0021549	cerebellum development	IMP	MGI:3664103	J:111625	16880690	Chen Z, et al. (2006) A novel mutant mouse, joggle, with inherited ataxia. Exp Anim 55(4):411-4
MGI:105368	Atp2b2	ATPase, Ca++ transporting, plasma membrane 2	protein coding gene	biological_process		GO:0021692	cerebellar Purkinje cell layer morphogenesis	IMP	MGI:1857876	J:121220	17409239	Empson RM, et al. (2007) Plasma membrane Ca2+ ATPase 2 contributes to short-term synapse plasticity at the parallel fiber to Purkinje neuron synapse. J Neurosci 27(14):3753-8
MGI:105368	Atp2b2	ATPase, Ca++ transporting, plasma membrane 2	protein coding gene	biological_process		GO:0021702	cerebellar Purkinje cell differentiation	IMP	MGI:1857876	J:48863	9668038	Kozel PJ, et al. (1998) Balance and hearing deficits in mice with a null mutation in the gene encoding plasma membrane Ca2+-ATPase isoform 2. J Biol Chem 273(30):18693-6
MGI:105368	Atp2b2	ATPase, Ca++ transporting, plasma membrane 2	protein coding gene	biological_process		GO:0021707	cerebellar granule cell differentiation	IMP	MGI:1857876	J:48863	9668038	Kozel PJ, et al. (1998) Balance and hearing deficits in mice with a null mutation in the gene encoding plasma membrane Ca2+-ATPase isoform 2. J Biol Chem 273(30):18693-6
MGI:105368	Atp2b2	ATPase, Ca++ transporting, plasma membrane 2	protein coding gene	biological_process		GO:0030182	neuron differentiation	ISO	UniProtKB:Q01814	J:164563		Mouse Genome Informatics Scientific Curators (2010) Human to Mouse ISO GO annotation transfer.
MGI:105368	Atp2b2	ATPase, Ca++ transporting, plasma membrane 2	protein coding gene	biological_process		GO:0040011	locomotion	IMP	MGI:3664103	J:111625	16880690	Chen Z, et al. (2006) A novel mutant mouse, joggle, with inherited ataxia. Exp Anim 55(4):411-4
MGI:105368	Atp2b2	ATPase, Ca++ transporting, plasma membrane 2	protein coding gene	biological_process		GO:0042428	serotonin metabolic process	IMP	MGI:1857092	J:19947	2765934	Ikeda M, et al. (1989) A neurochemical study of a new mutant mouse presenting myoclonus-like involuntary movement: a possible model of spontaneous serotonergic hyperactivity. Brain Res 495(2):337-48
MGI:105368	Atp2b2	ATPase, Ca++ transporting, plasma membrane 2	protein coding gene	biological_process		GO:0042472	inner ear morphogenesis	IMP	MGI:1857876	J:48863	9668038	Kozel PJ, et al. (1998) Balance and hearing deficits in mice with a null mutation in the gene encoding plasma membrane Ca2+-ATPase isoform 2. J Biol Chem 273(30):18693-6
MGI:105368	Atp2b2	ATPase, Ca++ transporting, plasma membrane 2	protein coding gene	biological_process		GO:0045299	otolith mineralization	IMP	MGI:1857876	J:48863	9668038	Kozel PJ, et al. (1998) Balance and hearing deficits in mice with a null mutation in the gene encoding plasma membrane Ca2+-ATPase isoform 2. J Biol Chem 273(30):18693-6
MGI:105368	Atp2b2	ATPase, Ca++ transporting, plasma membrane 2	protein coding gene	biological_process		GO:0046068	cGMP metabolic process	IMP	MGI:1857092	J:18352	7518067	Ikeda M, et al. (1994) Cerebellar nitric oxide synthase, cGMP and motor function in two lines of cerebellar mutant mice, Staggerer and Wriggle Mouse Sagami. Neurosci Lett 168(1-2):65-8
MGI:105368	Atp2b2	ATPase, Ca++ transporting, plasma membrane 2	protein coding gene	biological_process		GO:0046068	cGMP metabolic process	IMP	MGI:1857092	J:19948	3038581	Matsui K, et al. (1987) [Fundamental study on ataxic mice (wriggle mouse Sagami)]. Jikken Dobutsu 36(2):185-9
MGI:105368	Atp2b2	ATPase, Ca++ transporting, plasma membrane 2	protein coding gene	biological_process		GO:0048167	regulation of synaptic plasticity	IMP	MGI:1857876	J:121220	17409239	Empson RM, et al. (2007) Plasma membrane Ca2+ ATPase 2 contributes to short-term synapse plasticity at the parallel fiber to Purkinje neuron synapse. J Neurosci 27(14):3753-8
MGI:105368	Atp2b2	ATPase, Ca++ transporting, plasma membrane 2	protein coding gene	biological_process		GO:0048839	inner ear development	IMP	MGI:1856799	J:121326	11875276	Dodson HC, et al. (2001) PMCA2 mutation causes structural changes in the auditory system in deafwaddler mice. J Neurocytol 30(4):281-92
MGI:105368	Atp2b2	ATPase, Ca++ transporting, plasma membrane 2	protein coding gene	biological_process		GO:0050808	synapse organization	IMP	MGI:1857092	J:13355	7683393	Inoue Y, et al. (1993) Abnormal synaptic architecture in the cerebellar cortex of a new dystonic mutant mouse, Wriggle Mouse Sagami. Neurosci Res 16(1):39-48
MGI:105368	Atp2b2	ATPase, Ca++ transporting, plasma membrane 2	protein coding gene	biological_process		GO:0050885	neuromuscular process controlling balance	IMP	MGI:1857876	J:48863	9668038	Kozel PJ, et al. (1998) Balance and hearing deficits in mice with a null mutation in the gene encoding plasma membrane Ca2+-ATPase isoform 2. J Biol Chem 273(30):18693-6
MGI:105368	Atp2b2	ATPase, Ca++ transporting, plasma membrane 2	protein coding gene	biological_process		GO:0050885	neuromuscular process controlling balance	IMP	MGI:1934613	J:92390	15350283	McCullough BJ, et al. (2004) Haplo-insufficiency revealed in deafwaddler mice when tested for hearing loss and ataxia. Hear Res 195(1-2):90-102
MGI:105368	Atp2b2	ATPase, Ca++ transporting, plasma membrane 2	protein coding gene	biological_process		GO:0050885	neuromuscular process controlling balance	IMP	MGI:3641249	J:110607	16845470	Tsai YS, et al. (2006) A de novo deafwaddler mutation of Pmca2 arising in ES cells and hitchhiking with a targeted modification of the Pparg gene. Mamm Genome 17(7):716-22
MGI:105368	Atp2b2	ATPase, Ca++ transporting, plasma membrane 2	protein coding gene	biological_process		GO:0050910	detection of mechanical stimulus involved in sensory perception of sound	IMP	MGI:1857876	J:108937	16529873	Hunt DL, et al. (2006) Multisensory plasticity in congenitally deaf mice: How are cortical areas functionally specified?. Neuroscience 139(4):1507-24
MGI:105368	Atp2b2	ATPase, Ca++ transporting, plasma membrane 2	protein coding gene	biological_process		GO:0051480	regulation of cytosolic calcium ion concentration	IMP		J:119503	17234811	Ficarella R, et al. (2007) A functional study of plasma-membrane calcium-pump isoform 2 mutants causing digenic deafness. Proc Natl Acad Sci U S A 104(5):1516-21
MGI:105368	Atp2b2	ATPase, Ca++ transporting, plasma membrane 2	protein coding gene	biological_process		GO:0051480	regulation of cytosolic calcium ion concentration	ISO	UniProtKB:Q01814	J:164563		Mouse Genome Informatics Scientific Curators (2010) Human to Mouse ISO GO annotation transfer.
MGI:105368	Atp2b2	ATPase, Ca++ transporting, plasma membrane 2	protein coding gene	biological_process		GO:0051928	positive regulation of calcium ion transport	IMP	MGI:1856799	J:131135	17823248	VanHouten JN, et al. (2007) The calcium-sensing receptor regulates plasma membrane calcium adenosine triphosphatase isoform 2 activity in mammary epithelial cells: a mechanism for calcium-regulated calcium transport into milk. Endocrinology 148(12):5943-54
MGI:105368	Atp2b2	ATPase, Ca++ transporting, plasma membrane 2	protein coding gene	biological_process		GO:0060088	auditory receptor cell stereocilium organization	IMP	MGI:1856799	J:121326	11875276	Dodson HC, et al. (2001) PMCA2 mutation causes structural changes in the auditory system in deafwaddler mice. J Neurocytol 30(4):281-92
MGI:105368	Atp2b2	ATPase, Ca++ transporting, plasma membrane 2	protein coding gene	biological_process		GO:0060113	inner ear receptor cell differentiation	IMP	MGI:1856799	J:121326	11875276	Dodson HC, et al. (2001) PMCA2 mutation causes structural changes in the auditory system in deafwaddler mice. J Neurocytol 30(4):281-92
MGI:105368	Atp2b2	ATPase, Ca++ transporting, plasma membrane 2	protein coding gene	biological_process		GO:0070588	calcium ion transmembrane transport	IEA	InterPro:IPR006408	J:72247		Mouse Genome Informatics Scientific Curators (2001) Gene Ontology Annotation by the MGI Curatorial Staff.	MGI:General	gene product:UniProtKB:Q9R0K7
MGI:105368	Atp2b2	ATPase, Ca++ transporting, plasma membrane 2	protein coding gene	biological_process		GO:0090102	cochlea development	IMP		J:48863	9668038	Kozel PJ, et al. (1998) Balance and hearing deficits in mice with a null mutation in the gene encoding plasma membrane Ca2+-ATPase isoform 2. J Biol Chem 273(30):18693-6
MGI:105368	Atp2b2	ATPase, Ca++ transporting, plasma membrane 2	protein coding gene	biological_process		GO:1901660	calcium ion export	ISO	RGD:2176	J:155856		Mouse Genome Informatics Scientific Curators (2010) Rat to Mouse ISO GO annotation transfer.
MGI:105368	Atp2b2	ATPase, Ca++ transporting, plasma membrane 2	protein coding gene	cellular_component		GO:0005737	cytoplasm	ISO	UniProtKB:Q01814	J:164563		Mouse Genome Informatics Scientific Curators (2010) Human to Mouse ISO GO annotation transfer.
MGI:105368	Atp2b2	ATPase, Ca++ transporting, plasma membrane 2	protein coding gene	cellular_component		GO:0005783	endoplasmic reticulum	IDA		J:119503	17234811	Ficarella R, et al. (2007) A functional study of plasma-membrane calcium-pump isoform 2 mutants causing digenic deafness. Proc Natl Acad Sci U S A 104(5):1516-21
MGI:105368	Atp2b2	ATPase, Ca++ transporting, plasma membrane 2	protein coding gene	cellular_component		GO:0005886	plasma membrane	IDA		J:119503	17234811	Ficarella R, et al. (2007) A functional study of plasma-membrane calcium-pump isoform 2 mutants causing digenic deafness. Proc Natl Acad Sci U S A 104(5):1516-21
MGI:105368	Atp2b2	ATPase, Ca++ transporting, plasma membrane 2	protein coding gene	cellular_component		GO:0005886	plasma membrane	ISO	UniProtKB:Q01814	J:164563		Mouse Genome Informatics Scientific Curators (2010) Human to Mouse ISO GO annotation transfer.
MGI:105368	Atp2b2	ATPase, Ca++ transporting, plasma membrane 2	protein coding gene	cellular_component		GO:0005887	integral component of plasma membrane	IBA	PANTHER:PTN000642960	J:161428		Gaudet P, et al. (2010) Annotation inferences using phylogenetic trees.
MGI:105368	Atp2b2	ATPase, Ca++ transporting, plasma membrane 2	protein coding gene	cellular_component		GO:0005929	cilium	IDA		J:56737	10441500	Takahashi K, et al. (1999) A point mutation in a plasma membrane Ca(2+)-ATPase gene causes deafness in Wriggle Mouse Sagami. Biochem Biophys Res Commun 261(3):773-8
MGI:105368	Atp2b2	ATPase, Ca++ transporting, plasma membrane 2	protein coding gene	cellular_component		GO:0016020	membrane	IEA	InterPro:IPR006408	J:72247		Mouse Genome Informatics Scientific Curators (2001) Gene Ontology Annotation by the MGI Curatorial Staff.	MGI:General	gene product:UniProtKB:Q9R0K7
MGI:105368	Atp2b2	ATPase, Ca++ transporting, plasma membrane 2	protein coding gene	cellular_component		GO:0016020	membrane	IEA	UniProtKB-KW:KW-0472	J:60000		Mouse Genome Informatics Scientific Curators (2000) Gene Ontology Annotation by electronic association of SwissProt Keywords with GO terms.	MGI:General	gene product:UniProtKB:Q9R0K7
MGI:105368	Atp2b2	ATPase, Ca++ transporting, plasma membrane 2	protein coding gene	cellular_component		GO:0016021	integral component of membrane	IEA	InterPro:IPR001757	J:72247		Mouse Genome Informatics Scientific Curators (2001) Gene Ontology Annotation by the MGI Curatorial Staff.	MGI:General	gene product:UniProtKB:Q9R0K7
MGI:105368	Atp2b2	ATPase, Ca++ transporting, plasma membrane 2	protein coding gene	cellular_component		GO:0016021	integral component of membrane	IEA	UniProtKB-KW:KW-0812	J:60000		Mouse Genome Informatics Scientific Curators (2000) Gene Ontology Annotation by electronic association of SwissProt Keywords with GO terms.	MGI:General	gene product:UniProtKB:Q9R0K7
MGI:105368	Atp2b2	ATPase, Ca++ transporting, plasma membrane 2	protein coding gene	cellular_component		GO:0016324	apical plasma membrane	IDA		J:131135	17823248	VanHouten JN, et al. (2007) The calcium-sensing receptor regulates plasma membrane calcium adenosine triphosphatase isoform 2 activity in mammary epithelial cells: a mechanism for calcium-regulated calcium transport into milk. Endocrinology 148(12):5943-54
MGI:105368	Atp2b2	ATPase, Ca++ transporting, plasma membrane 2	protein coding gene	cellular_component		GO:0016324	apical plasma membrane	ISO	RGD:2176	J:155856		Mouse Genome Informatics Scientific Curators (2010) Rat to Mouse ISO GO annotation transfer.
MGI:105368	Atp2b2	ATPase, Ca++ transporting, plasma membrane 2	protein coding gene	cellular_component		GO:0030054	cell junction	IEA	UniProtKB-KW:KW-0965	J:60000		Mouse Genome Informatics Scientific Curators (2000) Gene Ontology Annotation by electronic association of SwissProt Keywords with GO terms.	MGI:General	gene product:UniProtKB:Q9R0K7
MGI:105368	Atp2b2	ATPase, Ca++ transporting, plasma membrane 2	protein coding gene	cellular_component		GO:0030425	dendrite	ISO	RGD:2176	J:155856		Mouse Genome Informatics Scientific Curators (2010) Rat to Mouse ISO GO annotation transfer.
MGI:105368	Atp2b2	ATPase, Ca++ transporting, plasma membrane 2	protein coding gene	cellular_component		GO:0032809	neuronal cell body membrane	ISO	RGD:2176	J:155856		Mouse Genome Informatics Scientific Curators (2010) Rat to Mouse ISO GO annotation transfer.
MGI:105368	Atp2b2	ATPase, Ca++ transporting, plasma membrane 2	protein coding gene	cellular_component		GO:0043025	neuronal cell body	IDA		J:56737	10441500	Takahashi K, et al. (1999) A point mutation in a plasma membrane Ca(2+)-ATPase gene causes deafness in Wriggle Mouse Sagami. Biochem Biophys Res Commun 261(3):773-8
MGI:105368	Atp2b2	ATPase, Ca++ transporting, plasma membrane 2	protein coding gene	cellular_component		GO:0043025	neuronal cell body	ISO	RGD:2176	J:155856		Mouse Genome Informatics Scientific Curators (2010) Rat to Mouse ISO GO annotation transfer.
MGI:105368	Atp2b2	ATPase, Ca++ transporting, plasma membrane 2	protein coding gene	cellular_component		GO:0045121	membrane raft	ISO	RGD:2176	J:155856		Mouse Genome Informatics Scientific Curators (2010) Rat to Mouse ISO GO annotation transfer.
MGI:105368	Atp2b2	ATPase, Ca++ transporting, plasma membrane 2	protein coding gene	cellular_component		GO:0045202	synapse	IEA	UniProtKB-KW:KW-0770	J:60000		Mouse Genome Informatics Scientific Curators (2000) Gene Ontology Annotation by electronic association of SwissProt Keywords with GO terms.	MGI:General	gene product:UniProtKB:Q9R0K7
MGI:105368	Atp2b2	ATPase, Ca++ transporting, plasma membrane 2	protein coding gene	cellular_component		GO:0070062	extracellular exosome	ISO	UniProtKB:Q01814	J:164563		Mouse Genome Informatics Scientific Curators (2010) Human to Mouse ISO GO annotation transfer.
MGI:105368	Atp2b2	ATPase, Ca++ transporting, plasma membrane 2	protein coding gene	cellular_component		GO:0098839	postsynaptic density membrane	ISO	RGD:2176	J:155856		Mouse Genome Informatics Scientific Curators (2010) Rat to Mouse ISO GO annotation transfer.
MGI:105368	Atp2b2	ATPase, Ca++ transporting, plasma membrane 2	protein coding gene	molecular_function		GO:0000166	nucleotide binding	IEA	InterPro:IPR023299	J:72247		Mouse Genome Informatics Scientific Curators (2001) Gene Ontology Annotation by the MGI Curatorial Staff.	MGI:General	gene product:UniProtKB:Q9R0K7
MGI:105368	Atp2b2	ATPase, Ca++ transporting, plasma membrane 2	protein coding gene	molecular_function		GO:0000166	nucleotide binding	IEA	UniProtKB-KW:KW-0547	J:60000		Mouse Genome Informatics Scientific Curators (2000) Gene Ontology Annotation by electronic association of SwissProt Keywords with GO terms.	MGI:General	gene product:UniProtKB:Q9R0K7
MGI:105368	Atp2b2	ATPase, Ca++ transporting, plasma membrane 2	protein coding gene	molecular_function		GO:0005388	calcium-transporting ATPase activity	IBA	PANTHER:PTN000643812	J:161428		Gaudet P, et al. (2010) Annotation inferences using phylogenetic trees.
MGI:105368	Atp2b2	ATPase, Ca++ transporting, plasma membrane 2	protein coding gene	molecular_function		GO:0005388	calcium-transporting ATPase activity	ISO	RGD:2176	J:155856		Mouse Genome Informatics Scientific Curators (2010) Rat to Mouse ISO GO annotation transfer.
MGI:105368	Atp2b2	ATPase, Ca++ transporting, plasma membrane 2	protein coding gene	molecular_function		GO:0005388	calcium-transporting ATPase activity	ISO	UniProtKB:Q01814	J:164563		Mouse Genome Informatics Scientific Curators (2010) Human to Mouse ISO GO annotation transfer.
MGI:105368	Atp2b2	ATPase, Ca++ transporting, plasma membrane 2	protein coding gene	molecular_function		GO:0005509	calcium ion binding	ISO	UniProtKB:Q01814	J:164563		Mouse Genome Informatics Scientific Curators (2010) Human to Mouse ISO GO annotation transfer.
MGI:105368	Atp2b2	ATPase, Ca++ transporting, plasma membrane 2	protein coding gene	molecular_function		GO:0005516	calmodulin binding	ISO	UniProtKB:Q01814	J:164563		Mouse Genome Informatics Scientific Curators (2010) Human to Mouse ISO GO annotation transfer.
MGI:105368	Atp2b2	ATPase, Ca++ transporting, plasma membrane 2	protein coding gene	molecular_function		GO:0005524	ATP binding	ISO	RGD:2176	J:155856		Mouse Genome Informatics Scientific Curators (2010) Rat to Mouse ISO GO annotation transfer.
MGI:105368	Atp2b2	ATPase, Ca++ transporting, plasma membrane 2	protein coding gene	molecular_function		GO:0005524	ATP binding	ISO	UniProtKB:Q01814	J:164563		Mouse Genome Informatics Scientific Curators (2010) Human to Mouse ISO GO annotation transfer.
MGI:105368	Atp2b2	ATPase, Ca++ transporting, plasma membrane 2	protein coding gene	molecular_function		GO:0008022	protein C-terminus binding	ISO	UniProtKB:Q01814	J:164563		Mouse Genome Informatics Scientific Curators (2010) Human to Mouse ISO GO annotation transfer.
MGI:105368	Atp2b2	ATPase, Ca++ transporting, plasma membrane 2	protein coding gene	molecular_function		GO:0016787	hydrolase activity	IEA	UniProtKB-KW:KW-0378	J:60000		Mouse Genome Informatics Scientific Curators (2000) Gene Ontology Annotation by electronic association of SwissProt Keywords with GO terms.	MGI:General	gene product:UniProtKB:Q9R0K7
MGI:105368	Atp2b2	ATPase, Ca++ transporting, plasma membrane 2	protein coding gene	molecular_function		GO:0030165	PDZ domain binding	IBA	PANTHER:PTN001184752	J:161428		Gaudet P, et al. (2010) Annotation inferences using phylogenetic trees.
MGI:105368	Atp2b2	ATPase, Ca++ transporting, plasma membrane 2	protein coding gene	molecular_function		GO:0030165	PDZ domain binding	ISO	RGD:2176	J:155856		Mouse Genome Informatics Scientific Curators (2010) Rat to Mouse ISO GO annotation transfer.
MGI:105368	Atp2b2	ATPase, Ca++ transporting, plasma membrane 2	protein coding gene	molecular_function		GO:0030165	PDZ domain binding	ISO	UniProtKB:Q01814	J:164563		Mouse Genome Informatics Scientific Curators (2010) Human to Mouse ISO GO annotation transfer.
MGI:105368	Atp2b2	ATPase, Ca++ transporting, plasma membrane 2	protein coding gene	molecular_function		GO:0030899	calcium-dependent ATPase activity	IMP		J:131135	17823248	VanHouten JN, et al. (2007) The calcium-sensing receptor regulates plasma membrane calcium adenosine triphosphatase isoform 2 activity in mammary epithelial cells: a mechanism for calcium-regulated calcium transport into milk. Endocrinology 148(12):5943-54
MGI:105368	Atp2b2	ATPase, Ca++ transporting, plasma membrane 2	protein coding gene	molecular_function		GO:0033130	acetylcholine receptor binding	ISO	RGD:2176	J:155856		Mouse Genome Informatics Scientific Curators (2010) Rat to Mouse ISO GO annotation transfer.
MGI:105368	Atp2b2	ATPase, Ca++ transporting, plasma membrane 2	protein coding gene	molecular_function		GO:0035254	glutamate receptor binding	ISO	RGD:2176	J:155856		Mouse Genome Informatics Scientific Curators (2010) Rat to Mouse ISO GO annotation transfer.
MGI:105368	Atp2b2	ATPase, Ca++ transporting, plasma membrane 2	protein coding gene	molecular_function		GO:0046872	metal ion binding	IEA	UniProtKB-KW:KW-0479	J:60000		Mouse Genome Informatics Scientific Curators (2000) Gene Ontology Annotation by electronic association of SwissProt Keywords with GO terms.	MGI:General	gene product:UniProtKB:Q9R0K7
MGI:105382	Lama5	laminin, alpha 5	protein coding gene	biological_process		GO:0001658	branching involved in ureteric bud morphogenesis	IMP		J:86123	14568553	Kadoya Y, et al. (2003) Role for laminin-alpha5 chain LG4 module in epithelial branching morphogenesis. Dev Biol 263(1):153-64
MGI:105382	Lama5	laminin, alpha 5	protein coding gene	biological_process		GO:0001738	morphogenesis of a polarized epithelium	IMP	MGI:1934917	J:108325	16365040	Fukumoto S, et al. (2006) Laminin alpha5 is required for dental epithelium growth and polarity and the development of tooth bud and shape. J Biol Chem 281(8):5008-16
MGI:105382	Lama5	laminin, alpha 5	protein coding gene	biological_process		GO:0001755	neural crest cell migration	IMP	MGI:1934917	J:104151	16316641	Coles EG, et al. (2006) Abnormalities in neural crest cell migration in laminin alpha5 mutant mice. Dev Biol 289(1):218-28
MGI:105382	Lama5	laminin, alpha 5	protein coding gene	biological_process		GO:0001942	hair follicle development	IMP	MGI:1934917	J:139508	18676816	Gao J, et al. (2008) Laminin-511 is an epithelial message promoting dermal papilla development and function during early hair morphogenesis. Genes Dev 22(15):2111-24
MGI:105382	Lama5	laminin, alpha 5	protein coding gene	biological_process		GO:0007155	cell adhesion	IEA	InterPro:IPR010307	J:72247		Mouse Genome Informatics Scientific Curators (2001) Gene Ontology Annotation by the MGI Curatorial Staff.	MGI:General	gene product:UniProtKB:Q61001
MGI:105382	Lama5	laminin, alpha 5	protein coding gene	biological_process		GO:0007155	cell adhesion	IEA	UniProtKB-KW:KW-0130	J:60000		Mouse Genome Informatics Scientific Curators (2000) Gene Ontology Annotation by electronic association of SwissProt Keywords with GO terms.	MGI:General	gene product:UniProtKB:Q61001
MGI:105382	Lama5	laminin, alpha 5	protein coding gene	biological_process		GO:0007229	integrin-mediated signaling pathway	ISO	UniProtKB:O15230	J:164563		Mouse Genome Informatics Scientific Curators (2010) Human to Mouse ISO GO annotation transfer.
MGI:105382	Lama5	laminin, alpha 5	protein coding gene	biological_process		GO:0007517	muscle organ development	IMP	MGI:1934917	J:84903	12921739	Bolcato-Bellemin AL, et al. (2003) Laminin alpha5 chain is required for intestinal smooth muscle development. Dev Biol 260(2):376-90
MGI:105382	Lama5	laminin, alpha 5	protein coding gene	biological_process		GO:0009887	animal organ morphogenesis	IMP	MGI:1934917	J:83570	12743034	Li J, et al. (2003) Laminin-10 is crucial for hair morphogenesis. EMBO J 22(10):2400-10
MGI:105382	Lama5	laminin, alpha 5	protein coding gene	biological_process		GO:0016331	morphogenesis of embryonic epithelium	IMP	MGI:1934917	J:108325	16365040	Fukumoto S, et al. (2006) Laminin alpha5 is required for dental epithelium growth and polarity and the development of tooth bud and shape. J Biol Chem 281(8):5008-16
MGI:105382	Lama5	laminin, alpha 5	protein coding gene	biological_process		GO:0016477	cell migration	ISO	UniProtKB:O15230	J:164563		Mouse Genome Informatics Scientific Curators (2010) Human to Mouse ISO GO annotation transfer.
MGI:105382	Lama5	laminin, alpha 5	protein coding gene	biological_process		GO:0030155	regulation of cell adhesion	IEA	InterPro:IPR009254	J:72247		Mouse Genome Informatics Scientific Curators (2001) Gene Ontology Annotation by the MGI Curatorial Staff.	MGI:General	gene product:UniProtKB:Q61001
MGI:105382	Lama5	laminin, alpha 5	protein coding gene	biological_process		GO:0030324	lung development	IMP	MGI:1934917	J:77264	12051813	Nguyen NM, et al. (2002) Laminin alpha 5 is required for lobar septation and visceral pleural basement membrane formation in the developing mouse lung. Dev Biol 246(2):231-44
MGI:105382	Lama5	laminin, alpha 5	protein coding gene	biological_process		GO:0030334	regulation of cell migration	IEA	InterPro:IPR009254	J:72247		Mouse Genome Informatics Scientific Curators (2001) Gene Ontology Annotation by the MGI Curatorial Staff.	MGI:General	gene product:UniProtKB:Q61001
MGI:105382	Lama5	laminin, alpha 5	protein coding gene	biological_process		GO:0034446	substrate adhesion-dependent cell spreading	ISO	UniProtKB:O15230	J:164563		Mouse Genome Informatics Scientific Curators (2010) Human to Mouse ISO GO annotation transfer.
MGI:105382	Lama5	laminin, alpha 5	protein coding gene	biological_process		GO:0042127	regulation of cell proliferation	IMP	MGI:1934917	J:108325	16365040	Fukumoto S, et al. (2006) Laminin alpha5 is required for dental epithelium growth and polarity and the development of tooth bud and shape. J Biol Chem 281(8):5008-16
MGI:105382	Lama5	laminin, alpha 5	protein coding gene	biological_process		GO:0042475	odontogenesis of dentin-containing tooth	IMP	MGI:1934917	J:108325	16365040	Fukumoto S, et al. (2006) Laminin alpha5 is required for dental epithelium growth and polarity and the development of tooth bud and shape. J Biol Chem 281(8):5008-16
MGI:105382	Lama5	laminin, alpha 5	protein coding gene	biological_process		GO:0045995	regulation of embryonic development	IEA	InterPro:IPR009254	J:72247		Mouse Genome Informatics Scientific Curators (2001) Gene Ontology Annotation by the MGI Curatorial Staff.	MGI:General	gene product:UniProtKB:Q61001
MGI:105382	Lama5	laminin, alpha 5	protein coding gene	biological_process		GO:0048754	branching morphogenesis of an epithelial tube	IMP		J:86123	14568553	Kadoya Y, et al. (2003) Role for laminin-alpha5 chain LG4 module in epithelial branching morphogenesis. Dev Biol 263(1):153-64
MGI:105382	Lama5	laminin, alpha 5	protein coding gene	biological_process		GO:0060271	cilium assembly	IMP	MGI:1934917	J:108325	16365040	Fukumoto S, et al. (2006) Laminin alpha5 is required for dental epithelium growth and polarity and the development of tooth bud and shape. J Biol Chem 281(8):5008-16
MGI:105382	Lama5	laminin, alpha 5	protein coding gene	biological_process		GO:0060445	branching involved in salivary gland morphogenesis	IMP		J:86123	14568553	Kadoya Y, et al. (2003) Role for laminin-alpha5 chain LG4 module in epithelial branching morphogenesis. Dev Biol 263(1):153-64
MGI:105382	Lama5	laminin, alpha 5	protein coding gene	biological_process		GO:0072659	protein localization to plasma membrane	IMP	MGI:1934917	J:71478	11507772	Moulson CL, et al. (2001) Localization of Lutheran, a novel laminin receptor, in normal, knockout, and transgenic mice suggests an interaction with laminin alpha5 in vivo. Dev Dyn 222(1):101-14
MGI:105382	Lama5	laminin, alpha 5	protein coding gene	cellular_component	colocalizes_with	GO:0031012	extracellular matrix	ISO	UniProtKB:O15230	J:164563		Mouse Genome Informatics Scientific Curators (2010) Human to Mouse ISO GO annotation transfer.
MGI:105382	Lama5	laminin, alpha 5	protein coding gene	cellular_component		GO:0005576	extracellular region	IEA	UniProtKB-KW:KW-0964	J:60000		Mouse Genome Informatics Scientific Curators (2000) Gene Ontology Annotation by electronic association of SwissProt Keywords with GO terms.	MGI:General	gene product:UniProtKB:Q61001
MGI:105382	Lama5	laminin, alpha 5	protein coding gene	cellular_component		GO:0005578	proteinaceous extracellular matrix	IDA		J:108443	16554364	Bajanca F, et al. (2006) Integrin {alpha}6{beta}1-laminin interactions regulate early myotome formation in the mouse embryo. Development 133(9):1635-44
MGI:105382	Lama5	laminin, alpha 5	protein coding gene	cellular_component		GO:0005604	basement membrane	IDA		J:139122	18757743	Manabe R, et al. (2008) Transcriptome-based systematic identification of extracellular matrix proteins. Proc Natl Acad Sci U S A 105(35):12849-54
MGI:105382	Lama5	laminin, alpha 5	protein coding gene	cellular_component		GO:0005604	basement membrane	IDA		J:154510	19651211	Gebauer JM, et al. (2009) Mouse AMACO, a kidney and skin basement membrane associated molecule that mediates RGD-dependent cell attachment. Matrix Biol 28(8):456-62
MGI:105382	Lama5	laminin, alpha 5	protein coding gene	cellular_component		GO:0005604	basement membrane	IDA		J:185190	22665518	Lutter S, et al. (2012) Smooth muscle-endothelial cell communication activates Reelin signaling and regulates lymphatic vessel formation. J Cell Biol 197(6):837-49
MGI:105382	Lama5	laminin, alpha 5	protein coding gene	cellular_component		GO:0005604	basement membrane	IDA		J:43178	9299121	Sorokin LM, et al. (1997) Developmental regulation of the laminin alpha5 chain suggests a role in epithelial and endothelial cell maturation. Dev Biol 189(2):285-300
MGI:105382	Lama5	laminin, alpha 5	protein coding gene	cellular_component		GO:0005604	basement membrane	IDA		J:49764	9735344	Durkin ME, et al. (1998) Evaluation of Lama5 as a candidate for the mouse ragged (Ra) mutation. Biochem Biophys Res Commun 250(1):125-30
MGI:105382	Lama5	laminin, alpha 5	protein coding gene	cellular_component		GO:0005604	basement membrane	IDA		J:71478	11507772	Moulson CL, et al. (2001) Localization of Lutheran, a novel laminin receptor, in normal, knockout, and transgenic mice suggests an interaction with laminin alpha5 in vivo. Dev Dyn 222(1):101-14
MGI:105382	Lama5	laminin, alpha 5	protein coding gene	cellular_component		GO:0005604	basement membrane	IDA		J:77264	12051813	Nguyen NM, et al. (2002) Laminin alpha 5 is required for lobar septation and visceral pleural basement membrane formation in the developing mouse lung. Dev Biol 246(2):231-44
MGI:105382	Lama5	laminin, alpha 5	protein coding gene	cellular_component		GO:0005604	basement membrane	IDA		J:77644	8707838	Dowling J, et al. (1996) Beta4 integrin is required for hemidesmosome formation, cell adhesion and cell survival. J Cell Biol 134(2):559-72
MGI:105382	Lama5	laminin, alpha 5	protein coding gene	cellular_component		GO:0005604	basement membrane	IDA		J:83570	12743034	Li J, et al. (2003) Laminin-10 is crucial for hair morphogenesis. EMBO J 22(10):2400-10
MGI:105382	Lama5	laminin, alpha 5	protein coding gene	cellular_component		GO:0005604	basement membrane	IDA		J:84903	12921739	Bolcato-Bellemin AL, et al. (2003) Laminin alpha5 chain is required for intestinal smooth muscle development. Dev Biol 260(2):376-90
MGI:105382	Lama5	laminin, alpha 5	protein coding gene	cellular_component		GO:0005604	basement membrane	IDA		J:86123	14568553	Kadoya Y, et al. (2003) Role for laminin-alpha5 chain LG4 module in epithelial branching morphogenesis. Dev Biol 263(1):153-64
MGI:105382	Lama5	laminin, alpha 5	protein coding gene	cellular_component		GO:0005604	basement membrane	IDA		J:98797	15895400	Gersdorff N, et al. (2005) Basement membrane composition in the early mouse embryo day 7. Dev Dyn 233(3):1140-1148
MGI:105382	Lama5	laminin, alpha 5	protein coding gene	cellular_component		GO:0005604	basement membrane	ISO	UniProtKB:O15230	J:164563		Mouse Genome Informatics Scientific Curators (2010) Human to Mouse ISO GO annotation transfer.
MGI:105382	Lama5	laminin, alpha 5	protein coding gene	cellular_component		GO:0005605	basal lamina	IDA		J:113125	16886065	Jarad G, et al. (2006) Proteinuria precedes podocyte abnormalities inLamb2-/- mice, implicating the glomerular basement membrane as an albumin barrier. J Clin Invest 116(8):2272-9
MGI:105382	Lama5	laminin, alpha 5	protein coding gene	cellular_component		GO:0005605	basal lamina	IDA		J:44761	9396756	Patton BL, et al. (1997) Distribution and function of laminins in the neuromuscular system of developing, adult, and mutant mice. J Cell Biol 139(6):1507-21
MGI:105382	Lama5	laminin, alpha 5	protein coding gene	cellular_component		GO:0005610	laminin-5 complex	ISO	RGD:621023	J:155856		Mouse Genome Informatics Scientific Curators (2010) Rat to Mouse ISO GO annotation transfer.
MGI:105382	Lama5	laminin, alpha 5	protein coding gene	cellular_component		GO:0005615	extracellular space	ISO	UniProtKB:O15230	J:164563		Mouse Genome Informatics Scientific Curators (2010) Human to Mouse ISO GO annotation transfer.
MGI:105382	Lama5	laminin, alpha 5	protein coding gene	cellular_component		GO:0005634	nucleus	ISO	UniProtKB:O15230	J:164563		Mouse Genome Informatics Scientific Curators (2010) Human to Mouse ISO GO annotation transfer.
MGI:105382	Lama5	laminin, alpha 5	protein coding gene	cellular_component		GO:0031012	extracellular matrix	ISO	UniProtKB:O15230	J:164563		Mouse Genome Informatics Scientific Curators (2010) Human to Mouse ISO GO annotation transfer.
MGI:105382	Lama5	laminin, alpha 5	protein coding gene	cellular_component		GO:0043083	synaptic cleft	IDA		J:44761	9396756	Patton BL, et al. (1997) Distribution and function of laminins in the neuromuscular system of developing, adult, and mutant mice. J Cell Biol 139(6):1507-21
MGI:105382	Lama5	laminin, alpha 5	protein coding gene	cellular_component		GO:0043259	laminin-10 complex	IPI	UniProtKB:P02469|UniProtKB:P02468	J:43178	9299121	Sorokin LM, et al. (1997) Developmental regulation of the laminin alpha5 chain suggests a role in epithelial and endothelial cell maturation. Dev Biol 189(2):285-300
MGI:105382	Lama5	laminin, alpha 5	protein coding gene	cellular_component		GO:0043259	laminin-10 complex	ISO	UniProtKB:O15230	J:164563		Mouse Genome Informatics Scientific Curators (2010) Human to Mouse ISO GO annotation transfer.
MGI:105382	Lama5	laminin, alpha 5	protein coding gene	cellular_component		GO:0070062	extracellular exosome	ISO	UniProtKB:O15230	J:164563		Mouse Genome Informatics Scientific Curators (2010) Human to Mouse ISO GO annotation transfer.
MGI:105382	Lama5	laminin, alpha 5	protein coding gene	molecular_function		GO:0005102	receptor binding	IEA	InterPro:IPR009254	J:72247		Mouse Genome Informatics Scientific Curators (2001) Gene Ontology Annotation by the MGI Curatorial Staff.	MGI:General	gene product:UniProtKB:Q61001
MGI:105382	Lama5	laminin, alpha 5	protein coding gene	molecular_function		GO:0005178	integrin binding	IDA		J:73332	11741585	Sasaki T, et al. (2001) Domain IVa of laminin alpha5 chain is cell-adhesive and binds beta1 and alphaVbeta3 integrins through Arg-Gly-Asp. FEBS Lett 509(2):181-5
MGI:105382	Lama5	laminin, alpha 5	protein coding gene	molecular_function		GO:0005178	integrin binding	ISO	UniProtKB:O15230	J:164563		Mouse Genome Informatics Scientific Curators (2010) Human to Mouse ISO GO annotation transfer.
MGI:105382	Lama5	laminin, alpha 5	protein coding gene	molecular_function		GO:0005515	protein binding	IPI	UniProtKB:P02468|UniProtKB:P02469	J:83570	12743034	Li J, et al. (2003) Laminin-10 is crucial for hair morphogenesis. EMBO J 22(10):2400-10
MGI:105976	Myo5a	myosin VA	protein coding gene	biological_process		GO:0006582	melanin metabolic process	IMP	MGI:1856004	J:46886	9548375	Hirobe T, et al. (1998) Effects of genic substitution at the agouti, brown, albino, dilute, and pink-eyed dilution loci on the proliferation and differentiation of mouse epidermal melanocytes in serum-free culture. Eur J Cell Biol 75(2):184-91
MGI:105976	Myo5a	myosin VA	protein coding gene	biological_process		GO:0006887	exocytosis	IMP		J:100746	15788565	Varadi A, et al. (2005) Myosin Va transports dense core secretory vesicles in pancreatic MIN6 {beta}-cells. Mol Biol Cell 16(6):2670-80
MGI:105976	Myo5a	myosin VA	protein coding gene	biological_process		GO:0006892	post-Golgi vesicle-mediated transport	ISO	UniProtKB:Q9Y4I1	J:164563		Mouse Genome Informatics Scientific Curators (2010) Human to Mouse ISO GO annotation transfer.
MGI:105976	Myo5a	myosin VA	protein coding gene	biological_process		GO:0007268	chemical synaptic transmission	IMP	MGI:1856005	J:92181	15316067	Libby RT, et al. (2004) Myosin Va is required for normal photoreceptor synaptic activity. J Cell Sci 117(Pt 19):4509-15
MGI:105976	Myo5a	myosin VA	protein coding gene	biological_process		GO:0007601	visual perception	IMP	MGI:1856005	J:92181	15316067	Libby RT, et al. (2004) Myosin Va is required for normal photoreceptor synaptic activity. J Cell Sci 117(Pt 19):4509-15
MGI:105976	Myo5a	myosin VA	protein coding gene	biological_process		GO:0015031	protein transport	IEA	UniProtKB-KW:KW-0653	J:60000		Mouse Genome Informatics Scientific Curators (2000) Gene Ontology Annotation by electronic association of SwissProt Keywords with GO terms.	MGI:General	gene product:UniProtKB:Q99104
MGI:105976	Myo5a	myosin VA	protein coding gene	biological_process		GO:0016192	vesicle-mediated transport	IMP		J:191891	22908308	Chen Y, et al. (2012) Rab10 and myosin-Va mediate insulin-stimulated GLUT4 storage vesicle translocation in adipocytes. J Cell Biol 198(4):545-60
MGI:105976	Myo5a	myosin VA	protein coding gene	biological_process		GO:0017157	regulation of exocytosis	ISO	RGD:3143	J:155856		Mouse Genome Informatics Scientific Curators (2010) Rat to Mouse ISO GO annotation transfer.
MGI:105976	Myo5a	myosin VA	protein coding gene	biological_process		GO:0030048	actin filament-based movement	IDA		J:89277	15007063	Krementsov DN, et al. (2004) Myosin V: regulation by calcium, calmodulin, and the tail domain. J Cell Biol 164(6):877-86
MGI:105976	Myo5a	myosin VA	protein coding gene	biological_process		GO:0030048	actin filament-based movement	ISO	RGD:3143	J:155856		Mouse Genome Informatics Scientific Curators (2010) Rat to Mouse ISO GO annotation transfer.
MGI:105976	Myo5a	myosin VA	protein coding gene	biological_process		GO:0030050	vesicle transport along actin filament	ISO	RGD:3143	J:155856		Mouse Genome Informatics Scientific Curators (2010) Rat to Mouse ISO GO annotation transfer.
MGI:105976	Myo5a	myosin VA	protein coding gene	biological_process		GO:0030050	vesicle transport along actin filament	ISO	UniProtKB:Q9Y4I1	J:164563		Mouse Genome Informatics Scientific Curators (2010) Human to Mouse ISO GO annotation transfer.
MGI:105976	Myo5a	myosin VA	protein coding gene	biological_process		GO:0030050	vesicle transport along actin filament	TAS		J:72800	11706052	Moore JR, et al. (2001) Myosin V exhibits a high duty cycle and large unitary displacement. J Cell Biol 155(4):625-36
MGI:105976	Myo5a	myosin VA	protein coding gene	biological_process		GO:0030073	insulin secretion	IMP		J:100746	15788565	Varadi A, et al. (2005) Myosin Va transports dense core secretory vesicles in pancreatic MIN6 {beta}-cells. Mol Biol Cell 16(6):2670-80
MGI:105976	Myo5a	myosin VA	protein coding gene	biological_process		GO:0030318	melanocyte differentiation	IMP	MGI:1856004	J:11005	1996138	Mercer JA, et al. (1991) Novel myosin heavy chain encoded by murine dilute coat colour locus [published erratum appears in Nature 1991 Aug 8;352(6335):547]. Nature 349(6311):709-13
MGI:105976	Myo5a	myosin VA	protein coding gene	biological_process		GO:0030318	melanocyte differentiation	IMP	MGI:1856004	J:20796	7828830	Moore KJ, et al. (1994) The murine dilute suppressor gene encodes a cell autonomous suppressor. Genetics 138(2):491-7
MGI:105976	Myo5a	myosin VA	protein coding gene	biological_process		GO:0030318	melanocyte differentiation	IMP	MGI:1856004	J:29467	2379821	Moore KJ, et al. (1990) Interaction of the murine dilute suppressor gene (dsu) with fourteen coat color mutations [published erratum appears in Genetics 1990 Sep;126(1):285]. Genetics 125(2):421-30
MGI:105976	Myo5a	myosin VA	protein coding gene	biological_process		GO:0031585	regulation of inositol 1,4,5-trisphosphate-sensitive calcium-release channel activity	IMP	MGI:1856004	J:107694	11086997	Miyata M, et al. (2000) Local calcium release in dendritic spines required for long-term synaptic depression. Neuron 28(1):233-44
MGI:105976	Myo5a	myosin VA	protein coding gene	biological_process		GO:0031987	locomotion involved in locomotory behavior	IMP	MGI:1856005	J:58208	10536275	Sawada K, et al. (1999) Abnormal expression of tyrosine hydroxylase immunoreactivity in Purkinje cells precedes the onset of ataxia in dilute-lethal mice. Brain Res 844(1-2):188-91
MGI:105976	Myo5a	myosin VA	protein coding gene	biological_process		GO:0031987	locomotion involved in locomotory behavior	IMP	MGI:1858520	J:61324	10749990	Jones JM, et al. (2000) The mouse neurological mutant flailer expresses a novel hybrid gene derived by exon shuffling between Gnb5 and Myo5a. Hum Mol Genet 9(5):821-8
MGI:105976	Myo5a	myosin VA	protein coding gene	biological_process		GO:0032252	secretory granule localization	IMP		J:100746	15788565	Varadi A, et al. (2005) Myosin Va transports dense core secretory vesicles in pancreatic MIN6 {beta}-cells. Mol Biol Cell 16(6):2670-80
MGI:105976	Myo5a	myosin VA	protein coding gene	biological_process		GO:0032252	secretory granule localization	ISO	RGD:3143	J:155856		Mouse Genome Informatics Scientific Curators (2010) Rat to Mouse ISO GO annotation transfer.
MGI:105976	Myo5a	myosin VA	protein coding gene	biological_process		GO:0032400	melanosome localization	IMP	MGI:1856004	J:37976	8962090	Provance DW Jr, et al. (1996) Cultured melanocytes from dilute mutant mice exhibit dendritic morphology and altered melanosome distribution. Proc Natl Acad Sci U S A 93(25):14554-8
MGI:105976	Myo5a	myosin VA	protein coding gene	biological_process		GO:0032400	melanosome localization	IMP	MGI:1856004	J:67601	11266470	Hume AN, et al. (2001) Rab27a regulates the peripheral distribution of melanosomes in melanocytes. J Cell Biol 152(4):795-808
MGI:105976	Myo5a	myosin VA	protein coding gene	biological_process		GO:0032400	melanosome localization	IMP		J:87907	14730011	Fukuda M, et al. (2004) Missense mutations in the globular tail of myosin-Va in dilute mice partially impair binding of Slac2-a/melanophilin. J Cell Sci 117(Pt 4):583-91
MGI:105976	Myo5a	myosin VA	protein coding gene	biological_process		GO:0032402	melanosome transport	IDA		J:40078	9133672	Wu X, et al. (1997) Myosin V associates with melanosomes in mouse melanocytes: evidence that myosin V is an organelle motor. J Cell Sci 110(Pt 7):847-59
MGI:105976	Myo5a	myosin VA	protein coding gene	biological_process		GO:0032402	melanosome transport	IMP	MGI:1856004	J:46886	9548375	Hirobe T, et al. (1998) Effects of genic substitution at the agouti, brown, albino, dilute, and pink-eyed dilution loci on the proliferation and differentiation of mouse epidermal melanocytes in serum-free culture. Eur J Cell Biol 75(2):184-91
MGI:105976	Myo5a	myosin VA	protein coding gene	biological_process		GO:0032402	melanosome transport	IMP	MGI:1858077	J:111253	11266473	Haddad EK, et al. (2001) Defective granule exocytosis in Rab27a-deficient lymphocytes from Ashen mice. J Cell Biol 152(4):835-42
MGI:105976	Myo5a	myosin VA	protein coding gene	biological_process		GO:0032402	melanosome transport	IMP		J:209956	24721909	Liakath-Ali K, et al. (2014) Novel skin phenotypes revealed by a genome-wide mouse reverse genetic screen. Nat Commun 5:3540
MGI:105976	Myo5a	myosin VA	protein coding gene	biological_process		GO:0032869	cellular response to insulin stimulus	IMP		J:191891	22908308	Chen Y, et al. (2012) Rab10 and myosin-Va mediate insulin-stimulated GLUT4 storage vesicle translocation in adipocytes. J Cell Biol 198(4):545-60
MGI:105976	Myo5a	myosin VA	protein coding gene	biological_process		GO:0042438	melanin biosynthetic process	IMP	MGI:1856004	J:28766	7665913	Ozeki H, et al. (1995) Chemical characterization of hair melanins in various coat-color mutants of mice. J Invest Dermatol 105(3):361-6
MGI:105976	Myo5a	myosin VA	protein coding gene	biological_process		GO:0042476	odontogenesis	IDA		J:87907	14730011	Fukuda M, et al. (2004) Missense mutations in the globular tail of myosin-Va in dilute mice partially impair binding of Slac2-a/melanophilin. J Cell Sci 117(Pt 4):583-91
MGI:105976	Myo5a	myosin VA	protein coding gene	biological_process		GO:0042552	myelination	IMP	MGI:1856005	J:106960	1150661	Murad S, et al. (1975) Alpha hydroxylation of lignoceric acid to cerebronic acid during brain development. Diminished hydroxylase activity in myelin-deficient mouse mutants. J Biol Chem 250(15):5841-6
MGI:105976	Myo5a	myosin VA	protein coding gene	biological_process		GO:0042640	anagen	IMP	MGI:1856004	J:94728	15550542	O'Sullivan TN, et al. (2004) dsu functions in a MYO5A-independent pathway to suppress the coat color of dilute mice. Proc Natl Acad Sci U S A 101(48):16831-6
MGI:105976	Myo5a	myosin VA	protein coding gene	biological_process		GO:0042759	long-chain fatty acid biosynthetic process	IMP	MGI:1856005	J:106960	1150661	Murad S, et al. (1975) Alpha hydroxylation of lignoceric acid to cerebronic acid during brain development. Diminished hydroxylase activity in myelin-deficient mouse mutants. J Biol Chem 250(15):5841-6
MGI:105976	Myo5a	myosin VA	protein coding gene	biological_process		GO:0043473	pigmentation	IMP	MGI:1856004	J:12173	13880466	Coleman DL (1962) Effect of genic substitution on the incorporation of tyrosine into the melanin of mouse skin. Arch Biochem Biophys 96:562-8
MGI:105976	Myo5a	myosin VA	protein coding gene	biological_process		GO:0043473	pigmentation	IMP	MGI:1856004	J:12970	17247639	Markert CL, et al. (1956) The Effects of Genotype and Cell Environment on Melanoblast Differentiation in the House Mouse. Genetics 41(3):429-50
MGI:105976	Myo5a	myosin VA	protein coding gene	biological_process		GO:0043473	pigmentation	IMP	MGI:1856004	J:20796	7828830	Moore KJ, et al. (1994) The murine dilute suppressor gene encodes a cell autonomous suppressor. Genetics 138(2):491-7
MGI:105976	Myo5a	myosin VA	protein coding gene	biological_process		GO:0043473	pigmentation	IMP	MGI:1856004	J:25681	7774591	Seperack PK, et al. (1995) Retroviral sequences located within an intron of the dilute gene alter dilute expression in a tissue-specific manner. EMBO J 14(10):2326-32
MGI:105976	Myo5a	myosin VA	protein coding gene	biological_process		GO:0043473	pigmentation	IMP	MGI:1856004	J:29467	2379821	Moore KJ, et al. (1990) Interaction of the murine dilute suppressor gene (dsu) with fourteen coat color mutations [published erratum appears in Genetics 1990 Sep;126(1):285]. Genetics 125(2):421-30
MGI:105976	Myo5a	myosin VA	protein coding gene	biological_process		GO:0043473	pigmentation	IMP	MGI:1856004	J:7751	6098826	Hutchison KW, et al. (1984) Dilute-coat-color locus of mice: nucleotide sequence analysis of the d+2J and d+Ha revertant alleles. Mol Cell Biol 4(12):2899-904
MGI:105976	Myo5a	myosin VA	protein coding gene	biological_process		GO:0043473	pigmentation	IMP	MGI:1856004|MGI:1891626|MGI:3583341	J:7092	6305507	Copeland NG, et al. (1983) Excision of the DBA ecotropic provirus in dilute coat-color revertants of mice occurs by homologous recombination involving the viral LTRs. Cell 33(2):379-87
MGI:105976	Myo5a	myosin VA	protein coding gene	biological_process		GO:0043473	pigmentation	IMP	MGI:1856005	J:12978		Searle AG (1952) A lethal allele of dilute in the house mouse. Heredity 6:395-401
MGI:105976	Myo5a	myosin VA	protein coding gene	biological_process		GO:0043473	pigmentation	IMP	MGI:1856008|MGI:1860204|MGI:1856407	J:47547	9560409	Huang JD, et al. (1998) Molecular genetic dissection of mouse unconventional myosin-VA: tail region mutations. (Errata Genetics 1998 Nov;150:1331). Genetics 148(4):1963-72
MGI:105976	Myo5a	myosin VA	protein coding gene	biological_process		GO:0043473	pigmentation	IMP	MGI:1856847	J:20299	3141922	Moore KJ, et al. (1988) Dilute suppressor dsu acts semidominantly to suppress the coat color phenotype of a deletion mutation, dl20J, of the murine dilute locus. Proc Natl Acad Sci U S A 85(21):8131-5
MGI:105976	Myo5a	myosin VA	protein coding gene	biological_process		GO:0043473	pigmentation	IMP	MGI:2658702|MGI:1891639|MGI:1858058|MGI:1858059|MGI:1858060|MGI:1858061|MGI:1858062|MGI:1858063|MGI:1858064|MGI:1858065|MGI:1858066	J:26019	3422417	Seperack PK, et al. (1988) Somatic and germ-line reverse mutation rates of the retrovirus-induced dilute coat-color mutation of DBA mice. Proc Natl Acad Sci U S A 85(1):189-92
MGI:105976	Myo5a	myosin VA	protein coding gene	biological_process		GO:0043473	pigmentation	IMP	MGI:5641704	J:232539	25340873	DiTommaso T, et al. (2014) Identification of genes important for cutaneous function revealed by a large scale reverse genetic screen in the mouse. PLoS Genet 10(10):e1004705
MGI:105976	Myo5a	myosin VA	protein coding gene	biological_process		GO:0043473	pigmentation	IMP		J:209956	24721909	Liakath-Ali K, et al. (2014) Novel skin phenotypes revealed by a genome-wide mouse reverse genetic screen. Nat Commun 5:3540
MGI:105976	Myo5a	myosin VA	protein coding gene	biological_process		GO:0043473	pigmentation	IMP		J:47546	9560408	Huang JD, et al. (1998) Molecular genetic dissection of mouse unconventional myosin-VA: head region mutations. Genetics 148(4):1951-61
MGI:105976	Myo5a	myosin VA	protein coding gene	biological_process		GO:0043473	pigmentation	ISO	UniProtKB:Q9QYF3	J:63781	10920234	Futaki S, et al. (2000) Identification of a novel myosin-Va mutation in an ataxic mutant rat, dilute-opisthotonus. Mamm Genome 11(8):649-55
MGI:105976	Myo5a	myosin VA	protein coding gene	biological_process		GO:0048066	developmental pigmentation	IMP	MGI:1856004	J:94728	15550542	O'Sullivan TN, et al. (2004) dsu functions in a MYO5A-independent pathway to suppress the coat color of dilute mice. Proc Natl Acad Sci U S A 101(48):16831-6
MGI:105976	Myo5a	myosin VA	protein coding gene	biological_process		GO:0048820	hair follicle maturation	IMP	MGI:5641704	J:232539	25340873	DiTommaso T, et al. (2014) Identification of genes important for cutaneous function revealed by a large scale reverse genetic screen in the mouse. PLoS Genet 10(10):e1004705
[truncated: 12,460 more rows]
