# Supplementary material for: Sensing the cilium, digital capture of ciliary data for comparative genomics investigations
Source: Cilia. 2018 Apr 19;7:3. doi: 10.1186/s13630-018-0057-0 (PMC5907423; doi:10.1186/s13630-018-0057-0)
Supplement: Supplementary file 12 — Additional file 12. Mouse genes with at least 1 piece of experimental evidence in Cildb on 2/27/2018. [file 13630_2018_57_MOESM12_ESM.txt]

Cildb Accession Number	Protein Name	Synonyms	Note	Gene Name	Number of organisms with orthologs	Number of ciliary evidences	Number of organisms with ciliary evidences	Number of ciliary evidences in Mmusculus	Ciliary evidence stringency in Mmusculus
CILDB_MMUS_038330	ENSMUSP00000113899	Ano1, Tmem16a, Tmem16a, Tmem16a	anoctamin 1, calcium activated chloride channel [Source:MGI Symbol;Acc:MGI:2142149]	ENSMUSG00000031075	11	1	1	0	0
CILDB_MMUS_035383	ENSMUSP00000133917	Tnfsf10, A330042I21Rik, AI448571, APO-2L, Ly81, TL2, Trail, APO-2L, Trail, Trail	tumor necrosis factor (ligand) superfamily, member 10 [Source:MGI Symbol;Acc:MGI:107414]	ENSMUSG00000039304	3	1	1	0	0
CILDB_MMUS_028874	ENSMUSP00000077997	Abi1, E3B1, NAP1, Ssh3bp1, E3B1, Ssh3bp1, Ssh3bp1	abl-interactor 1 [Source:MGI Symbol;Acc:MGI:104913]	ENSMUSG00000058835	7	1	1	0	0
CILDB_MMUS_026741	ENSMUSP00000073509	Tec	tec protein tyrosine kinase [Source:MGI Symbol;Acc:MGI:98662]	ENSMUSG00000029217	22	1	1	0	0
CILDB_MMUS_047421	ENSMUSP00000038983	Fam21, A130095H06, C530005J20Rik, D6Wsu116e, D6Wsu116e, D6Wsu116e, Kiaa0592	family with sequence similarity 21 [Source:MGI Symbol;Acc:MGI:106463]	ENSMUSG00000024104	2	1	1	1	3
CILDB_MMUS_009402	ENSMUSP00000107015	Rxrg, Nr2b3, Nr2b3, Nr2b3	retinoid X receptor gamma [Source:MGI Symbol;Acc:MGI:98216]	ENSMUSG00000015843	9	1	1	0	0
CILDB_MMUS_018064	ENSMUSP00000114175	Mgat4a, 9530018I07Rik, glcNAc-T-IVa, GnT-IVa, GnT-IVa	mannoside acetylglucosaminyltransferase 4, isoenzyme A [Source:MGI Symbol;Acc:MGI:2662992]	ENSMUSG00000026110	9	1	1	0	0
CILDB_MMUS_007245	ENSMUSP00000031640	Cdk8	cyclin-dependent kinase 8 [Source:MGI Symbol;Acc:MGI:1196224]	ENSMUSG00000029635	21	2	2	0	0
CILDB_MMUS_037539	ENSMUSP00000129860	Lhx8, L3, Lhx7, L3, Lhx7, Lhx7	LIM homeobox protein 8 [Source:MGI Symbol;Acc:MGI:1096343]	ENSMUSG00000096225	3	1	1	0	0
CILDB_MMUS_017553	ENSMUSP00000122122	Ropn1, 1700008N21Rik, ODF6, RHPNAP1, ropporin, Rppn, ODF6, RHPNAP1, ropporin	ropporin, rhophilin associated protein 1 [Source:MGI Symbol;Acc:MGI:1923628]	ENSMUSG00000022832	9	4	2	0	0
CILDB_MMUS_026548	ENSMUSP00000110429	Stxbp5l,9430094L02,A830015P08Rik,LLGL4,T2dm1,t2md1,tomosyn-2,insulin level locus 1,LLGL4,T2dm1,t2md1,tomosyn-2,Llgl4	syntaxin binding protein 5-like [Source:MGI Symbol;Acc:MGI:2443815]	ENSMUSG00000022829	15	2	2	0	0
CILDB_MMUS_032046	ENSMUSP00000029186	Dhx35, 1200009D07Rik, Ddx35, Ddx35	DEAH (Asp-Glu-Ala-His) box polypeptide 35 [Source:MGI Symbol;Acc:MGI:1918965]	ENSMUSG00000027655	22	1	1	0	0
CILDB_MMUS_049776	ENSMUSP00000139152	Erc1, 4930404L01Rik, 5033405M01Rik, 9630025C19Rik, B430107L16Rik, ELKS, mKIAA1081, Rab6ip2, RAB6IP2A, RAB6IP2B, Rab6ip2, RAB6IP2A, RAB6IP2B, Cast2, Kiaa1081, Rab6ip2	ELKS/RAB6-interacting/CAST family member 1 [Source:MGI Symbol;Acc:MGI:2151013]	ENSMUSG00000030172	6	1	1	0	0
CILDB_MMUS_045742	ENSMUSP00000113858	Ncald, AI848120, D030020D09Rik, D15Ertd412e, D15Ertd412e, D15Ertd412e	neurocalcin delta [Source:MGI Symbol;Acc:MGI:1196326]	ENSMUSG00000051359	22	4	2	1	3
CILDB_MMUS_046219	ENSMUSP00000022553	Cab39l, 1500031K13Rik, 2810425O13Rik, 4930520C08Rik, AA589432, MO2L, MO2L	calcium binding protein 39-like [Source:MGI Symbol;Acc:MGI:1914081]	ENSMUSG00000021981	32	1	1	0	0
CILDB_MMUS_022935	ENSMUSP00000065016	Rab37, B230331O03Rik, B230354I04Rik	RAB37, member of RAS oncogene family [Source:MGI Symbol;Acc:MGI:1929945]	ENSMUSG00000020732	8	1	1	0	0
CILDB_MMUS_007399	ENSMUSP00000105471	Dbnl, Abp1, mAbp1, SH3P7, ABP1, mAbp1, SH3P7, Abp1, Sh3p7	drebrin-like [Source:MGI Symbol;Acc:MGI:700006]	ENSMUSG00000020476	17	2	2	1	3
CILDB_MMUS_018532	ENSMUSP00000123987	B230118H07Rik, NWC, NWC	RIKEN cDNA B230118H07 gene [Source:MGI Symbol;Acc:MGI:1915420]	ENSMUSG00000027165	3	3	1	0	0
CILDB_MMUS_024535	ENSMUSP00000007156	Klk1b11, Klk11, mGK-11, Klk11, mGK-11, Klk-11, Klk11	kallikrein 1-related peptidase b11 [Source:MGI Symbol;Acc:MGI:892023]	ENSMUSG00000044485	13	2	1	0	0
CILDB_MMUS_008618	ENSMUSP00000065101	Camk2b,Camk2d,CaMK II,Camk2d	calcium/calmodulin-dependent protein kinase II, beta [Source:MGI Symbol;Acc:MGI:88257]	ENSMUSG00000057897	18	4	3	0	0
CILDB_MMUS_015065	ENSMUSP00000124804	Nwd1, A230063L24Rik	NACHT and WD repeat domain containing 1 [Source:MGI Symbol;Acc:MGI:2442268]	ENSMUSG00000048148	7	1	1	0	0
CILDB_MMUS_014209	ENSMUSP00000118142	Syne2, 6820443O06Rik, AW546258, D12Ertd777e, mKIAA1011, Nesp2g, NUA, D12Ertd777e, Nesp2g, nesprin-2, syne-2, mKIAA1011, Nua	spectrin repeat containing, nuclear envelope 2 [Source:MGI Symbol;Acc:MGI:2449316]	ENSMUSG00000063450	4	1	1	0	0
CILDB_MMUS_005409	ENSMUSP00000053160	Pars2, BC027073	prolyl-tRNA synthetase (mitochondrial)(putative) [Source:MGI Symbol;Acc:MGI:2386296]	ENSMUSG00000043572	29	2	2	0	0
CILDB_MMUS_010211	ENSMUSP00000052607	Wdfy3, 2610509D04Rik, ALFY, AW319683, B930017C24, Bchs, BWF1, D5Ertd66e, Ggtb3, mKIAA0993, ZFYVE25, Bchs, Bwf1, D5Ertd66e, Ggtb3, mKIAA0993	WD repeat and FYVE domain containing 3 [Source:MGI Symbol;Acc:MGI:1096875]	ENSMUSG00000043940	18	2	2	1	3
CILDB_MMUS_037416	ENSMUSP00000092468	Zfp787, 2210018M03Rik, Znf787, Zfp787	zinc finger protein 787 [Source:MGI Symbol;Acc:MGI:1914359]	ENSMUSG00000046792	16	1	1	1	2
CILDB_MMUS_034641	ENSMUSP00000056728	Rarres1, 5430417P09Rik, AI662122	retinoic acid receptor responder (tazarotene induced) 1 [Source:MGI Symbol;Acc:MGI:1924461]	ENSMUSG00000049404	3	1	1	0	0
CILDB_MMUS_047274	ENSMUSP00000025679	Otub1, AI850305	OTU domain, ubiquitin aldehyde binding 1 [Source:MGI Symbol;Acc:MGI:2147616]	ENSMUSG00000024767	26	2	2	1	3
CILDB_MMUS_005472	ENSMUSP00000133065	Kcnn4, IK1, IKCA1, KCa3.1, KCA4, mIKCa1, SK4, SKCas, IK1, IKCa1, KCa3.1, mIKCa1, SK4, KCNN4	potassium intermediate/small conductance calcium-activated channel, subfamily N, member 4 [Source:MGI Symbol;Acc:MGI:1277957]	ENSMUSG00000054342	6	1	1	0	0
CILDB_MMUS_034209	ENSMUSP00000007797	Gabrb2, AI834970, C030002O17Rik, C030021G16Rik, Gabrab2, Gabrb-2, Gabrb-2, Gabrab2, Gabrb-2	gamma-aminobutyric acid (GABA) A receptor, subunit beta 2 [Source:MGI Symbol;Acc:MGI:95620]	ENSMUSG00000007653	12	1	1	0	0
CILDB_MMUS_031470	ENSMUSP00000138532	Mx1,Mx,Mx-1,myxovirus (influenza) resistance 1 polypeptide	myxovirus (influenza virus) resistance 1 [Source:MGI Symbol;Acc:MGI:97243]	ENSMUSG00000000386	7	1	1	0	0
CILDB_MMUS_016383	ENSMUSP00000112719	Wdr31, 5430402I10Rik, spWD	WD repeat domain 31 [Source:MGI Symbol;Acc:MGI:1918604]	ENSMUSG00000028391	7	4	3	1	3
CILDB_MMUS_011973	ENSMUSP00000106088	Hif1a, AA959795, bHLHe78, HIF1alpha, MOP1, bHLHe78, HIF-1alpha, HIF1alpha, MOP1	hypoxia inducible factor 1, alpha subunit [Source:MGI Symbol;Acc:MGI:106918]	ENSMUSG00000021109	8	1	1	0	0
CILDB_MMUS_040179	ENSMUSP00000106255	Ppip5k1, B430315C20Rik, Hisppd2a, mKIAA0377, Hisppd2a, Hisppd2a, Kiaa0377, Vip1	diphosphoinositol pentakisphosphate kinase 1 [Source:MGI Symbol;Acc:MGI:2443281]	ENSMUSG00000033526	35	3	3	0	0
CILDB_MMUS_048313	ENSMUSP00000106251	Lrr1, 2410005L11Rik, AU021780, LRR-1, Ppil5, LRR-1, Ppil5	leucine rich repeat protein 1 [Source:MGI Symbol;Acc:MGI:1916956]	ENSMUSG00000034883	7	1	1	0	0
CILDB_MMUS_001814	ENSMUSP00000074848	Gm10147, ENSMUSG00000059047, ENSMUSG00000064334, ENSMUSG00000061227, Xmr-like, ENSMUSG00000073253, ENSMUSG00000073247, OTTMUSG00000018086, Rp23-418h15.1, OTTMUSG00000017531, ENSMUSG00000068103	predicted gene 10147 [Source:MGI Symbol;Acc:MGI:3710518]	ENSMUSG00000096457	0	1	1	1	2
CILDB_MMUS_005063	ENSMUSP00000124899	Cpsf4, 30kDa, C79664, 30kDa, Cpsf30	cleavage and polyadenylation specific factor 4 [Source:MGI Symbol;Acc:MGI:1861602]	ENSMUSG00000029625	27	1	1	0	0
CILDB_MMUS_015609	ENSMUSP00000035999	Lrig2, 4632419I10Rik, BB096938, Kiaa0806	leucine-rich repeats and immunoglobulin-like domains 2 [Source:MGI Symbol;Acc:MGI:2443718]	ENSMUSG00000032913	7	1	1	0	0
CILDB_MMUS_031718	ENSMUSP00000084405	Lnx1, Lnx, Lnx	ligand of numb-protein X 1 [Source:MGI Symbol;Acc:MGI:1278335]	ENSMUSG00000029228	4	2	1	0	0
CILDB_MMUS_019225	ENSMUSP00000067884	Kcnn2,fri,KCa2.2,SK2,SKCA2,fri,SK2,small conductance calcium-activated potassium channel 2,Sk2	potassium intermediate/small conductance calcium-activated channel, subfamily N, member 2 [Source:MGI Symbol;Acc:MGI:2153182]	ENSMUSG00000054477	11	2	2	0	0
CILDB_MMUS_016236	ENSMUSP00000131207	Eefsec, sec, Selb, Selb	eukaryotic elongation factor, selenocysteine-tRNA-specific [Source:MGI Symbol;Acc:MGI:2137092]	ENSMUSG00000033216	22	1	1	1	2
CILDB_MMUS_049238	ENSMUSP00000104249	Eif5a, AA410058, D19Wsu54e, eIF-4D, eIF-5A, eIF-5A-1, eIF-5A1, Eif4d, Eif5a1, D19Wsu54e	eukaryotic translation initiation factor 5A [Source:MGI Symbol;Acc:MGI:106248]	ENSMUSG00000078812	38	6	6	1	3
CILDB_MMUS_038700	ENSMUSP00000029833	Lrriq3, 4930438B07Rik, 4930511J15Rik, 4933403H06Rik, BB020367, Lrrc44, Lrrc44, Lrrc44	leucine-rich repeats and IQ motif containing 3 [Source:MGI Symbol;Acc:MGI:1921685]	ENSMUSG00000028182	2	1	1	0	0
CILDB_MMUS_032515	ENSMUSP00000045024	Fam151b, 4930405M20Rik	family with sequence similarity 151, member B [Source:MGI Symbol;Acc:MGI:1921192]	ENSMUSG00000034334	9	1	1	1	2
CILDB_MMUS_043580	ENSMUSP00000102622	Arf2	ADP-ribosylation factor 2 [Source:MGI Symbol;Acc:MGI:99595]	ENSMUSG00000062421	34	5	4	1	3
CILDB_MMUS_009781	ENSMUSP00000126414	Rbm26, 1700009P03Rik, AI447318, C230097K14Rik, C86225, MLZ-393, Pro1777, Se70-2, Pro1777	RNA binding motif protein 26 [Source:MGI Symbol;Acc:MGI:1921463]	ENSMUSG00000022119	17	1	1	0	0
CILDB_MMUS_045850	ENSMUSP00000018905	Mpdu1, LEC35, SL15, Supl15h, LEC35, SL15, Supl15h, Supl15h	mannose-P-dolichol utilization defect 1 [Source:MGI Symbol;Acc:MGI:1346040]	ENSMUSG00000018761	32	2	2	1	2
CILDB_MMUS_033295	ENSMUSP00000133775	Rxrb, AL023085, H-2RIIBP, Nr2b2, RCoR-1, Rub, H-2RIIBP, Nr2b2, RCoR-1, Rub, Nr2b2, RXRbeta1	retinoid X receptor beta [Source:MGI Symbol;Acc:MGI:98215]	ENSMUSG00000039656	8	1	1	0	0
CILDB_MMUS_015026	ENSMUSP00000097106	Gprin1, GRIN1, Z16, GRIN1, Z16	G protein-regulated inducer of neurite outgrowth 1 [Source:MGI Symbol;Acc:MGI:1349455]	ENSMUSG00000069227	1	1	1	1	3
CILDB_MMUS_016873	ENSMUSP00000102381	Capza1, Cappa1, CAPZ, CAZ1, Cappa1, Cappa1	capping protein (actin filament) muscle Z-line, alpha 1 [Source:MGI Symbol;Acc:MGI:106227]	ENSMUSG00000070372	27	4	3	1	3
CILDB_MMUS_026693	ENSMUSP00000091556	Ate1, AI225793, AW547406, Ate1-3, Ate1-4	arginyltransferase 1 [Source:MGI Symbol;Acc:MGI:1333870]	ENSMUSG00000030850	25	1	1	0	0
CILDB_MMUS_024363	ENSMUSP00000102094	Mast2, MAST205, Mtssk, MAST205, Mtssk, Mast205	microtubule associated serine/threonine kinase 2 [Source:MGI Symbol;Acc:MGI:894676]	ENSMUSG00000003810	7	1	1	1	2
CILDB_MMUS_003788	ENSMUSP00000129169	Abhd6, 0610041D24Rik, AA673485, AV065425	abhydrolase domain containing 6 [Source:MGI Symbol;Acc:MGI:1913332]	ENSMUSG00000025277	17	3	3	1	3
CILDB_MMUS_035143	ENSMUSP00000087858	Lmbrd2, 9930036E21Rik	LMBR1 domain containing 2 [Source:MGI Symbol;Acc:MGI:2444173]	ENSMUSG00000039704	31	2	2	0	0
CILDB_MMUS_007741	ENSMUSP00000020768	Pgam2	phosphoglycerate mutase 2 [Source:MGI Symbol;Acc:MGI:1933118]	ENSMUSG00000020475	28	1	1	0	0
CILDB_MMUS_049798	ENSMUSP00000051216	Styxl1, 1700011C14Rik, Dusp24, Mkstyx, Dusp24, Dusp24	serine/threonine/tyrosine interacting-like 1 [Source:MGI Symbol;Acc:MGI:1923821]	ENSMUSG00000019178	7	2	2	1	3
CILDB_MMUS_008995	ENSMUSP00000081782	Ipo7, A330055O14Rik, C330016G14, Imp7, Ranbp7, Imp7, RanBP7, Ranbp7	importin 7 [Source:MGI Symbol;Acc:MGI:2152414]	ENSMUSG00000066232	36	3	2	2	3
CILDB_MMUS_021391	ENSMUSP00000035196	Hemk1, 2310008M14Rik, AW049265	HemK methyltransferase family member 1 [Source:MGI Symbol;Acc:MGI:1916786]	ENSMUSG00000032579	27	2	2	0	0
CILDB_MMUS_042482	ENSMUSP00000013130	Strn3, Gs2na, SG2NA, SG2NA, Gs2na, Sg2na	striatin, calmodulin binding protein 3 [Source:MGI Symbol;Acc:MGI:2151064]	ENSMUSG00000020954	23	2	2	1	2
CILDB_MMUS_011941	ENSMUSP00000049881	Gm6816	predicted gene 6816 [Source:MGI Symbol;Acc:MGI:3648347]	ENSMUSG00000046411	33	5	5	0	0
CILDB_MMUS_000947	ENSMUSP00000019512	Sec14l4, AI256582, AW536553, SPF, TAP	SEC14-like 4 (S. cerevisiae) [Source:MGI Symbol;Acc:MGI:2144095]	ENSMUSG00000019368	35	4	3	0	0
CILDB_MMUS_048074	ENSMUSP00000073355	Tmsb15a, 1700129I15Rik, Tb15a, Tmsbl1, Tmsl8, Tb15a, Tmsl8	thymosin beta 15a [Source:MGI Symbol;Acc:MGI:1925728]	ENSMUSG00000060726	4	1	1	0	0
CILDB_MMUS_028652	ENSMUSP00000044652	Edil3,Del-1,Del1,Del-1,Del1,developmental endothelial locus-1,Del1	EGF-like repeats and discoidin I-like domains 3 [Source:MGI Symbol;Acc:MGI:1329025]	ENSMUSG00000034488	6	1	1	0	0
CILDB_MMUS_020735	ENSMUSP00000112680	Dram2, 2010305N14Rik, 2610318G18Rik, AI647667, Tmem77, Tmem77, Tmem77	DNA-damage regulated autophagy modulator 2 [Source:MGI Symbol;Acc:MGI:1914421]	ENSMUSG00000027900	9	1	1	0	0
CILDB_MMUS_029286	ENSMUSP00000098295	Psmd9, 1500011J20Rik, 2610202L11Rik, Bridge-1, P27, Bridge-1, P27	proteasome (prosome, macropain) 26S subunit, non-ATPase, 9 [Source:MGI Symbol;Acc:MGI:1914401]	ENSMUSG00000029440	34	2	2	1	3
CILDB_MMUS_019469	ENSMUSP00000022062	Sdha, 1500032O14Rik, 2310034D06Rik, 4921513A11, C81073, FP, SDH2, SDHF, FP, SDH2, SDHF	succinate dehydrogenase complex, subunit A, flavoprotein (Fp) [Source:MGI Symbol;Acc:MGI:1914195]	ENSMUSG00000021577	42	1	1	0	0
CILDB_MMUS_013778	ENSMUSP00000134969	Meis1, C530044H18Rik, Evi8	Meis homeobox 1 [Source:MGI Symbol;Acc:MGI:104717]	ENSMUSG00000020160	10	1	1	0	0
CILDB_MMUS_037469	ENSMUSP00000035090	Fbxl2, 2810423A21Rik, Fbl3, Fbl3, Fbl2	F-box and leucine-rich repeat protein 2 [Source:MGI Symbol;Acc:MGI:1919429]	ENSMUSG00000032507	33	4	4	0	0
CILDB_MMUS_007226	ENSMUSP00000065125	Tbcel, D330014K23, E130107N23Rik, Lrrc35, Lrrc35, Lrrc35	tubulin folding cofactor E-like [Source:MGI Symbol;Acc:MGI:1925543]	ENSMUSG00000037287	8	1	1	0	0
CILDB_MMUS_009990	ENSMUSP00000023788	Krt6a, 2310016L08Rik, Krt2-6a, Krt2-6c, MK6a, mK6[a], Krt2-6a, Krt2-6c, MK6a, mK6[a], Ker2, Krt2-6, Krt2-6a, Krt6	keratin 6A [Source:MGI Symbol;Acc:MGI:1100845]	ENSMUSG00000058354	4	2	1	0	0
CILDB_MMUS_004168	ENSMUSP00000006898	Gmnn, AW546347, Gem, Gem	geminin [Source:MGI Symbol;Acc:MGI:1927344]	ENSMUSG00000006715	4	1	1	0	0
CILDB_MMUS_008432	ENSMUSP00000131474	Rps2, Llrep3, S4, EG620248, ENSMUSG00000072789, EG667846, EG667847, Llrep3, Rps2, LLRep3, Rps4	ribosomal protein S2 [Source:MGI Symbol;Acc:MGI:105110]	ENSMUSG00000044533	42	9	8	0	0
CILDB_MMUS_024009	ENSMUSP00000135939	Gm4303, EG667568	predicted gene 4303 [Source:MGI Symbol;Acc:MGI:3782483]	ENSMUSG00000094228	21	1	1	0	0
CILDB_MMUS_045323	ENSMUSP00000126082	Dvl3, mKIAA0208	dishevelled 3, dsh homolog (Drosophila) [Source:MGI Symbol;Acc:MGI:108100]	ENSMUSG00000003233	7	2	1	0	0
CILDB_MMUS_005410	ENSMUSP00000102393	Pars2, BC027073	prolyl-tRNA synthetase (mitochondrial)(putative) [Source:MGI Symbol;Acc:MGI:2386296]	ENSMUSG00000043572	29	2	2	0	0
CILDB_MMUS_032649	ENSMUSP00000063912	Lrrc56, 5730427C23Rik, BB110509, mFLJ00101	leucine rich repeat containing 56 [Source:MGI Symbol;Acc:MGI:1917802]	ENSMUSG00000038637	7	1	1	1	3
CILDB_MMUS_005233	ENSMUSP00000071686	Gm10123, 2700098C05, Cphn, CyP-18, CypA, EG668548, EG19034	predicted pseudogene 10123 [Source:MGI Symbol;Acc:MGI:3704342]	ENSMUSG00000062933	28	5	4	1	3
CILDB_MMUS_002229	ENSMUSP00000126268	Kars, AA589550, AL024334, AL033315, AL033367, D8Ertd698e, D8Wsu108e, LysRS, mKIAA0070, D8Ertd698e, D8Wsu108e, LysRS	lysyl-tRNA synthetase [Source:MGI Symbol;Acc:MGI:1934754]	ENSMUSG00000031948	42	3	3	0	0
CILDB_MMUS_042779	ENSMUSP00000111217	Dync1i1,DH IC-1,DHIC-1,DIC,Dncic1,IC74,DIC,Dncic1,IC74,Dnci1,Dncic1	dynein cytoplasmic 1 intermediate chain 1 [Source:MGI Symbol;Acc:MGI:107743]	ENSMUSG00000029757	24	1	1	0	0
CILDB_MMUS_009899	ENSMUSP00000080808	Fat3, 9430076A06Rik, D430038H04Rik, Gm1132, Gm510, MFAT3F, LOC234973, LOC382129, Gm1132, Gm510	FAT tumor suppressor homolog 3 (Drosophila) [Source:MGI Symbol;Acc:MGI:2444314]	ENSMUSG00000074505	8	1	1	0	0
CILDB_MMUS_051485	ENSMUSP00000096139	Gsta1, Gst2-1, OTTMUSG00000031890, Gst2-1, Gsta, Gstya	glutathione S-transferase, alpha 1 (Ya) [Source:MGI Symbol;Acc:MGI:1095417]	ENSMUSG00000074183	17	4	2	0	0
CILDB_MMUS_011422	ENSMUSP00000132807	Sptbn4,1700022P15Rik,5830426A08Rik,dyn,lnd,nmf261,nmf379,qv,ROSA62,SpbIV,Spnb4,dyn,neuroaxonal dystrophy,nmf261,ROSA62,SpbIV,Spnb4,Spnb4	spectrin beta, non-erythrocytic 4 [Source:MGI Symbol;Acc:MGI:1890574]	ENSMUSG00000011751	4	1	1	1	3
CILDB_MMUS_047389	ENSMUSP00000039604	Mul1, 0610009K11Rik, AV000801, Gide, Gide	mitochondrial ubiquitin ligase activator of NFKB 1 [Source:MGI Symbol;Acc:MGI:1915600]	ENSMUSG00000041241	13	1	1	1	2
CILDB_MMUS_050803	ENSMUSP00000113352	Daf2, AI323748, Cd55b, Daf, Daf-TM, TM-DAF, complement-transmembrane, Daf-TM, TM-DAF, Daf	decay accelerating factor 2 [Source:MGI Symbol;Acc:MGI:104849]	ENSMUSG00000026401	2	1	1	0	0
CILDB_MMUS_009258	ENSMUSP00000020099	Cdk1, Cdc2, Cdc2a, p34<CDC2>, Cdc2, Cdc2a, p34<CDC2>, Cdc2, Cdc2a, Cdkn1	cyclin-dependent kinase 1 [Source:MGI Symbol;Acc:MGI:88351]	ENSMUSG00000019942	24	8	5	1	3
CILDB_MMUS_020608	ENSMUSP00000036604	Pdk3, 2610001M10Rik, AI035637	pyruvate dehydrogenase kinase, isoenzyme 3 [Source:MGI Symbol;Acc:MGI:2384308]	ENSMUSG00000035232	32	1	1	1	2
CILDB_MMUS_045829	ENSMUSP00000053781	Ttc39d, 4930560E09Rik	tetratricopeptide repeat domain 39D [Source:MGI Symbol;Acc:MGI:1914987]	ENSMUSG00000046196	14	3	2	1	3
CILDB_MMUS_015837	ENSMUSP00000118995	Pls3, AI115446, AL024105, T-fimbrin, T-fimbrin	plastin 3 (T-isoform) [Source:MGI Symbol;Acc:MGI:104807]	ENSMUSG00000016382	29	3	3	1	2
CILDB_MMUS_029050	ENSMUSP00000037719	Tgfbi, 68kDa, AI181842, AI747162, Beta-ig, big-h3, 68kDa, Beta-ig, bIG-h3	transforming growth factor, beta induced [Source:MGI Symbol;Acc:MGI:99959]	ENSMUSG00000035493	10	2	1	0	0
CILDB_MMUS_021675	ENSMUSP00000112401	Tmcc3, AW488095, C630016B22Rik, C88213, Tmcc1	transmembrane and coiled coil domains 3 [Source:MGI Symbol;Acc:MGI:2442900]	ENSMUSG00000020023	6	1	1	0	0
CILDB_MMUS_001952	ENSMUSP00000034981	Xrn1, Dhm2, exo, mXrn1, Dhm2, mXrn1	5'-3' exoribonuclease 1 [Source:MGI Symbol;Acc:MGI:891964]	ENSMUSG00000032410	23	1	1	0	0
CILDB_MMUS_016008	ENSMUSP00000111321	Pcdha2, Cnr1, Crnr1, R75250, A830022B16Rik, Cnr7, Crnr7, Cnr3, Cnr8, Crnr3, Crnr8, Pcdha14, CNR, Cnr5, Crnr5, Pcdha13, CNRc1, CNRc2, Cnr3, Cnr8, Crnr3, Crnr8, Pcdha14, Cnr7, Crnr7, Cnr5, Crnr5, Pcdha13, Cnr1, Crnr1, Cnr6, Crnr6, CNRc1, CNRc2, Pcdha9, CNR7, Pcdha5, Pcdha9, Pcdhac2, Pcdha6, Pcdha9, CNR3, Pcdha9, CNR5, Pcdha9, CNR8, Pcdha10, Cnr1, Pcdha1, Pcdha9, Pcdha1, Pcdha9	protocadherin alpha 2 [Source:MGI Symbol;Acc:MGI:2681880]	ENSMUSG00000007440	5	1	1	0	0
CILDB_MMUS_032441	ENSMUSP00000129869	Slc6a2,NE-T,NET,Slc6a5,NE transporter,NET,norepinephrine transporter,Slc6a5,Net,SLC6A5	solute carrier family 6 (neurotransmitter transporter, noradrenalin), member 2 [Source:MGI Symbol;Acc:MGI:1270850]	ENSMUSG00000055368	14	3	2	0	0
CILDB_MMUS_033451	ENSMUSP00000074565	Nlgn1, 6330415N05Rik, BB179718, mKIAA1070, NL1, NL1, Kiaa1070	neuroligin 1 [Source:MGI Symbol;Acc:MGI:2179435]	ENSMUSG00000063887	20	1	1	0	0
CILDB_MMUS_014617	ENSMUSP00000058077	Ccdc126, 6330407D12Rik, AA675040, AI465320, AL022711	coiled-coil domain containing 126 [Source:MGI Symbol;Acc:MGI:1889376]	ENSMUSG00000050786	3	1	1	1	3
CILDB_MMUS_033267	ENSMUSP00000118786	Mfsd10, 0610009O03Rik, Tetran, Tetran, Tetran	major facilitator superfamily domain containing 10 [Source:MGI Symbol;Acc:MGI:1915544]	ENSMUSG00000001082	14	2	2	0	0
CILDB_MMUS_022030	ENSMUSP00000124415	Glb1l2, BC038479	galactosidase, beta 1-like 2 [Source:MGI Symbol;Acc:MGI:2388283]	ENSMUSG00000036395	10	2	1	0	0
CILDB_MMUS_039197	ENSMUSP00000081285	Txlna, 2600010N21Rik, AI425952, AW209241, Il14, Txln, IL14, Txln, Txln	taxilin alpha [Source:MGI Symbol;Acc:MGI:105968]	ENSMUSG00000053841	16	1	1	0	0
CILDB_MMUS_011209	ENSMUSP00000009789	P4ha1, AL022634, P4ha, P4ha	procollagen-proline, 2-oxoglutarate 4-dioxygenase (proline 4-hydroxylase), alpha 1 polypeptide [Source:MGI Symbol;Acc:MGI:97463]	ENSMUSG00000019916	11	2	2	1	2
CILDB_MMUS_026797	ENSMUSP00000128249	Rdx, AA516625	radixin [Source:MGI Symbol;Acc:MGI:97887]	ENSMUSG00000032050	10	2	1	2	3
CILDB_MMUS_030441	ENSMUSP00000057482	Wdr47, 1810073M12Rik, AA552998, mKIAA0893, Kiaa0893	WD repeat domain 47 [Source:MGI Symbol;Acc:MGI:2139593]	ENSMUSG00000040389	9	1	1	1	3
CILDB_MMUS_031823	ENSMUSP00000018851	Dync1h1,9930018I23Rik,AI894280,DHC1,DHC1a,Dnchc1,DNCL,Dnec1,Dnecl,Loa,MAP1C,mKIAA0325,P22,Swl,Dnchc1,Dnec1,dynein heavy chain, retrograde transport,Loa,MAP1C,Swl,Dhc1,Dnch1,Dnchc1,Dyhc,mKIAA0325	dynein cytoplasmic 1 heavy chain 1 [Source:MGI Symbol;Acc:MGI:103147]	ENSMUSG00000018707	25	9	5	2	3
CILDB_MMUS_011092	ENSMUSP00000001127	Poldip2,1300003F06Rik,Pdip38,mitogenin 1	polymerase (DNA-directed), delta interacting protein 2 [Source:MGI Symbol;Acc:MGI:1915061]	ENSMUSG00000001100	9	1	1	0	0
CILDB_MMUS_001789	ENSMUSP00000025582	Ms4a6d, 1110058E16Rik, AI447446, Ms4a11, Ms4a11, Cd20l8, Ms4a11	membrane-spanning 4-domains, subfamily A, member 6D [Source:MGI Symbol;Acc:MGI:1916024]	ENSMUSG00000024679	2	1	1	0	0
CILDB_MMUS_040631	ENSMUSP00000031868	Slc13a4, 9630060C05Rik, SUT-1, SUT1, SUT-1, SUT1	solute carrier family 13 (sodium/sulfate symporters), member 4 [Source:MGI Symbol;Acc:MGI:2442367]	ENSMUSG00000029843	27	2	1	0	0
CILDB_MMUS_017010	ENSMUSP00000036907	H2afz, H2A.Z, H2a.z-1, H2A.Z, H2az	H2A histone family, member Z [Source:MGI Symbol;Acc:MGI:1888388]	ENSMUSG00000037894	35	3	3	0	0
CILDB_MMUS_043091	ENSMUSP00000108611	Dab2ip, 2310011D08Rik, AI480459, Aip1, mKIAA1743, AIP1, Kiaa1743	disabled 2 interacting protein [Source:MGI Symbol;Acc:MGI:1916851]	ENSMUSG00000026883	5	4	3	1	3
CILDB_MMUS_005089	ENSMUSP00000119158	Caskin2, 1600028L06Rik, mKIAA1139, Kiaa1139	CASK-interacting protein 2 [Source:MGI Symbol;Acc:MGI:2157062]	ENSMUSG00000034471	11	1	1	0	0
CILDB_MMUS_017711	ENSMUSP00000121803	Inpp4a, 107kDa, 9630012D15, D130048C09Rik, R74740, 107kDa	inositol polyphosphate-4-phosphatase, type I [Source:MGI Symbol;Acc:MGI:1931123]	ENSMUSG00000026113	8	1	1	0	0
CILDB_MMUS_003242	ENSMUSP00000028838	Hdc,4732480P20,AW108189,Hdc-a,Hdc-c,Hdc-e,Hdc-s,Hdc-a,Hdc-c,Hdc-e,Hdc-s,L-histidine decarboxylase	histidine decarboxylase [Source:MGI Symbol;Acc:MGI:96062]	ENSMUSG00000027360	19	1	1	1	3
CILDB_MMUS_006750	ENSMUSP00000099117	Cacna2d1, Ca(v)alpha2delta1, Cacna2, Cchl2a, Ca(v)alpha2delta1, Cacna2, Cchl2a, Cacna2	calcium channel, voltage-dependent, alpha2/delta subunit 1 [Source:MGI Symbol;Acc:MGI:88295]	ENSMUSG00000040118	5	2	2	1	3
CILDB_MMUS_009834	ENSMUSP00000135819	1700084C01Rik	RIKEN cDNA 1700084C01 gene [Source:MGI Symbol;Acc:MGI:1925715]	ENSMUSG00000070532	3	2	1	0	0
CILDB_MMUS_009240	ENSMUSP00000028004	Aldh9a1, AA139417, Abaldh, ESTM40, TMABA-DH, Tmabadh, ESTM40, TMABA-DH, ABALDH	aldehyde dehydrogenase 9, subfamily A1 [Source:MGI Symbol;Acc:MGI:1861622]	ENSMUSG00000026687	14	1	1	0	0
CILDB_MMUS_050130	ENSMUSP00000124758	Myc, AU016757, bHLHe39, Myc2, Niard, Nird, bHLHe39, c-myc, Myc2, Niard, Nird, c-myc	myelocytomatosis oncogene [Source:MGI Symbol;Acc:MGI:97250]	ENSMUSG00000022346	7	1	1	0	0
CILDB_MMUS_004561	ENSMUSP00000107003	Madd,9630059K23Rik,IG20,Rab3 GEP,Kiaa0358	MAP-kinase activating death domain [Source:MGI Symbol;Acc:MGI:2444672]	ENSMUSG00000040687	6	1	1	0	0
CILDB_MMUS_022290	ENSMUSP00000091943	Tpd52, AI043038, mD52, mD52	tumor protein D52 [Source:MGI Symbol;Acc:MGI:107749]	ENSMUSG00000027506	9	1	1	1	3
CILDB_MMUS_017872	ENSMUSP00000048809	Ttll5, 1700048H13Rik, 2310009M18Rik, 4930556H18Rik, AI428864, D630041K24Rik, mKIAA0998, R75373, Stamp, STAMP, Kiaa0998	tubulin tyrosine ligase-like family, member 5 [Source:MGI Symbol;Acc:MGI:2443657]	ENSMUSG00000012609	3	2	2	0	0
CILDB_MMUS_045384	ENSMUSP00000110022	Entpd8	ectonucleoside triphosphate diphosphohydrolase 8 [Source:MGI Symbol;Acc:MGI:1919340]	ENSMUSG00000036813	19	1	1	0	0
CILDB_MMUS_022597	ENSMUSP00000037614	Thyn1, D730042P09Rik, HSPC144, MDS012, MY105, Thy28, Thy28, Thy28	thymocyte nuclear protein 1 [Source:MGI Symbol;Acc:MGI:1925112]	ENSMUSG00000035443	17	1	1	1	2
CILDB_MMUS_047666	ENSMUSP00000078024	March8, 1300017E09Rik, Mir, Mir, Mir	membrane-associated ring finger (C3HC4) 8 [Source:MGI Symbol;Acc:MGI:1919029]	ENSMUSG00000025702	14	2	2	1	3
CILDB_MMUS_019345	ENSMUSP00000061411	Slc4a10, mKIAA4136, NCBE, NCBE, Kiaa4136, Ncbe	solute carrier family 4, sodium bicarbonate cotransporter-like, member 10 [Source:MGI Symbol;Acc:MGI:2150150]	ENSMUSG00000026904	23	1	1	0	0
CILDB_MMUS_040296	ENSMUSP00000137583	Zfp62, mszf55-1	zinc finger protein 62 [Source:MGI Symbol;Acc:MGI:99662]	ENSMUSG00000046311	16	2	1	0	0
CILDB_MMUS_000861	ENSMUSP00000063650	Dcdc2a, AW492955, Dcdc2, RU2, Dcdc2, RU2, Dcdc2a, Kiaa1154	doublecortin domain containing 2a [Source:MGI Symbol;Acc:MGI:2652818]	ENSMUSG00000035910	5	4	4	1	3
CILDB_MMUS_031866	ENSMUSP00000092843	Rpl7a-ps5, Gm16375	ribosomal protein L7A, pseudogene 5 [Source:MGI Symbol;Acc:MGI:3643553]	ENSMUSG00000071052	36	5	5	0	0
CILDB_MMUS_021906	ENSMUSP00000104755	Lmbr1l, 1110013E13Rik, AA415653, D15Ertd735e, Limr, D15Ertd735e, D15Ertd735e, Kiaa1174	limb region 1 like [Source:MGI Symbol;Acc:MGI:1289247]	ENSMUSG00000022999	11	1	1	0	0
CILDB_MMUS_002230	ENSMUSP00000090808	Kars, AA589550, AL024334, AL033315, AL033367, D8Ertd698e, D8Wsu108e, LysRS, mKIAA0070, D8Ertd698e, D8Wsu108e, LysRS	lysyl-tRNA synthetase [Source:MGI Symbol;Acc:MGI:1934754]	ENSMUSG00000031948	42	3	3	0	0
CILDB_MMUS_008515	ENSMUSP00000102346	BC051019, AA571491, D7H11orf16, ICRFP703B1614Q5.5, D7H11orf16, ICRFP703N2430Q5.5, AA571491, ICRFP703B1614Q5.5	cDNA sequence BC051019 [Source:MGI Symbol;Acc:MGI:1928824]	ENSMUSG00000031022	2	4	2	1	3
CILDB_MMUS_036193	ENSMUSP00000124298	Focad, Kiaa1797, mKIAA1797, BC057079, BC057079, Kiaa1797, mKIAA1797	focadhesin [Source:MGI Symbol;Acc:MGI:2676921]	ENSMUSG00000038368	4	1	1	0	0
CILDB_MMUS_018791	ENSMUSP00000004949	Traf6, 2310003F17Rik, AI851288, C630032O20Rik	TNF receptor-associated factor 6 [Source:MGI Symbol;Acc:MGI:108072]	ENSMUSG00000027164	12	1	1	0	0
CILDB_MMUS_045301	ENSMUSP00000034203	Cog4, AW554810, D8Ertd515e, D8Ertd515e	component of oligomeric golgi complex 4 [Source:MGI Symbol;Acc:MGI:2142808]	ENSMUSG00000031753	27	2	1	2	3
CILDB_MMUS_024191	ENSMUSP00000006629	Sptbn1,9930031C03Rik,AL033301,elf1,elf3,mKIAA4049,Spnb-2,Spnb2,SPTB2,beta fodrin,brain spectrin,elf1,elf3,non-erythrocytic,spectrin G,Spnb-2,Spnb2,Elf,ELF1,mKIAA4049,Spnb-2,Spnb2,Sptb2,Elf3	spectrin beta, non-erythrocytic 1 [Source:MGI Symbol;Acc:MGI:98388]	ENSMUSG00000020315	10	3	3	0	0
CILDB_MMUS_012572	ENSMUSP00000119019	Lhfp, 2810489O06Rik, AI194968	lipoma HMGIC fusion partner [Source:MGI Symbol;Acc:MGI:1920048]	ENSMUSG00000048332	6	1	1	1	3
CILDB_MMUS_035987	ENSMUSP00000042785	Ak5	adenylate kinase 5 [Source:MGI Symbol;Acc:MGI:2677491]	ENSMUSG00000039058	10	3	2	0	0
CILDB_MMUS_043689	ENSMUSP00000102009	Camk2d,2810011D23Rik,8030469K03Rik,mKIAA4163,[d]-CaMKII,CaMK II,Kiaa4163	calcium/calmodulin-dependent protein kinase II, delta [Source:MGI Symbol;Acc:MGI:1341265]	ENSMUSG00000053819	21	4	3	1	3
CILDB_MMUS_045725	ENSMUSP00000032931	Fchsd2, BC034086, mKIAA0769, R74866, Sh3md3, Sh3md3, Kiaa0769, Sh3md3	FCH and double SH3 domains 2 [Source:MGI Symbol;Acc:MGI:2448475]	ENSMUSG00000030691	7	2	2	1	2
CILDB_MMUS_050661	ENSMUSP00000005255	Wisp1, AW146261, CCN4, Elm1, CCN4, Elm1, Ccn4, Elm1	WNT1 inducible signaling pathway protein 1 [Source:MGI Symbol;Acc:MGI:1197008]	ENSMUSG00000005124	4	1	1	1	3
CILDB_MMUS_036595	ENSMUSP00000005630	Msh4, 4930485C04Rik, AV144863, mMsh4, mMsh4	mutS homolog 4 (E. coli) [Source:MGI Symbol;Acc:MGI:1860077]	ENSMUSG00000005493	21	1	1	0	0
CILDB_MMUS_032388	ENSMUSP00000109412	Mrps18b, 2400002C15Rik	mitochondrial ribosomal protein S18B [Source:MGI Symbol;Acc:MGI:1914223]	ENSMUSG00000024436	4	1	1	0	0
CILDB_MMUS_033112	ENSMUSP00000006311	Tead4, ETFR-2, Etfr2, FR-19, Tcf13r1, TEAD-4, TEF-3, Tef3, Tefr, Tefr1, Tefr1a, ETFR-2a, Etfr2, Tcf13r1, TEAD-4, TEF-3, Tef3, Tefr, Tefr1a, Tcf13r1, Tef3, Tefr1	TEA domain family member 4 [Source:MGI Symbol;Acc:MGI:106907]	ENSMUSG00000030353	10	1	1	0	0
CILDB_MMUS_047006	ENSMUSP00000118548	Wrap73, 2610044M17Rik, 5330425N03Rik, Dd57, Wdr8, DD57, Wdr8, Dd57, Wdr8	WD repeat containing, antisense to Trp73 [Source:MGI Symbol;Acc:MGI:1891749]	ENSMUSG00000029029	1	1	1	0	0
CILDB_MMUS_003305	ENSMUSP00000109151	Tmem63b, BC026370	transmembrane protein 63b [Source:MGI Symbol;Acc:MGI:2387609]	ENSMUSG00000036026	29	2	2	1	3
CILDB_MMUS_001391	ENSMUSP00000073213	Nudt7, 1300007B24Rik, 2210404C19Rik	nudix (nucleoside diphosphate linked moiety X)-type motif 7 [Source:MGI Symbol;Acc:MGI:1914778]	ENSMUSG00000031767	19	1	1	0	0
CILDB_MMUS_011192	ENSMUSP00000104858	Stau1, 5830401L18Rik, AW549911, C85792, Stau, Stau	staufen (RNA binding protein) homolog 1 (Drosophila) [Source:MGI Symbol;Acc:MGI:1338864]	ENSMUSG00000039536	5	3	3	1	3
CILDB_MMUS_034202	ENSMUSP00000069004	Rps15,rig,insulinoma,rat insulinoma gene,rig,Rig	ribosomal protein S15 [Source:MGI Symbol;Acc:MGI:98117]	ENSMUSG00000063457	43	4	3	0	0
CILDB_MMUS_051289	ENSMUSP00000114297	Kif21b,2610511N21Rik,mKIAA0449,N-5 kinesin,Kif6,mKIAA0449	kinesin family member 21B [Source:MGI Symbol;Acc:MGI:109234]	ENSMUSG00000041642	13	2	1	0	0
CILDB_MMUS_042824	ENSMUSP00000125613	Tbce, 2610206D02Rik, C530005D02Rik, pmn	tubulin-specific chaperone E [Source:MGI Symbol;Acc:MGI:1917680]	ENSMUSG00000039233	34	2	2	0	0
CILDB_MMUS_035052	ENSMUSP00000061616	Eif5, 2810011H21Rik, D12Ertd549e, D12Ertd549e	eukaryotic translation initiation factor 5 [Source:MGI Symbol;Acc:MGI:95309]	ENSMUSG00000021282	30	1	1	0	0
CILDB_MMUS_026597	ENSMUSP00000029078	Car2,AI131712,Ca2,CAII,Car-2,Ltw-5,Lvtw-5,CA II,CAII,Car-2,Ltw-5,Lvtw-5,Car2	carbonic anhydrase 2 [Source:MGI Symbol;Acc:MGI:88269]	ENSMUSG00000027562	27	1	1	1	3
CILDB_MMUS_050391	ENSMUSP00000042266	Clasp1, 1700030C23Rik, 5730583A19Rik, B130045P17Rik, mKIAA0622, CLASP1, CLASP1alpha, mCLASP1, Kiaa0622	CLIP associating protein 1 [Source:MGI Symbol;Acc:MGI:1923957]	ENSMUSG00000064302	18	8	4	1	3
CILDB_MMUS_023641	ENSMUSP00000134026	March2, 9530046H09Rik, MARCH-II	membrane-associated ring finger (C3HC4) 2 [Source:MGI Symbol;Acc:MGI:1925915]	ENSMUSG00000079557	8	1	1	0	0
CILDB_MMUS_012729	ENSMUSP00000032892	Xylt1, 8030490L12	xylosyltransferase 1 [Source:MGI Symbol;Acc:MGI:2451073]	ENSMUSG00000030657	9	1	1	0	0
CILDB_MMUS_043392	ENSMUSP00000121111	Map2k2,AA589381,MEK2,MK2,Prkmk2,MAP kinase/Erk kinase,MEK2,Prkmk2,Mek2,Mkk2,Prkmk2	mitogen-activated protein kinase kinase 2 [Source:MGI Symbol;Acc:MGI:1346867]	ENSMUSG00000035027	31	2	2	0	0
CILDB_MMUS_048454	ENSMUSP00000001059	Ern1, 9030414B18Rik, AI225830, C85377, Ire1a, Ire1alpha, Ire1p, Ire1a, Ire1alpha, Ire1p, Ire1	endoplasmic reticulum (ER) to nucleus signalling 1 [Source:MGI Symbol;Acc:MGI:1930134]	ENSMUSG00000020715	21	1	1	0	0
CILDB_MMUS_022127	ENSMUSP00000106316	Ank1, Ank-1, nb, pale, Ank-1, pale, Ank-1	ankyrin 1, erythroid [Source:MGI Symbol;Acc:MGI:88024]	ENSMUSG00000031543	14	3	2	0	0
CILDB_MMUS_026926	ENSMUSP00000066102	Slc6a9, Glyt-1, Glyt1, Glyt-1, Glyt1, Glyt1	solute carrier family 6 (neurotransmitter transporter, glycine), member 9 [Source:MGI Symbol;Acc:MGI:95760]	ENSMUSG00000028542	12	1	1	1	2
CILDB_MMUS_012161	ENSMUSP00000023803	Krt18,CK18,K18,Krt1-18,CK18,Endo B,K18,Krt1-18,Kerd,Krt1-18	keratin 18 [Source:MGI Symbol;Acc:MGI:96692]	ENSMUSG00000023043	5	1	1	0	0
CILDB_MMUS_024738	ENSMUSP00000132685	Tgfb1i1, ARA55, hic-5, Hic5, TSC-5, ARA55, hic-5, TSC-5, Ara55	transforming growth factor beta 1 induced transcript 1 [Source:MGI Symbol;Acc:MGI:102784]	ENSMUSG00000030782	7	1	1	0	0
CILDB_MMUS_010389	ENSMUSP00000034648	Abcg4, 6430517O04Rik, ABCG4	ATP-binding cassette, sub-family G (WHITE), member 4 [Source:MGI Symbol;Acc:MGI:1890594]	ENSMUSG00000032131	20	2	2	0	0
CILDB_MMUS_050304	ENSMUSP00000025569	Tmem216, 1110017C22Rik, 2810441K11Rik, 4921533J23Rik, A930021F15Rik, AI482550	transmembrane protein 216 [Source:MGI Symbol;Acc:MGI:1920020]	ENSMUSG00000024667	12	3	2	1	2
CILDB_MMUS_036656	ENSMUSP00000101549	Th	tyrosine hydroxylase [Source:MGI Symbol;Acc:MGI:98735]	ENSMUSG00000000214	16	3	2	0	0
CILDB_MMUS_001319	ENSMUSP00000134066	Spag17, 4931427F14Rik, PF6, Spag17-ps, PF6	sperm associated antigen 17 [Source:MGI Symbol;Acc:MGI:1921612]	ENSMUSG00000027867	4	5	2	1	3
CILDB_MMUS_008095	ENSMUSP00000133935	Gcnt1,5630400D21Rik,B130048E03,C2 GlcNAcT,C2GNT,IGnT,beta-1, 6-N-acetylglucosaminyltransferase,C2 GlcNAcT,IGnT	glucosaminyl (N-acetyl) transferase 1, core 2 [Source:MGI Symbol;Acc:MGI:95676]	ENSMUSG00000038843	9	1	1	0	0
CILDB_MMUS_041297	ENSMUSP00000101595	Epb4.1, 4.1R, AI415518, D4Ertd442e, Elp-1, Elp1, Epb41, mKIAA4056, 4.1R, D4Ertd442e, Elp-1, Elp1, Epb41, Epb4.1, Kiaa4056	erythrocyte protein band 4.1 [Source:MGI Symbol;Acc:MGI:95401]	ENSMUSG00000028906	7	2	2	0	0
CILDB_MMUS_044790	ENSMUSP00000100965	Matk,CHK,HYL,Ntk,CHK,Csk homologous kinase,HYL,Ntk,Ctk,HYLTK,Ntk	megakaryocyte-associated tyrosine kinase [Source:MGI Symbol;Acc:MGI:99259]	ENSMUSG00000004933	23	1	1	0	0
CILDB_MMUS_047221	ENSMUSP00000070137	2310005G13Rik	RIKEN cDNA 2310005G13 gene [Source:MGI Symbol;Acc:MGI:1916707]	ENSMUSG00000046748	7	1	1	0	0
CILDB_MMUS_044895	ENSMUSP00000016088	Gatsl2, 7530428J21Rik, AW742413, Gats, Gatsl1, Gats, Gats	GATS protein-like 2 [Source:MGI Symbol;Acc:MGI:1933384]	ENSMUSG00000015944	9	1	1	1	3
CILDB_MMUS_031330	ENSMUSP00000096797	Pofut1, mKIAA0180, O-FucT-1, O-FucT-1, mKIAA0180	protein O-fucosyltransferase 1 [Source:MGI Symbol;Acc:MGI:2153207]	ENSMUSG00000046020	9	1	1	0	0
CILDB_MMUS_032361	ENSMUSP00000110360	B4galt4, 9130402O08Rik, B4galt-IV, beta4GalT-IV	UDP-Gal:betaGlcNAc beta 1,4-galactosyltransferase, polypeptide 4 [Source:MGI Symbol;Acc:MGI:1928387]	ENSMUSG00000022793	12	1	1	1	3
CILDB_MMUS_006828	ENSMUSP00000027863	Atp1b1,Atp4b,Atpb,Atpb-1,NKbeta1,Atpb,Atpb-1,sodium/potassium ATPase beta subunit,Atp4b	ATPase, Na+/K+ transporting, beta 1 polypeptide [Source:MGI Symbol;Acc:MGI:88108]	ENSMUSG00000026576	10	5	4	1	3
CILDB_MMUS_031954	ENSMUSP00000022476	Glt8d1, 2410004H05Rik, 5430414N14Rik, AI450005	glycosyltransferase 8 domain containing 1 [Source:MGI Symbol;Acc:MGI:1923735]	ENSMUSG00000021916	10	2	2	1	2
CILDB_MMUS_003208	ENSMUSP00000136533	Hsd3b2	hydroxy-delta-5-steroid dehydrogenase, 3 beta- and steroid delta-isomerase 2 [Source:MGI Symbol;Acc:MGI:96234]	ENSMUSG00000063730	9	1	1	0	0
CILDB_MMUS_021394	ENSMUSP00000011055	Apip, APIP2, CGI-29, Mmrp19, APIP2, CGI-29, Mmrp19, Mmrp19	APAF1 interacting protein [Source:MGI Symbol;Acc:MGI:1926788]	ENSMUSG00000010911	23	1	1	0	0
CILDB_MMUS_047249	ENSMUSP00000137675	Kcnh6, m-erg2, m-erg2	potassium voltage-gated channel, subfamily H (eag-related), member 6 [Source:MGI Symbol;Acc:MGI:2684139]	ENSMUSG00000001901	19	2	2	0	0
CILDB_MMUS_028488	ENSMUSP00000077563	Kcnh1,Kv10.1,M-eag,ether a go-go,Kv10.1,M-eag,Eag	potassium voltage-gated channel, subfamily H (eag-related), member 1 [Source:MGI Symbol;Acc:MGI:1341721]	ENSMUSG00000058248	19	1	1	0	0
CILDB_MMUS_040504	ENSMUSP00000015581	Gzmb, AI553453, CCP-1/C11, CCP1, Ctla-1, Ctla1, GZB, CCP-1/C11, CCP1, Ctla-1, Ctla1, GZB, Ctla-1, Ctla1	granzyme B [Source:MGI Symbol;Acc:MGI:109267]	ENSMUSG00000015437	11	2	1	0	0
CILDB_MMUS_013785	ENSMUSP00000034607	Arcn1,4632432M07Rik,nur17,nur17,pale coat neuro,Copd	archain 1 [Source:MGI Symbol;Acc:MGI:2387591]	ENSMUSG00000032096	33	1	1	1	3
CILDB_MMUS_011194	ENSMUSP00000104861	Stau1, 5830401L18Rik, AW549911, C85792, Stau, Stau	staufen (RNA binding protein) homolog 1 (Drosophila) [Source:MGI Symbol;Acc:MGI:1338864]	ENSMUSG00000039536	6	2	2	0	0
CILDB_MMUS_010000	ENSMUSP00000135729	Pan3, 2700050F09Rik, A430027N15Rik, AU014670	PAN3 polyA specific ribonuclease subunit homolog (S. cerevisiae) [Source:MGI Symbol;Acc:MGI:1919837]	ENSMUSG00000029647	22	2	1	0	0
CILDB_MMUS_051477	ENSMUSP00000027603	Rgs18	regulator of G-protein signaling 18 [Source:MGI Symbol;Acc:MGI:1927498]	ENSMUSG00000026357	16	1	1	0	0
CILDB_MMUS_015717	ENSMUSP00000056324	Ugp2	UDP-glucose pyrophosphorylase 2 [Source:MGI Symbol;Acc:MGI:2183447]	ENSMUSG00000001891	30	1	1	0	0
CILDB_MMUS_016614	ENSMUSP00000033161	Scnn1b,ENaC beta	sodium channel, nonvoltage-gated 1 beta [Source:MGI Symbol;Acc:MGI:104696]	ENSMUSG00000030873	8	2	1	0	0
CILDB_MMUS_043349	ENSMUSP00000043390	Icmt,1700008E11Rik,C80758,Gm13095,HSTE14,OTTMUSG00000010406,pcCMT,PPMT,STE14,Gm13095,HSTE14,pcCMT,prenylated protein carboxyl methyltransferase,prenylcysteine carboxyl methyltransferase,protein-S isoprenylcysteine O-methyltransferase,STE14	isoprenylcysteine carboxyl methyltransferase [Source:MGI Symbol;Acc:MGI:1888594]	ENSMUSG00000039662	30	1	1	1	3
CILDB_MMUS_013415	ENSMUSP00000034065	Nek1,D8Ertd790e,kat,D8Ertd790e,kat,kidney, anemia and testis,mKIAA1901	NIMA (never in mitosis gene a)-related expressed kinase 1 [Source:MGI Symbol;Acc:MGI:97303]	ENSMUSG00000031644	7	2	2	1	2
CILDB_MMUS_032427	ENSMUSP00000114019	Gyg, AU017667, Gyg1, Gyg1, Gyg	glycogenin [Source:MGI Symbol;Acc:MGI:1351614]	ENSMUSG00000019528	23	1	1	0	0
CILDB_MMUS_040487	ENSMUSP00000128278	Iqgap1, AA682088, D7Ertd237e, D7Ertd257e, mKIAA0051, D7Ertd237e, D7Ertd257e, mKIAA0051	IQ motif containing GTPase activating protein 1 [Source:MGI Symbol;Acc:MGI:1352757]	ENSMUSG00000030536	19	4	3	1	2
CILDB_MMUS_028143	ENSMUSP00000058169	Orai1, D730049H07Rik, orai-1, Tmem142a, Tmem142a, Cracm1, Tmem142a	ORAI calcium release-activated calcium modulator 1 [Source:MGI Symbol;Acc:MGI:1925542]	ENSMUSG00000049686	10	1	1	0	0
CILDB_MMUS_018499	ENSMUSP00000022057	Tppp, 2900041A09Rik, AI849835, 2900041A09Rik	tubulin polymerization promoting protein [Source:MGI Symbol;Acc:MGI:1920198]	ENSMUSG00000021573	19	6	5	1	3
CILDB_MMUS_009600	ENSMUSP00000023786	Krt6b, BB144589, Krt2-6b, mK6[b], Krt2-6b, mK6[b], K6-beta, Krt2-6b	keratin 6B [Source:MGI Symbol;Acc:MGI:1333768]	ENSMUSG00000023041	4	2	1	0	0
CILDB_MMUS_020698	ENSMUSP00000101101	Cdh23, 4930542A03Rik, ahl, ahl1, bob, bus, mdfw, nmf112, nmf181, nmf252, sals, USH1D, v, ahl, bob, mdfw, nmf112, nmf181, nmf252, sals, USH1D	cadherin 23 (otocadherin) [Source:MGI Symbol;Acc:MGI:1890219]	ENSMUSG00000012819	4	1	1	0	0
CILDB_MMUS_048283	ENSMUSP00000022927	Rad21, mKIAA0078, SCC1, SCC1, Hr21, mKIAA0078	RAD21 homolog (S. pombe) [Source:MGI Symbol;Acc:MGI:108016]	ENSMUSG00000022314	24	1	1	0	0
CILDB_MMUS_030129	ENSMUSP00000080177	Gm10068, HP1g, M32, EG544944, EG628648, EG628794	predicted gene 10068 [Source:MGI Symbol;Acc:MGI:3704187]	ENSMUSG00000059647	15	1	1	1	3
CILDB_MMUS_032162	ENSMUSP00000130904	Map4,AA407148,MAP-4,Mtap-4,Mtap4,MAP 4,Mtap4,MAP4,Mtap4	microtubule-associated protein 4 [Source:MGI Symbol;Acc:MGI:97178]	ENSMUSG00000032479	1	1	1	0	0
CILDB_MMUS_031865	ENSMUSP00000088663	Phyhd1	phytanoyl-CoA dioxygenase domain containing 1 [Source:MGI Symbol;Acc:MGI:3612860]	ENSMUSG00000079484	31	2	2	0	0
CILDB_MMUS_018454	ENSMUSP00000000828	Txnrd3, AI196535, Tgr, TR2, Tgr, TR2, Tgr, Trxr3	thioredoxin reductase 3 [Source:MGI Symbol;Acc:MGI:2386711]	ENSMUSG00000000811	20	1	1	0	0
CILDB_MMUS_018482	ENSMUSP00000034728	Dock6, 2410095B20Rik, 4931431C02Rik, C330023D02Rik, mKIAA1395	dedicator of cytokinesis 6 [Source:MGI Symbol;Acc:MGI:1914789]	ENSMUSG00000032198	15	1	1	0	0
CILDB_MMUS_019939	ENSMUSP00000105140	Bcl11a,2810047E18Rik,BCL-11A,Ctip1,D930021L15Rik,Evi9,Evi9a,Evi9b,Evi9c,mKIAA1809,COUP-TF interacting protein 1,CTIP1,Evi9,Evi9a,Evi9b,Evi9c,mouse myeloid leukemia gene,Ctip1,Evi9,Kiaa1809	B cell CLL/lymphoma 11A (zinc finger protein) [Source:MGI Symbol;Acc:MGI:106190]	ENSMUSG00000000861	7	2	2	0	0
CILDB_MMUS_041138	ENSMUSP00000033598	Sh3bgrl, 1190008F14Rik	SH3-binding domain glutamic acid-rich protein like [Source:MGI Symbol;Acc:MGI:1930849]	ENSMUSG00000031246	10	2	2	1	2
CILDB_MMUS_027585	ENSMUSP00000033149	Cpxm2, 4632435C11Rik, CPX-2, Cpx2, Cpx2	carboxypeptidase X 2 (M14 family) [Source:MGI Symbol;Acc:MGI:1926006]	ENSMUSG00000030862	13	1	1	0	0
CILDB_MMUS_007549	ENSMUSP00000069549	Rock1, 1110055K06Rik, Rock-I, Rock-I	Rho-associated coiled-coil containing protein kinase 1 [Source:MGI Symbol;Acc:MGI:107927]	ENSMUSG00000024290	12	1	1	0	0
CILDB_MMUS_018199	ENSMUSP00000031104	Pds5a, 9030416H16Rik, E230024D05Rik, mKIAA0648	PDS5, regulator of cohesion maintenance, homolog A (S. cerevisiae) [Source:MGI Symbol;Acc:MGI:1918771]	ENSMUSG00000029202	25	1	1	0	0
CILDB_MMUS_047630	ENSMUSP00000120141	Prss41, 4931440B09Rik, Tessp-1, Tessp1, Tessp1, 4931440B09Rik, Tessp1	protease, serine, 41 [Source:MGI Symbol;Acc:MGI:1918253]	ENSMUSG00000024114	14	2	1	0	0
CILDB_MMUS_015834	ENSMUSP00000109692	Pls3, AI115446, AL024105, T-fimbrin, T-fimbrin	plastin 3 (T-isoform) [Source:MGI Symbol;Acc:MGI:104807]	ENSMUSG00000016382	29	2	2	0	0
CILDB_MMUS_006926	ENSMUSP00000079691	Atp1a3, Atpa-2, Atpa-2	ATPase, Na+/K+ transporting, alpha 3 polypeptide [Source:MGI Symbol;Acc:MGI:88107]	ENSMUSG00000040907	28	4	4	0	0
CILDB_MMUS_025315	ENSMUSP00000127389	Corin, AV273130, Lrp4, Lrp4, Crn, Lrp4	corin [Source:MGI Symbol;Acc:MGI:1349451]	ENSMUSG00000005220	5	1	1	0	0
CILDB_MMUS_044158	ENSMUSP00000086122	Adam22, 2900022I03Rik, AI854032, MDC2, MDC2	a disintegrin and metallopeptidase domain 22 [Source:MGI Symbol;Acc:MGI:1340046]	ENSMUSG00000040537	11	1	1	0	0
CILDB_MMUS_024097	ENSMUSP00000110021	Rab11b, A730055L17Rik, RAB11B	RAB11B, member RAS oncogene family [Source:MGI Symbol;Acc:MGI:99425]	ENSMUSG00000077450	39	6	3	2	3
CILDB_MMUS_007960	ENSMUSP00000119055	Cope, 1110005D17Rik, Cope1, Cope1, Cope1	coatomer protein complex, subunit epsilon [Source:MGI Symbol;Acc:MGI:1891702]	ENSMUSG00000055681	33	1	1	0	0
CILDB_MMUS_013110	ENSMUSP00000119977	Cfb,AI195813,AI255840,B,Bf,C2,Fb,H2-Bf,alternative-complement pathway C3/C5 convertase,B,Bf,Factor B,FB,H2-Bf,Bf,H2-Bf	complement factor B [Source:MGI Symbol;Acc:MGI:105975]	ENSMUSG00000090231	7	2	2	1	2
CILDB_MMUS_023589	ENSMUSP00000103626	Gm5595, EG434179, mszf88, EG434179, mszf88	predicted gene 5595 [Source:MGI Symbol;Acc:MGI:3648690]	ENSMUSG00000069727	23	2	1	0	0
CILDB_MMUS_028258	ENSMUSP00000035230	Amt, EG434437, EG434437	aminomethyltransferase [Source:MGI Symbol;Acc:MGI:3646700]	ENSMUSG00000032607	36	1	1	0	0
CILDB_MMUS_007482	ENSMUSP00000022537	Prss52, 1700049K14Rik, Tesp3, Tesp3	protease, serine, 52 [Source:MGI Symbol;Acc:MGI:1920632]	ENSMUSG00000021966	7	2	1	0	0
CILDB_MMUS_046779	ENSMUSP00000021246	Snx11, 4933439F10Rik, A930041K09Rik, AI117694	sorting nexin 11 [Source:MGI Symbol;Acc:MGI:1921729]	ENSMUSG00000020876	5	1	1	1	2
CILDB_MMUS_037435	ENSMUSP00000112613	Ccdc33, 4930535E21Rik, Gm1117, Tzip1, LOC382077	coiled-coil domain containing 33 [Source:MGI Symbol;Acc:MGI:1922464]	ENSMUSG00000037716	6	3	2	1	3
CILDB_MMUS_021810	ENSMUSP00000076891	6330416G13Rik, AW492431, bM230C2.2	RIKEN cDNA 6330416G13 gene [Source:MGI Symbol;Acc:MGI:1913920]	ENSMUSG00000045917	4	2	2	1	2
CILDB_MMUS_001236	ENSMUSP00000105697	9030617O03Rik	RIKEN cDNA 9030617O03 gene [Source:MGI Symbol;Acc:MGI:2444813]	ENSMUSG00000021185	5	2	2	0	0
CILDB_MMUS_051648	ENSMUSP00000107443	Rgs8, 6530413N01Rik	regulator of G-protein signaling 8 [Source:MGI Symbol;Acc:MGI:108408]	ENSMUSG00000042671	15	1	1	0	0
CILDB_MMUS_014148	ENSMUSP00000029645	Tdo2, AA407491, chky, TDO, TO, chky, TDO, TO, Tdo, tdovariant1, tdovariant2	tryptophan 2,3-dioxygenase [Source:MGI Symbol;Acc:MGI:1928486]	ENSMUSG00000028011	12	3	1	0	0
CILDB_MMUS_049463	ENSMUSP00000135790	Zeb2, 9130203F04Rik, D130016B08Rik, mKIAA0569, SIP1, Zfhx1b, Zfx1b, Zfxh1b, SIP1, Zfhx1b, Zfx1b, mKIAA0569, Sip1, Zfhx1b, Zfx1b	zinc finger E-box binding homeobox 2 [Source:MGI Symbol;Acc:MGI:1344407]	ENSMUSG00000026872	1	1	1	0	0
CILDB_MMUS_027720	ENSMUSP00000077038	Snx12, 2610001F05Rik, AW045757, SDP8	sorting nexin 12 [Source:MGI Symbol;Acc:MGI:1919331]	ENSMUSG00000046032	18	1	1	1	3
CILDB_MMUS_037934	ENSMUSP00000034343	Cmtm3, 9430096L06Rik, AI413895, BNAS2, Cklfsf3, BNAS2, Cklfsf3, Cklfsf3	CKLF-like MARVEL transmembrane domain containing 3 [Source:MGI Symbol;Acc:MGI:2447162]	ENSMUSG00000031875	4	1	1	0	0
CILDB_MMUS_021063	ENSMUSP00000114000	Usp5, AA407472, ISOT, ISOT-1, Ucht, Ucht, Isot	ubiquitin specific peptidase 5 (isopeptidase T) [Source:MGI Symbol;Acc:MGI:1347343]	ENSMUSG00000038429	38	2	2	0	0
CILDB_MMUS_046275	ENSMUSP00000099581	Cela3b, 0910001F22Rik, 2310074F01Rik, AI504000, Ela3, Ela3b, Ela3, Ela3b, Ela3, Ela3b	chymotrypsin-like elastase family, member 3B [Source:MGI Symbol;Acc:MGI:1915118]	ENSMUSG00000023433	14	2	1	0	0
CILDB_MMUS_027071	ENSMUSP00000006367	Htra1,AI429470,HTRA,L56,Prss11,RSPP11,HtrA1,insulin-like growth factor binding protein 5 protease,L56,Prss11,RSPP11,Htra,Prss11	HtrA serine peptidase 1 [Source:MGI Symbol;Acc:MGI:1929076]	ENSMUSG00000006205	29	1	1	0	0
CILDB_MMUS_028908	ENSMUSP00000101951	Tnrc6c, 9930033H14Rik, mKIAA1582, Kiaa1582	trinucleotide repeat containing 6C [Source:MGI Symbol;Acc:MGI:2443265]	ENSMUSG00000025571	4	1	1	0	0
CILDB_MMUS_041618	ENSMUSP00000070325	Dnal4, D15Ertd424e, Dnalc4, D15Ertd424e, Dnalc4, Dnalc4	dynein, axonemal, light chain 4 [Source:MGI Symbol;Acc:MGI:1859217]	ENSMUSG00000022420	22	5	3	0	0
CILDB_MMUS_027045	ENSMUSP00000109477	Erg, D030036I24Rik, Erg-3	avian erythroblastosis virus E-26 (v-ets) oncogene related [Source:MGI Symbol;Acc:MGI:95415]	ENSMUSG00000040732	5	1	1	0	0
CILDB_MMUS_026247	ENSMUSP00000126055	Stard6, 1700011K09Rik, 4833424I06Rik, 4933429L05Rik, AI644424	StAR-related lipid transfer (START) domain containing 6 [Source:MGI Symbol;Acc:MGI:2156774]	ENSMUSG00000079608	9	2	2	1	2
CILDB_MMUS_047246	ENSMUSP00000022962	Emc2, 4921531G14Rik, AV060620, AW209495, Ttc35, Ttc35, 4921531G14Rik, Kiaa0103, mKIAA0103, Ttc35	ER membrane protein complex subunit 2 [Source:MGI Symbol;Acc:MGI:1913986]	ENSMUSG00000022337	34	3	2	1	3
CILDB_MMUS_020450	ENSMUSP00000088880	Mapk3,Erk-1,Erk1,Ert2,Esrk1,Mnk1,Mtap2k,p44,p44erk1,p44mapk,Prkm3,Erk-1,Erk1,Esrk1,Mtap2k,p44 MAP kinase,p44erk1,p44mapk,Prkm3,Erk1,Prkm3	mitogen-activated protein kinase 3 [Source:MGI Symbol;Acc:MGI:1346859]	ENSMUSG00000063065	29	3	3	0	0
CILDB_MMUS_042340	ENSMUSP00000097074	Serf2,C80083,m4F5rel,Msmac1l,4F5rel (4F5 related),m4F5rel	small EDRK-rich factor 2 [Source:MGI Symbol;Acc:MGI:1337041]	ENSMUSG00000074884	1	1	1	0	0
CILDB_MMUS_021551	ENSMUSP00000019074	Ccl4,Act-2,AT744.1,MIP-1B,Mip1b,Scya4,Act-2,AT744.1,MIP-1 beta,MIP-1B,Mip1b,Scya4,Mip1b,Scya4	chemokine (C-C motif) ligand 4 [Source:MGI Symbol;Acc:MGI:98261]	ENSMUSG00000018930	3	1	1	1	3
CILDB_MMUS_034957	ENSMUSP00000000287	Scpep1, 2410018F01Rik, 4833411K15Rik, AI957256, Risc, Risc, Risc	serine carboxypeptidase 1 [Source:MGI Symbol;Acc:MGI:1921867]	ENSMUSG00000000278	11	1	1	0	0
CILDB_MMUS_034322	ENSMUSP00000028981	Mapre1, 5530600P05Rik, AI462499, AI504412, AW260097, BIM1p, D2Ertd459e, Eb1, BIM1p, D2Ertd459e, Eb1	microtubule-associated protein, RP/EB family, member 1 [Source:MGI Symbol;Acc:MGI:891995]	ENSMUSG00000027479	39	8	5	2	3
CILDB_MMUS_014953	ENSMUSP00000077716	Rab43, 1810048P08Rik, 2500004H21Rik, AW490415, 1810048P08Rik, Rab41	RAB43, member RAS oncogene family [Source:MGI Symbol;Acc:MGI:1917084]	ENSMUSG00000030055	10	1	1	0	0
CILDB_MMUS_022965	ENSMUSP00000034570	Pts, PTPS	6-pyruvoyl-tetrahydropterin synthase [Source:MGI Symbol;Acc:MGI:1338783]	ENSMUSG00000032067	18	1	1	0	0
CILDB_MMUS_048080	ENSMUSP00000106121	Slc12a1, AI788571, D630042G03Rik, mBSC1, Nkcc2, urehr3, mBSC1, Nkcc2, urehr3, Nkcc2	solute carrier family 12, member 1 [Source:MGI Symbol;Acc:MGI:103150]	ENSMUSG00000027202	8	1	1	0	0
CILDB_MMUS_015760	ENSMUSP00000106897	Trp53i11, Tp53i11, Tp53i11, Pig11, Tp53i11	transformation related protein 53 inducible protein 11 [Source:MGI Symbol;Acc:MGI:2670995]	ENSMUSG00000068735	6	1	1	0	0
CILDB_MMUS_022939	ENSMUSP00000001706	Hoxc9, Hox-3.2, Hox-3.2, Hox-3.2, Hoxc-9	homeobox C9 [Source:MGI Symbol;Acc:MGI:96199]	ENSMUSG00000036139	4	1	1	1	3
CILDB_MMUS_000827	ENSMUSP00000060613	Wdr3, AW546279, D030020G18Rik	WD repeat domain 3 [Source:MGI Symbol;Acc:MGI:2443143]	ENSMUSG00000033285	38	5	3	0	0
CILDB_MMUS_008530	ENSMUSP00000014220	Tctex1d2, 0610012D17Rik, 2410011K15Rik, 0610012D17Rik	Tctex1 domain containing 2 [Source:MGI Symbol;Acc:MGI:1913311]	ENSMUSG00000014075	29	17	6	2	3
CILDB_MMUS_035593	ENSMUSP00000026698	Podxl, AW121214, Ly102, PC, PCLP-1, Pclp1, Ly102, PC, Pclp1, podocalyxin, Pclp1	podocalyxin-like [Source:MGI Symbol;Acc:MGI:1351317]	ENSMUSG00000025608	2	2	2	1	2
CILDB_MMUS_014519	ENSMUSP00000138308	Dst,2310001O04Rik,A830042E19Rik,ah,athetoid,AW554249,BP230,Bpag,Bpag1,BPAG1-n,dt,Macf2,mKIAA0728,nmf203,nmf339,ah,athetoid,Bpag,Bpag1,BPAG1-n,bullous pemphigoid antigen 1,Macf2,nmf203,nmf339,Bpag1,Macf2,mKIAA0728	dystonin [Source:MGI Symbol;Acc:MGI:104627]	ENSMUSG00000026131	5	4	3	0	0
CILDB_MMUS_012648	ENSMUSP00000132226	Proc,PC,inactivator of coagulation factors Va, VIII,PC	protein C [Source:MGI Symbol;Acc:MGI:97771]	ENSMUSG00000024386	13	3	2	0	0
CILDB_MMUS_021959	ENSMUSP00000108992	Dnm1,AI838169,Dnm,Ftfl,mKIAA4093,dynamin 1,Ftfl,Dnm,Kiaa4093	dynamin 1 [Source:MGI Symbol;Acc:MGI:107384]	ENSMUSG00000026825	17	5	3	0	0
CILDB_MMUS_003999	ENSMUSP00000047302	Atp8b4, A530043E15, Im, Im	ATPase, class I, type 8B, member 4 [Source:MGI Symbol;Acc:MGI:1859664]	ENSMUSG00000060131	20	2	1	0	0
CILDB_MMUS_019243	ENSMUSP00000070583	Lpin1, 4631420P06, fld, Kiaa0188, Lipin1, mKIAA0188, Lipin1, Fld, mKIAA0188	lipin 1 [Source:MGI Symbol;Acc:MGI:1891340]	ENSMUSG00000020593	24	1	1	0	0
CILDB_MMUS_014055	ENSMUSP00000074392	Hsph1, 105kDa, AI790491, hsp-E7I, Hsp105, Hsp110, hsp-E7I, Hsp105, HSP110, Hsp105, Hsp110, Kiaa0201	heat shock 105kDa/110kDa protein 1 [Source:MGI Symbol;Acc:MGI:105053]	ENSMUSG00000029657	35	6	4	2	3
CILDB_MMUS_012284	ENSMUSP00000109496	Rbpj,AI843960,CBF1,Igkjrb,Igkrsbp,RBP-J,RBP-J kappa,RBPjk,Rbpsuh,CBF1,Igkjrb,Igkrsbp,RBP-J kappa,RBPjk,Rbpsuh,Igkjrb1,Igkrsbp,RBP-Jkappa,Rbpsuh	recombination signal binding protein for immunoglobulin kappa J region [Source:MGI Symbol;Acc:MGI:96522]	ENSMUSG00000039191	14	2	2	0	0
CILDB_MMUS_031668	ENSMUSP00000026557	Bet1l,2610021K23Rik,Gs15,golgi SNARE,Gs15,Gs15	blocked early in transport 1 homolog (S. cerevisiae)-like [Source:MGI Symbol;Acc:MGI:1913128]	ENSMUSG00000025484	19	1	1	1	2
CILDB_MMUS_014875	ENSMUSP00000058697	Med26, 5730493L18Rik, AI414941, AW495270, Crsp7, Crsp7, Crsp7	mediator complex subunit 26 [Source:MGI Symbol;Acc:MGI:1917875]	ENSMUSG00000045248	4	1	1	1	3
CILDB_MMUS_036535	ENSMUSP00000126827	Dip2c, 2900024P20Rik, 9630044M06, mKIAA0934, mKIAA0934	DIP2 disco-interacting protein 2 homolog C (Drosophila) [Source:MGI Symbol;Acc:MGI:1920179]	ENSMUSG00000048264	16	3	3	1	3
CILDB_MMUS_020430	ENSMUSP00000080683	Mpp5, 3830420B02Rik, AI255216, AI644496, Pals1, Pals1, Pals1	membrane protein, palmitoylated 5 (MAGUK p55 subfamily member 5) [Source:MGI Symbol;Acc:MGI:1927339]	ENSMUSG00000021112	7	1	1	1	2
CILDB_MMUS_014735	ENSMUSP00000044924	Dhrs7b, BC003479, C79874, C80074, PexRAP, dhrs7b	dehydrogenase/reductase (SDR family) member 7B [Source:MGI Symbol;Acc:MGI:2384931]	ENSMUSG00000042569	25	1	1	1	3
CILDB_MMUS_051340	ENSMUSP00000138350	Ptprc, B220, Cd45, CD45R, L-CA, loc, Ly-5, Lyt-4, T200, B220, CD45, Ly-5, Lyt-4, T200, Ly-5	protein tyrosine phosphatase, receptor type, C [Source:MGI Symbol;Acc:MGI:97810]	ENSMUSG00000026395	5	1	1	0	0
CILDB_MMUS_040065	ENSMUSP00000014922	Fhod1, BC017144, FHOS, FHOS1, Fhos1	formin homology 2 domain containing 1 [Source:MGI Symbol;Acc:MGI:2679008]	ENSMUSG00000014778	5	1	1	0	0
CILDB_MMUS_022390	ENSMUSP00000101064	Pcdh15, av, BB078305, ENSMUSG00000046980, Gm9815, nmf19, Ush1f, Gm9815, nmf19, Ush1f	protocadherin 15 [Source:MGI Symbol;Acc:MGI:1891428]	ENSMUSG00000052613	6	1	1	1	3
CILDB_MMUS_049143	ENSMUSP00000055772	Secisbp2l, 3110001I20Rik, AI504340, C630011I23, Kiaa0256	SECIS binding protein 2-like [Source:MGI Symbol;Acc:MGI:1917604]	ENSMUSG00000035093	4	1	1	0	0
CILDB_MMUS_033145	ENSMUSP00000033901	Carkd, 0710008K08Rik, 2810407E01Rik, 0710008K08Rik	carbohydrate kinase domain containing [Source:MGI Symbol;Acc:MGI:1913353]	ENSMUSG00000031505	34	1	1	0	0
CILDB_MMUS_012040	ENSMUSP00000060027	Guca1a, GC-A, Gcap1, Guca1, mGCAP1, Guca1, mGCAP1, Gcap, Gcap1, Guca1	guanylate cyclase activator 1a (retina) [Source:MGI Symbol;Acc:MGI:102770]	ENSMUSG00000023982	11	1	1	1	3
CILDB_MMUS_047770	ENSMUSP00000023086	Smdt1, 1500032L24Rik	single-pass membrane protein with aspartate rich tail 1 [Source:MGI Symbol;Acc:MGI:1916279]	ENSMUSG00000022452	6	1	1	0	0
CILDB_MMUS_037269	ENSMUSP00000044168	Pacsin1,A830061D09Rik,H74,mKIAA1379,syndapin,Syndapin I,Pacsin	protein kinase C and casein kinase substrate in neurons 1 [Source:MGI Symbol;Acc:MGI:1345181]	ENSMUSG00000040276	12	2	2	1	3
CILDB_MMUS_049530	ENSMUSP00000040072	Sobp, 2900009C16Rik, 5330439J01Rik, jc, JXC1, jc, Jxc1, Jxc1	sine oculis-binding protein homolog (Drosophila) [Source:MGI Symbol;Acc:MGI:1924427]	ENSMUSG00000038248	3	1	1	0	0
CILDB_MMUS_018298	ENSMUSP00000096541	Spc24, 2410030K01Rik, AV109292, Spbc24, Spbc24, Spbc24	SPC24, NDC80 kinetochore complex component, homolog (S. cerevisiae) [Source:MGI Symbol;Acc:MGI:1914879]	ENSMUSG00000074476	4	1	1	0	0
CILDB_MMUS_009806	ENSMUSP00000091037	H2afv, C530002L11Rik, H2a.z-2, H2av, H2av	H2A histone family, member V [Source:MGI Symbol;Acc:MGI:1924855]	ENSMUSG00000041126	3	1	1	0	0
CILDB_MMUS_035934	ENSMUSP00000036162	Pi4ka, Pik4ca, Pik4ca, Pik4ca	phosphatidylinositol 4-kinase, catalytic, alpha polypeptide [Source:MGI Symbol;Acc:MGI:2448506]	ENSMUSG00000041720	21	3	3	1	3
CILDB_MMUS_029804	ENSMUSP00000069432	Gcn1l1, 4932409G22, AL022764, G431004K08Rik, GCN1L, mKIAA0219, OTTMUSG00000010545, GCN1L, mKIAA0219	GCN1 general control of amino-acid synthesis 1-like 1 (yeast) [Source:MGI Symbol;Acc:MGI:2444248]	ENSMUSG00000041638	25	4	3	1	3
CILDB_MMUS_011838	ENSMUSP00000121520	C87436	expressed sequence C87436 [Source:MGI Symbol;Acc:MGI:2141787]	ENSMUSG00000046679	3	1	1	0	0
CILDB_MMUS_044817	ENSMUSP00000102546	Dnajc6, 2810027M23Rik, mKIAA0473, auxilin, Kiaa0473	DnaJ (Hsp40) homolog, subfamily C, member 6 [Source:MGI Symbol;Acc:MGI:1919935]	ENSMUSG00000028528	6	1	1	0	0
CILDB_MMUS_027602	ENSMUSP00000032485	Mrpl51, 2610511M02Rik, CDA09, HSPC241, Mrp64, CDA09, HSPC241, Mrp64, Mrp64	mitochondrial ribosomal protein L51 [Source:MGI Symbol;Acc:MGI:1913743]	ENSMUSG00000030335	7	1	1	0	0
CILDB_MMUS_035059	ENSMUSP00000034836	Man2c1, 1110025H24Rik	mannosidase, alpha, class 2C, member 1 [Source:MGI Symbol;Acc:MGI:1920994]	ENSMUSG00000032295	17	1	1	0	0
CILDB_MMUS_027452	ENSMUSP00000103665	Tubd1, 4930550G19Rik, Tubd	tubulin, delta 1 [Source:MGI Symbol;Acc:MGI:1891826]	ENSMUSG00000020513	20	2	2	0	0
CILDB_MMUS_019414	ENSMUSP00000022060	Pdcd6, alg-2, Alg2, AV299538, MA-3, PS2, alg-2, Alg2, MA-3, PS2, Alg2	programmed cell death 6 [Source:MGI Symbol;Acc:MGI:109283]	ENSMUSG00000021576	25	3	3	1	3
CILDB_MMUS_028082	ENSMUSP00000035208	Bsn,presynaptic cytomatrix protein,Kiaa0434	bassoon [Source:MGI Symbol;Acc:MGI:1277955]	ENSMUSG00000032589	3	1	1	1	3
CILDB_MMUS_013748	ENSMUSP00000125936	Evi2a, AW491894, Evi-2, Evi2, Evi-2, Evi2, Evi-2, Evi-2a, Evi2	ecotropic viral integration site 2a [Source:MGI Symbol;Acc:MGI:95458]	ENSMUSG00000078771	2	3	2	1	3
CILDB_MMUS_017862	ENSMUSP00000101189	Grm1, 4930455H15Rik, ENSMUSG00000075319, Gm10828, Gprc1a, mGluR1, nmf373, rcw, wobl, Gprc1a, Grm1, mGluR1, nmf373, rcw, Gm10828, Gprc1a, Mglur1	glutamate receptor, metabotropic 1 [Source:MGI Symbol;Acc:MGI:1351338]	ENSMUSG00000019828	11	1	1	0	0
CILDB_MMUS_034671	ENSMUSP00000135577	Wdr37, 3110035P10Rik, 4933417A01Rik, 6430603N07, AI481191, mKIAA0982, Kiaa0982	WD repeat domain 37 [Source:MGI Symbol;Acc:MGI:1920393]	ENSMUSG00000021147	3	1	1	0	0
CILDB_MMUS_045377	ENSMUSP00000030436	Pnrc2, 0610011E17Rik, D4Bwg0593e, D4Bwg0593e	proline-rich nuclear receptor coactivator 2 [Source:MGI Symbol;Acc:MGI:106512]	ENSMUSG00000028675	4	1	1	0	0
CILDB_MMUS_002770	ENSMUSP00000131997	Trappc9, 1810044A24Rik, 2900005P22Rik, 4632408O18Rik, Ibp, mKIAA1882, Nibp, TRS130, Nibp, TRS130, Kiaa1882, Nibp	trafficking protein particle complex 9 [Source:MGI Symbol;Acc:MGI:1923760]	ENSMUSG00000047921	11	1	1	0	0
CILDB_MMUS_041240	ENSMUSP00000090273	Ncoa7, 9030406N13Rik	nuclear receptor coactivator 7 [Source:MGI Symbol;Acc:MGI:2444847]	ENSMUSG00000039697	19	1	1	0	0
CILDB_MMUS_016049	ENSMUSP00000132954	Agpat3, AW061257, AW493985, D10Jhu12e, lpaat3, D10Jhu12e, LPAAT3, lpaat3	1-acylglycerol-3-phosphate O-acyltransferase 3 [Source:MGI Symbol;Acc:MGI:1336186]	ENSMUSG00000001211	21	1	1	1	3
CILDB_MMUS_007321	ENSMUSP00000017629	Top2b, D230016L12Rik, Top-2, Top-2	topoisomerase (DNA) II beta [Source:MGI Symbol;Acc:MGI:98791]	ENSMUSG00000017485	37	4	4	0	0
CILDB_MMUS_034259	ENSMUSP00000101310	Spsb1, 1110014L01Rik, 4930422J18Rik, AI596360, AI854583, SSB-1, SSB1, SSB1, Ssb1	splA/ryanodine receptor domain and SOCS box containing 1 [Source:MGI Symbol;Acc:MGI:1921896]	ENSMUSG00000039911	11	2	2	1	2
CILDB_MMUS_003454	ENSMUSP00000112018	Wdr78, BC028975	WD repeat domain 78 [Source:MGI Symbol;Acc:MGI:2385328]	ENSMUSG00000035126	19	13	6	0	0
CILDB_MMUS_028988	ENSMUSP00000096141	Odf2l, 4733401D09Rik, 9630045K08Rik, D3Ertd250e, D3Ertd250e, mKIAA1229	outer dense fiber of sperm tails 2-like [Source:MGI Symbol;Acc:MGI:1098600]	ENSMUSG00000028256	3	3	2	1	3
CILDB_MMUS_035689	ENSMUSP00000035762	Spef2, C230086A09Rik, Kpl2	sperm flagellar 2 [Source:MGI Symbol;Acc:MGI:2443727]	ENSMUSG00000072663	15	10	5	0	0
CILDB_MMUS_036717	ENSMUSP00000028987	Bpifb1,Lplunc1,LPlunc1,U46068,von Ebner minor salivary protein,Lplunc1	BPI fold containing family B, member 1 [Source:MGI Symbol;Acc:MGI:2137431]	ENSMUSG00000027485	2	1	1	0	0
CILDB_MMUS_005893	ENSMUSP00000134889	Gm7120, EG633640	predicted gene 7120 [Source:MGI Symbol;Acc:MGI:3648543]	ENSMUSG00000074634	9	1	1	0	0
CILDB_MMUS_050038	ENSMUSP00000098205	Sqle, AI323792, Erg1	squalene epoxidase [Source:MGI Symbol;Acc:MGI:109296]	ENSMUSG00000022351	22	1	1	0	0
CILDB_MMUS_013449	ENSMUSP00000041907	F11r,9130004G24,AA638916,ESTM33,JAM,JAM-1,JAM-A,Jcam,Jcam1,Ly106,BV11 antigen,ESTM33,JAM-1,JAM-A,Jcam1,Ly106,Jam1,Jcam,Jcam1	F11 receptor [Source:MGI Symbol;Acc:MGI:1321398]	ENSMUSG00000038235	6	1	1	0	0
CILDB_MMUS_042831	ENSMUSP00000110402	Mapk14,Crk1,Csbp1,CSBP2,Mxi2,p38,p38-alpha,p38a,p38alpha,p38MAPK,PRKM14,PRKM15,Crk1,Csbp1,CSBP2,Mxi2,p38,p38 alpha,p38 MAP Kinase,p38 MAP kinase alpha,p38 MAPK,p38-alpha,p38a,p38alpha,p38MAPK,Crk1,Csbp1,Csbp2	mitogen-activated protein kinase 14 [Source:MGI Symbol;Acc:MGI:1346865]	ENSMUSG00000053436	14	1	1	0	0
CILDB_MMUS_046542	ENSMUSP00000086074	Zfp945, A630033E08Rik, C730040L01Rik, A630033E08Rik	zinc finger protein 945 [Source:MGI Symbol;Acc:MGI:2445132]	ENSMUSG00000059142	18	2	1	0	0
CILDB_MMUS_012677	ENSMUSP00000044372	Zfp451, 4930515K21Rik, 4933435G09Rik, AI596398, COASTER, Kiaa0576-hp, mKIAA1702, Znf451, Kiaa0576-hp, mKIAA1702, Zfp451	zinc finger protein 451 [Source:MGI Symbol;Acc:MGI:2137896]	ENSMUSG00000042197	1	1	1	0	0
CILDB_MMUS_000982	ENSMUSP00000031624	1700018F24Rik, AV045857	RIKEN cDNA 1700018F24 gene [Source:MGI Symbol;Acc:MGI:1916646]	ENSMUSG00000029620	1	1	1	1	3
CILDB_MMUS_017875	ENSMUSP00000105853	Ttll5, 1700048H13Rik, 2310009M18Rik, 4930556H18Rik, AI428864, D630041K24Rik, mKIAA0998, R75373, Stamp, STAMP, Kiaa0998	tubulin tyrosine ligase-like family, member 5 [Source:MGI Symbol;Acc:MGI:2443657]	ENSMUSG00000012609	3	2	2	0	0
CILDB_MMUS_046349	ENSMUSP00000078550	Ece2, 1810009K13Rik, 6330509A19Rik, 9630025D12Rik, BB127715	endothelin converting enzyme 2 [Source:MGI Symbol;Acc:MGI:1101356]	ENSMUSG00000022842	19	1	1	0	0
CILDB_MMUS_041493	ENSMUSP00000104807	Mapk9,AI851083,JNK2,p54aSAPK,Prkm9,JNK/SAPK alpha,JNK2,Prkm9,Jnk2,Prkm9	mitogen-activated protein kinase 9 [Source:MGI Symbol;Acc:MGI:1346862]	ENSMUSG00000020366	10	5	3	0	0
CILDB_MMUS_044260	ENSMUSP00000106929	Tmem248, 0610007L01Rik, A930023A16Rik, AW557951, G430067H08Rik	transmembrane protein 248 [Source:MGI Symbol;Acc:MGI:1918917]	ENSMUSG00000053094	6	1	1	0	0
CILDB_MMUS_034642	ENSMUSP00000136825	Rarres1, 5430417P09Rik, AI662122	retinoic acid receptor responder (tazarotene induced) 1 [Source:MGI Symbol;Acc:MGI:1924461]	ENSMUSG00000049404	3	1	1	0	0
CILDB_MMUS_039357	ENSMUSP00000138340	Ccdc74a, 2310015A05Rik	coiled-coil domain containing 74A [Source:MGI Symbol;Acc:MGI:1919565]	ENSMUSG00000041617	1	2	1	0	0
CILDB_MMUS_025278	ENSMUSP00000139143	Pin1rt1, OTTMUSG00000014964, Pin1-ps1, Pin1l, OTTMUSG00000014964, Pin1-ps1, Pin1l, OTTMUSG00000014964, Pin1-ps1, Pin1l	protein (peptidyl-prolyl cis/trans isomerase) NIMA-interacting 1, retrogene 1 [Source:MGI Symbol;Acc:MGI:3649546]	ENSMUSG00000074997	32	2	1	0	0
CILDB_MMUS_040883	ENSMUSP00000006669	Pdk1, B830012B01, D530020C15Rik	pyruvate dehydrogenase kinase, isoenzyme 1 [Source:MGI Symbol;Acc:MGI:1926119]	ENSMUSG00000006494	33	1	1	0	0
CILDB_MMUS_020507	ENSMUSP00000108094	Lrrc23, 4921537K05Rik, B7, Lrpb7, Lrpb7, Lrpb7	leucine rich repeat containing 23 [Source:MGI Symbol;Acc:MGI:1315192]	ENSMUSG00000030125	17	11	5	2	3
CILDB_MMUS_025730	ENSMUSP00000027906	Esrrg,ERR3,Errg,mKIAA0832,NR3B3,ERR3,Errg,estrogen-related receptor 3,NR3B3,Err3,Kiaa0832,Nr3b3	estrogen-related receptor gamma [Source:MGI Symbol;Acc:MGI:1347056]	ENSMUSG00000026610	8	3	1	0	0
CILDB_MMUS_019882	ENSMUSP00000029155	Epb4.1l1, 4.1N, Epb41l1, mKIAA0338, NBL1, 4.1N	erythrocyte protein band 4.1-like 1 [Source:MGI Symbol;Acc:MGI:103010]	ENSMUSG00000027624	7	1	1	0	0
CILDB_MMUS_002369	ENSMUSP00000104098	Klc3, BC017147, Klct	kinesin light chain 3 [Source:MGI Symbol;Acc:MGI:1277971]	ENSMUSG00000040714	6	1	1	1	3
CILDB_MMUS_049537	ENSMUSP00000108534	Sept2, AW208991, mKIAA0158, Nedd-5, Nedd5, Nedd5, Nedd-5, Nedd5	septin 2 [Source:MGI Symbol;Acc:MGI:97298]	ENSMUSG00000026276	2	1	1	0	0
CILDB_MMUS_037578	ENSMUSP00000132472	Gm8730	predicted pseudogene 8730 [Source:MGI Symbol;Acc:MGI:3644565]	ENSMUSG00000063696	39	6	4	0	0
CILDB_MMUS_004701	ENSMUSP00000125509	Tbc1d4, 5930406J04Rik, A930035N22, As160, AV295684, AS160, As160, Kiaa0603	TBC1 domain family, member 4 [Source:MGI Symbol;Acc:MGI:2429660]	ENSMUSG00000033083	4	1	1	0	0
CILDB_MMUS_006160	ENSMUSP00000060424	Dbx2, 9430056A22Rik, 9630005K15, AI846217, Gm1229, LOC383001	developing brain homeobox 2 [Source:MGI Symbol;Acc:MGI:107445]	ENSMUSG00000045608	4	1	1	1	2
CILDB_MMUS_016878	ENSMUSP00000079944	Cox5b, Gm11273	cytochrome c oxidase subunit Vb [Source:MGI Symbol;Acc:MGI:88475]	ENSMUSG00000061518	23	2	2	0	0
CILDB_MMUS_041877	ENSMUSP00000110198	Cetn2, 1110034A02Rik, AI326150, Calt, caltractin, caltractin, Calt	centrin 2 [Source:MGI Symbol;Acc:MGI:1347085]	ENSMUSG00000031347	32	15	6	2	2
CILDB_MMUS_048409	ENSMUSP00000051250	Arxes2, 6530401D17Rik, Spc22/23, Spcs3, 2900062L11Rik, Spc22/23, Spcs3, Spc22	adipocyte-related X-chromosome expressed sequence 2 [Source:MGI Symbol;Acc:MGI:1924226]	ENSMUSG00000048040	34	1	1	1	3
CILDB_MMUS_018200	ENSMUSP00000090525	Lig3, D11Wsu78e, D11Wsu78e	ligase III, DNA, ATP-dependent [Source:MGI Symbol;Acc:MGI:109152]	ENSMUSG00000020697	12	1	1	0	0
CILDB_MMUS_010608	ENSMUSP00000043040	Ccdc138, 6230424H07Rik, BC042726	coiled-coil domain containing 138 [Source:MGI Symbol;Acc:MGI:1923388]	ENSMUSG00000038010	4	2	1	0	0
CILDB_MMUS_003836	ENSMUSP00000111560	Uba1y, A1s9Y-1, Sby, Ube-2, Ube1ay, Ube1y, Ube1y-1, Ube1y1, A1s9Y-1, Sby, Ube-2, Ube1y-1, Ube1y1, Sby, Ube1ay, Ube1y, Ube1y1	ubiquitin-activating enzyme, Chr Y [Source:MGI Symbol;Acc:MGI:98891]	ENSMUSG00000069053	36	4	4	0	0
CILDB_MMUS_041012	ENSMUSP00000112755	Celf6, 6330569O16Rik, Brunol6, Brunol6, Brunol6	CUGBP, Elav-like family member 6 [Source:MGI Symbol;Acc:MGI:1923433]	ENSMUSG00000032297	25	1	1	0	0
CILDB_MMUS_034278	ENSMUSP00000038368	Copg2, AW227625, gamma-2-COP	coatomer protein complex, subunit gamma 2 [Source:MGI Symbol;Acc:MGI:1858683]	ENSMUSG00000025607	37	2	2	1	3
CILDB_MMUS_006154	ENSMUSP00000026462	Hsd17b6, 17betaHSD9, Hsd17b9, Rdh8, 17betaHSD9, Hsd17b9, Rdh8, Gm182, Hsd17b9, Rdh8	hydroxysteroid (17-beta) dehydrogenase 6 [Source:MGI Symbol;Acc:MGI:1351670]	ENSMUSG00000025396	25	3	2	0	0
CILDB_MMUS_008020	ENSMUSP00000099981	Col15a1	collagen, type XV, alpha 1 [Source:MGI Symbol;Acc:MGI:88449]	ENSMUSG00000028339	7	2	2	0	0
CILDB_MMUS_006341	ENSMUSP00000078867	Ewsr1, AU018891, Ews, Ewsh, Ews, Ews, Ewsh	Ewing sarcoma breakpoint region 1 [Source:MGI Symbol;Acc:MGI:99960]	ENSMUSG00000009079	4	1	1	1	3
CILDB_MMUS_049744	ENSMUSP00000127030	Eif4a2, 4833432N07Rik, BM-010, Ddx2b, Eif4, BM-010, Ddx2b, Eif4, Ddx2b	eukaryotic translation initiation factor 4A2 [Source:MGI Symbol;Acc:MGI:106906]	ENSMUSG00000022884	7	1	1	0	0
CILDB_MMUS_014522	ENSMUSP00000095392	Dst,2310001O04Rik,A830042E19Rik,ah,athetoid,AW554249,BP230,Bpag,Bpag1,BPAG1-n,dt,Macf2,mKIAA0728,nmf203,nmf339,ah,athetoid,Bpag,Bpag1,BPAG1-n,bullous pemphigoid antigen 1,Macf2,nmf203,nmf339,Bpag1,Macf2,mKIAA0728	dystonin [Source:MGI Symbol;Acc:MGI:104627]	ENSMUSG00000026131	6	4	3	0	0
CILDB_MMUS_019956	ENSMUSP00000037821	Ttyh2, 1110001A03Rik	tweety homolog 2 (Drosophila) [Source:MGI Symbol;Acc:MGI:2157091]	ENSMUSG00000034714	9	1	1	0	0
CILDB_MMUS_043443	ENSMUSP00000107884	Bmx, Etk, Etk/Bmx, Tyro8, Etk, Etk/Bmx, Tyro8	BMX non-receptor tyrosine kinase [Source:MGI Symbol;Acc:MGI:1101778]	ENSMUSG00000031377	21	2	2	1	3
CILDB_MMUS_043411	ENSMUSP00000094753	Cdc45, Cdc45l, Cdc45l, Cdc45l, Cdc45l2	cell division cycle 45 [Source:MGI Symbol;Acc:MGI:1338073]	ENSMUSG00000000028	32	1	1	0	0
CILDB_MMUS_005656	ENSMUSP00000089691	BC089597, CRAD-L	cDNA sequence BC089597 [Source:MGI Symbol;Acc:MGI:3583955]	ENSMUSG00000074639	26	2	1	0	0
CILDB_MMUS_040860	ENSMUSP00000015358	Mtmr1, AW049210	myotubularin related protein 1 [Source:MGI Symbol;Acc:MGI:1858271]	ENSMUSG00000015214	23	3	2	1	3
CILDB_MMUS_046198	ENSMUSP00000136105	Gm4944, EG240038	predicted gene 4944 [Source:MGI Symbol;Acc:MGI:3643318]	ENSMUSG00000096433	22	2	1	0	0
CILDB_MMUS_051115	ENSMUSP00000139269	Pigb, Pig-b, Ccpg1	phosphatidylinositol glycan anchor biosynthesis, class B [Source:MGI Symbol;Acc:MGI:1891825]	ENSMUSG00000079469	32	1	1	0	0
CILDB_MMUS_042614	ENSMUSP00000111272	Comt, Comt1, D16Wsu103e, D330014B15Rik, Comt1, D16Wsu103e, Comt1	catechol-O-methyltransferase [Source:MGI Symbol;Acc:MGI:88470]	ENSMUSG00000000326	18	3	3	1	3
CILDB_MMUS_052158	ENSMUSP00000139051	TRMT2A, Htf9c, Htf9-c, Htf9c	tRNA (uracil-5-)-methyltransferase homolog A [Source:UniProtKB/TrEMBL;Acc:E9PUQ7]	ENSMUSG00000099305	33	2	2	0	0
CILDB_MMUS_027214	ENSMUSP00000123346	Phactr1, 9630030F18Rik, Rpel1, Rpel1	phosphatase and actin regulator 1 [Source:MGI Symbol;Acc:MGI:2659021]	ENSMUSG00000054728	6	1	1	0	0
CILDB_MMUS_034546	ENSMUSP00000113441	Dpp6,B930011P16Rik,D5Buc3,D5Buc4,D5Buc5,DPP VI,Dpp-6,Gm1377,In(5)6H-p,Peplb,Rw,Dpp-6,In(5)6H-p,LOC384168,Peplb,Rw,Dpp-6	dipeptidylpeptidase 6 [Source:MGI Symbol;Acc:MGI:94921]	ENSMUSG00000061576	15	1	1	0	0
CILDB_MMUS_042202	ENSMUSP00000015855	Prune, 9230112O05Rik, C130058A12, DRES-17, HTCD37, Prune-M1, PRUNEM1, Prune-M1	prune homolog (Drosophila) [Source:MGI Symbol;Acc:MGI:1925152]	ENSMUSG00000015711	23	2	2	1	3
CILDB_MMUS_014546	ENSMUSP00000118661	Tcf7l2, mTcf-4B, mTcf-4E, Tcf-4, Tcf4, TCF4B, TCF4E, mTcf-4B, mTcf-4E, Tcf-4, Tcf4, TCF4B, TCF4E, Tcf4	transcription factor 7 like 2, T cell specific, HMG box [Source:MGI Symbol;Acc:MGI:1202879]	ENSMUSG00000024985	2	1	1	0	0
CILDB_MMUS_028011	ENSMUSP00000119954	Ptprf, AA591035, LAR, LARS, RPTP-LAR, LAR, RPTP-LAR, LAR	protein tyrosine phosphatase, receptor type, F [Source:MGI Symbol;Acc:MGI:102695]	ENSMUSG00000033295	5	1	1	0	0
CILDB_MMUS_037345	ENSMUSP00000012734	Dnajb6, mDj4, Mrj, mDj4, Mrj, Hsj2, Mrj	DnaJ (Hsp40) homolog, subfamily B, member 6 [Source:MGI Symbol;Acc:MGI:1344381]	ENSMUSG00000029131	1	1	1	0	0
CILDB_MMUS_038828	ENSMUSP00000029780	Ptbp2, brPTB, nPTB, Ptb2, brPTB, Brptb, Nptb	polypyrimidine tract binding protein 2 [Source:MGI Symbol;Acc:MGI:1860489]	ENSMUSG00000028134	22	3	3	1	2
CILDB_MMUS_050226	ENSMUSP00000080030	Serpinb12, 2300003F07Rik, 4833409F13Rik	serine (or cysteine) peptidase inhibitor, clade B (ovalbumin), member 12 [Source:MGI Symbol;Acc:MGI:1919119]	ENSMUSG00000059956	16	4	3	1	3
CILDB_MMUS_051612	ENSMUSP00000107488	Rgl1, mKIAA0959, Rgl, Rgl, mKIAA0959, Rgl	ral guanine nucleotide dissociation stimulator,-like 1 [Source:MGI Symbol;Acc:MGI:107484]	ENSMUSG00000026482	11	3	2	0	0
CILDB_MMUS_043561	ENSMUSP00000094056	Gm382, LOC211208	predicted gene 382 [Source:MGI Symbol;Acc:MGI:2685228]	ENSMUSG00000062791	11	1	1	0	0
CILDB_MMUS_013490	ENSMUSP00000003529	Paf1, 5730511K23Rik, AA675045	Paf1, RNA polymerase II associated factor, homolog (S. cerevisiae) [Source:MGI Symbol;Acc:MGI:1923988]	ENSMUSG00000003437	22	2	2	1	3
CILDB_MMUS_034250	ENSMUSP00000083292	Pitpnm2, mKIAA1457, NIR3, Rdgb2, RDGBA2, NIR3, Rdgb2, RDGBA2, Kiaa1457, Nir3	phosphatidylinositol transfer protein, membrane-associated 2 [Source:MGI Symbol;Acc:MGI:1336192]	ENSMUSG00000029406	7	1	1	1	2
CILDB_MMUS_048567	ENSMUSP00000077290	Hist1h2bh, H2b-221	histone cluster 1, H2bh [Source:MGI Symbol;Acc:MGI:2448387]	ENSMUSG00000064168	37	7	7	1	3
CILDB_MMUS_034340	ENSMUSP00000103542	Msi2, 1700105C15Rik, AI451722, AI563628, AW489193, Msi2h, msi2h, Musashi2, Msi2h	musashi RNA-binding protein 2 [Source:MGI Symbol;Acc:MGI:1923876]	ENSMUSG00000069769	28	3	3	0	0
CILDB_MMUS_033647	ENSMUSP00000081474	Rplp2, 2700049I22Rik	ribosomal protein, large P2 [Source:MGI Symbol;Acc:MGI:1914436]	ENSMUSG00000025508	37	3	3	1	3
CILDB_MMUS_040421	ENSMUSP00000127995	Blm	Bloom syndrome, RecQ helicase-like [Source:MGI Symbol;Acc:MGI:1328362]	ENSMUSG00000030528	3	1	1	0	0
CILDB_MMUS_038170	ENSMUSP00000126233	Ppfia1, C030014K08Rik, C87158, LIP.1, LIP1, liprin, Liprin-alpha1, ppfia1	protein tyrosine phosphatase, receptor type, f polypeptide (PTPRF), interacting protein (liprin), alpha 1 [Source:MGI Symbol;Acc:MGI:1924750]	ENSMUSG00000037519	8	2	2	1	3
CILDB_MMUS_021302	ENSMUSP00000026284	Zfhx4, A930021B15, C130041O22Rik, Zfh-4, Zfh4, Zfh-4, Zfh4, Zfh4	zinc finger homeodomain 4 [Source:MGI Symbol;Acc:MGI:2137668]	ENSMUSG00000025255	4	3	2	1	2
CILDB_MMUS_008768	ENSMUSP00000122039	Ralgapa2, A230067G21Rik, AS250, BC053994, pp250, RGC2, AS250, RGC2, A230067G21Rik, Kiaa1272	Ral GTPase activating protein, alpha subunit 2 (catalytic) [Source:MGI Symbol;Acc:MGI:3036245]	ENSMUSG00000037110	14	1	1	0	0
CILDB_MMUS_014179	ENSMUSP00000033776	Dkc1, BC068171, BC068171	dyskeratosis congenita 1, dyskerin [Source:MGI Symbol;Acc:MGI:1861727]	ENSMUSG00000031403	39	1	1	0	0
CILDB_MMUS_049289	ENSMUSP00000023393	Gbe1, 2310045H19Rik, 2810426P10Rik, D16Ertd536e, D16Ertd536e	glucan (1,4-alpha-), branching enzyme 1 [Source:MGI Symbol;Acc:MGI:1921435]	ENSMUSG00000022707	32	3	2	1	2
CILDB_MMUS_037860	ENSMUSP00000044722	Cyp2c38	cytochrome P450, family 2, subfamily c, polypeptide 38 [Source:MGI Symbol;Acc:MGI:1306819]	ENSMUSG00000032808	18	5	2	0	0
CILDB_MMUS_022045	ENSMUSP00000030491	Cmpk1, 0610011D08Rik, CK, Cmpk, UMP-CMPk, Cmpk, Cmk, Cmpk, Uck, Umk, Umpk	cytidine monophosphate (UMP-CMP) kinase 1 [Source:MGI Symbol;Acc:MGI:1913838]	ENSMUSG00000028719	39	4	3	1	3
CILDB_MMUS_008904	ENSMUSP00000033839	Coprs, 1700029I03Rik, 2410022L05Rik, AA409325, AI256813, C85432, Copr5, COPR5, MGC11316, Copr5	coordinator of PRMT5, differentiation stimulator [Source:MGI Symbol;Acc:MGI:1913673]	ENSMUSG00000031458	2	1	1	0	0
CILDB_MMUS_018794	ENSMUSP00000043676	Dicer1, 1110006F08Rik, D12Ertd7e, mKIAA0928, D12Ertd7e, Dicer1, Dicer, Mdcr, mKIAA0928	dicer 1, ribonuclease type III [Source:MGI Symbol;Acc:MGI:2177178]	ENSMUSG00000041415	23	1	1	0	0
CILDB_MMUS_051995	ENSMUSP00000136181	Plscr5, 331000	phospholipid scramblase family, member 5 [Source:MGI Symbol;Acc:MGI:3779462]	ENSMUSG00000095654	21	3	1	0	0
CILDB_MMUS_047937	ENSMUSP00000022228	Cwc27, 3110009E13Rik, NY-CO-10, Sdccag10, NY-CO-10, Sdccag10, Sdccag10	CWC27 spliceosome-associated protein homolog (S. cerevisiae) [Source:MGI Symbol;Acc:MGI:1914535]	ENSMUSG00000021715	16	1	1	0	0
CILDB_MMUS_001968	ENSMUSP00000076623	Dctn1, AL022633, Glued, p150, p150<glued>, Glued, p150, p150<glued>	dynactin 1 [Source:MGI Symbol;Acc:MGI:107745]	ENSMUSG00000031865	16	2	2	0	0
CILDB_MMUS_008261	ENSMUSP00000025617	Rfk,0610038L10Rik,AF031381,KOI-4,ATP:riboflavin 5'-phosphotransferase,flavokinase	riboflavin kinase [Source:MGI Symbol;Acc:MGI:1914688]	ENSMUSG00000024712	30	1	1	1	3
CILDB_MMUS_040327	ENSMUSP00000022757	Gzmf,CCP4,Ctla-7,Ctla7,MCSP-3,CCP4,CTL serine protease 3,Ctla-7,Ctla7,granzyme G,MCSP-3,Ccp4,Ctla-7,Ctla7	granzyme F [Source:MGI Symbol;Acc:MGI:109254]	ENSMUSG00000015441	8	2	1	0	0
CILDB_MMUS_046158	ENSMUSP00000030420	Epha8, AW047546, Eek, Hek3, mKIAA1459, Eek, EphA8, Hek3, Eek, mKIAA1459	Eph receptor A8 [Source:MGI Symbol;Acc:MGI:109378]	ENSMUSG00000028661	12	1	1	0	0
CILDB_MMUS_022301	ENSMUSP00000031984	Smarcad1, AV081750, AW226546, D6Pas1, Etl1, mKIAA1122, D6Pas1, Etl1, Etl1, Kiaa1122	SWI/SNF-related, matrix-associated actin-dependent regulator of chromatin, subfamily a, containing DEAD/H box 1 [Source:MGI Symbol;Acc:MGI:95453]	ENSMUSG00000029920	20	1	1	0	0
CILDB_MMUS_031844	ENSMUSP00000030408	Mfsd2a, 1700018O18Rik, Mfsd2, Mfsd2, Mfsd2	major facilitator superfamily domain containing 2A [Source:MGI Symbol;Acc:MGI:1923824]	ENSMUSG00000028655	9	1	1	0	0
CILDB_MMUS_003813	ENSMUSP00000029908	Faxc, 6230409E13Rik, AW742931, 6230409E13Rik	failed axon connections homolog (Drosophila) [Source:MGI Symbol;Acc:MGI:1923382]	ENSMUSG00000028246	12	1	1	0	0
CILDB_MMUS_018775	ENSMUSP00000096588	Arfip1, 2310030I10Rik, Arfaptin, AW123087, D3Ertd598e, Arfaptin, D3Ertd598e	ADP-ribosylation factor interacting protein 1 [Source:MGI Symbol;Acc:MGI:1277120]	ENSMUSG00000074513	10	1	1	0	0
CILDB_MMUS_022927	ENSMUSP00000047284	Tespa1, 5830405N20Rik, A430001F24Rik, AI450549	thymocyte expressed, positive selection associated 1 [Source:MGI Symbol;Acc:MGI:1914846]	ENSMUSG00000034833	2	1	1	1	2
CILDB_MMUS_009126	ENSMUSP00000092277	B3gnt8, B3galt7, B7galt7, BC025206, B3galt7, B3galt7	UDP-GlcNAc:betaGal beta-1,3-N-acetylglucosaminyltransferase 8 [Source:MGI Symbol;Acc:MGI:2385269]	ENSMUSG00000059479	11	1	1	0	0
CILDB_MMUS_038078	ENSMUSP00000098579	Ndel1, 2600006O07Rik, MITAP1, mNudel, NUDEL, mNudel, Nudel	nuclear distribution gene E-like homolog 1 (A. nidulans) [Source:MGI Symbol;Acc:MGI:1932915]	ENSMUSG00000018736	14	1	1	0	0
CILDB_MMUS_004207	ENSMUSP00000101435	Ubxn10, 5730509E04Rik, A830047D02, Ubxd3, Ubxd3, Ubxd3	UBX domain protein 10 [Source:MGI Symbol;Acc:MGI:2443123]	ENSMUSG00000043621	5	3	2	1	3
CILDB_MMUS_010164	ENSMUSP00000136557	Pnp, AL024301, AU015798, Np, Np-1, Np-2, Pnp1, Np, Np-1, Np-2, Pnp, Pnp1, Np, Pnp1	purine-nucleoside phosphorylase [Source:MGI Symbol;Acc:MGI:97365]	ENSMUSG00000021871	22	1	1	0	0
CILDB_MMUS_008183	ENSMUSP00000099961	Txndc8, 4930429J24Rik, Sptrx-3, Sptrx3, Trx6, Sptrx-3, Sptrx3, Sptrx3, Trx6	thioredoxin domain containing 8 [Source:MGI Symbol;Acc:MGI:1914652]	ENSMUSG00000038709	13	2	1	0	0
CILDB_MMUS_029070	ENSMUSP00000077779	Lrrc58, 1810012N18Rik, C330018J07Rik	leucine rich repeat containing 58 [Source:MGI Symbol;Acc:MGI:2443542]	ENSMUSG00000034158	16	2	1	0	0
CILDB_MMUS_023776	ENSMUSP00000022567	Cacna2d3,Cacnad3,alpha 2 delta-3,alpha2delta3	calcium channel, voltage-dependent, alpha2/delta subunit 3 [Source:MGI Symbol;Acc:MGI:1338890]	ENSMUSG00000021991	8	1	1	0	0
CILDB_MMUS_050270	ENSMUSP00000035272	Tln2, 5730421P04Rik, AI507121, AI787438, AL118320, mKIAA0320, mKIAA0320	talin 2 [Source:MGI Symbol;Acc:MGI:1917799]	ENSMUSG00000052698	12	1	1	1	3
CILDB_MMUS_009417	ENSMUSP00000110894	Sept6, 2810035H17Rik, C920001C06Rik, mKIAA0128, Sep6, Kiaa0128	septin 6 [Source:MGI Symbol;Acc:MGI:1888939]	ENSMUSG00000050379	15	4	4	0	0
CILDB_MMUS_006540	ENSMUSP00000137523	Sulf1, AI467640, AW121680, mKIAA1077, Kiaa1077	sulfatase 1 [Source:MGI Symbol;Acc:MGI:2138563]	ENSMUSG00000016918	14	2	2	0	0
CILDB_MMUS_048388	ENSMUSP00000130678	Gm10020	predicted pseudogene 10020 [Source:MGI Symbol;Acc:MGI:3642192]	ENSMUSG00000057262	35	2	2	0	0
CILDB_MMUS_006992	ENSMUSP00000123162	Cttnbp2, 3010022N24Rik, 4732477G22Rik, 6430526E05, 9130022E09Rik, AU040881, Cortbp2, mKIAA1758, ORF4, Cortbp2, ORF4, Cortbp2, Kiaa1758	cortactin binding protein 2 [Source:MGI Symbol;Acc:MGI:1353467]	ENSMUSG00000000416	1	1	1	0	0
CILDB_MMUS_028514	ENSMUSP00000107327	Ctnnd1, AA409437, AU019353, Catns, Ctnnd, mKIAA0384, P120, Catns, Ctnnd, P120, p120-catenin, Catns, Kiaa0384	catenin (cadherin associated protein), delta 1 [Source:MGI Symbol;Acc:MGI:105100]	ENSMUSG00000034101	6	2	1	0	0
CILDB_MMUS_000578	ENSMUSP00000099148	Ccdc157, 4930562D19Rik, mKIAA1656, 4930562D19Rik, Kiaa1656	coiled-coil domain containing 157 [Source:MGI Symbol;Acc:MGI:3041210]	ENSMUSG00000051427	4	2	1	2	3
CILDB_MMUS_039064	ENSMUSP00000112823	Lphn3,5430402I23Rik,CIRL-3,D130075K09Rik,Gm1379,LEC3,mKIAA0768,LEC3,lectomedin 3,Kiaa0768,Lec3	latrophilin 3 [Source:MGI Symbol;Acc:MGI:2441950]	ENSMUSG00000037605	8	1	1	1	2
CILDB_MMUS_001949	ENSMUSP00000077074	Cfi, If	complement component factor i [Source:MGI Symbol;Acc:MGI:105937]	ENSMUSG00000058952	3	1	1	0	0
CILDB_MMUS_023543	ENSMUSP00000077744	Uqcrh, 2210416J04Rik, 2310021J10Rik, 2610041P16Rik	ubiquinol-cytochrome c reductase hinge protein [Source:MGI Symbol;Acc:MGI:1913826]	ENSMUSG00000063882	15	1	1	0	0
CILDB_MMUS_046788	ENSMUSP00000032471	Rho,Noerg1,Opn2,Ops,RP4,L opsin,Long Wavelength Sensitive opsin,LWS opsin,Noerg1,Opn2,Ops,opsin 2,Red Opsin,Rod Opsin,RP4	rhodopsin [Source:MGI Symbol;Acc:MGI:97914]	ENSMUSG00000030324	10	1	1	1	3
CILDB_MMUS_044871	ENSMUSP00000034190	Vac14, AA959718, BC032215, D8Wsu151e, ingls, Tax1bp2, Trx, D8Wsu151e, ingls, Tax1bp2, Trx, D8Wsu151e	Vac14 homolog (S. cerevisiae) [Source:MGI Symbol;Acc:MGI:2157980]	ENSMUSG00000010936	35	2	2	1	3
CILDB_MMUS_028707	ENSMUSP00000098683	Mitf, BCC2, Bhlhe32, bw, Gsfbcc2, mi, vit, Vitiligo, Wh, BCC2, bHLHe32, Gsfbcc2, mi, wh, Bw, Mi, Vit	microphthalmia-associated transcription factor [Source:MGI Symbol;Acc:MGI:104554]	ENSMUSG00000035158	6	1	1	0	0
CILDB_MMUS_047564	ENSMUSP00000059860	Scd4, ACOD4	stearoyl-coenzyme A desaturase 4 [Source:MGI Symbol;Acc:MGI:2670997]	ENSMUSG00000050195	33	1	1	0	0
CILDB_MMUS_017431	ENSMUSP00000112101	Kansl2, 2310037I24Rik, B930009D17, Nsl2	KAT8 regulatory NSL complex subunit 2 [Source:MGI Symbol;Acc:MGI:1916862]	ENSMUSG00000022992	8	1	1	0	0
CILDB_MMUS_013701	ENSMUSP00000053109	Ube2v1, 0610011J09Rik, AI256840, CROC-1, CROC1, D7Bwg1382e, UEV-1, CROC1, D7Bwg1382e, Croc1	ubiquitin-conjugating enzyme E2 variant 1 [Source:MGI Symbol;Acc:MGI:1913839]	ENSMUSG00000078923	30	2	2	0	0
CILDB_MMUS_027481	ENSMUSP00000020970	Rsad2, 2510004L01Rik, cig5, Vig1, cig5, Vig1, viperin, Vig1	radical S-adenosyl methionine domain containing 2 [Source:MGI Symbol;Acc:MGI:1929628]	ENSMUSG00000020641	6	4	3	1	3
CILDB_MMUS_024087	ENSMUSP00000112573	Pisd, 9030221M09Rik	phosphatidylserine decarboxylase [Source:MGI Symbol;Acc:MGI:2445114]	ENSMUSG00000023452	31	1	1	0	0
CILDB_MMUS_004950	ENSMUSP00000032373	Ldhb,AI790582,H-Ldh,Ldh-2,LDH-B,LDH-H,Ldh2,H-Ldh,lactate dehydrogenase-B,Ldh-2,Ldh-2,Ldh2	lactate dehydrogenase B [Source:MGI Symbol;Acc:MGI:96763]	ENSMUSG00000030246	23	4	2	2	3
CILDB_MMUS_015379	ENSMUSP00000081690	Abca14, 1700110B15Rik, 4930539G24Rik	ATP-binding cassette, sub-family A (ABC1), member 14 [Source:MGI Symbol;Acc:MGI:2388708]	ENSMUSG00000062017	21	1	1	0	0
CILDB_MMUS_005630	ENSMUSP00000037417	Phpt1, 1700008C22Rik, Php14, Php14	phosphohistidine phosphatase 1 [Source:MGI Symbol;Acc:MGI:1922704]	ENSMUSG00000036504	16	1	1	1	3
CILDB_MMUS_013995	ENSMUSP00000111018	Cadps2, A230044C21Rik, Caps-2, Caps2, Cpd2, Caps2, cpd2, Caps2, CAPS2b, CAPS2c, CAPS2d, CAPS2e, CAPS2f	Ca2+-dependent activator protein for secretion 2 [Source:MGI Symbol;Acc:MGI:2443963]	ENSMUSG00000017978	7	1	1	0	0
CILDB_MMUS_008117	ENSMUSP00000031937	Moxd2, Dbhl1, Dbhl1, Dbhl, Dbhl1	monooxygenase, DBH-like 2 [Source:MGI Symbol;Acc:MGI:2388042]	ENSMUSG00000029885	5	1	1	0	0
CILDB_MMUS_044001	ENSMUSP00000127671	Zfp354b, Kid2, Tcf17l1, Znf354b, Kid2, Kid2, Zfp354b	zinc finger protein 354B [Source:MGI Symbol;Acc:MGI:1351476]	ENSMUSG00000020335	23	1	1	1	2
CILDB_MMUS_038556	ENSMUSP00000004156	Map3k11, 2610017K16Rik, Mlk3, PTK1, SPRK, Mlk3, Mlk3	mitogen-activated protein kinase kinase kinase 11 [Source:MGI Symbol;Acc:MGI:1346880]	ENSMUSG00000004054	2	1	1	0	0
CILDB_MMUS_017689	ENSMUSP00000020717	Arf5	ADP-ribosylation factor 5 [Source:MGI Symbol;Acc:MGI:99434]	ENSMUSG00000020440	17	4	3	1	3
CILDB_MMUS_008946	ENSMUSP00000031902	Trpv6, Cac, CAT, CaT1, Ecac2, Otrpc3, Cac, CAT, CaT1, Ecac2, CAT, Ecac2	transient receptor potential cation channel, subfamily V, member 6 [Source:MGI Symbol;Acc:MGI:1927259]	ENSMUSG00000029868	13	1	1	0	0
CILDB_MMUS_011446	ENSMUSP00000030345	Cpt2,AI323697,CPTII,CPT II,CPTII,Cpt-2	carnitine palmitoyltransferase 2 [Source:MGI Symbol;Acc:MGI:109176]	ENSMUSG00000028607	19	1	1	1	3
CILDB_MMUS_032998	ENSMUSP00000028113	4931423N10Rik	RIKEN cDNA 4931423N10 gene [Source:MGI Symbol;Acc:MGI:1918231]	ENSMUSG00000026774	7	2	2	1	2
CILDB_MMUS_032862	ENSMUSP00000050219	Klhl23, C130068N17Rik	kelch-like 23 [Source:MGI Symbol;Acc:MGI:2683536]	ENSMUSG00000042155	14	2	2	0	0
CILDB_MMUS_025634	ENSMUSP00000066860	Hspa12a, 1700063D12Rik, AI118035, AI840429, AW048913, AW556406, D5Mgi40, mKIAA0417, Hspa12a, Kiaa0417	heat shock protein 12A [Source:MGI Symbol;Acc:MGI:1920692]	ENSMUSG00000025092	15	3	2	2	3
CILDB_MMUS_016141	ENSMUSP00000075290	Tsnax, R74833, Trax, Trax, Trax	translin-associated factor X [Source:MGI Symbol;Acc:MGI:1855672]	ENSMUSG00000056820	19	1	1	1	2
CILDB_MMUS_033726	ENSMUSP00000101732	Ptgfr, AI957154, fp, PGF, FP, PGF, fp	prostaglandin F receptor [Source:MGI Symbol;Acc:MGI:97796]	ENSMUSG00000028036	6	1	1	0	0
CILDB_MMUS_043592	ENSMUSP00000076447	Rps26-ps1, Gm10070	ribosomal protein S26, pseudogene 1 [Source:MGI Symbol;Acc:MGI:3704322]	ENSMUSG00000059775	38	2	2	0	0
CILDB_MMUS_033858	ENSMUSP00000139045	Nav2, 5330421F07Rik, AU067780, BQ960892, HELAD1, mKIAA3015, POMFIL2, RAINB1, RAINB2, Unc53H2, HELAD1, POMFIL2, Rainb1, RAINB2, Unc53H2, mKIAA3015	neuron navigator 2 [Source:MGI Symbol;Acc:MGI:2183691]	ENSMUSG00000052512	5	1	1	0	0
CILDB_MMUS_003234	ENSMUSP00000092043	Patz1,8430401L15Rik,AI447519,Mazr,Patz,Zfp278,MAZR,POZ-AT hook-zinc finger protein,Zfp278,mazr,Patz,Zfp278	POZ (BTB) and AT hook containing zinc finger 1 [Source:MGI Symbol;Acc:MGI:1891832]	ENSMUSG00000020453	4	1	1	0	0
CILDB_MMUS_044754	ENSMUSP00000126814	Gpatch11, 2310002B06Rik, C80922, Ccdc75, L26697, Ccdc75, Ccdc75	G patch domain containing 11 [Source:MGI Symbol;Acc:MGI:1858435]	ENSMUSG00000050668	19	1	1	0	0
CILDB_MMUS_001499	ENSMUSP00000112545	Psd3, 4931420C21Rik, AI661273, BC003498, D430018P08, EFA6D, EFA6D, BC003498, Efa6d, Kiaa0942	pleckstrin and Sec7 domain containing 3 [Source:MGI Symbol;Acc:MGI:1918215]	ENSMUSG00000030465	8	1	1	0	0
CILDB_MMUS_009693	ENSMUSP00000020930	Gna13, AU024132, AU043124, Galpha13, Galpha13, Gna-13	guanine nucleotide binding protein, alpha 13 [Source:MGI Symbol;Acc:MGI:95768]	ENSMUSG00000020611	12	4	3	1	3
CILDB_MMUS_034098	ENSMUSP00000101159	Enpp1, 4833416E15Rik, AI428932, C76301, CD203c, E-NPP1, Ly-41, M6S1, NPP1, Npps, PC-1, Pca, Pca-1, Pdnp1, ttw, twy, CD203c, E-NPP1, Ly-41, NPP1, Npps, PC-1, Pca, Pca-1, Pdnp1, twy, Npps, Pc1, Pdnp1	ectonucleotide pyrophosphatase/phosphodiesterase 1 [Source:MGI Symbol;Acc:MGI:97370]	ENSMUSG00000037370	7	4	2	0	0
CILDB_MMUS_016213	ENSMUSP00000112609	Acyp1, 1110039O14Rik, AI325944, Acype	acylphosphatase 1, erythrocyte (common) type [Source:MGI Symbol;Acc:MGI:1913454]	ENSMUSG00000008822	23	2	1	0	0
CILDB_MMUS_026653	ENSMUSP00000099325	Ict1, 1110001A02Rik, 1110002E03Rik	immature colon carcinoma transcript 1 [Source:MGI Symbol;Acc:MGI:1915822]	ENSMUSG00000018858	28	1	1	0	0
CILDB_MMUS_029904	ENSMUSP00000116232	Sh3bgr, 5430437A18Rik, SH3BGR	SH3-binding domain glutamic acid-rich protein [Source:MGI Symbol;Acc:MGI:1354740]	ENSMUSG00000040666	10	1	1	0	0
CILDB_MMUS_037794	ENSMUSP00000123974	Gtpbp8, 0610037H22Rik	GTP-binding protein 8 (putative) [Source:MGI Symbol;Acc:MGI:1913317]	ENSMUSG00000022668	24	1	1	0	0
CILDB_MMUS_000524	ENSMUSP00000026666	Gaa, E430018M07Rik	glucosidase, alpha, acid [Source:MGI Symbol;Acc:MGI:95609]	ENSMUSG00000025579	24	1	1	0	0
CILDB_MMUS_050753	ENSMUSP00000036085	Ammecr1, 6230420G18Rik	Alport syndrome, mental retardation, midface hypoplasia and elliptocytosis chromosomal region gene 1 [Source:MGI Symbol;Acc:MGI:1860206]	ENSMUSG00000042225	34	2	1	0	0
CILDB_MMUS_046485	ENSMUSP00000056774	Pik3r1, p50alpha, p55alpha, p85alpha, PI3K, p50alpha, p55alpha, p85alpha, PI3K	phosphatidylinositol 3-kinase, regulatory subunit, polypeptide 1 (p85 alpha) [Source:MGI Symbol;Acc:MGI:97583]	ENSMUSG00000041417	9	1	1	0	0
CILDB_MMUS_009929	ENSMUSP00000039744	Bcat1, BCATc, Eca39, Bcat-1, BCATc, Eca39, Eca39	branched chain aminotransferase 1, cytosolic [Source:MGI Symbol;Acc:MGI:104861]	ENSMUSG00000030268	40	1	1	0	0
CILDB_MMUS_045755	ENSMUSP00000113470	Cep97, 2810403B08Rik, 4932439K18Rik, AA437768, E130116N02Rik, Lrriq2, Lrriq2, Lrriq2	centrosomal protein 97 [Source:MGI Symbol;Acc:MGI:1921451]	ENSMUSG00000022604	3	1	1	0	0
CILDB_MMUS_036613	ENSMUSP00000044400	Plk5, 6330514A18Rik, 6330514A18Rik	polo-like kinase 5 [Source:MGI Symbol;Acc:MGI:3026984]	ENSMUSG00000035486	5	2	2	1	3
CILDB_MMUS_006661	ENSMUSP00000133088	Gm4825	predicted pseudogene 4825 [Source:MGI Symbol;Acc:MGI:3647768]	ENSMUSG00000063548	34	4	3	0	0
CILDB_MMUS_034023	ENSMUSP00000001452	Cct3, AL024092, Cctg, Tcp1-rs3, TriC-P5, Cctg, Tcp1-rs3, TriC-P5, Cctg	chaperonin containing Tcp1, subunit 3 (gamma) [Source:MGI Symbol;Acc:MGI:104708]	ENSMUSG00000001416	38	7	7	1	3
CILDB_MMUS_033245	ENSMUSP00000108790	Ralgps1,5830418G11Rik,AI853783,AI854138,mKIAA0351,RalGEF 2,RALGEF2,RALGPS1A,RALGEF2,RALGPS1A,Kiaa0351,Ralgef2,Ralgps1a	Ral GEF with PH domain and SH3 binding motif 1 [Source:MGI Symbol;Acc:MGI:1922008]	ENSMUSG00000038831	5	1	1	0	0
CILDB_MMUS_031145	ENSMUSP00000026661	Tk1, D530002A18Rik, Tk-1, Tk1a, Tk1b, Tk-1, EG619653, Tk-1, Tk1a, Tk1b	thymidine kinase 1 [Source:MGI Symbol;Acc:MGI:98763]	ENSMUSG00000025574	18	1	1	0	0
CILDB_MMUS_035202	ENSMUSP00000105147	Polr2c, 33kDa, mRBP31, RPB3, Rpo2-3, 33kDa, mRBP31, RPB3, Rpo2-3, Rpo2-3	polymerase (RNA) II (DNA directed) polypeptide C [Source:MGI Symbol;Acc:MGI:109299]	ENSMUSG00000031783	39	2	2	0	0
CILDB_MMUS_020646	ENSMUSP00000106746	Cdc42bpa, A930014J19Rik, DMPK-like, DMPK-like, Kiaa0451	CDC42 binding protein kinase alpha [Source:MGI Symbol;Acc:MGI:2441841]	ENSMUSG00000026490	11	3	3	1	3
CILDB_MMUS_018307	ENSMUSP00000120871	Tfam, AI661103, Hmgts, mtTFA, tsHMG, Hmgts, mtTFA, tsHMG, Hmgts	transcription factor A, mitochondrial [Source:MGI Symbol;Acc:MGI:107810]	ENSMUSG00000003923	8	1	1	0	0
CILDB_MMUS_027459	ENSMUSP00000021155	Tekt1, MT14, MT14	tektin 1 [Source:MGI Symbol;Acc:MGI:1333819]	ENSMUSG00000020799	9	16	6	3	3
CILDB_MMUS_036107	ENSMUSP00000132287	Gtf2e2, 34kDa, AI462509, C330006J08Rik, 34kDa	general transcription factor II E, polypeptide 2 (beta subunit) [Source:MGI Symbol;Acc:MGI:1915403]	ENSMUSG00000031585	16	1	1	0	0
CILDB_MMUS_049274	ENSMUSP00000035332	2310007B03Rik	RIKEN cDNA 2310007B03 gene [Source:MGI Symbol;Acc:MGI:1919124]	ENSMUSG00000034159	2	1	1	1	2
CILDB_MMUS_013097	ENSMUSP00000031707	Aass, LKR, LKR/SDH, LOR, LOR/SDH, Lorsdh, SDH, LOR/SDH, Lorsdh, Lorsdh	aminoadipate-semialdehyde synthase [Source:MGI Symbol;Acc:MGI:1353573]	ENSMUSG00000029695	23	1	1	1	2
CILDB_MMUS_007386	ENSMUSP00000135280	Pkib, Pkibeta, Prkacn2, PKIbeta, Prkacn2	protein kinase inhibitor beta, cAMP dependent, testis specific [Source:MGI Symbol;Acc:MGI:101937]	ENSMUSG00000019876	3	1	1	0	0
CILDB_MMUS_031274	ENSMUSP00000050076	Adrm1, 1110063P18Rik, 2510006J17Rik, AA408205, ARM-1, Arm1, AU043535, Gp110, Rpn13, ARM-1, Gp110, Rpn13, Gm9774, Gp110	adhesion regulating molecule 1 [Source:MGI Symbol;Acc:MGI:1929289]	ENSMUSG00000039041	28	1	1	0	0
CILDB_MMUS_051128	ENSMUSP00000139310	Rab27a, 2210402C08Rik, 2410003M20Rik, 4933437C11Rik, ash, Rab27A	RAB27A, member RAS oncogene family [Source:MGI Symbol;Acc:MGI:1861441]	ENSMUSG00000032202	10	3	2	0	0
CILDB_MMUS_002415	ENSMUSP00000102581	Lrrc51, 1700008D07Rik, Lrtomt, Lrtomt, Lrtomt1	leucine rich repeat containing 51 [Source:MGI Symbol;Acc:MGI:1916608]	ENSMUSG00000064307	14	12	4	1	3
CILDB_MMUS_030416	ENSMUSP00000111327	Slc35a2, AI327289, Had-1, Had1, Sfc8, Ugalt, UGT, Had-1, Had1, Sfc8, Ugalt, UGT, Ugt1	solute carrier family 35 (UDP-galactose transporter), member A2 [Source:MGI Symbol;Acc:MGI:1345297]	ENSMUSG00000031156	26	2	2	0	0
CILDB_MMUS_014501	ENSMUSP00000101204	Sdf4, Cab45, Cab45, Cab45	stromal cell derived factor 4 [Source:MGI Symbol;Acc:MGI:108079]	ENSMUSG00000029076	14	1	1	0	0
CILDB_MMUS_012239	ENSMUSP00000134865	Zfp738, 3830402I07Rik, 6720487G11Rik, mszf31, mszf89, Zfp712	zinc finger protein 738 [Source:MGI Symbol;Acc:MGI:3040706]	ENSMUSG00000048280	1	1	1	0	0
CILDB_MMUS_025161	ENSMUSP00000102064	Tesk2	testis-specific kinase 2 [Source:MGI Symbol;Acc:MGI:2385204]	ENSMUSG00000033985	4	1	1	0	0
CILDB_MMUS_003716	ENSMUSP00000091708	Fam183b, 3100002J23Rik, Theg6, Theg6	family with sequence similarity 183, member B [Source:MGI Symbol;Acc:MGI:1922679]	ENSMUSG00000049154	8	1	1	1	3
CILDB_MMUS_009134	ENSMUSP00000125384	Nmrk1, AA408380, D630020N23Rik, Nrk1, BC016495, Nrk1	nicotinamide riboside kinase 1 [Source:MGI Symbol;Acc:MGI:2147434]	ENSMUSG00000037847	15	1	1	0	0
CILDB_MMUS_016205	ENSMUSP00000115310	Cd82, AA682076, AL023070, C33, IA4, Kai1, Tspan27, C33, Kai1, Tspan27, Kai1	CD82 antigen [Source:MGI Symbol;Acc:MGI:104651]	ENSMUSG00000027215	2	1	1	0	0
CILDB_MMUS_040190	ENSMUSP00000101621	Tinagl1,1110021J17Rik,Arg1,AZ-1,AZ1,Lcn7,TARP,Tinagl,androgen-regulated gene 1,Arg1,AZ-1,Lcn7,Arg1,Lcn7,Tinagl	tubulointerstitial nephritis antigen-like 1 [Source:MGI Symbol;Acc:MGI:2137617]	ENSMUSG00000028776	7	1	1	0	0
CILDB_MMUS_051758	ENSMUSP00000027896	Nphs2, AI790225, PDCN, SRN1, podocin	nephrosis 2, podocin [Source:MGI Symbol;Acc:MGI:2157018]	ENSMUSG00000026602	13	2	1	0	0
CILDB_MMUS_032786	ENSMUSP00000030207	Psip1, AA408851, AU015605, Dfs70, Ledgfa, Ledgfb, Psip2, Psip2, Ledgf	PC4 and SFRS1 interacting protein 1 [Source:MGI Symbol;Acc:MGI:2142116]	ENSMUSG00000028484	6	2	2	1	3
CILDB_MMUS_019959	ENSMUSP00000075440	Crybb3, AI852419	crystallin, beta B3 [Source:MGI Symbol;Acc:MGI:102717]	ENSMUSG00000029352	4	1	1	1	3
CILDB_MMUS_021720	ENSMUSP00000025505	Dctn4, 1110001K06Rik, 4930547K17Rik, C130039E17Rik, p62, p62	dynactin 4 [Source:MGI Symbol;Acc:MGI:1914915]	ENSMUSG00000024603	21	3	2	1	3
CILDB_MMUS_015886	ENSMUSP00000135500	Ebf2, D14Ggc1e, EBF-2, Mmot1, O/E-3, OE-3, D14Ggc1e, Mmot1, O/E-3, Coe2, Mmot1	early B cell factor 2 [Source:MGI Symbol;Acc:MGI:894332]	ENSMUSG00000022053	9	1	1	0	0
CILDB_MMUS_040602	ENSMUSP00000113216	Depdc1a, 5830484J08Rik, Depdc1	DEP domain containing 1a [Source:MGI Symbol;Acc:MGI:1923381]	ENSMUSG00000028175	6	1	1	0	0
CILDB_MMUS_039225	ENSMUSP00000034361	D230025D16Rik, BC006874, Lin10, Lin10	RIKEN cDNA D230025D16 gene [Source:MGI Symbol;Acc:MGI:2443049]	ENSMUSG00000031889	20	1	1	1	3
CILDB_MMUS_037807	ENSMUSP00000100045	Akr1b3, Ahr-1, Ahr1, Akr1b1, Aldor1, Aldr1, ALR2, AR, Ahr-1, Ahr1, Aldor1, Aldr1, ALR2, AR, Akr1b3, Aldor1, Aldr1	aldo-keto reductase family 1, member B3 (aldose reductase) [Source:MGI Symbol;Acc:MGI:1353494]	ENSMUSG00000001642	35	2	2	1	2
CILDB_MMUS_011110	ENSMUSP00000111496	Mapre2, AI314113, C820009F03Rik, D18Abb1e, EB1, EB2, RP1, D18Abb1e, EB2, RP1	microtubule-associated protein, RP/EB family, member 2 [Source:MGI Symbol;Acc:MGI:106271]	ENSMUSG00000024277	36	2	2	0	0
CILDB_MMUS_020364	ENSMUSP00000046544	Sgsm1, 2410098H20Rik, AA408781, D5Bwg1524e, E130107M15, NuIP, Rutbc2, D5Bwg1524e, Rutbc2, Rutbc2	small G protein signaling modulator 1 [Source:MGI Symbol;Acc:MGI:107320]	ENSMUSG00000042216	11	1	1	0	0
CILDB_MMUS_010517	ENSMUSP00000058251	Rnf125, 4930553F04Rik, rnf125	ring finger protein 125 [Source:MGI Symbol;Acc:MGI:1914914]	ENSMUSG00000033107	5	1	1	1	3
CILDB_MMUS_009192	ENSMUSP00000113804	Kxd1, D8Ertd21e, Gm1863, Rps27a, Ubb, Ubc, 0610030B01Rik, 2810422J05Rik, C78305, EG216818, Ubcep2, 2810422J05Rik	KxDL motif containing 1 [Source:MGI Symbol;Acc:MGI:1922870]	ENSMUSG00000055553	35	4	4	0	0
CILDB_MMUS_001237	ENSMUSP00000105700	9030617O03Rik	RIKEN cDNA 9030617O03 gene [Source:MGI Symbol;Acc:MGI:2444813]	ENSMUSG00000021185	5	2	2	0	0
CILDB_MMUS_037905	ENSMUSP00000043555	Smg6, AI317223, AU041178, Est1a, Kiaa0732	Smg-6 homolog, nonsense mediated mRNA decay factor (C. elegans) [Source:MGI Symbol;Acc:MGI:2144117]	ENSMUSG00000038290	10	2	2	1	3
CILDB_MMUS_041255	ENSMUSP00000117463	Ckmt1, mi-CK, Mt-CK, ScCKmit, UbCKmit, mi-CK, Mt-CK, UbCKmit	creatine kinase, mitochondrial 1, ubiquitous [Source:MGI Symbol;Acc:MGI:99441]	ENSMUSG00000000308	1	1	1	0	0
CILDB_MMUS_040568	ENSMUSP00000007482	Mrpl49, 4833419D18Rik, Nof1, Nof1	mitochondrial ribosomal protein L49 [Source:MGI Symbol;Acc:MGI:108180]	ENSMUSG00000007338	20	2	1	0	0
CILDB_MMUS_015457	ENSMUSP00000001242	D10Jhu81e, C21orf33, ES1	DNA segment, Chr 10, Johns Hopkins University 81 expressed [Source:MGI Symbol;Acc:MGI:1351861]	ENSMUSG00000053329	12	1	1	1	3
CILDB_MMUS_011658	ENSMUSP00000055301	Mrps10, 1110038B19Rik, AW743084, Rpms10, Rpms10	mitochondrial ribosomal protein S10 [Source:MGI Symbol;Acc:MGI:1928139]	ENSMUSG00000034729	7	1	1	0	0
CILDB_MMUS_042955	ENSMUSP00000101527	Tmem222, 5730406H10Rik, AA409341, D4Ertd196e, D4Ertd196e, D4Ertd196e	transmembrane protein 222 [Source:MGI Symbol;Acc:MGI:1098568]	ENSMUSG00000028857	23	1	1	0	0
CILDB_MMUS_014242	ENSMUSP00000105565	Cst10, DD72, DD72, DD72	cystatin 10 (chondrocytes) [Source:MGI Symbol;Acc:MGI:1930004]	ENSMUSG00000033156	3	1	1	0	0
CILDB_MMUS_013055	ENSMUSP00000084837	Smc5, mKIAA0594, MLZ-453, mSMC5, SMC-5, Smc5l1, Smc5l1, Kiaa0594, Smc5l1	structural maintenance of chromosomes 5 [Source:MGI Symbol;Acc:MGI:2385088]	ENSMUSG00000024943	33	1	1	1	3
CILDB_MMUS_003289	ENSMUSP00000092966	Cyp4v3, AU043077, AW111961, Cyp4v2, Cyp4v3	cytochrome P450, family 4, subfamily v, polypeptide 3 [Source:MGI Symbol;Acc:MGI:2142763]	ENSMUSG00000079057	31	1	1	0	0
CILDB_MMUS_032568	ENSMUSP00000107721	Pbrm1, 2610016F04Rik, AI507524, BAF180, Pb1, 2310032M22Rik, BAF180, Pb1, Baf180, Pb1	polybromo 1 [Source:MGI Symbol;Acc:MGI:1923998]	ENSMUSG00000042323	12	1	1	0	0
CILDB_MMUS_042550	ENSMUSP00000030696	Fam76a	family with sequence similarity 76, member A [Source:MGI Symbol;Acc:MGI:2385211]	ENSMUSG00000028878	7	1	1	0	0
CILDB_MMUS_026816	ENSMUSP00000087870	Pax6,1500038E17Rik,AEY11,Dey,Gsfaey11,Pax-6,Sey,AEY11,Dey,Dickie's small eye,Gsfaey11,Pax-6,Elp4,Pax-6,Sey	paired box gene 6 [Source:MGI Symbol;Acc:MGI:97490]	ENSMUSG00000027168	10	2	2	1	2
CILDB_MMUS_042611	ENSMUSP00000128256	Slc39a3, AI845814, Zip3, zip3, Zip3	solute carrier family 39 (zinc transporter), member 3 [Source:MGI Symbol;Acc:MGI:2147269]	ENSMUSG00000046822	30	1	1	0	0
CILDB_MMUS_047521	ENSMUSP00000026221	Scd2, Scd-2, swty, Scd-2	stearoyl-Coenzyme A desaturase 2 [Source:MGI Symbol;Acc:MGI:98240]	ENSMUSG00000025203	34	1	1	0	0
CILDB_MMUS_050823	ENSMUSP00000055318	Yod1, 9930028C20Rik, Hshin7	YOD1 OTU deubiquitinating enzyme 1 homologue (S. cerevisiae) [Source:MGI Symbol;Acc:MGI:2442596]	ENSMUSG00000046404	32	2	1	0	0
CILDB_MMUS_019229	ENSMUSP00000035361	Shc1, p66, p66shc, Shc, ShcA, p66, p66shc, ShcA, Shc, ShcA	src homology 2 domain-containing transforming protein C1 [Source:MGI Symbol;Acc:MGI:98296]	ENSMUSG00000042626	8	1	1	0	0
CILDB_MMUS_028645	ENSMUSP00000099732	Mpl,c-mpl,c-mpl-I,c-mpl-II,CD110,hlb219,TPO-R,c-mpl,c-mpl-I,c-mpl-II,CD110,hlb219,thrombopoietin receptor,TPO-R,Tpor	myeloproliferative leukemia virus oncogene [Source:MGI Symbol;Acc:MGI:97076]	ENSMUSG00000006389	3	1	1	0	0
CILDB_MMUS_020433	ENSMUSP00000025413	Sncaip, 2810407O15Rik, 4933427B05Rik, BB104594, SYPH1, synphilin-1, SYPH1	synuclein, alpha interacting protein (synphilin) [Source:MGI Symbol;Acc:MGI:1915097]	ENSMUSG00000024534	3	3	1	0	0
CILDB_MMUS_042880	ENSMUSP00000033737	Haus7, 1110020L19Rik, Uchl5ip, Uip1, Uchl5ip, Uchl5ip, Uip1	HAUS augmin-like complex, subunit 7 [Source:MGI Symbol;Acc:MGI:1920988]	ENSMUSG00000031371	5	2	1	0	0
CILDB_MMUS_039017	ENSMUSP00000134266	Wdr81, BC054822, Gm883, mFLJ00182, MGC32441, BC054822	WD repeat domain 81 [Source:MGI Symbol;Acc:MGI:2681828]	ENSMUSG00000045374	12	1	1	0	0
CILDB_MMUS_019937	ENSMUSP00000000881	Bcl11a,2810047E18Rik,BCL-11A,Ctip1,D930021L15Rik,Evi9,Evi9a,Evi9b,Evi9c,mKIAA1809,COUP-TF interacting protein 1,CTIP1,Evi9,Evi9a,Evi9b,Evi9c,mouse myeloid leukemia gene,Ctip1,Evi9,Kiaa1809	B cell CLL/lymphoma 11A (zinc finger protein) [Source:MGI Symbol;Acc:MGI:106190]	ENSMUSG00000000861	6	2	2	0	0
CILDB_MMUS_007287	ENSMUSP00000086752	Prss55, 4933401F05Rik	protease, serine, 55 [Source:MGI Symbol;Acc:MGI:1918287]	ENSMUSG00000034623	10	2	1	0	0
CILDB_MMUS_031886	ENSMUSP00000115004	Atat1, 0610011P08Rik, 2610008K08Rik, 2610110G12Rik, 3110080J08Rik, Mec17, TAT, Mec17	alpha tubulin acetyltransferase 1 [Source:MGI Symbol;Acc:MGI:1913869]	ENSMUSG00000024426	16	3	3	0	0
CILDB_MMUS_014411	ENSMUSP00000089097	Srd5a1,0610031P22Rik,4930435F02Rik,S5AR 1,Srd5a-1,Srd5a-1	steroid 5 alpha-reductase 1 [Source:MGI Symbol;Acc:MGI:98400]	ENSMUSG00000021594	29	1	1	0	0
CILDB_MMUS_031756	ENSMUSP00000101864	Cap1, Cap	CAP, adenylate cyclase-associated protein 1 (yeast) [Source:MGI Symbol;Acc:MGI:88262]	ENSMUSG00000028656	30	3	3	1	3
CILDB_MMUS_049893	ENSMUSP00000118963	Rps27l, 1810034D23Rik	ribosomal protein S27-like [Source:MGI Symbol;Acc:MGI:1915191]	ENSMUSG00000036781	26	3	3	0	0
CILDB_MMUS_014376	ENSMUSP00000063416	Acsm5, C730019D22, C730027J19Rik, Macs3	acyl-CoA synthetase medium-chain family member 5 [Source:MGI Symbol;Acc:MGI:2444086]	ENSMUSG00000030972	4	1	1	0	0
CILDB_MMUS_018814	ENSMUSP00000066214	Spink5, 2310065D10Rik, AV238912, LEKT1, LETK1, VAKT1, LEKT1	serine peptidase inhibitor, Kazal type 5 [Source:MGI Symbol;Acc:MGI:1919682]	ENSMUSG00000055561	4	2	2	0	0
CILDB_MMUS_013970	ENSMUSP00000078351	Clec4a4, Dcir2, Dcir2, Dcir2	C-type lectin domain family 4, member a4 [Source:MGI Symbol;Acc:MGI:3624119]	ENSMUSG00000059639	8	2	1	0	0
CILDB_MMUS_002542	ENSMUSP00000120038	Ccdc64, 2210403N09Rik, BICDR-1, BICDR-1, BICDR-1, Bicdr1	coiled-coil domain containing 64 [Source:MGI Symbol;Acc:MGI:1922915]	ENSMUSG00000041609	1	1	1	0	0
CILDB_MMUS_005400	ENSMUSP00000039726	Atp5j2,1110019H14Rik,hypothetical protein, clone:2-31	ATP synthase, H+ transporting, mitochondrial F0 complex, subunit F2 [Source:MGI Symbol;Acc:MGI:1927558]	ENSMUSG00000038690	7	1	1	0	0
CILDB_MMUS_023911	ENSMUSP00000132161	Yes1, p61-Yes, Yes, Yes, Yes	Yamaguchi sarcoma viral (v-yes) oncogene homolog 1 [Source:MGI Symbol;Acc:MGI:99147]	ENSMUSG00000014932	25	1	1	1	2
CILDB_MMUS_022203	ENSMUSP00000124727	C030046E11Rik, C130057E09Rik, Kiaa1432	RIKEN cDNA C030046E11 gene [Source:MGI Symbol;Acc:MGI:1924893]	ENSMUSG00000038658	22	2	1	0	0
CILDB_MMUS_016591	ENSMUSP00000072717	Acox1,Acox,AOX,D130055E20Rik,Paox,Acyl-CoA oxidase,AOX,Acox,Paox	acyl-Coenzyme A oxidase 1, palmitoyl [Source:MGI Symbol;Acc:MGI:1330812]	ENSMUSG00000020777	31	4	1	0	0
CILDB_MMUS_049240	ENSMUSP00000104247	Eif5a, AA410058, D19Wsu54e, eIF-4D, eIF-5A, eIF-5A-1, eIF-5A1, Eif4d, Eif5a1, D19Wsu54e	eukaryotic translation initiation factor 5A [Source:MGI Symbol;Acc:MGI:106248]	ENSMUSG00000078812	38	6	6	1	3
CILDB_MMUS_013789	ENSMUSP00000105913	Serpinb9c, 3830421J05Rik, Nk9, Spi11, NK9, ovalbumin, Spi11	serine (or cysteine) peptidase inhibitor, clade B, member 9c [Source:MGI Symbol;Acc:MGI:894669]	ENSMUSG00000021404	15	4	3	0	0
CILDB_MMUS_052034	ENSMUSP00000138013	GSTP2, Gst-3, Gst3, GSTpiA, Gstpia	Glutathione S-transferase P 2 [Source:UniProtKB/Swiss-Prot;Acc:P46425]	ENSMUSG00000097808	19	6	3	0	0
CILDB_MMUS_013592	ENSMUSP00000075957	Etaa1, 5730466H23Rik, AA672646	Ewing's tumor-associated antigen 1 [Source:MGI Symbol;Acc:MGI:1915395]	ENSMUSG00000016984	2	1	1	1	2
CILDB_MMUS_038225	ENSMUSP00000134664	Psmb8, Lmp-7, Lmp7, Lmp-7, Lmp7, Lmp7, Mc13	proteasome (prosome, macropain) subunit, beta type 8 (large multifunctional peptidase 7) [Source:MGI Symbol;Acc:MGI:1346527]	ENSMUSG00000024338	16	1	1	0	0
CILDB_MMUS_040316	ENSMUSP00000125088	Gfm2, 6530419G12Rik, A930009M04Rik, EF-G2mt, EFG2, MST027, RRF2mt, EFG2, MST027, Efg2	G elongation factor, mitochondrial 2 [Source:MGI Symbol;Acc:MGI:2444783]	ENSMUSG00000021666	21	1	1	0	0
CILDB_MMUS_005153	ENSMUSP00000124963	Prkg2, AW212535, cGK-II, CGKII, Prkgr2, cGK-II, Prkgr2, Prkgr2	protein kinase, cGMP-dependent, type II [Source:MGI Symbol;Acc:MGI:108173]	ENSMUSG00000029334	20	5	2	0	0
CILDB_MMUS_041570	ENSMUSP00000021438	Nova1, 9430099M15Rik, G630039L02, Nova-1, Nova-1	neuro-oncological ventral antigen 1 [Source:MGI Symbol;Acc:MGI:104297]	ENSMUSG00000021047	20	1	1	0	0
CILDB_MMUS_025995	ENSMUSP00000109398	Arr3,Arr4,Car,Carfl,Carr,Arr4,arrestin 4,CAR,cone arrestin,mCAR,mCARFL,X-arrestin	arrestin 3, retinal [Source:MGI Symbol;Acc:MGI:2159617]	ENSMUSG00000060890	5	1	1	1	3
CILDB_MMUS_046272	ENSMUSP00000096899	Bfsp1, filensin, filensin	beaded filament structural protein 1, in lens-CP94 [Source:MGI Symbol;Acc:MGI:101770]	ENSMUSG00000027420	4	1	1	1	3
CILDB_MMUS_037610	ENSMUSP00000114017	Klrc1, CD159a, NKG2A, NKG2B, CD159a, NKG2A, NKG2B, Nkg2a, Nkg2b	killer cell lectin-like receptor subfamily C, member 1 [Source:MGI Symbol;Acc:MGI:1336161]	ENSMUSG00000030167	4	2	1	0	0
CILDB_MMUS_042745	ENSMUSP00000079651	Xlr3c, Xlr3b, Xlr3b	X-linked lymphocyte-regulated 3C [Source:MGI Symbol;Acc:MGI:3047103]	ENSMUSG00000058147	2	1	1	1	2
CILDB_MMUS_010968	ENSMUSP00000130928	Zfp456, BC065418, Rslcan-13, Rslcan-13	zinc finger protein 456 [Source:MGI Symbol;Acc:MGI:3040694]	ENSMUSG00000078995	1	1	1	0	0
CILDB_MMUS_003338	ENSMUSP00000026841	Hadhb, 4930479F15Rik, Mtpb, Mtpb	hydroxyacyl-Coenzyme A dehydrogenase/3-ketoacyl-Coenzyme A thiolase/enoyl-Coenzyme A hydratase (trifunctional protein), beta subunit [Source:MGI Symbol;Acc:MGI:2136381]	ENSMUSG00000059447	18	2	2	0	0
CILDB_MMUS_048218	ENSMUSP00000131779	D3Ertd254e	DNA segment, Chr 3, ERATO Doi 254, expressed [Source:MGI Symbol;Acc:MGI:1098769]	ENSMUSG00000033883	21	2	1	0	0
CILDB_MMUS_008911	ENSMUSP00000046286	Slc51a, AV001382, AW261577, D630035O19Rik, Osta, OSTalpha, Osta, OSTalpha, Osta	solute carrier family 51, alpha subunit [Source:MGI Symbol;Acc:MGI:2146634]	ENSMUSG00000035699	5	3	1	0	0
CILDB_MMUS_016478	ENSMUSP00000082220	Atp2c1, 1700121J11Rik, ATP2C1A, AW061228, BCPM, D930003G21Rik, HHD, pmr1, SPCA, ATP2C1A, PMR1, SPCA, mKIAA1347, Pmr1	ATPase, Ca++-sequestering [Source:MGI Symbol;Acc:MGI:1889008]	ENSMUSG00000032570	24	1	1	0	0
CILDB_MMUS_016642	ENSMUSP00000135017	Smarca2, 2610209L14Rik, brahma, brm, SNF2alpha, Snf2l2, brm, Snf2l2, Baf190b, brm, Snf2a, Snf2l2	SWI/SNF related, matrix associated, actin dependent regulator of chromatin, subfamily a, member 2 [Source:MGI Symbol;Acc:MGI:99603]	ENSMUSG00000024921	25	2	2	0	0
CILDB_MMUS_019157	ENSMUSP00000097127	Rpap1, 1190005L06Rik, A730023M06Rik, AU041788, AW107702, mKIAA1403, Kiaa1403	RNA polymerase II associated protein 1 [Source:MGI Symbol;Acc:MGI:1916175]	ENSMUSG00000034032	14	1	1	0	0
CILDB_MMUS_046125	ENSMUSP00000027455	Alppl2, Akp5, C77216, D1Ertd816e, EAP, Akp5, D1Ertd816e, Akp5, Eap	alkaline phosphatase, placental-like 2 [Source:MGI Symbol;Acc:MGI:108009]	ENSMUSG00000026246	21	1	1	0	0
CILDB_MMUS_040053	ENSMUSP00000134262	Prc1, D7Ertd348e, D7Ertd348e	protein regulator of cytokinesis 1 [Source:MGI Symbol;Acc:MGI:1858961]	ENSMUSG00000038943	2	1	1	0	0
CILDB_MMUS_040844	ENSMUSP00000079410	Tead3, DTEF-1, ETFR-1, Tcf13r2, TEAD-3, TEF-5, DTEF-1, ETFR-1, Tcf13r2, TEAD-3, TEF-5, Tcf13r2, TEF-5, Tef5	TEA domain family member 3 [Source:MGI Symbol;Acc:MGI:109241]	ENSMUSG00000002249	10	1	1	0	0
CILDB_MMUS_048908	ENSMUSP00000097038	Gm4767, ENSMUSG00000074860, EG210583	predicted gene 4767 [Source:MGI Symbol;Acc:MGI:3644409]	ENSMUSG00000094076	24	2	1	0	0
CILDB_MMUS_033851	ENSMUSP00000023387	Qtrtd1, 3110012M05Rik, 4930470H18Rik, AI648807	queuine tRNA-ribosyltransferase domain containing 1 [Source:MGI Symbol;Acc:MGI:1922194]	ENSMUSG00000022704	16	1	1	0	0
CILDB_MMUS_047358	ENSMUSP00000078042	Bloc1s2, 2410089B13Rik, Bloc1s2a, BLOS2, Bloc1s2, Bloc1s2a, BLOS2, Blos2	biogenesis of lysosome-related organelles complex-1, subunit 2 [Source:MGI Symbol;Acc:MGI:1920939]	ENSMUSG00000057506	15	2	2	0	0
CILDB_MMUS_025493	ENSMUSP00000072942	H2-Q1, H-2Q1, Q1, Q1b, Q1d, Q1k, Qa-1, Qa1, Qed-1, H-2Q1, Q1, Q1b, Q1d, Q1k, H2-Q2, MHCQ1-k	histocompatibility 2, Q region locus 1 [Source:MGI Symbol;Acc:MGI:95928]	ENSMUSG00000079507	3	1	1	0	0
CILDB_MMUS_024168	ENSMUSP00000130695	BC005764, Lppr3, Prg2, Kiaa4076, Prg2	cDNA sequence BC005764 [Source:MGI Symbol;Acc:MGI:2388640]	ENSMUSG00000035835	3	1	1	0	0
CILDB_MMUS_050018	ENSMUSP00000020223	Tcp11l2, E430026E19Rik	t-complex 11 (mouse) like 2 [Source:MGI Symbol;Acc:MGI:2444679]	ENSMUSG00000020034	10	1	1	1	3
CILDB_MMUS_003455	ENSMUSP00000129648	Nin, 3110068G20Rik, AI385615, AU024711, mKIAA1565, Kiaa1565	ninein [Source:MGI Symbol;Acc:MGI:105108]	ENSMUSG00000021068	3	4	2	1	3
CILDB_MMUS_019120	ENSMUSP00000099785	Faf1, AA408698, Dffrx, Fam, Dffrx, Fam	Fas-associated factor 1 [Source:MGI Symbol;Acc:MGI:109419]	ENSMUSG00000010517	20	1	1	0	0
CILDB_MMUS_050817	ENSMUSP00000066426	Pfkfb2,4930568D07Rik,PFK-2/FBPase-2 gene B	6-phosphofructo-2-kinase/fructose-2,6-biphosphatase 2 [Source:MGI Symbol;Acc:MGI:107815]	ENSMUSG00000026409	33	1	1	1	3
CILDB_MMUS_045210	ENSMUSP00000007708	Ppp2r1a,6330556D22Rik,PP2A,PR65,PP2A,PR65,protein phosphatase PP2A	protein phosphatase 2 (formerly 2A), regulatory subunit A (PR 65), alpha isoform [Source:MGI Symbol;Acc:MGI:1926334]	ENSMUSG00000007564	38	7	5	1	3
CILDB_MMUS_043682	ENSMUSP00000133019	Camk2d,2810011D23Rik,8030469K03Rik,mKIAA4163,[d]-CaMKII,CaMK II,Kiaa4163	calcium/calmodulin-dependent protein kinase II, delta [Source:MGI Symbol;Acc:MGI:1341265]	ENSMUSG00000053819	14	2	1	0	0
CILDB_MMUS_036439	ENSMUSP00000047838	Tbc1d25, 6330576A08Rik, A530047E07, DXHXS7927e, mMg81, Oatl1, DXHXS7927e, mMg81, Oatl1	TBC1 domain family, member 25 [Source:MGI Symbol;Acc:MGI:2444862]	ENSMUSG00000039201	8	1	1	0	0
CILDB_MMUS_015423	ENSMUSP00000103777	Orc3, Orc3l, Orc3l, Orc3l	origin recognition complex, subunit 3 [Source:MGI Symbol;Acc:MGI:1354944]	ENSMUSG00000040044	21	1	1	0	0
CILDB_MMUS_013617	ENSMUSP00000103924	Gmfg, 0610039G16Rik, 2310057N07Rik, AI324845, ENSMUSG00000049365	glia maturation factor, gamma [Source:MGI Symbol;Acc:MGI:1927135]	ENSMUSG00000060791	14	1	1	0	0
CILDB_MMUS_047039	ENSMUSP00000072534	Dohh, 1110033C18Rik, AI585913, AL022869, Hlrc1, Hlrc1	deoxyhypusine hydroxylase/monooxygenase [Source:MGI Symbol;Acc:MGI:1915964]	ENSMUSG00000078440	37	1	1	0	0
CILDB_MMUS_047581	ENSMUSP00000112761	Pramel3	preferentially expressed antigen in melanoma-like 3 [Source:MGI Symbol;Acc:MGI:1890657]	ENSMUSG00000067360	2	1	1	1	2
CILDB_MMUS_038269	ENSMUSP00000119062	Stra6, AI891933	stimulated by retinoic acid gene 6 [Source:MGI Symbol;Acc:MGI:107742]	ENSMUSG00000032327	1	1	1	0	0
CILDB_MMUS_048757	ENSMUSP00000119714	Acsl6, A330035H04Rik, AW050338, Facl6, LACS, Lacsl, mKIAA0837, Facl6, Lacsl, Facl6, lacs, mKIAA0837	acyl-CoA synthetase long-chain family member 6 [Source:MGI Symbol;Acc:MGI:894291]	ENSMUSG00000020333	13	1	1	0	0
CILDB_MMUS_037952	ENSMUSP00000045480	Dync1li2, AA409702, C920003I06, Dncli2, Dnclic2, LIC2, Dncli2, Dnclic2, LIC2, Dncli2, Dnclic2	dynein, cytoplasmic 1 light intermediate chain 2 [Source:MGI Symbol;Acc:MGI:107738]	ENSMUSG00000035770	22	4	3	1	3
CILDB_MMUS_024468	ENSMUSP00000066969	Klk15, KLK15	kallikrein related-peptidase 15 [Source:MGI Symbol;Acc:MGI:2447533]	ENSMUSG00000055193	15	3	2	0	0
CILDB_MMUS_004055	ENSMUSP00000114130	Ninj1, AU024536	ninjurin 1 [Source:MGI Symbol;Acc:MGI:1196617]	ENSMUSG00000037966	6	1	1	0	0
CILDB_MMUS_037356	ENSMUSP00000120994	Magt1, 2410001C15Rik, 2610529C04Rik, 2810482I07Rik, IAG2, IAP, 2610529C04Rik, Iag2	magnesium transporter 1 [Source:MGI Symbol;Acc:MGI:1914325]	ENSMUSG00000031232	27	1	1	0	0
CILDB_MMUS_028738	ENSMUSP00000069457	Ghr, AA986417, GHBP, GHR/BP, GHBP, GHR/BP	growth hormone receptor [Source:MGI Symbol;Acc:MGI:95708]	ENSMUSG00000055737	4	1	1	0	0
CILDB_MMUS_051620	ENSMUSP00000053869	Elfn1, A930017N06Rik, AI197272, Ppp1r28, Ppp1r28	leucine rich repeat and fibronectin type III, extracellular 1 [Source:MGI Symbol;Acc:MGI:2442479]	ENSMUSG00000048988	3	1	1	1	3
CILDB_MMUS_000855	ENSMUSP00000132065	Gm10108	predicted pseudogene 10108 [Source:MGI Symbol;Acc:MGI:3642431]	ENSMUSG00000062038	38	2	2	0	0
CILDB_MMUS_034405	ENSMUSP00000096014	Svip, 1700006C13Rik, 6620401M08Rik	small VCP/p97-interacting protein [Source:MGI Symbol;Acc:MGI:1922994]	ENSMUSG00000074093	3	1	1	0	0
CILDB_MMUS_040983	ENSMUSP00000031004	Crmp1, CRMP-1, Dpysl1, DRP-1, ULIP-3, Ulip3, DRP-1, Ulip3, Dpysl1, Ulip3	collapsin response mediator protein 1 [Source:MGI Symbol;Acc:MGI:107793]	ENSMUSG00000029121	24	2	2	1	3
CILDB_MMUS_047247	ENSMUSP00000102516	Kcnh6, m-erg2, m-erg2	potassium voltage-gated channel, subfamily H (eag-related), member 6 [Source:MGI Symbol;Acc:MGI:2684139]	ENSMUSG00000001901	18	2	2	0	0
CILDB_MMUS_022362	ENSMUSP00000028257	Gca, 5133401E04Rik, AI573844	grancalcin [Source:MGI Symbol;Acc:MGI:1918521]	ENSMUSG00000026893	15	1	1	0	0
CILDB_MMUS_031098	ENSMUSP00000028121	Acbd5, 1300014E15Rik	acyl-Coenzyme A binding domain containing 5 [Source:MGI Symbol;Acc:MGI:1921409]	ENSMUSG00000026781	8	2	2	1	3
CILDB_MMUS_012497	ENSMUSP00000126141	Ccnd3, 9230106B05Rik, AA682053, AL024085, AW146355, C78795, Cyl-3	cyclin D3 [Source:MGI Symbol;Acc:MGI:88315]	ENSMUSG00000034165	10	2	2	1	3
CILDB_MMUS_016401	ENSMUSP00000072478	Plec, AA591047, AU042537, EBS1, PCN, Plec1, PLTN, Plec1, Plec1	plectin [Source:MGI Symbol;Acc:MGI:1277961]	ENSMUSG00000022565	6	1	1	0	0
CILDB_MMUS_045144	ENSMUSP00000138202	Ank2,AI835472,Ank-2,AW491075,Ank-2,ankyrin B,Ankyrin-2,Ankyrin-B,Gm4392,Gm4392	ankyrin 2, brain [Source:MGI Symbol;Acc:MGI:88025]	ENSMUSG00000032826	5	4	2	0	0
CILDB_MMUS_028639	ENSMUSP00000120479	Hhat, 2810432O22Rik, AI462858, AP-2CRE, Skn, Tg(TFAP2A-cre)1Will, AP-2CRE, Skn, Tg(TFAP2A-cre)1Will, Skn	hedgehog acyltransferase [Source:MGI Symbol;Acc:MGI:2444681]	ENSMUSG00000037375	15	3	2	0	0
CILDB_MMUS_036321	ENSMUSP00000134947	Trpm1, 4732499L03Rik, AI606771, Ltrpc1, melastatin, Mlsn1, LTRPC1, melastatin, Mlsn1, Ltrpc1	transient receptor potential cation channel, subfamily M, member 1 [Source:MGI Symbol;Acc:MGI:1330305]	ENSMUSG00000030523	4	1	1	1	3
CILDB_MMUS_004234	ENSMUSP00000113502	Sec22b, 4930564D15Rik, AA517334, AI480645, C81333, ERS-24, Sec22l1, ERS-24, Sec22l1, Sec22l1	SEC22 vesicle trafficking protein homolog B (S. cerevisiae) [Source:MGI Symbol;Acc:MGI:1338759]	ENSMUSG00000027879	32	1	1	0	0
CILDB_MMUS_017232	ENSMUSP00000058279	Coa6, 1810063B05Rik, AI447995	cytochrome c oxidase assembly factor 6 [Source:MGI Symbol;Acc:MGI:1915142]	ENSMUSG00000051671	14	1	1	1	2
CILDB_MMUS_016203	ENSMUSP00000106888	Cd82, AA682076, AL023070, C33, IA4, Kai1, Tspan27, C33, Kai1, Tspan27, Kai1	CD82 antigen [Source:MGI Symbol;Acc:MGI:104651]	ENSMUSG00000027215	8	2	2	1	3
CILDB_MMUS_020529	ENSMUSP00000127385	Commd3, AW550818, Bup, D2Ertd542e, Bup, D2Ertd542e, Bup	COMM domain containing 3 [Source:MGI Symbol;Acc:MGI:88218]	ENSMUSG00000051154	11	1	1	1	2
CILDB_MMUS_038464	ENSMUSP00000018295	Pick1, Prkcabp, Prkcabp	protein interacting with C kinase 1 [Source:MGI Symbol;Acc:MGI:894645]	ENSMUSG00000068206	9	3	3	1	2
CILDB_MMUS_031706	ENSMUSP00000110813	Tmem209, 2700094F01Rik, AI428435	transmembrane protein 209 [Source:MGI Symbol;Acc:MGI:1919899]	ENSMUSG00000029782	11	1	1	0	0
CILDB_MMUS_024818	ENSMUSP00000040140	Lman1, 2610020P13Rik, AI326273, AU043785, C730041J05, ERGIC53, F5F8D, gp58, MCFD1, MR60, P58, ERGIC53, F5F8D, gp58, MCFD1, MR60, P58, Ergic53	lectin, mannose-binding, 1 [Source:MGI Symbol;Acc:MGI:1917611]	ENSMUSG00000041891	14	3	3	1	3
CILDB_MMUS_004697	ENSMUSP00000097913	Tbc1d4, 5930406J04Rik, A930035N22, As160, AV295684, AS160, As160, Kiaa0603	TBC1 domain family, member 4 [Source:MGI Symbol;Acc:MGI:2429660]	ENSMUSG00000033083	3	1	1	0	0
CILDB_MMUS_040330	ENSMUSP00000035093	Acvr2b, ActRIIB, ActRIIB	activin receptor IIB [Source:MGI Symbol;Acc:MGI:87912]	ENSMUSG00000061393	11	3	1	0	0
CILDB_MMUS_029481	ENSMUSP00000053783	Ankrd13d, 0710001P18Rik, AI430801	ankyrin repeat domain 13 family, member D [Source:MGI Symbol;Acc:MGI:1915673]	ENSMUSG00000005986	18	1	1	1	3
CILDB_MMUS_028525	ENSMUSP00000107317	Ctnnd1, AA409437, AU019353, Catns, Ctnnd, mKIAA0384, P120, Catns, Ctnnd, P120, p120-catenin, Catns, Kiaa0384	catenin (cadherin associated protein), delta 1 [Source:MGI Symbol;Acc:MGI:105100]	ENSMUSG00000034101	6	2	1	0	0
CILDB_MMUS_051871	ENSMUSP00000034992	Nt5e, 2210401F01Rik, AI447961, CD73, eNT, NT, Nt5, CD73, ecto-5'-nucleotidase, Nt5, Nt5, Nte	5' nucleotidase, ecto [Source:MGI Symbol;Acc:MGI:99782]	ENSMUSG00000032420	17	2	2	1	3
CILDB_MMUS_048652	ENSMUSP00000050683	Foxo3, 1110048B16Rik, 2010203A17Rik, C76856, Fkhr2, FKHRL1, Foxo3a, Fkhr2, FKHRL1, Foxo3a, Fkhr2, Foxo3a	forkhead box O3 [Source:MGI Symbol;Acc:MGI:1890081]	ENSMUSG00000048756	7	2	1	0	0
CILDB_MMUS_037051	ENSMUSP00000127061	Kcnq2, HNSPC, KQT2, Nmf134, KQT2, Nmf134, Kqt2	potassium voltage-gated channel, subfamily Q, member 2 [Source:MGI Symbol;Acc:MGI:1309503]	ENSMUSG00000016346	9	3	2	0	0
CILDB_MMUS_041912	ENSMUSP00000109175	Tcte1, D17Sil1, Tcte-1, D17Sil1, Tcte-1, D17sil1	t-complex-associated testis expressed 1 [Source:MGI Symbol;Acc:MGI:98640]	ENSMUSG00000023949	20	7	5	1	3
CILDB_MMUS_034457	ENSMUSP00000070504	Haus6, 6230416J20Rik, 9830144E06, D4Ertd27e, mKIAA1574, D4Ertd27e, 6230416J20Rik, mKIAA1574	HAUS augmin-like complex, subunit 6 [Source:MGI Symbol;Acc:MGI:1923389]	ENSMUSG00000038047	4	3	1	0	0
CILDB_MMUS_016092	ENSMUSP00000095915	Exoc8, AI414418, EXO84, Exo84p, R74783, SEC84, EXO84, Exo84p, SEC84	exocyst complex component 8 [Source:MGI Symbol;Acc:MGI:2142527]	ENSMUSG00000074030	17	1	1	1	3
CILDB_MMUS_033769	ENSMUSP00000112517	Traf3, AI528849, amn, CAP-1, CD40bp, CRAF1, LAP1, T-BAM, CAP-1, CD40bp, CRAF1, LAP1, Craf1, Trafamn	TNF receptor-associated factor 3 [Source:MGI Symbol;Acc:MGI:108041]	ENSMUSG00000021277	11	1	1	0	0
CILDB_MMUS_012111	ENSMUSP00000119805	Gdi1,GDIA,GDIalpha,GDIA,Rab GDIalpha,Rabgdia	guanosine diphosphate (GDP) dissociation inhibitor 1 [Source:MGI Symbol;Acc:MGI:99846]	ENSMUSG00000015291	2	1	1	0	0
CILDB_MMUS_037311	ENSMUSP00000090854	Cyfip2, 1500004I01Rik, 6430511D02Rik, AA930218, AU022376, mKIAA1168, Pir121, Pir121, Kiaa1168, Pir121	cytoplasmic FMR1 interacting protein 2 [Source:MGI Symbol;Acc:MGI:1924134]	ENSMUSG00000020340	20	5	4	2	3
CILDB_MMUS_049297	ENSMUSP00000001156	Cfp, BCFG, Pfc, Pfc, Pfc	complement factor properdin [Source:MGI Symbol;Acc:MGI:97545]	ENSMUSG00000001128	5	1	1	1	2
CILDB_MMUS_033781	ENSMUSP00000030212	Sh3gl2,9530001L19Rik,AI120490,AW555077,B930049H17Rik,EEN-B1,Sh3d2a,SH3PA,EEN-B1,endophilin A1,endophilin I,Sh3d2a,Sh3d2a	SH3-domain GRB2-like 2 [Source:MGI Symbol;Acc:MGI:700009]	ENSMUSG00000028488	19	1	1	1	3
CILDB_MMUS_009790	ENSMUSP00000057355	Slc36a4, 6330573I15Rik, PAT4, PAT4, Pat4	solute carrier family 36 (proton/amino acid symporter), member 4 [Source:MGI Symbol;Acc:MGI:2442595]	ENSMUSG00000043885	34	2	2	0	0
CILDB_MMUS_023196	ENSMUSP00000102123	Mknk1, 2410048M24Rik, Mnk1, Mnk1, Mnk1	MAP kinase-interacting serine/threonine kinase 1 [Source:MGI Symbol;Acc:MGI:894316]	ENSMUSG00000028708	9	1	1	1	2
CILDB_MMUS_026826	ENSMUSP00000135703	Prox1, A230003G05Rik	prospero-related homeobox 1 [Source:MGI Symbol;Acc:MGI:97772]	ENSMUSG00000010175	5	1	1	0	0
CILDB_MMUS_015495	ENSMUSP00000003502	Rab3b, 2610528C18Rik, Rab3B	RAB3B, member RAS oncogene family [Source:MGI Symbol;Acc:MGI:1917158]	ENSMUSG00000003411	8	1	1	0	0
CILDB_MMUS_005949	ENSMUSP00000136944	Hmgcs1, B130032C06Rik	3-hydroxy-3-methylglutaryl-Coenzyme A synthase 1 [Source:MGI Symbol;Acc:MGI:107592]	ENSMUSG00000093930	32	1	1	0	0
CILDB_MMUS_002448	ENSMUSP00000040825	Dapk1, 2310039H24Rik, 2810425C21Rik, AI642003, D13Ucla1, DAP-Kinase, D13Ucla1, DAP-Kinase	death associated protein kinase 1 [Source:MGI Symbol;Acc:MGI:1916885]	ENSMUSG00000021559	5	2	1	0	0
CILDB_MMUS_022051	ENSMUSP00000028892	Idh3b, C78231	isocitrate dehydrogenase 3 (NAD+) beta [Source:MGI Symbol;Acc:MGI:2158650]	ENSMUSG00000027406	29	3	3	0	0
CILDB_MMUS_050547	ENSMUSP00000023006	Lrrc6, LRTP, LRTP, Lrtp, Mc2	leucine rich repeat containing 6 (testis) [Source:MGI Symbol;Acc:MGI:1859553]	ENSMUSG00000022375	22	7	4	2	3
CILDB_MMUS_007562	ENSMUSP00000045474	9430023L20Rik, AA407441, Atg101, AU022967	RIKEN cDNA 9430023L20 gene [Source:MGI Symbol;Acc:MGI:1915368]	ENSMUSG00000037204	22	1	1	0	0
CILDB_MMUS_033438	ENSMUSP00000019625	Myh8, 4832426G23Rik, AI327267, MHCp, MyHC-pn, Myhs-p, Myhsp, MyHC-pn, Myhs-p, Myhsp, mKIAA4211, Myhsp	myosin, heavy polypeptide 8, skeletal muscle, perinatal [Source:MGI Symbol;Acc:MGI:1339712]	ENSMUSG00000055775	22	3	2	0	0
CILDB_MMUS_002937	ENSMUSP00000134464	Pqlc2, BC019216	PQ loop repeat containing 2 [Source:MGI Symbol;Acc:MGI:2384837]	ENSMUSG00000028744	23	1	1	0	0
CILDB_MMUS_043099	ENSMUSP00000108607	Dab2ip, 2310011D08Rik, AI480459, Aip1, mKIAA1743, AIP1, Kiaa1743	disabled 2 interacting protein [Source:MGI Symbol;Acc:MGI:1916851]	ENSMUSG00000026883	4	3	2	1	3
CILDB_MMUS_022565	ENSMUSP00000092487	Cyp4a12b, BC060945, Cyp4a12, BC060945, Cyp4a12, Cyp4a12a	cytochrome P450, family 4, subfamily a, polypeptide 12B [Source:MGI Symbol;Acc:MGI:3611747]	ENSMUSG00000078597	26	1	1	0	0
CILDB_MMUS_021449	ENSMUSP00000106733	Psen2, Ad4h, ALG-3, Alg3, PS-2, PS2, Psnl2, STM2, Ad4h, ALG-3, PS-2, PS2, Ad4h, Alg3, Ps-2, Psnl2	presenilin 2 [Source:MGI Symbol;Acc:MGI:109284]	ENSMUSG00000010609	27	1	1	0	0
CILDB_MMUS_005441	ENSMUSP00000125572	Hipk2, 1110014O20Rik, B230339E18Rik, Stank, Stank, Nbak1, Stank	homeodomain interacting protein kinase 2 [Source:MGI Symbol;Acc:MGI:1314872]	ENSMUSG00000061436	6	2	2	0	0
CILDB_MMUS_038891	ENSMUSP00000105037	Ces2e, 9030624L02Rik, Ces5, Ces5, Ces5	carboxylesterase 2E [Source:MGI Symbol;Acc:MGI:2443170]	ENSMUSG00000031886	21	4	2	0	0
CILDB_MMUS_024546	ENSMUSP00000073911	Smyd1, 4632404M21Rik, Bop, C78565, Zmynd18, Bop, Bop	SET and MYND domain containing 1 [Source:MGI Symbol;Acc:MGI:104790]	ENSMUSG00000055027	28	1	1	0	0
CILDB_MMUS_035100	ENSMUSP00000112855	Prss46, 1700112C13Rik, 79H19B, Tessp6	protease, serine, 46 [Source:MGI Symbol;Acc:MGI:1921556]	ENSMUSG00000049719	9	2	1	0	0
CILDB_MMUS_020648	ENSMUSP00000095059	Cdc42bpa, A930014J19Rik, DMPK-like, DMPK-like, Kiaa0451	CDC42 binding protein kinase alpha [Source:MGI Symbol;Acc:MGI:2441841]	ENSMUSG00000026490	10	3	3	1	3
CILDB_MMUS_003456	ENSMUSP00000021468	Nin, 3110068G20Rik, AI385615, AU024711, mKIAA1565, Kiaa1565	ninein [Source:MGI Symbol;Acc:MGI:105108]	ENSMUSG00000021068	3	4	2	1	3
CILDB_MMUS_020664	ENSMUSP00000065046	Entpd4, 1200014F22Rik, 4930513O14Rik, A430102M06Rik, AI414893, Lysal1, mKIAA0392, Lysal1, Gm21685, Lalp70, Lysal1, mKIAA0392	ectonucleoside triphosphate diphosphohydrolase 4 [Source:MGI Symbol;Acc:MGI:1914714]	ENSMUSG00000095463	17	1	1	0	0
CILDB_MMUS_020569	ENSMUSP00000005606	Prkaca,Pkaca,PKCD,C alpha,Cs,PKA,Pkaca,Pkaca	protein kinase, cAMP dependent, catalytic, alpha [Source:MGI Symbol;Acc:MGI:97592]	ENSMUSG00000005469	32	9	5	1	3
CILDB_MMUS_021055	ENSMUSP00000078587	Zfp119a, AL024077, Mzf13, Zfp119, Mzf13, Zfp119, Mzf13, Zfp119	zinc finger protein 119a [Source:MGI Symbol;Acc:MGI:1345189]	ENSMUSG00000057835	19	2	1	0	0
CILDB_MMUS_041755	ENSMUSP00000114530	Gramd2, BC064463	GRAM domain containing 2 [Source:MGI Symbol;Acc:MGI:3528937]	ENSMUSG00000074259	4	2	1	0	0
CILDB_MMUS_048171	ENSMUSP00000035884	Cops8, 9430009J09Rik, AA408242, Csn8, Sgn8, Csn8, Sgn8, Csn8	COP9 (constitutive photomorphogenic) homolog, subunit 8 (Arabidopsis thaliana) [Source:MGI Symbol;Acc:MGI:1915363]	ENSMUSG00000034432	20	1	1	1	3
CILDB_MMUS_013495	ENSMUSP00000109768	Ikbkg, 1110037D23Rik, AI848108, AI851264, AW124339, IKK[g], NEMO, IKK[g], NEMO, Nemo	inhibitor of kappaB kinase gamma [Source:MGI Symbol;Acc:MGI:1338074]	ENSMUSG00000004221	4	1	1	1	2
CILDB_MMUS_052147	ENSMUSP00000139374	TRMT2A, Htf9c, Htf9-c, Htf9c	tRNA (uracil-5-)-methyltransferase homolog A [Source:UniProtKB/TrEMBL;Acc:E9PUQ7]	ENSMUSG00000098930	32	2	2	0	0
CILDB_MMUS_035870	ENSMUSP00000079722	Thrap3, 9330151F09Rik, B230333E16Rik, Trap150, Trap150, Trap150	thyroid hormone receptor associated protein 3 [Source:MGI Symbol;Acc:MGI:2442637]	ENSMUSG00000043962	3	1	1	0	0
CILDB_MMUS_019621	ENSMUSP00000000724	Kat2b, A930006P13Rik, AI461839, AW536563, p/CAF, Pcaf, Pcaf, Pcaf	K(lysine) acetyltransferase 2B [Source:MGI Symbol;Acc:MGI:1343094]	ENSMUSG00000000708	11	1	1	0	0
CILDB_MMUS_001145	ENSMUSP00000029699	Lmna,Dhe,Dhe,lamin A/C,Lmn1	lamin A [Source:MGI Symbol;Acc:MGI:96794]	ENSMUSG00000028063	11	2	1	0	0
CILDB_MMUS_050271	ENSMUSP00000108326	Serpinb8, CAP-2, CAP2, NK10, ovalbumin, Spi8, CAP-2, CAP2, NK10, ovalbumin, Spi8	serine (or cysteine) peptidase inhibitor, clade B, member 8 [Source:MGI Symbol;Acc:MGI:894657]	ENSMUSG00000026315	19	4	3	0	0
CILDB_MMUS_034787	ENSMUSP00000062864	Pik3cg, 5830428L06Rik, p110gamma, PI3Kgamma, p110gamma, PI(3)Kgamma, PI3K<gamma>, PI3Kgamma, Pi3kg1	phosphoinositide-3-kinase, catalytic, gamma polypeptide [Source:MGI Symbol;Acc:MGI:1353576]	ENSMUSG00000020573	12	3	2	0	0
CILDB_MMUS_014885	ENSMUSP00000066038	Eif3k, 1200009C21Rik, Eif3s12, eIF3K, Eif3s12, Eif3s12	eukaryotic translation initiation factor 3, subunit K [Source:MGI Symbol;Acc:MGI:1921080]	ENSMUSG00000053565	26	1	1	1	3
CILDB_MMUS_035154	ENSMUSP00000006750	Rundc3a, Rap2ip, RPIP-8, Rpip8, Rap2ip, Rpip8, Rap2ip, Rpip8	RUN domain containing 3A [Source:MGI Symbol;Acc:MGI:1858752]	ENSMUSG00000006575	4	1	1	1	2
CILDB_MMUS_017484	ENSMUSP00000134378	Adgb, 9130014G24Rik, Capn7l	androglobin [Source:MGI Symbol;Acc:MGI:3605549]	ENSMUSG00000050994	6	2	1	0	0
CILDB_MMUS_018818	ENSMUSP00000021147	Exoc7, Exo70, sec70, 70kDa, Exo70, sec70, Exo70, Galr2, mKIAA1067	exocyst complex component 7 [Source:MGI Symbol;Acc:MGI:1859270]	ENSMUSG00000020792	23	2	2	1	3
CILDB_MMUS_035648	ENSMUSP00000139296	Pax5, BSAP, EBB-1, KLP, Pax-5, EBB-1, Pax-5, PAX-5	paired box gene 5 [Source:MGI Symbol;Acc:MGI:97489]	ENSMUSG00000014030	4	1	1	0	0
CILDB_MMUS_006243	ENSMUSP00000054209	Arhgap12, 2810011M08Rik	Rho GTPase activating protein 12 [Source:MGI Symbol;Acc:MGI:1922665]	ENSMUSG00000041225	10	1	1	0	0
CILDB_MMUS_014291	ENSMUSP00000119247	Gtf3c2, 1300004C11Rik, 2610510G03Rik, AI225816, AU041069, mKIAA0011, TFIIIC110, TFIIIC-BETA, TFIIIC110, Kiaa0011	general transcription factor IIIC, polypeptide 2, beta [Source:MGI Symbol;Acc:MGI:1919002]	ENSMUSG00000029144	1	1	1	0	0
CILDB_MMUS_038391	ENSMUSP00000039429	Dpyd, AI315208, DPD, E330028L06Rik, DPD	dihydropyrimidine dehydrogenase [Source:MGI Symbol;Acc:MGI:2139667]	ENSMUSG00000033308	13	1	1	0	0
CILDB_MMUS_048749	ENSMUSP00000104533	Acsl6, A330035H04Rik, AW050338, Facl6, LACS, Lacsl, mKIAA0837, Facl6, Lacsl, Facl6, lacs, mKIAA0837	acyl-CoA synthetase long-chain family member 6 [Source:MGI Symbol;Acc:MGI:894291]	ENSMUSG00000020333	37	6	6	0	0
CILDB_MMUS_007596	ENSMUSP00000023652	Grik1, A830007B11Rik, D16Ium24, D16Ium24e, GluK1, GluK5, Glur-5, Glur5, Glurbeta1, D16Ium24, D16Ium24e, GluK5, Glur-5, Glur5, Glurbeta1	glutamate receptor, ionotropic, kainate 1 [Source:MGI Symbol;Acc:MGI:95814]	ENSMUSG00000022935	14	2	1	0	0
CILDB_MMUS_041874	ENSMUSP00000030724	Sesn2, HI95, Ses2, SEST2, Sest2	sestrin 2 [Source:MGI Symbol;Acc:MGI:2651874]	ENSMUSG00000028893	14	1	1	0	0
CILDB_MMUS_010977	ENSMUSP00000028178	Acvr1c, ACVRLK7, Alk-7, ALK7, C230097P10, Alk-7, ALK7, Alk7	activin A receptor, type IC [Source:MGI Symbol;Acc:MGI:2661081]	ENSMUSG00000026834	9	1	1	0	0
CILDB_MMUS_041101	ENSMUSP00000008594	Nutf2, 2700067I02Rik, AI115459, AI413596, AW546000, Ntf2, Ntf3, PP15, ENSMUSG00000071868, EG668830, Ntf2, PP15, Ntf2	nuclear transport factor 2 [Source:MGI Symbol;Acc:MGI:1915301]	ENSMUSG00000008450	37	2	2	0	0
CILDB_MMUS_035318	ENSMUSP00000079727	Eno1,0610008I15,AL022784,Eno-1,MBP-1,EG433182,Eno1,2-phospho-D-glycerate hydrolase,alpha-enolase,c-Myc promoter binding protein,Eno-1,MBP-1,EG433182,Eno-1	enolase 1, alpha non-neuron [Source:MGI Symbol;Acc:MGI:95393]	ENSMUSG00000063524	41	6	6	1	3
CILDB_MMUS_020874	ENSMUSP00000113544	Limch1, 3732412D22Rik, mKIAA1102, Kiaa1102	LIM and calponin homology domains 1 [Source:MGI Symbol;Acc:MGI:1924819]	ENSMUSG00000037736	3	1	1	0	0
CILDB_MMUS_028018	ENSMUSP00000120065	Sept9,Msf,MSF1,PNUTL4,Sint1,Msf,MSF1,PNUTL4,Sint1,SL3-3 integration site 1,Kiaa0991,Sint1	septin 9 [Source:MGI Symbol;Acc:MGI:1858222]	ENSMUSG00000059248	3	1	1	0	0
CILDB_MMUS_031710	ENSMUSP00000040098	Lnx1, Lnx, Lnx	ligand of numb-protein X 1 [Source:MGI Symbol;Acc:MGI:1278335]	ENSMUSG00000029228	3	2	1	0	0
CILDB_MMUS_040846	ENSMUSP00000115094	Lgals8, 1200015E08Rik, AI326142, D13Ertd524e, Lgals-8, D13Ertd524e, Lgals-8	lectin, galactose binding, soluble 8 [Source:MGI Symbol;Acc:MGI:1928481]	ENSMUSG00000057554	8	3	2	0	0
CILDB_MMUS_024994	ENSMUSP00000025403	Impa2, 2210415D20Rik, AI326924, AW259601	inositol (myo)-1(or 4)-monophosphatase 2 [Source:MGI Symbol;Acc:MGI:2149728]	ENSMUSG00000024525	35	1	1	0	0
CILDB_MMUS_034801	ENSMUSP00000021290	Rcvrn,CAR,S-modulin,cancer associated retinopathy protein,guanylate cyclase activator,S-modulin,Rcv1	recoverin [Source:MGI Symbol;Acc:MGI:97883]	ENSMUSG00000020907	14	1	1	1	3
CILDB_MMUS_025904	ENSMUSP00000137994	Osgepl1, 2610001M19Rik, AA416452, MGC13061	O-sialoglycoprotein endopeptidase-like 1 [Source:MGI Symbol;Acc:MGI:1919335]	ENSMUSG00000026096	32	2	2	0	0
CILDB_MMUS_038151	ENSMUSP00000034349	Nae1, 59kDa, Appbp1, Appbp1, Appbp1	NEDD8 activating enzyme E1 subunit 1 [Source:MGI Symbol;Acc:MGI:2384561]	ENSMUSG00000031878	36	1	1	0	0
CILDB_MMUS_008064	ENSMUSP00000047376	Gls2, A330074B06Rik, AI195532, GA, GLS, Lga, Lga, Kiaa4146	glutaminase 2 (liver, mitochondrial) [Source:MGI Symbol;Acc:MGI:2143539]	ENSMUSG00000044005	12	1	1	0	0
CILDB_MMUS_045067	ENSMUSP00000101271	Ajap1, Gm573, LOC230959, Gm573	adherens junction associated protein 1 [Source:MGI Symbol;Acc:MGI:2685419]	ENSMUSG00000039546	3	1	1	0	0
CILDB_MMUS_037221	ENSMUSP00000017841	Ada	adenosine deaminase [Source:MGI Symbol;Acc:MGI:87916]	ENSMUSG00000017697	17	1	1	0	0
CILDB_MMUS_028046	ENSMUSP00000106479	Lpgat1, AI649174, AW112037, BC013667, BC013667, Fam34a, mKIAA0205	lysophosphatidylglycerol acyltransferase 1 [Source:MGI Symbol;Acc:MGI:2446186]	ENSMUSG00000026623	8	2	1	2	3
CILDB_MMUS_024739	ENSMUSP00000127695	Tgfb1i1, ARA55, hic-5, Hic5, TSC-5, ARA55, hic-5, TSC-5, Ara55	transforming growth factor beta 1 induced transcript 1 [Source:MGI Symbol;Acc:MGI:102784]	ENSMUSG00000030782	8	1	1	0	0
CILDB_MMUS_009692	ENSMUSP00000055827	Fahd1, 1110025H10Rik, AV002085	fumarylacetoacetate hydrolase domain containing 1 [Source:MGI Symbol;Acc:MGI:1915886]	ENSMUSG00000045316	30	3	3	0	0
CILDB_MMUS_045039	ENSMUSP00000136415	Kcne3, 2210017H05Rik, MiRP2, MiRP2	potassium voltage-gated channel, Isk-related subfamily, gene 3 [Source:MGI Symbol;Acc:MGI:1891124]	ENSMUSG00000035165	3	1	1	0	0
CILDB_MMUS_005741	ENSMUSP00000118805	Arfgef1, ARFGEP1, BIG1, D130059B05Rik, D730028O18Rik, P200, ARFGEP1, BIG1, P200	ADP-ribosylation factor guanine nucleotide-exchange factor 1(brefeldin A-inhibited) [Source:MGI Symbol;Acc:MGI:2442988]	ENSMUSG00000067851	28	1	1	0	0
CILDB_MMUS_039923	ENSMUSP00000012161	Scarf2, AI194363, NSR1, Scarf1, Scatf1, SREC-II, Srec2, SrecII, SRECRP-1, W53987, W65560, SREC-II, Srec2, NSR1, Srec2	scavenger receptor class F, member 2 [Source:MGI Symbol;Acc:MGI:1858430]	ENSMUSG00000012017	4	1	1	0	0
CILDB_MMUS_037911	ENSMUSP00000125987	Zscan29, AW125441, Zfp690, Zfp690	zinc finger SCAN domains 29 [Source:MGI Symbol;Acc:MGI:2139317]	ENSMUSG00000050619	8	1	1	0	0
CILDB_MMUS_025208	ENSMUSP00000117361	Ubb, AL033289, Rps27a, Uba52, Ubb2, Ubc, Ubb2, EG216818	ubiquitin B [Source:MGI Symbol;Acc:MGI:98888]	ENSMUSG00000019505	9	2	2	0	0
CILDB_MMUS_008658	ENSMUSP00000122934	Srebf1, ADD-1, ADD1, bHLHd1, D630008H06, SREBP-1, SREBP-1a, SREBP-1c, SREBP1, SREBP1c, ADD-1, bHLHd1, SREBP-1, SREBP-1a, SREBP-1c, SREBP1, SREBP1c, Srebp1	sterol regulatory element binding transcription factor 1 [Source:MGI Symbol;Acc:MGI:107606]	ENSMUSG00000020538	7	1	1	0	0
CILDB_MMUS_007854	ENSMUSP00000071616	Rpl7, Rpl7a, Surf-3, Rpl7a, Surf-3	ribosomal protein L7 [Source:MGI Symbol;Acc:MGI:98073]	ENSMUSG00000043716	37	7	6	1	3
CILDB_MMUS_044496	ENSMUSP00000123540	Fam229b, 1700025K23Rik, 1700025K23Rik	family with sequence similarity 229, member B [Source:MGI Symbol;Acc:MGI:1913587]	ENSMUSG00000051736	2	3	2	1	3
CILDB_MMUS_017006	ENSMUSP00000130064	Serpina9, 2310014L03Rik, AW049635, Centerin, Centerin	serine (or cysteine) peptidase inhibitor, clade A (alpha-1 antiproteinase, antitrypsin), member 9 [Source:MGI Symbol;Acc:MGI:1919157]	ENSMUSG00000058260	1	1	1	0	0
CILDB_MMUS_052058	ENSMUSP00000137712	CDK2AP2, 5830466O21Rik, D19Ertd144e, Doc-1r, D19Ertd144e, Doc1r	Cyclin-dependent kinase 2-associated protein 2 [Source:UniProtKB/Swiss-Prot;Acc:Q9CPY4]	ENSMUSG00000097485	7	1	1	1	2
CILDB_MMUS_042278	ENSMUSP00000098289	1700024G13Rik, C10orf53	RIKEN cDNA 1700024G13 gene [Source:MGI Symbol;Acc:MGI:1914335]	ENSMUSG00000072473	4	2	1	2	3
CILDB_MMUS_012420	ENSMUSP00000137008	Ptk2b,CADTK,CAKB,CAKbeta,E430023O05Rik,FADK2,FAK2,PYK2,Raftk,CAKbeta,calcium-dependent tyrosine kinase,cellular adhesion kinase beta,proline-rich tyrosine kinase 2,PYK2,Raftk,related adhesion focal tyrosine kinase,Fak2,Pyk2,Raftk	PTK2 protein tyrosine kinase 2 beta [Source:MGI Symbol;Acc:MGI:104908]	ENSMUSG00000059456	5	1	1	0	0
CILDB_MMUS_041242	ENSMUSP00000031172	Gnrhr	gonadotropin releasing hormone receptor [Source:MGI Symbol;Acc:MGI:95790]	ENSMUSG00000029255	10	1	1	0	0
CILDB_MMUS_006098	ENSMUSP00000102401	Trim3, BERP1, HAC1, Rnf22, BERP1, HAC1, Rnf22, Hac1, Rnf22	tripartite motif-containing 3 [Source:MGI Symbol;Acc:MGI:1860040]	ENSMUSG00000036989	10	4	2	1	3
CILDB_MMUS_031912	ENSMUSP00000033979	Star, AV363654, D8Ertd419e, D8Ertd419e	steroidogenic acute regulatory protein [Source:MGI Symbol;Acc:MGI:102760]	ENSMUSG00000031574	7	2	2	0	0
CILDB_MMUS_029983	ENSMUSP00000120332	Slc25a14, BMCP1, UCP5, UCP5L, UCP5S, BMCP1, UCP5, UCP5L, UCP5S, Bmcp1, Tm4sf10, Ucp5	solute carrier family 25 (mitochondrial carrier, brain), member 14 [Source:MGI Symbol;Acc:MGI:1330823]	ENSMUSG00000031105	15	1	1	0	0
CILDB_MMUS_006355	ENSMUSP00000036487	Ctnnal1, ACRP, AI616177, AW545119, C86009, Catnal1, ACRP, Catnal1, Catnal1	catenin (cadherin associated protein), alpha-like 1 [Source:MGI Symbol;Acc:MGI:1859649]	ENSMUSG00000038816	7	2	2	0	0
CILDB_MMUS_007373	ENSMUSP00000110012	Hcfc1,AW060991,HCF,HCF1,HCF-1,HCF1,VP16 accessory protein	host cell factor C1 [Source:MGI Symbol;Acc:MGI:105942]	ENSMUSG00000031386	11	1	1	0	0
CILDB_MMUS_006503	ENSMUSP00000133641	Speer4c, 4933431D05Rik, SPEER-4C, SPEER-4C	spermatogenesis associated glutamate (E)-rich protein 4c [Source:MGI Symbol;Acc:MGI:1914023]	ENSMUSG00000073208	1	1	1	1	3
CILDB_MMUS_011880	ENSMUSP00000123019	Uqcc1, 2310079L17Rik, 2410003P15Rik, 3110038N19Rik, Bfzb, Bfzp, Bfzp, mbFZb, Uqcc, Bfzb	ubiquinol-cytochrome c reductase complex assembly factor 1 [Source:MGI Symbol;Acc:MGI:1929472]	ENSMUSG00000005882	23	1	1	1	3
CILDB_MMUS_025090	ENSMUSP00000067576	Prkg1, AW125416, CGKI, Gm19690, Prkg1b, Prkgr1b, Prkg1b, Prkgr1b, Prkg1b, Prkgr1a, Prkgr1b	protein kinase, cGMP-dependent, type I [Source:MGI Symbol;Acc:MGI:108174]	ENSMUSG00000052920	24	5	2	0	0
CILDB_MMUS_035652	ENSMUSP00000119099	Oca2, D7H15S12, D7Icr28RN, D7Nic1, p, D7H15S12, p, P	oculocutaneous albinism II [Source:MGI Symbol;Acc:MGI:97454]	ENSMUSG00000030450	1	1	1	0	0
CILDB_MMUS_047237	ENSMUSP00000110735	Meig1, Meg1, MLZ-278, Meg1, Meg1	meiosis expressed gene 1 [Source:MGI Symbol;Acc:MGI:1202878]	ENSMUSG00000026650	8	3	2	2	3
CILDB_MMUS_031461	ENSMUSP00000043962	Slc2a12, GLUT-12, Glut12, GLUT-12, Glut12, Glut12, Glut8	solute carrier family 2 (facilitated glucose transporter), member 12 [Source:MGI Symbol;Acc:MGI:3052471]	ENSMUSG00000037490	23	1	1	1	2
CILDB_MMUS_014564	ENSMUSP00000035170	Dnajc13, D030002L11Rik, Gm1124, mKIAA0678, RME-8, Rme8, LOC382100, Rme8, mKIAA0678, RME-8, Rme8	DnaJ (Hsp40) homolog, subfamily C, member 13 [Source:MGI Symbol;Acc:MGI:2676368]	ENSMUSG00000032560	16	3	2	2	3
CILDB_MMUS_028519	ENSMUSP00000064518	Ctnnd1, AA409437, AU019353, Catns, Ctnnd, mKIAA0384, P120, Catns, Ctnnd, P120, p120-catenin, Catns, Kiaa0384	catenin (cadherin associated protein), delta 1 [Source:MGI Symbol;Acc:MGI:105100]	ENSMUSG00000034101	7	4	3	1	3
CILDB_MMUS_029547	ENSMUSP00000029405	Gmps, AA591640, AI047208, Gm9479	guanine monophosphate synthetase [Source:MGI Symbol;Acc:MGI:2448526]	ENSMUSG00000027823	37	2	1	0	0
CILDB_MMUS_013993	ENSMUSP00000018122	Cadps2, A230044C21Rik, Caps-2, Caps2, Cpd2, Caps2, cpd2, Caps2, CAPS2b, CAPS2c, CAPS2d, CAPS2e, CAPS2f	Ca2+-dependent activator protein for secretion 2 [Source:MGI Symbol;Acc:MGI:2443963]	ENSMUSG00000017978	7	1	1	0	0
CILDB_MMUS_013579	ENSMUSP00000046371	Gde1, 1200003M13Rik, Mir16, RGS16, Mir16, Mir16	glycerophosphodiester phosphodiesterase 1 [Source:MGI Symbol;Acc:MGI:1891827]	ENSMUSG00000033917	12	1	1	1	3
CILDB_MMUS_035738	ENSMUSP00000126258	Mdm1, Arrd2, Mdm-1, Arrd2, Mdm-1, Mdm-1	transformed mouse 3T3 cell double minute 1 [Source:MGI Symbol;Acc:MGI:96951]	ENSMUSG00000020212	4	5	1	0	0
CILDB_MMUS_051040	ENSMUSP00000116941	Atp2b4, Pmca4, PMCA4	ATPase, Ca++ transporting, plasma membrane 4 [Source:MGI Symbol;Acc:MGI:88111]	ENSMUSG00000026463	36	7	5	0	0
CILDB_MMUS_049651	ENSMUSP00000024946	Eci1, Dci, eci, Dci, eci, Dci	enoyl-Coenzyme A delta isomerase 1 [Source:MGI Symbol;Acc:MGI:94871]	ENSMUSG00000024132	21	1	1	0	0
CILDB_MMUS_046524	ENSMUSP00000101465	Usp48, 2810449C13Rik, AI115503, BC021769, D330022K21Rik, Usp31, Usp31, Kiaa4202	ubiquitin specific peptidase 48 [Source:MGI Symbol;Acc:MGI:2158502]	ENSMUSG00000043411	16	1	1	0	0
CILDB_MMUS_005281	ENSMUSP00000093356	Cep85l, ENSMUSG00000038594, Gm9766, Gm9766, Gm9766	centrosomal protein 85-like [Source:MGI Symbol;Acc:MGI:3642684]	ENSMUSG00000038594	5	2	1	0	0
CILDB_MMUS_027615	ENSMUSP00000130115	Smad2,7120426M23Rik,Madh2,Madr2,mMad2,Smad-2,Madh2,Madr2,Smad 2,Madh2,Madr2	SMAD family member 2 [Source:MGI Symbol;Acc:MGI:108051]	ENSMUSG00000024563	8	1	1	0	0
CILDB_MMUS_032215	ENSMUSP00000020277	Hkdc1, BC016235	hexokinase domain containing 1 [Source:MGI Symbol;Acc:MGI:2384910]	ENSMUSG00000020080	10	2	2	1	3
CILDB_MMUS_010904	ENSMUSP00000114011	Entpd5, AI196558, AI987697, Cd39l4, ER-UDPase, mNTPase, NTPDase-5, NTPDase5, Pcph, Cd39l4, ER-UDPase, mNTPase, NTPDase-5, NTPDase5, Pcph, Cd39l4	ectonucleoside triphosphate diphosphohydrolase 5 [Source:MGI Symbol;Acc:MGI:1321385]	ENSMUSG00000021236	24	2	2	0	0
CILDB_MMUS_029105	ENSMUSP00000112849	Dnajc5b, 1700008A05Rik	DnaJ (Hsp40) homolog, subfamily C, member 5 beta [Source:MGI Symbol;Acc:MGI:1913576]	ENSMUSG00000027606	15	1	1	0	0
CILDB_MMUS_042093	ENSMUSP00000022480	Ogdhl	oxoglutarate dehydrogenase-like [Source:MGI Symbol;Acc:MGI:3616088]	ENSMUSG00000021913	39	2	2	1	3
CILDB_MMUS_026936	ENSMUSP00000105449	Id1, AI323524, bHLHb24, D2Wsu140e, Idb1, bHLHb24, D2Wsu140e, Idb1, Id, Id-1, Idb1	inhibitor of DNA binding 1 [Source:MGI Symbol;Acc:MGI:96396]	ENSMUSG00000042745	4	2	1	0	0
CILDB_MMUS_045108	ENSMUSP00000030606	Rcan3, AU041093, Csp3, Dscr1l2, Csp3, Dscr1l2, Dscr1l2	regulator of calcineurin 3 [Source:MGI Symbol;Acc:MGI:1858220]	ENSMUSG00000059713	11	3	2	0	0
CILDB_MMUS_040916	ENSMUSP00000048013	Rcan2, Csp2, Dscr1l1, MCIP2, ZAKI-4, Csp2, Dscr1l1, MCIP2, ZAKI-4, Dscr1l1, ZAKI-4beta, Zaki4	regulator of calcineurin 2 [Source:MGI Symbol;Acc:MGI:1858219]	ENSMUSG00000039601	11	2	1	0	0
CILDB_MMUS_026371	ENSMUSP00000081104	Cd209b, 1810030I22Rik, mSIGNR1, OtB7, SIGNR1, mSIGNR1, SIGNR1	CD209b antigen [Source:MGI Symbol;Acc:MGI:1916415]	ENSMUSG00000065987	8	2	2	0	0
CILDB_MMUS_037134	ENSMUSP00000107694	Klrd1, CD94, CD94, Cd94	killer cell lectin-like receptor, subfamily D, member 1 [Source:MGI Symbol;Acc:MGI:1196275]	ENSMUSG00000030165	4	2	1	0	0
CILDB_MMUS_034341	ENSMUSP00000090470	Msi2, 1700105C15Rik, AI451722, AI563628, AW489193, Msi2h, msi2h, Musashi2, Msi2h	musashi RNA-binding protein 2 [Source:MGI Symbol;Acc:MGI:1923876]	ENSMUSG00000069769	26	5	4	2	3
CILDB_MMUS_048784	ENSMUSP00000103791	Bbs7, 8430406N16Rik, Bbs2l1	Bardet-Biedl syndrome 7 (human) [Source:MGI Symbol;Acc:MGI:1918742]	ENSMUSG00000037325	15	11	4	2	3
CILDB_MMUS_014002	ENSMUSP00000125972	Cadps2, A230044C21Rik, Caps-2, Caps2, Cpd2, Caps2, cpd2, Caps2, CAPS2b, CAPS2c, CAPS2d, CAPS2e, CAPS2f	Ca2+-dependent activator protein for secretion 2 [Source:MGI Symbol;Acc:MGI:2443963]	ENSMUSG00000017978	7	1	1	0	0
CILDB_MMUS_023420	ENSMUSP00000124144	Poc1b, 4933430F16Rik, Wdr51b, Wdr51b, Wdr51b	POC1 centriolar protein homolog B (Chlamydomonas) [Source:MGI Symbol;Acc:MGI:1918511]	ENSMUSG00000019952	21	9	4	0	0
CILDB_MMUS_032520	ENSMUSP00000020273	Supv3l1, 6330443E10Rik, Suv3l1	suppressor of var1, 3-like 1 (S. cerevisiae) [Source:MGI Symbol;Acc:MGI:2441711]	ENSMUSG00000020079	30	1	1	0	0
CILDB_MMUS_041405	ENSMUSP00000025704	Cdca5,2610036L13Rik,AL024086,AW536684,C85404,sororin p35	cell division cycle associated 5 [Source:MGI Symbol;Acc:MGI:1915099]	ENSMUSG00000024791	3	1	1	0	0
CILDB_MMUS_001560	ENSMUSP00000108472	Dcx,Dbct,Dbct,lissencephaly, X-linked (doublecortin),Dcn	doublecortin [Source:MGI Symbol;Acc:MGI:1277171]	ENSMUSG00000031285	5	2	1	0	0
CILDB_MMUS_018437	ENSMUSP00000125681	Trmt10a, 3110023L08Rik, AA794508, Rg9mtd2, Rnmtd2, Rg9mtd2, Rg9mtd2	tRNA methyltransferase 10A [Source:MGI Symbol;Acc:MGI:1920421]	ENSMUSG00000004127	26	1	1	0	0
CILDB_MMUS_046825	ENSMUSP00000100547	AK157302	cDNA sequence AK157302 [Source:MGI Symbol;Acc:MGI:3574096]	ENSMUSG00000078139	35	4	3	1	2
CILDB_MMUS_042173	ENSMUSP00000111273	Arvcf	armadillo repeat gene deleted in velo-cardio-facial syndrome [Source:MGI Symbol;Acc:MGI:109620]	ENSMUSG00000000325	7	2	1	0	0
CILDB_MMUS_047750	ENSMUSP00000095263	Ugt1a5, LE137	UDP glucuronosyltransferase 1 family, polypeptide A5 [Source:MGI Symbol;Acc:MGI:3032634]	ENSMUSG00000089943	20	1	1	0	0
CILDB_MMUS_027570	ENSMUSP00000110623	Bcorl1, 6720425J07Rik, B930011H20Rik	BCL6 co-repressor-like 1 [Source:MGI Symbol;Acc:MGI:2443910]	ENSMUSG00000036959	3	1	1	0	0
CILDB_MMUS_015855	ENSMUSP00000110624	Kalrn, 2210407G14Rik, AV235988, DUET, E530005C20Rik, Gm539, Hapip, TRAD, Hapip, LOC224126	kalirin, RhoGEF kinase [Source:MGI Symbol;Acc:MGI:2685385]	ENSMUSG00000061751	5	2	1	0	0
CILDB_MMUS_023749	ENSMUSP00000026129	Pcyt2, 1110033E03Rik, ET	phosphate cytidylyltransferase 2, ethanolamine [Source:MGI Symbol;Acc:MGI:1915921]	ENSMUSG00000025137	36	2	2	0	0
CILDB_MMUS_037158	ENSMUSP00000110532	Rps10, 2210402A09Rik	ribosomal protein S10 [Source:MGI Symbol;Acc:MGI:1914347]	ENSMUSG00000052146	38	3	2	0	0
CILDB_MMUS_026644	ENSMUSP00000110001	Kifc1,100042970,Gm4137,HSET,Kifc5a,KNSL2,Knsl2a,Tctex-7,Tctex-7A,Tctex7,Tctex7a,Gm4137,HSET,Kifc5a,kinesin family c-terminal 5A,KNSL2,Knsl2a,Tctex-7,Tctex-7A,Tctex7,Tctex7a,Kifc4,Kifc5a,Kifc5b	kinesin family member C1 [Source:MGI Symbol;Acc:MGI:109596]	ENSMUSG00000079553	33	4	2	0	0
CILDB_MMUS_037957	ENSMUSP00000118883	Micu3, 2900075B16Rik, Efha2, Efha2, Efha2	mitochondrial calcium uptake family, member 3 [Source:MGI Symbol;Acc:MGI:1925756]	ENSMUSG00000039478	7	1	1	0	0
CILDB_MMUS_025760	ENSMUSP00000112853	Dyrk1a, 2310043O08Rik, D16Ertd272e, D16Ertd493e, Dyrk, ENSMUSG00000074897, Gm10783, mmb, Mnbh, Mp86, D16Ertd272e, D16Ertd493e, Dyrk, Mnbh, Dyrk, Gm10783	dual-specificity tyrosine-(Y)-phosphorylation regulated kinase 1a [Source:MGI Symbol;Acc:MGI:1330299]	ENSMUSG00000022897	22	2	1	0	0
CILDB_MMUS_034141	ENSMUSP00000130440	Ddx11, 4732462I11Rik, CHL1, CHLR1, essa15a, KRG2, CHL1, CHLR1, essa15a, KRG2	DEAD/H (Asp-Glu-Ala-Asp/His) box helicase 11 [Source:MGI Symbol;Acc:MGI:2443590]	ENSMUSG00000035842	34	1	1	0	0
CILDB_MMUS_010330	ENSMUSP00000044871	Pigs, BC058979, Gm393, Gm689, LOC245087, LOC276846	phosphatidylinositol glycan anchor biosynthesis, class S [Source:MGI Symbol;Acc:MGI:2687325]	ENSMUSG00000041958	26	2	2	1	3
CILDB_MMUS_040587	ENSMUSP00000131516	Arih1, Ari, Ari1, AU021774, Hari, Hhari, Ubch7bp, Uip77, UIP77, Ari, Ubch7bp, Uip77	ariadne ubiquitin-conjugating enzyme E2 binding protein homolog 1 (Drosophila) [Source:MGI Symbol;Acc:MGI:1344363]	ENSMUSG00000025234	30	1	1	0	0
CILDB_MMUS_001967	ENSMUSP00000109546	Dctn1, AL022633, Glued, p150, p150<glued>, Glued, p150, p150<glued>	dynactin 1 [Source:MGI Symbol;Acc:MGI:107745]	ENSMUSG00000031865	16	2	2	0	0
CILDB_MMUS_014433	ENSMUSP00000125761	Matr3, 1110061A14Rik, 2810017I02Rik, AI841759, AW555618, D030046F20Rik, mKIAA0723, AY223547, mKIAA0723	matrin 3 [Source:MGI Symbol;Acc:MGI:1298379]	ENSMUSG00000037236	3	2	2	1	3
CILDB_MMUS_033368	ENSMUSP00000131085	Cend1, 1500001H12Rik, AI415214, BM88, BM88, Bm88	cell cycle exit and neuronal differentiation 1 [Source:MGI Symbol;Acc:MGI:1929898]	ENSMUSG00000060240	2	1	1	1	3
CILDB_MMUS_011539	ENSMUSP00000096877	Thbd, AI385582, CD141, TM, CD141, TM	thrombomodulin [Source:MGI Symbol;Acc:MGI:98736]	ENSMUSG00000074743	3	1	1	1	3
CILDB_MMUS_010326	ENSMUSP00000095419	Rims1, RIM1, RIM1a, RIM1alpha, Kiaa0340, Rab3ip1, rim1	regulating synaptic membrane exocytosis 1 [Source:MGI Symbol;Acc:MGI:2152971]	ENSMUSG00000041670	6	4	3	1	2
CILDB_MMUS_015579	ENSMUSP00000134830	Comtd1, 1810030M08Rik, MT773, MT773	catechol-O-methyltransferase domain containing 1 [Source:MGI Symbol;Acc:MGI:1916406]	ENSMUSG00000021773	18	1	1	0	0
CILDB_MMUS_020747	ENSMUSP00000004054	Kpna1, AW494490, IPOA5, mSRP1, NPI1, Rch2, m-importin-alpha-S1, mSRP1, NPI1, Rch2, Rch2	karyopherin (importin) alpha 1 [Source:MGI Symbol;Acc:MGI:103560]	ENSMUSG00000022905	34	2	2	0	0
CILDB_MMUS_030415	ENSMUSP00000111324	Slc35a2, AI327289, Had-1, Had1, Sfc8, Ugalt, UGT, Had-1, Had1, Sfc8, Ugalt, UGT, Ugt1	solute carrier family 35 (UDP-galactose transporter), member A2 [Source:MGI Symbol;Acc:MGI:1345297]	ENSMUSG00000031156	26	2	2	0	0
CILDB_MMUS_034121	ENSMUSP00000003038	Ap2a2,2410074K14Rik,Adtab,AF006990,AW146353,C78001,L25,Adtab,alpha-adaptin C,alpha-C adaptin,L25,Adtab,mKIAA0899	adaptor-related protein complex 2, alpha 2 subunit [Source:MGI Symbol;Acc:MGI:101920]	ENSMUSG00000002957	37	2	2	1	3
CILDB_MMUS_017061	ENSMUSP00000062409	Ifi205, D3, D3cDNA, Ifi205a, D3, Ifi205	interferon activated gene 205 [Source:MGI Symbol;Acc:MGI:101847]	ENSMUSG00000054203	2	1	1	0	0
CILDB_MMUS_005753	ENSMUSP00000057294	Nrxn1,1700062G21Rik,9330127H16Rik,A230068P09Rik,mKIAA0578,alpha-latrotoxin receptor (calcium-dependent),neurexin I alpha,neurexin I beta,Kiaa0578	neurexin I [Source:MGI Symbol;Acc:MGI:1096391]	ENSMUSG00000024109	7	1	1	0	0
CILDB_MMUS_001285	ENSMUSP00000049823	Iba57, 4930543L23Rik, A230051G13Rik, C1orf69, A230051G13Rik	IBA57, iron-sulfur cluster assembly homolog (S. cerevisiae) [Source:MGI Symbol;Acc:MGI:3041174]	ENSMUSG00000049287	35	2	1	0	0
CILDB_MMUS_012143	ENSMUSP00000022620	Chrna2, Acra-2, Acra2, BC011490, Acra-2, Acra2	cholinergic receptor, nicotinic, alpha polypeptide 2 (neuronal) [Source:MGI Symbol;Acc:MGI:87886]	ENSMUSG00000022041	9	2	2	0	0
CILDB_MMUS_033853	ENSMUSP00000053877	Fam120a, C9orf10, Ossa, BC010304, Kiaa0183, Ossa	family with sequence similarity 120, member A [Source:MGI Symbol;Acc:MGI:2446163]	ENSMUSG00000038014	5	1	1	1	3
CILDB_MMUS_028780	ENSMUSP00000006854	Usp19, 8430421I07Rik, AI047774, Zmynd9, Kiaa0891	ubiquitin specific peptidase 19 [Source:MGI Symbol;Acc:MGI:1918722]	ENSMUSG00000006676	12	2	1	0	0
CILDB_MMUS_021433	ENSMUSP00000115874	Pdcd2l, 6030457N17Rik	programmed cell death 2-like [Source:MGI Symbol;Acc:MGI:1915329]	ENSMUSG00000002635	17	1	1	0	0
CILDB_MMUS_018043	ENSMUSP00000109626	Itsn1,AA517634,AA545208,AI316805,AI839402,AI848451,Ehsh1,Ese1,Itsn,Sh3p17,Eh domain, SH3 domain regulator of endocytosis 1,EHSH1,Ese1,Intersectin-L,Sh3p17,Ese1,Itsn,maa-13	intersectin 1 (SH3 domain protein 1A) [Source:MGI Symbol;Acc:MGI:1338069]	ENSMUSG00000022957	11	2	1	0	0
CILDB_MMUS_014066	ENSMUSP00000105986	Nphp1, nephrocystin, Nph1	nephronophthisis 1 (juvenile) homolog (human) [Source:MGI Symbol;Acc:MGI:1858233]	ENSMUSG00000027378	9	10	3	3	3
CILDB_MMUS_047370	ENSMUSP00000117277	Megf6, 2600001P17Rik, Egfl3, Egfl3, Egfl3, mKIAA0815	multiple EGF-like-domains 6 [Source:MGI Symbol;Acc:MGI:1919351]	ENSMUSG00000057751	12	1	1	0	0
CILDB_MMUS_033546	ENSMUSP00000061991	Phka1, 5330411D17, 9830108K24Rik, Phka, Phka	phosphorylase kinase alpha 1 [Source:MGI Symbol;Acc:MGI:97576]	ENSMUSG00000034055	12	1	1	0	0
CILDB_MMUS_025492	ENSMUSP00000100662	H2-Q1, H-2Q1, Q1, Q1b, Q1d, Q1k, Qa-1, Qa1, Qed-1, H-2Q1, Q1, Q1b, Q1d, Q1k, H2-Q2, MHCQ1-k	histocompatibility 2, Q region locus 1 [Source:MGI Symbol;Acc:MGI:95928]	ENSMUSG00000079507	3	1	1	0	0
CILDB_MMUS_037138	ENSMUSP00000135952	Gm13289, OTTMUSG00000011291, OTTMUSG00000011290, OTTMUSG00000011270, OTTMUSG00000011272, OTTMUSG00000011273, OTTMUSG00000011289, Lmtn	predicted gene 13289 [Source:MGI Symbol;Acc:MGI:3701987]	ENSMUSG00000096582	0	1	1	1	2
CILDB_MMUS_046400	ENSMUSP00000131316	Hspg2, AI852380, Pcn, per, Plc, Pcn, per, Plc	perlecan (heparan sulfate proteoglycan 2) [Source:MGI Symbol;Acc:MGI:96257]	ENSMUSG00000028763	6	1	1	0	0
CILDB_MMUS_050015	ENSMUSP00000050336	Ckap4, 5630400A09Rik, CLIMP-63, P63, CLIMP-63, P63	cytoskeleton-associated protein 4 [Source:MGI Symbol;Acc:MGI:2444926]	ENSMUSG00000046841	3	3	2	1	3
CILDB_MMUS_012804	ENSMUSP00000083064	Dyrk1b, Mirk, Mirk	dual-specificity tyrosine-(Y)-phosphorylation regulated kinase 1b [Source:MGI Symbol;Acc:MGI:1330302]	ENSMUSG00000002409	21	2	1	0	0
CILDB_MMUS_037941	ENSMUSP00000027381	Pecr, 2400003B18Rik, TERP	peroxisomal trans-2-enoyl-CoA reductase [Source:MGI Symbol;Acc:MGI:2148199]	ENSMUSG00000026189	11	1	1	0	0
CILDB_MMUS_014211	ENSMUSP00000120371	Syne2, 6820443O06Rik, AW546258, D12Ertd777e, mKIAA1011, Nesp2g, NUA, D12Ertd777e, Nesp2g, nesprin-2, syne-2, mKIAA1011, Nua	spectrin repeat containing, nuclear envelope 2 [Source:MGI Symbol;Acc:MGI:2449316]	ENSMUSG00000063450	1	1	1	0	0
CILDB_MMUS_003416	ENSMUSP00000107923	Ppm1b, PP2CB, PP2CB, Pp2c2, ppm1b1, ppm1b2, Pppm1b	protein phosphatase 1B, magnesium dependent, beta isoform [Source:MGI Symbol;Acc:MGI:101841]	ENSMUSG00000061130	20	1	1	1	2
CILDB_MMUS_006267	ENSMUSP00000050999	Slc26a11, F630021I08Rik	solute carrier family 26, member 11 [Source:MGI Symbol;Acc:MGI:2444589]	ENSMUSG00000039908	23	1	1	0	0
CILDB_MMUS_000886	ENSMUSP00000102106	Grb2, AA408164, Ash	growth factor receptor bound protein 2 [Source:MGI Symbol;Acc:MGI:95805]	ENSMUSG00000059923	12	2	2	1	3
CILDB_MMUS_012182	ENSMUSP00000134290	Ptbp3, 5830471K22Rik, AA407443, AI462022, AW107884, C86549, Rod1, Rod1, Rod1	polypyrimidine tract binding protein 3 [Source:MGI Symbol;Acc:MGI:1923334]	ENSMUSG00000028382	21	2	2	0	0
CILDB_MMUS_052031	ENSMUSP00000138073	GSTP1, GstpiB, Gstpib	Glutathione S-transferase P 1 [Source:UniProtKB/Swiss-Prot;Acc:P19157]	ENSMUSG00000097830	19	7	4	1	3
CILDB_MMUS_004959	ENSMUSP00000055058	Trim34a, Trim34, Trim34-1, Trim34, Trim34-1, Gm15134, OTTMUSG00000019188, Trim34, Trim34-1, Trim34b	tripartite motif-containing 34A [Source:MGI Symbol;Acc:MGI:2137359]	ENSMUSG00000056144	12	2	1	0	0
CILDB_MMUS_031649	ENSMUSP00000039540	Ppp1r16b, ANKRD4, C130078N17Rik, TIMAP, Wdt4, ANKRD4, Wdt4	protein phosphatase 1, regulatory (inhibitor) subunit 16B [Source:MGI Symbol;Acc:MGI:2151841]	ENSMUSG00000037754	8	2	2	0	0
CILDB_MMUS_031237	ENSMUSP00000101005	Atp5d, 0610008F14Rik, 1500000I11Rik, AA960090, AI876556, AU020773, C85518	ATP synthase, H+ transporting, mitochondrial F1 complex, delta subunit [Source:MGI Symbol;Acc:MGI:1913293]	ENSMUSG00000003072	26	1	1	0	0
CILDB_MMUS_032984	ENSMUSP00000014022	Rnf170, 6720407G21Rik, AI481227	ring finger protein 170 [Source:MGI Symbol;Acc:MGI:1924983]	ENSMUSG00000013878	14	1	1	0	0
CILDB_MMUS_045977	ENSMUSP00000111977	Kdm1a, 1810043O07Rik, AA408884, Aof2, D4Ertd478e, Kdm1, Lsd1, mKIAA0601, Aof2, Kdm1, LSD1, Aof2, Kiaa0601, Lsd1	lysine (K)-specific demethylase 1A [Source:MGI Symbol;Acc:MGI:1196256]	ENSMUSG00000036940	29	2	2	0	0
CILDB_MMUS_042869	ENSMUSP00000030782	Hes2, HES-2, HES-2	hairy and enhancer of split 2 (Drosophila) [Source:MGI Symbol;Acc:MGI:1098624]	ENSMUSG00000028940	6	1	1	0	0
CILDB_MMUS_013237	ENSMUSP00000111447	Apc, AI047805, AU020952, AW124434, CC1, mAPC, Min, CC1, Min, Apc	adenomatosis polyposis coli [Source:MGI Symbol;Acc:MGI:88039]	ENSMUSG00000005871	4	1	1	0	0
CILDB_MMUS_030360	ENSMUSP00000115966	Pfkfb4, C230090D14	6-phosphofructo-2-kinase/fructose-2,6-biphosphatase 4 [Source:MGI Symbol;Acc:MGI:2687284]	ENSMUSG00000025648	1	1	1	0	0
CILDB_MMUS_005143	ENSMUSP00000115309	Ppp1r42, 1700011J18Rik, 4930418G15Rik, Lrrc67, TLRR, Lrrc67, Lrrc67	protein phosphatase 1, regulatory subunit 42 [Source:MGI Symbol;Acc:MGI:1921138]	ENSMUSG00000025916	18	1	1	1	3
CILDB_MMUS_024404	ENSMUSP00000138554	Gcdh, 9030411L18, AI266902, D17825, GCD, D17825	glutaryl-Coenzyme A dehydrogenase [Source:MGI Symbol;Acc:MGI:104541]	ENSMUSG00000003809	30	2	2	0	0
CILDB_MMUS_010146	ENSMUSP00000132212	Kcnt1, C030030G16Rik, mKIAA1422, Slack, slo2, Slack, slo2, Kiaa1422	potassium channel, subfamily T, member 1 [Source:MGI Symbol;Acc:MGI:1924627]	ENSMUSG00000058740	14	1	1	0	0
CILDB_MMUS_003644	ENSMUSP00000097929	Zbtbd6, EG432879, Gm5465, Gm5465	kelch repeat and BTB (POZ) domain containing 6 [Source:MGI Symbol;Acc:MGI:3643058]	ENSMUSG00000075502	7	1	1	0	0
CILDB_MMUS_014083	ENSMUSP00000120172	Zcchc11, 6030404K05Rik, 9230115F04Rik, mKIAA0191, PPAPD3, Kiaa0191, Tut4	zinc finger, CCHC domain containing 11 [Source:MGI Symbol;Acc:MGI:2445126]	ENSMUSG00000034610	4	1	1	0	0
CILDB_MMUS_032905	ENSMUSP00000106334	Haus2, 1700101G24Rik, 2410007P03Rik, AU020217, Cep27, Cep27, Cep27	HAUS augmin-like complex, subunit 2 [Source:MGI Symbol;Acc:MGI:1913546]	ENSMUSG00000027285	4	3	1	0	0
CILDB_MMUS_016082	ENSMUSP00000105904	Serpinb6e, Gm11396, OTTMUSG00000000720, ovalbumin, SPI3B, Gm11396, ovalbumin, SPI3B	serine (or cysteine) peptidase inhibitor, clade B, member 6e [Source:MGI Symbol;Acc:MGI:2667778]	ENSMUSG00000069248	17	4	3	0	0
CILDB_MMUS_035489	ENSMUSP00000123804	Clec2i, Clr-g, Clrg, Dcl1, LCL-1, OCILrP2, Clr-g, Clrg, Dcl1, OCILrP2, Clrg, Dcl1, Ocilrp2	C-type lectin domain family 2, member i [Source:MGI Symbol;Acc:MGI:2136650]	ENSMUSG00000030365	3	3	1	0	0
CILDB_MMUS_018234	ENSMUSP00000116379	Tmtc4, 4930403J22Rik, 5730419O14Rik	transmembrane and tetratricopeptide repeat containing 4 [Source:MGI Symbol;Acc:MGI:1921050]	ENSMUSG00000041594	14	3	2	0	0
CILDB_MMUS_002872	ENSMUSP00000040591	Aldh5a1, 6330403E24Rik, Ahd-1, Ahd1, D630032B01Rik, OTTMUSG00000000613, SSADH, Ssdh1, OTTMUSG00000000613, SSADH	aldhehyde dehydrogenase family 5, subfamily A1 [Source:MGI Symbol;Acc:MGI:2441982]	ENSMUSG00000035936	31	1	1	0	0
CILDB_MMUS_043609	ENSMUSP00000095858	Lztfl1, 5530402H04Rik, 6130400H19Rik, AI414725, AW048545	leucine zipper transcription factor-like 1 [Source:MGI Symbol;Acc:MGI:1934860]	ENSMUSG00000025245	8	5	2	0	0
CILDB_MMUS_016789	ENSMUSP00000075987	Slc25a3, 5730556H19Rik, Phc, PTP, Phc	solute carrier family 25 (mitochondrial carrier, phosphate carrier), member 3 [Source:MGI Symbol;Acc:MGI:1353498]	ENSMUSG00000061904	37	4	4	0	0
CILDB_MMUS_046022	ENSMUSP00000038976	4930549C01Rik	RIKEN cDNA 4930549C01 gene [Source:MGI Symbol;Acc:MGI:1914913]	ENSMUSG00000036921	2	1	1	1	2
CILDB_MMUS_030880	ENSMUSP00000128995	Zfp106, Cd-1, D2Dcr28, H3a, Sh3bp3, sirm, Znf106, Cd-1, H3a, Sh3bp3, sirm	zinc finger protein 106 [Source:MGI Symbol;Acc:MGI:1270153]	ENSMUSG00000027288	4	3	1	0	0
CILDB_MMUS_045881	ENSMUSP00000032927	Stard10, AV048538, CGI-52, NY-C0-28, PC-TP2, PCTP2, Pctpl, Sdccag28, SdccagG28, TISP-81, CGI-52, NY-C0-28, PC-TP2, PCTP2, Pctpl, Sdccag28, TISP-81, Pctpl, Sdccag28, Sdccagg28	START domain containing 10 [Source:MGI Symbol;Acc:MGI:1860093]	ENSMUSG00000030688	14	1	1	0	0
CILDB_MMUS_020300	ENSMUSP00000124070	Atxn2, 9630045M23Rik, ATX2, AW544490, Sca2, ATX2, Sca2, Atx2, Sca2	ataxin 2 [Source:MGI Symbol;Acc:MGI:1277223]	ENSMUSG00000042605	3	2	1	0	0
CILDB_MMUS_034029	ENSMUSP00000134944	Lmx1b, LMX1.1, LMX1.2, LMX1.2	LIM homeobox transcription factor 1 beta [Source:MGI Symbol;Acc:MGI:1100513]	ENSMUSG00000038765	9	1	1	0	0
CILDB_MMUS_044638	ENSMUSP00000099609	Mtfr1l, 2410166I05Rik, AI480750, Fam54b, Fam54b, Fam54b	mitochondrial fission regulator 1-like [Source:MGI Symbol;Acc:MGI:1924074]	ENSMUSG00000046671	5	2	1	2	3
CILDB_MMUS_012520	ENSMUSP00000122415	Sult5a1, Sult-x1, Sultx1, Sultx1, SULT-X1	sulfotransferase family 5A, member 1 [Source:MGI Symbol;Acc:MGI:1931463]	ENSMUSG00000000739	8	1	1	0	0
CILDB_MMUS_044522	ENSMUSP00000104845	Chst4,Gn6st-2,GST-3,HEC-GlcNAc6ST,GST-3,HEC-GlcNAc6ST,high endothelial cell GlcNAC-6-sulphotransferase,Gst3	carbohydrate (chondroitin 6/keratan) sulfotransferase 4 [Source:MGI Symbol;Acc:MGI:1349479]	ENSMUSG00000035930	4	1	1	0	0
CILDB_MMUS_035333	ENSMUSP00000115015	Tnni3,cTnI,Tn1,cardiac troponin I,cTnI,Tn1,Tnnt1	troponin I, cardiac 3 [Source:MGI Symbol;Acc:MGI:98783]	ENSMUSG00000035458	4	1	1	0	0
CILDB_MMUS_046216	ENSMUSP00000036580	Wnt4, Wnt-4, Wnt-4, Wnt-4	wingless-related MMTV integration site 4 [Source:MGI Symbol;Acc:MGI:98957]	ENSMUSG00000036856	9	3	2	0	0
CILDB_MMUS_041397	ENSMUSP00000068690	Lclat1, Agpat8, AI181996, Alcat1, Gm91, Lycat, AGPAT8, ALCAT1, Lycat, Alcat1, Gm91, Lycat	lysocardiolipin acyltransferase 1 [Source:MGI Symbol;Acc:MGI:2684937]	ENSMUSG00000054469	21	1	1	0	0
CILDB_MMUS_033038	ENSMUSP00000020174	Stx7, AI315064, AI317144, AW107239, Syn7, Stx-7, Syn7	syntaxin 7 [Source:MGI Symbol;Acc:MGI:1858210]	ENSMUSG00000019998	29	2	2	1	2
CILDB_MMUS_032567	ENSMUSP00000022474	Pbrm1, 2610016F04Rik, AI507524, BAF180, Pb1, 2310032M22Rik, BAF180, Pb1, Baf180, Pb1	polybromo 1 [Source:MGI Symbol;Acc:MGI:1923998]	ENSMUSG00000042323	12	1	1	0	0
CILDB_MMUS_033367	ENSMUSP00000123334	Cend1, 1500001H12Rik, AI415214, BM88, BM88, Bm88	cell cycle exit and neuronal differentiation 1 [Source:MGI Symbol;Acc:MGI:1929898]	ENSMUSG00000060240	2	1	1	1	3
CILDB_MMUS_020161	ENSMUSP00000101981	Sult1a1, AI266890, PST, ST1A1, Stp, Stp1, PST, Stp1, St1a1, Stp, Stp1	sulfotransferase family 1A, phenol-preferring, member 1 [Source:MGI Symbol;Acc:MGI:102896]	ENSMUSG00000030711	16	4	3	0	0
CILDB_MMUS_013040	ENSMUSP00000050036	Cnrip1, 1500041B16Rik, 3110054C06Rik, 5330437A18Rik, AI854501, C2orf32, 1500041B16Rik	cannabinoid receptor interacting protein 1 [Source:MGI Symbol;Acc:MGI:1917505]	ENSMUSG00000044629	6	4	2	0	0
CILDB_MMUS_018016	ENSMUSP00000123296	Gm13154, OTTMUSG00000010673	predicted gene 13154 [Source:MGI Symbol;Acc:MGI:3651986]	ENSMUSG00000065999	2	1	1	0	0
CILDB_MMUS_001389	ENSMUSP00000104737	Nudt7, 1300007B24Rik, 2210404C19Rik	nudix (nucleoside diphosphate linked moiety X)-type motif 7 [Source:MGI Symbol;Acc:MGI:1914778]	ENSMUSG00000031767	19	1	1	0	0
CILDB_MMUS_003383	ENSMUSP00000021190	Coro6,clipin E	coronin 6 [Source:MGI Symbol;Acc:MGI:2183448]	ENSMUSG00000020836	28	3	3	0	0
CILDB_MMUS_019774	ENSMUSP00000118725	Fkbp1a, 12kDa, Fkbp, Fkbp1, FKBP12, FKBP12-T1, FKBP12-T2, mFKBP1, mFKBP12, Fkbp, Fkbp1, FKBP12, Fkbp1, FKBP12-Exip3, FKBP12-T1, FKBP12-T2	FK506 binding protein 1a [Source:MGI Symbol;Acc:MGI:95541]	ENSMUSG00000032966	22	2	2	0	0
CILDB_MMUS_029046	ENSMUSP00000099890	Ifit2, AV302338, Ifi54, P54, Ifi54, Garg39, Ifi54, Isg54	interferon-induced protein with tetratricopeptide repeats 2 [Source:MGI Symbol;Acc:MGI:99449]	ENSMUSG00000045932	6	3	2	0	0
CILDB_MMUS_045477	ENSMUSP00000086191	Zfp160, 6720480D16Rik, F11, HKr18, HZF5, KR18, mKIAA1611, mszf47, mKIAA1611, mszf47	zinc finger protein 160 [Source:MGI Symbol;Acc:MGI:108187]	ENSMUSG00000067942	22	2	1	0	0
CILDB_MMUS_011613	ENSMUSP00000116013	Mylk4, EG238564, EG238564, Sgk085	myosin light chain kinase family, member 4 [Source:MGI Symbol;Acc:MGI:3643758]	ENSMUSG00000044951	11	3	1	0	0
CILDB_MMUS_014032	ENSMUSP00000056820	Gimap5, D630024P16, E230026N22Rik, Ian4l1, Imap3	GTPase, IMAP family member 5 [Source:MGI Symbol;Acc:MGI:2442232]	ENSMUSG00000043505	10	1	1	0	0
CILDB_MMUS_017430	ENSMUSP00000023727	Kansl2, 2310037I24Rik, B930009D17, Nsl2	KAT8 regulatory NSL complex subunit 2 [Source:MGI Symbol;Acc:MGI:1916862]	ENSMUSG00000022992	7	1	1	0	0
CILDB_MMUS_034682	ENSMUSP00000062174	Wdr37, 3110035P10Rik, 4933417A01Rik, 6430603N07, AI481191, mKIAA0982, Kiaa0982	WD repeat domain 37 [Source:MGI Symbol;Acc:MGI:1920393]	ENSMUSG00000021147	11	2	2	1	3
CILDB_MMUS_004167	ENSMUSP00000106011	Gmnn, AW546347, Gem, Gem	geminin [Source:MGI Symbol;Acc:MGI:1927344]	ENSMUSG00000006715	4	1	1	0	0
CILDB_MMUS_008847	ENSMUSP00000078721	Pcyt1a,Cctalpha,CTalpha,Ctpct,Cttalpha,Cctalpha,CTalpha,CTP:phosphocholine cytidylyltransferase alpha,Ctpct,Cttalpha,Ctpct,Pcyt1	phosphate cytidylyltransferase 1, choline, alpha isoform [Source:MGI Symbol;Acc:MGI:88557]	ENSMUSG00000005615	22	2	2	0	0
CILDB_MMUS_017489	ENSMUSP00000087938	Rogdi, 0610011C19Rik, AU020118, C76152, Lzf, Lzf, Lzf	rogdi homolog (Drosophila) [Source:MGI Symbol;Acc:MGI:1913299]	ENSMUSG00000022540	5	1	1	1	2
CILDB_MMUS_014580	ENSMUSP00000034452	Ccsap, 1700054N08Rik, AI853424	centriole, cilia and spindle associated protein [Source:MGI Symbol;Acc:MGI:1920670]	ENSMUSG00000031971	4	3	2	1	3
CILDB_MMUS_042350	ENSMUSP00000090651	Cntrob, 9830165K03Rik, Lip8, Lip8, Lip8	centrobin, centrosomal BRCA2 interacting protein [Source:MGI Symbol;Acc:MGI:2443290]	ENSMUSG00000032782	2	5	2	2	3
CILDB_MMUS_043410	ENSMUSP00000000028	Cdc45, Cdc45l, Cdc45l, Cdc45l, Cdc45l2	cell division cycle 45 [Source:MGI Symbol;Acc:MGI:1338073]	ENSMUSG00000000028	33	1	1	0	0
CILDB_MMUS_018619	ENSMUSP00000103052	Flad1, A930017E24Rik, Pp591, Pp591	RFad1, flavin adenine dinucleotide synthetase, homolog (yeast) [Source:MGI Symbol;Acc:MGI:2443030]	ENSMUSG00000042642	8	1	1	0	0
CILDB_MMUS_016477	ENSMUSP00000039103	Atp2c1, 1700121J11Rik, ATP2C1A, AW061228, BCPM, D930003G21Rik, HHD, pmr1, SPCA, ATP2C1A, PMR1, SPCA, mKIAA1347, Pmr1	ATPase, Ca++-sequestering [Source:MGI Symbol;Acc:MGI:1889008]	ENSMUSG00000032570	24	2	2	1	3
CILDB_MMUS_008678	ENSMUSP00000007423	Scube2, 4932442O19Rik, Cegf1, Cegp1, Cegf1, ICRFP703B1614Q5.1, ICRFP703N2430Q5.1, Cegp1	signal peptide, CUB domain, EGF-like 2 [Source:MGI Symbol;Acc:MGI:1928765]	ENSMUSG00000007279	6	1	1	0	0
CILDB_MMUS_009301	ENSMUSP00000113268	Osbpl1a, G430090F17Rik, Gm753, ORP-1, Osbpl1b, LOC328902, Orp1, Orp1a, Orp1l	oxysterol binding protein-like 1A [Source:MGI Symbol;Acc:MGI:1927551]	ENSMUSG00000044252	11	4	3	0	0
CILDB_MMUS_034722	ENSMUSP00000087680	Nt5dc2, 2510015F01Rik	5'-nucleotidase domain containing 2 [Source:MGI Symbol;Acc:MGI:1917271]	ENSMUSG00000071547	15	1	1	1	2
CILDB_MMUS_046863	ENSMUSP00000107659	Erlin1, 2810439N09Rik, C80197, Keo4, Spfh1, Keo4, Spfh1, Keo4, Spfh1	ER lipid raft associated 1 [Source:MGI Symbol;Acc:MGI:2387613]	ENSMUSG00000025198	12	1	1	1	3
CILDB_MMUS_016156	ENSMUSP00000134696	Dnm2, Dyn2, Udnm, Dyn2, Dyn2	dynamin 2 [Source:MGI Symbol;Acc:MGI:109547]	ENSMUSG00000033335	13	3	2	0	0
CILDB_MMUS_021461	ENSMUSP00000079289	Opn1sw,AW551857,Bcp,Bcp,Blue Cone Opsin,Blue Opsin,Blue/UV Opsin,S Opsin,Short Wavelength Sensitive opsin,SWS opsin,UV cone pigment,Bcp	opsin 1 (cone pigments), short-wave-sensitive (color blindness, tritan) [Source:MGI Symbol;Acc:MGI:99438]	ENSMUSG00000058831	8	1	1	1	3
CILDB_MMUS_023154	ENSMUSP00000136863	Enah, AI464316, AW045240, Mena, Ndpp1, WBP8, Mena, Ndpp1, Mena, Ndpp1	enabled homolog (Drosophila) [Source:MGI Symbol;Acc:MGI:108360]	ENSMUSG00000022995	5	1	1	0	0
CILDB_MMUS_021704	ENSMUSP00000088796	Sec16a, AU024582, C230052J16Rik, RP23-306D20.10, AU024582, mKIAA0310	SEC16 homolog A (S. cerevisiae) [Source:MGI Symbol;Acc:MGI:2139207]	ENSMUSG00000026924	3	1	1	1	3
CILDB_MMUS_046401	ENSMUSP00000121919	March10, 4933417C16Rik, AV039223, OTTMUSG00000002847, Rnf190, OTTMUSG00000002847, Rnf190, OTTMUSG00000002847, Rnf190	membrane-associated ring finger (C3HC4) 10 [Source:MGI Symbol;Acc:MGI:2443469]	ENSMUSG00000078627	2	2	1	0	0
CILDB_MMUS_036617	ENSMUSP00000111349	Aifm3, 2810401C16Rik, AI840249, Aifl, Aifl	apoptosis-inducing factor, mitochondrion-associated 3 [Source:MGI Symbol;Acc:MGI:1919418]	ENSMUSG00000022763	30	1	1	0	0
CILDB_MMUS_039504	ENSMUSP00000082560	Csnk1g2, 2810429I12Rik, AI463719, Ck1g2	casein kinase 1, gamma 2 [Source:MGI Symbol;Acc:MGI:1920014]	ENSMUSG00000003345	16	1	1	0	0
CILDB_MMUS_045065	ENSMUSP00000102569	Myl4, ALC1, AMLC, ELC, ELC1a, GT1, MLC1a, Myla, ELC, ELC1a, MLC1a, Myla, Mlc1a, Myla	myosin, light polypeptide 4 [Source:MGI Symbol;Acc:MGI:97267]	ENSMUSG00000061086	10	3	2	1	3
CILDB_MMUS_018718	ENSMUSP00000072064	Poc1a, 2510040D07Rik, Wdr51a, Wdr51a, Wdr51a	POC1 centriolar protein homolog A (Chlamydomonas) [Source:MGI Symbol;Acc:MGI:1917485]	ENSMUSG00000023345	23	9	5	2	3
CILDB_MMUS_010466	ENSMUSP00000133137	Dvl1, Dvl, mKIAA4029, Dvl, mKIAA4029	dishevelled, dsh homolog 1 (Drosophila) [Source:MGI Symbol;Acc:MGI:94941]	ENSMUSG00000029071	7	2	1	0	0
CILDB_MMUS_045803	ENSMUSP00000131830	Cnnm1, Acdp1, AI846314, CLP-1, Acdp1, Acdp1	cyclin M1 [Source:MGI Symbol;Acc:MGI:1891366]	ENSMUSG00000025189	15	1	1	0	0
CILDB_MMUS_018229	ENSMUSP00000123803	2010300C02Rik	RIKEN cDNA 2010300C02 gene [Source:MGI Symbol;Acc:MGI:1919347]	ENSMUSG00000026090	3	1	1	1	3
CILDB_MMUS_050206	ENSMUSP00000092230	Vps4b, 8030489C12Rik, Skd1, Skd1, Skd1	vacuolar protein sorting 4b (yeast) [Source:MGI Symbol;Acc:MGI:1100499]	ENSMUSG00000009907	40	2	2	0	0
CILDB_MMUS_021131	ENSMUSP00000058300	Zfp119b, BC031441, BC031441	zinc finger protein 119b [Source:MGI Symbol;Acc:MGI:2385323]	ENSMUSG00000062101	19	2	1	0	0
CILDB_MMUS_045510	ENSMUSP00000061893	Abi3, 2210414K06Rik, AI987680, NESH, Nesh	ABI gene family, member 3 [Source:MGI Symbol;Acc:MGI:1913860]	ENSMUSG00000018381	3	1	1	1	3
CILDB_MMUS_037814	ENSMUSP00000079812	Zfp28, 2810438M17Rik, mkr-5, Zfp-28, mkr-5, Zfp-28, mKIAA1431, Mkr5, Zfp-28	zinc finger protein 28 [Source:MGI Symbol;Acc:MGI:99175]	ENSMUSG00000062861	21	2	1	0	0
CILDB_MMUS_040049	ENSMUSP00000133295	Prc1, D7Ertd348e, D7Ertd348e	protein regulator of cytokinesis 1 [Source:MGI Symbol;Acc:MGI:1858961]	ENSMUSG00000038943	17	2	2	0	0
CILDB_MMUS_005674	ENSMUSP00000047888	Cacng5	calcium channel, voltage-dependent, gamma subunit 5 [Source:MGI Symbol;Acc:MGI:2157946]	ENSMUSG00000040373	8	1	1	0	0
CILDB_MMUS_024461	ENSMUSP00000007161	Klk4, ESMP1, KLK-L1, Prss17, PSTS, ESMP1, KLK-L1, Prss17, Prss17	kallikrein related-peptidase 4 (prostase, enamel matrix, prostate) [Source:MGI Symbol;Acc:MGI:1861379]	ENSMUSG00000006948	11	3	2	0	0
CILDB_MMUS_048081	ENSMUSP00000044955	Ptplad1, 4930523M17Rik, AW742319, B-ind1, HACD3, Hspc121, B-ind1, Hspc121, hacd3	protein tyrosine phosphatase-like A domain containing 1 [Source:MGI Symbol;Acc:MGI:1889341]	ENSMUSG00000033629	10	3	3	1	3
CILDB_MMUS_042610	ENSMUSP00000057094	Slc39a3, AI845814, Zip3, zip3, Zip3	solute carrier family 39 (zinc transporter), member 3 [Source:MGI Symbol;Acc:MGI:2147269]	ENSMUSG00000046822	30	1	1	0	0
CILDB_MMUS_014331	ENSMUSP00000033267	Pdilt, 1700007B13Rik, PDILT	protein disulfide isomerase-like, testis expressed [Source:MGI Symbol;Acc:MGI:1919080]	ENSMUSG00000030968	8	1	1	0	0
CILDB_MMUS_049115	ENSMUSP00000119583	Pde4d, 9630011N22Rik, Dpde3, Dpde3, dunce, AI452195	phosphodiesterase 4D, cAMP specific [Source:MGI Symbol;Acc:MGI:99555]	ENSMUSG00000021699	20	4	3	0	0
CILDB_MMUS_051536	ENSMUSP00000069230	3110082I17Rik, AW411904	RIKEN cDNA 3110082I17 gene [Source:MGI Symbol;Acc:MGI:1920462]	ENSMUSG00000053553	3	1	1	1	2
CILDB_MMUS_027621	ENSMUSP00000109563	Smad2,7120426M23Rik,Madh2,Madr2,mMad2,Smad-2,Madh2,Madr2,Smad 2,Madh2,Madr2	SMAD family member 2 [Source:MGI Symbol;Acc:MGI:108051]	ENSMUSG00000024563	4	1	1	0	0
CILDB_MMUS_033297	ENSMUSP00000133661	Rxrb, AL023085, H-2RIIBP, Nr2b2, RCoR-1, Rub, H-2RIIBP, Nr2b2, RCoR-1, Rub, Nr2b2, RXRbeta1	retinoid X receptor beta [Source:MGI Symbol;Acc:MGI:98215]	ENSMUSG00000039656	7	1	1	0	0
CILDB_MMUS_003702	ENSMUSP00000090277	Pcgf1, 2010002K04Rik, AU024121, Nspc1, Nspc1, Nspc1, Rnf68	polycomb group ring finger 1 [Source:MGI Symbol;Acc:MGI:1917087]	ENSMUSG00000069678	9	2	1	0	0
CILDB_MMUS_022770	ENSMUSP00000025250	Bag6, 2410045D21Rik, AA408914, BAG-6, Bat3, D17H6S52E, G3, Scythe, Bat3, D17H6S52E, G3, Scythe, Bat3, Gm4554	BCL2-associated athanogene 6 [Source:MGI Symbol;Acc:MGI:1919439]	ENSMUSG00000024392	7	1	1	1	2
CILDB_MMUS_021878	ENSMUSP00000021860	Ly86, MD-1, MD1, MD-1, MD1, Md1	lymphocyte antigen 86 [Source:MGI Symbol;Acc:MGI:1321404]	ENSMUSG00000021423	3	1	1	0	0
CILDB_MMUS_044742	ENSMUSP00000097547	Fyn,AI448320,AW552119,Src Kinase p59	Fyn proto-oncogene [Source:MGI Symbol;Acc:MGI:95602]	ENSMUSG00000019843	24	1	1	0	0
CILDB_MMUS_023013	ENSMUSP00000063384	Atp8b2, Id, Id, mKIAA1137	ATPase, class I, type 8B, member 2 [Source:MGI Symbol;Acc:MGI:1859660]	ENSMUSG00000060671	23	2	1	0	0
CILDB_MMUS_049335	ENSMUSP00000108694	Tmsb15b1, Tm15b, Tm15b	thymosin beta 15b1 [Source:MGI Symbol;Acc:MGI:3843059]	ENSMUSG00000089768	6	1	1	0	0
CILDB_MMUS_006046	ENSMUSP00000114949	Rps19, Dsk3, Dsk3	ribosomal protein S19 [Source:MGI Symbol;Acc:MGI:1333780]	ENSMUSG00000040952	34	2	2	0	0
CILDB_MMUS_044501	ENSMUSP00000101495	Pafah2, 2310074E22Rik, AI507170	platelet-activating factor acetylhydrolase 2 [Source:MGI Symbol;Acc:MGI:2140321]	ENSMUSG00000037366	22	2	2	0	0
CILDB_MMUS_050170	ENSMUSP00000023897	Gzma,AW494114,Ctla-3,Ctla3,Hf,SE1,TSP-1,TSP1,BLT esterase,Ctla-3,Ctla3,H factor,Hanukah factor,Hf,SE1,serine esterase 1,TSP-1,TSP1,Ctla-3,Ctla3,Mtsp-1	granzyme A [Source:MGI Symbol;Acc:MGI:109266]	ENSMUSG00000023132	10	2	1	0	0
CILDB_MMUS_013070	ENSMUSP00000046733	Dync2h1, 4432416O06Rik, AI448217, b2b414Clo, D030010H02Rik, D330044F14Rik, DHC1b, DHC2, Dnchc2, mKIAA1997, b2b414Clo, DHC1b, DHC2, Dnchc2, Dhc1b, Dnchc2, Kiaa1997	dynein cytoplasmic 2 heavy chain 1 [Source:MGI Symbol;Acc:MGI:107736]	ENSMUSG00000047193	18	14	7	2	3
CILDB_MMUS_024398	ENSMUSP00000135935	Atp2a2,9530097L16Rik,D5Wsu150e,mKIAA4195,SERCA2,SERCA2B,D5Wsu150e,sarco/endoplasmic reticulum Ca2+-ATPase 2,SERCA2,SERCA2B,mKIAA4195,SERCA2	ATPase, Ca++ transporting, cardiac muscle, slow twitch 2 [Source:MGI Symbol;Acc:MGI:88110]	ENSMUSG00000029467	36	6	4	1	3
CILDB_MMUS_044536	ENSMUSP00000003754	Calb2, CR, calretinin, CR	calbindin 2 [Source:MGI Symbol;Acc:MGI:101914]	ENSMUSG00000003657	9	2	2	1	3
CILDB_MMUS_000862	ENSMUSP00000047641	Dcdc2a, AW492955, Dcdc2, RU2, Dcdc2, RU2, Dcdc2a, Kiaa1154	doublecortin domain containing 2a [Source:MGI Symbol;Acc:MGI:2652818]	ENSMUSG00000035910	3	1	1	0	0
CILDB_MMUS_025707	ENSMUSP00000104688	Gm14399	predicted gene 14399 [Source:MGI Symbol;Acc:MGI:3650082]	ENSMUSG00000090093	23	2	1	0	0
CILDB_MMUS_025769	ENSMUSP00000065337	Asna1, 1810048H22Rik, ArsA, ArsA, Arsa	arsA arsenite transporter, ATP-binding, homolog 1 (bacterial) [Source:MGI Symbol;Acc:MGI:1928379]	ENSMUSG00000052456	37	3	2	2	3
CILDB_MMUS_027616	ENSMUSP00000089439	Smad2,7120426M23Rik,Madh2,Madr2,mMad2,Smad-2,Madh2,Madr2,Smad 2,Madh2,Madr2	SMAD family member 2 [Source:MGI Symbol;Acc:MGI:108051]	ENSMUSG00000024563	5	1	1	0	0
CILDB_MMUS_034698	ENSMUSP00000125680	Kctd17, 2900008M13Rik, AA414907, AW742389, N28155	potassium channel tetramerisation domain containing 17 [Source:MGI Symbol;Acc:MGI:1920094]	ENSMUSG00000033287	9	1	1	0	0
CILDB_MMUS_043640	ENSMUSP00000003741	Rps6ka1, p90rsk, rsk, Rsk1, Rsk1, Mapkapk1a, rsk, Rsk1	ribosomal protein S6 kinase polypeptide 1 [Source:MGI Symbol;Acc:MGI:104558]	ENSMUSG00000003644	22	1	1	0	0
CILDB_MMUS_050027	ENSMUSP00000106012	Fam65b, 1700108N18Rik, 6330500D04Rik, AI225904, E430013J17Rik, 6330500D04Rik, Kiaa0386, RP23-461O24.1	family with sequence similarity 65, member B [Source:MGI Symbol;Acc:MGI:2444879]	ENSMUSG00000036006	4	1	1	0	0
CILDB_MMUS_017457	ENSMUSP00000020163	Nedd1, Nedd-1	neural precursor cell expressed, developmentally down-regulated gene 1 [Source:MGI Symbol;Acc:MGI:97293]	ENSMUSG00000019988	18	3	1	0	0
CILDB_MMUS_008817	ENSMUSP00000110904	C330007P06Rik	RIKEN cDNA C330007P06 gene [Source:MGI Symbol;Acc:MGI:1924894]	ENSMUSG00000006423	14	1	1	0	0
CILDB_MMUS_023006	ENSMUSP00000023616	Slc15a2, 8430408C16Rik, C78862, Pept2, Pept2, Pept2	solute carrier family 15 (H+/peptide transporter), member 2 [Source:MGI Symbol;Acc:MGI:1890457]	ENSMUSG00000022899	31	2	1	0	0
CILDB_MMUS_004413	ENSMUSP00000137629	Gm21699	predicted gene, 21699 [Source:MGI Symbol;Acc:MGI:5435054]	ENSMUSG00000094155	6	1	1	1	2
CILDB_MMUS_009695	ENSMUSP00000062411	Ccdc149, Gm447, Gm447, LOC242997	coiled-coil domain containing 149 [Source:MGI Symbol;Acc:MGI:2685293]	ENSMUSG00000045790	7	1	1	0	0
CILDB_MMUS_045143	ENSMUSP00000138538	Ank2,AI835472,Ank-2,AW491075,Ank-2,ankyrin B,Ankyrin-2,Ankyrin-B,Gm4392,Gm4392	ankyrin 2, brain [Source:MGI Symbol;Acc:MGI:88025]	ENSMUSG00000032826	5	4	2	0	0
CILDB_MMUS_007969	ENSMUSP00000111054	Ankrd7, 4930532L20Rik, AV278427	ankyrin repeat domain 7 [Source:MGI Symbol;Acc:MGI:1922446]	ENSMUSG00000029517	11	2	1	0	0
CILDB_MMUS_051116	ENSMUSP00000139076	Pigb, Pig-b, Ccpg1	phosphatidylinositol glycan anchor biosynthesis, class B [Source:MGI Symbol;Acc:MGI:1891825]	ENSMUSG00000079469	32	1	1	0	0
CILDB_MMUS_007360	ENSMUSP00000112368	Usp14,2610005K12Rik,2610037B11Rik,AW107924,ax,C78769,ataxia,ax,dUB-type TGT	ubiquitin specific peptidase 14 [Source:MGI Symbol;Acc:MGI:1928898]	ENSMUSG00000047879	38	2	2	0	0
CILDB_MMUS_034260	ENSMUSP00000101309	Spsb1, 1110014L01Rik, 4930422J18Rik, AI596360, AI854583, SSB-1, SSB1, SSB1, Ssb1	splA/ryanodine receptor domain and SOCS box containing 1 [Source:MGI Symbol;Acc:MGI:1921896]	ENSMUSG00000039911	11	2	2	1	2
CILDB_MMUS_006638	ENSMUSP00000030903	Atad3a, 2400004H09Rik, Atad3, mKIAA1273, Tob3, Tob3, Atad3a, Kiaa1273	ATPase family, AAA domain containing 3A [Source:MGI Symbol;Acc:MGI:1919214]	ENSMUSG00000029036	24	2	2	1	3
CILDB_MMUS_013931	ENSMUSP00000122420	Cdc23, 6030435O18, D18Ertd243e, D18Ertd243e, Anapc8, Kif20a	CDC23 cell division cycle 23 [Source:MGI Symbol;Acc:MGI:1098815]	ENSMUSG00000024370	34	2	2	1	3
CILDB_MMUS_049100	ENSMUSP00000107459	Ddhd1, PA-PLA1, Liph, mKIAA1705	DDHD domain containing 1 [Source:MGI Symbol;Acc:MGI:2150302]	ENSMUSG00000037697	16	1	1	0	0
CILDB_MMUS_037217	ENSMUSP00000088349	Selenbp1, Lp56, Lpsb, SBP56, Lp56, Lpsb, Lpsb	selenium binding protein 1 [Source:MGI Symbol;Acc:MGI:96825]	ENSMUSG00000068874	15	5	4	1	3
CILDB_MMUS_048372	ENSMUSP00000112715	Kif2a, C530030B14Rik, Kif2, Kns2, M-kinesin, Kif2, Kns2, M-kinesin, Kif2, Kns2	kinesin family member 2A [Source:MGI Symbol;Acc:MGI:108390]	ENSMUSG00000021693	29	4	4	1	3
CILDB_MMUS_010388	ENSMUSP00000003310	Ranbp2, A430087B05Rik, AI256741, NUP358, Gm19520	RAN binding protein 2 [Source:MGI Symbol;Acc:MGI:894323]	ENSMUSG00000003226	5	1	1	0	0
CILDB_MMUS_026186	ENSMUSP00000099757	Rps8, ENSMUSG00000070446, OTTMUSG00000022847	ribosomal protein S8 [Source:MGI Symbol;Acc:MGI:98166]	ENSMUSG00000047675	39	3	3	0	0
CILDB_MMUS_040782	ENSMUSP00000013851	Tnfaip8l2, 1810019A08Rik, AW610835, TIPE2, Tipe2	tumor necrosis factor, alpha-induced protein 8-like 2 [Source:MGI Symbol;Acc:MGI:1917019]	ENSMUSG00000013707	9	1	1	0	0
CILDB_MMUS_035258	ENSMUSP00000074757	Mark3, 1600015G02Rik, A430080F22Rik, C-TAK1, Emk2, ETK-1, ETK1, MPK10, C-TAK1, ETK-1, EMK2, mKIAA4230, Mpk10	MAP/microtubule affinity-regulating kinase 3 [Source:MGI Symbol;Acc:MGI:1341865]	ENSMUSG00000007411	20	1	1	0	0
CILDB_MMUS_027743	ENSMUSP00000039313	Kdelc2, 2010004J24Rik, 4833410J10Rik, AW549401	KDEL (Lys-Asp-Glu-Leu) containing 2 [Source:MGI Symbol;Acc:MGI:1923765]	ENSMUSG00000034487	13	1	1	0	0
CILDB_MMUS_039148	ENSMUSP00000130057	Slitrk2, A930040J07	SLIT and NTRK-like family, member 2 [Source:MGI Symbol;Acc:MGI:2679449]	ENSMUSG00000036790	12	1	1	0	0
CILDB_MMUS_016945	ENSMUSP00000109399	Rpl9, EG432768	ribosomal protein L9 [Source:MGI Symbol;Acc:MGI:1298373]	ENSMUSG00000047215	40	6	5	1	3
CILDB_MMUS_036568	ENSMUSP00000079495	Ndrg4, D8Bwg1337e, Ndr1-rs, Ndr4, R74996, SMAP-8, D8Bwg1337e, Ndr1-rs, Ndr4, SMAP-8, Kiaa1180, Ndr4	N-myc downstream regulated gene 4 [Source:MGI Symbol;Acc:MGI:2384590]	ENSMUSG00000036564	14	2	2	0	0
CILDB_MMUS_044805	ENSMUSP00000137154	Gm4980, 6430704N06, EG245190, Tpbgl, Gm4980	predicted gene 4980 [Source:MGI Symbol;Acc:MGI:3646425]	ENSMUSG00000096606	5	1	1	0	0
CILDB_MMUS_030696	ENSMUSP00000029482	Gpsm2, 6230410J09Rik, LGN, Pins, LGN, Pins, Lgn, Pins	G-protein signalling modulator 2 (AGS3-like, C. elegans) [Source:MGI Symbol;Acc:MGI:1923373]	ENSMUSG00000027883	12	3	3	1	3
CILDB_MMUS_033121	ENSMUSP00000087466	Rpsa-ps10, Gm9819, Rpsa	ribosomal protein SA, pseudogene 10 [Source:MGI Symbol;Acc:MGI:3704228]	ENSMUSG00000047676	36	6	5	1	3
CILDB_MMUS_003618	ENSMUSP00000134788	Frmd4a, 2700017I06Rik, 5330420J21, AI594879, C230040M21Rik, Frmd4, Gm13190, mKIAA1294, OTTMUSG00000010806, Gm13190, Frmd4, Gm13190, Kiaa1294, OTTMUSG00000010806	FERM domain containing 4A [Source:MGI Symbol;Acc:MGI:1919850]	ENSMUSG00000026657	3	1	1	1	3
CILDB_MMUS_015362	ENSMUSP00000126759	Dfna5, 2310037D07Rik, 4932441K13Rik, Dfna5h, EG14210, Fin15, Dfna5h, EG14210, Fin15, Dfna5h	deafness, autosomal dominant 5 (human) [Source:MGI Symbol;Acc:MGI:1889850]	ENSMUSG00000029821	2	1	1	1	2
CILDB_MMUS_031387	ENSMUSP00000117130	Gstt1, AI255817, Gstt1-1, Gstt1-1	glutathione S-transferase, theta 1 [Source:MGI Symbol;Acc:MGI:107379]	ENSMUSG00000001663	26	1	1	0	0
CILDB_MMUS_021236	ENSMUSP00000129734	Klhl15, 6330500C13Rik	kelch-like 15 [Source:MGI Symbol;Acc:MGI:1923400]	ENSMUSG00000043929	11	1	1	0	0
CILDB_MMUS_012577	ENSMUSP00000047923	Colgalt1, 2810024B22Rik, Colgalt1, Glt25d1, Glt25d1	collagen beta(1-O)galactosyltransferase 1 [Source:MGI Symbol;Acc:MGI:1924348]	ENSMUSG00000034807	10	1	1	0	0
CILDB_MMUS_009008	ENSMUSP00000057578	Hcrt,PPOX,orexin A,orexin B,Ox,Ppox	hypocretin [Source:MGI Symbol;Acc:MGI:1202306]	ENSMUSG00000045471	3	2	1	0	0
CILDB_MMUS_045747	ENSMUSP00000130126	Ncald, AI848120, D030020D09Rik, D15Ertd412e, D15Ertd412e, D15Ertd412e	neurocalcin delta [Source:MGI Symbol;Acc:MGI:1196326]	ENSMUSG00000051359	22	4	2	1	3
CILDB_MMUS_035774	ENSMUSP00000121290	Ankfn1, Gm1175, LOC382543	ankyrin-repeat and fibronectin type III domain containing 1 [Source:MGI Symbol;Acc:MGI:2686021]	ENSMUSG00000047773	8	1	1	0	0
CILDB_MMUS_038705	ENSMUSP00000058567	Ces2c, Ces2, ces2A3, Ces2, Ces2, ces2A3	carboxylesterase 2C [Source:MGI Symbol;Acc:MGI:2385905]	ENSMUSG00000061825	20	4	2	0	0
CILDB_MMUS_034423	ENSMUSP00000036739	Gramd1c, 4921521N14Rik	GRAM domain containing 1C [Source:MGI Symbol;Acc:MGI:2443024]	ENSMUSG00000036292	11	1	1	0	0
CILDB_MMUS_037702	ENSMUSP00000097699	4930451C15Rik, mCG12354, mCP17390	RIKEN cDNA 4930451C15 gene [Source:MGI Symbol;Acc:MGI:1921935]	ENSMUSG00000022759	18	6	3	0	0
CILDB_MMUS_049511	ENSMUSP00000044660	Cacna2d4, 5730412N02Rik, BE686333, BE686333	calcium channel, voltage-dependent, alpha 2/delta subunit 4 [Source:MGI Symbol;Acc:MGI:2442632]	ENSMUSG00000041460	8	2	2	1	2
CILDB_MMUS_044404	ENSMUSP00000116367	Kansl1, 1700081L11Rik, 9430041J06Rik, mKIAA1267, 1700081L11Rik, Kiaa1267, Nsl1	KAT8 regulatory NSL complex subunit 1 [Source:MGI Symbol;Acc:MGI:1923969]	ENSMUSG00000018412	1	1	1	0	0
CILDB_MMUS_004339	ENSMUSP00000057326	St7, 9430001H04Rik, Fam4a2, HELG, RAY1, SEN4, TSG7, Fam4a2, HELG, RAY1, SEN4, TSG7, Lrp12	suppression of tumorigenicity 7 [Source:MGI Symbol;Acc:MGI:1927450]	ENSMUSG00000029534	6	1	1	0	0
CILDB_MMUS_027460	ENSMUSP00000104587	Gm14412	predicted gene 14412 [Source:MGI Symbol;Acc:MGI:3652251]	ENSMUSG00000078868	24	2	1	0	0
CILDB_MMUS_045147	ENSMUSP00000138251	Ank2,AI835472,Ank-2,AW491075,Ank-2,ankyrin B,Ankyrin-2,Ankyrin-B,Gm4392,Gm4392	ankyrin 2, brain [Source:MGI Symbol;Acc:MGI:88025]	ENSMUSG00000032826	23	6	4	0	0
CILDB_MMUS_023957	ENSMUSP00000113089	Dixdc1, 4930563F16Rik, BC048182, Ccd1, Ccd1Aalpha1L, Ccd1Abeta1L, Ccd1BalphaL, Ccd1BbetaL, Ccd1CL, mKIAA1735, Ccd1, Ccd1, Kiaa1735	DIX domain containing 1 [Source:MGI Symbol;Acc:MGI:2679721]	ENSMUSG00000032064	5	2	1	0	0
CILDB_MMUS_008414	ENSMUSP00000097781	Fnbp1, 1110057E06Rik, 2210010H06Rik, FBP1, Fbp17, FBP1, FBP17, Fbp17, Kiaa0554	formin binding protein 1 [Source:MGI Symbol;Acc:MGI:109606]	ENSMUSG00000075415	19	2	2	0	0
CILDB_MMUS_045634	ENSMUSP00000104296	Sat2, 2610016A03Rik, SSAT-2, SSAT2, SSAT-2, SSAT2, Ssat2	spermidine/spermine N1-acetyl transferase 2 [Source:MGI Symbol;Acc:MGI:1916465]	ENSMUSG00000069835	27	1	1	0	0
CILDB_MMUS_030544	ENSMUSP00000087805	Muc15, 4732460E09, D730046L02Rik	mucin 15 [Source:MGI Symbol;Acc:MGI:2442110]	ENSMUSG00000050808	2	2	1	0	0
CILDB_MMUS_049957	ENSMUSP00000121865	St6gal1,AW742324,Siat1,St6gal,St6Gal-I,St6galI,Siat1,ST6Gal I,St6Gal-I,Siat1	beta galactoside alpha 2,6 sialyltransferase 1 [Source:MGI Symbol;Acc:MGI:108470]	ENSMUSG00000022885	1	1	1	0	0
CILDB_MMUS_009491	ENSMUSP00000103200	Lpar1, 5031439C20, AI326300, Edg2, Gpcr26, Kdt2, lpA1, vzg-1, Edg2, Gpcr26, Kdt2, LPA1, vzg-1, Edg2, Gpcr26, Lpa1, Vzg1	lysophosphatidic acid receptor 1 [Source:MGI Symbol;Acc:MGI:108429]	ENSMUSG00000038668	5	1	1	1	3
CILDB_MMUS_041354	ENSMUSP00000049070	Tulp1, Tulp1l, Tulp1l	tubby like protein 1 [Source:MGI Symbol;Acc:MGI:109571]	ENSMUSG00000037446	2	1	1	1	3
CILDB_MMUS_026414	ENSMUSP00000128613	Gm1661, Gm1662, Ncrna00082, LOC381543, LOC381544, Ncrna00082, Ncrna00082	predicted gene 1661 [Source:MGI Symbol;Acc:MGI:2686507]	ENSMUSG00000060268	9	1	1	0	0
CILDB_MMUS_001992	ENSMUSP00000054313	Intu, 9230116I04Rik, 9430087H23Rik, mKIAA1284, Pdzd6, Pdzk6, Pdzd6, Pdzk6, Kiaa1284, Pdzd6	inturned planar cell polarity effector homolog (Drosophila) [Source:MGI Symbol;Acc:MGI:2443752]	ENSMUSG00000060798	1	2	1	0	0
CILDB_MMUS_045959	ENSMUSP00000075377	Cand2, 2210404G23Rik, mKIAA0667, Tp120b, Tp120b, Kiaa0667, Tip120b	cullin-associated and neddylation-dissociated 2 (putative) [Source:MGI Symbol;Acc:MGI:1914338]	ENSMUSG00000030319	27	2	2	0	0
CILDB_MMUS_017349	ENSMUSP00000126730	Vldlr, AA408956, AI451093, AW047288	very low density lipoprotein receptor [Source:MGI Symbol;Acc:MGI:98935]	ENSMUSG00000024924	9	1	1	0	0
CILDB_MMUS_005604	ENSMUSP00000104072	Irgc1, F630044M05Rik, Gm1102, Gm474, Ifgge, Iigp5, Irgc, Iigp5, LOC210145, LOC381989, Ifgge	immunity-related GTPase family, cinema 1 [Source:MGI Symbol;Acc:MGI:2685948]	ENSMUSG00000062028	4	2	2	1	3
CILDB_MMUS_013620	ENSMUSP00000137244	Gm6563, 1110005A23Rik, Cip29, 1110005A23Rik, Hcc1	predicted pseudogene 6563 [Source:MGI Symbol;Acc:MGI:3646907]	ENSMUSG00000051255	15	1	1	0	0
CILDB_MMUS_032964	ENSMUSP00000122537	1110017D15Rik, Cbe1, Smrp1, Cbe1, Smrp1, Cbe1	RIKEN cDNA 1110017D15 gene [Source:MGI Symbol;Acc:MGI:1920971]	ENSMUSG00000028441	1	4	2	1	3
CILDB_MMUS_032446	ENSMUSP00000110639	Itfg3	integrin alpha FG-GAP repeat containing 3 [Source:MGI Symbol;Acc:MGI:2146854]	ENSMUSG00000024187	4	1	1	0	0
CILDB_MMUS_047447	ENSMUSP00000046413	Otud7b, 2900060B22Rik, 4930463P07Rik, AI462125, CEZANNE, Trabid2, Za20d1, Za20d1	OTU domain containing 7B [Source:MGI Symbol;Acc:MGI:2654703]	ENSMUSG00000038495	4	2	2	1	3
CILDB_MMUS_051772	ENSMUSP00000034986	Ube2cbp, 2610018I03Rik, Ube3d, H10bh, Ube2cbp	ubiquitin-conjugating enzyme E2C binding protein [Source:MGI Symbol;Acc:MGI:1917598]	ENSMUSG00000032415	12	1	1	0	0
CILDB_MMUS_016447	ENSMUSP00000131115	Serpinb6a, 4930482L21Rik, D330015H01Rik, ovalbumin, PI-6, Serpinb6, Spi3, ovalbumin, Spi3, Serpinb6a, Spi3	serine (or cysteine) peptidase inhibitor, clade B, member 6a [Source:MGI Symbol;Acc:MGI:103123]	ENSMUSG00000060147	19	4	3	0	0
CILDB_MMUS_051642	ENSMUSP00000037454	Npl, 0610033B02Rik	N-acetylneuraminate pyruvate lyase [Source:MGI Symbol;Acc:MGI:1921341]	ENSMUSG00000042684	10	1	1	0	0
CILDB_MMUS_004217	ENSMUSP00000025940	C1qtnf9, 9130217G22Rik, Ciqtnf9, CTRP9, CTRP9	C1q and tumor necrosis factor related protein 9 [Source:MGI Symbol;Acc:MGI:3045252]	ENSMUSG00000071347	6	6	2	0	0
CILDB_MMUS_040063	ENSMUSP00000015583	Ctsg	cathepsin G [Source:MGI Symbol;Acc:MGI:88563]	ENSMUSG00000040314	9	2	1	0	0
CILDB_MMUS_019944	ENSMUSP00000109724	Inpp5e, 1200002L24Rik, 72kDa, mKIAA0123, 72kDa	inositol polyphosphate-5-phosphatase E [Source:MGI Symbol;Acc:MGI:1927753]	ENSMUSG00000026925	7	3	3	1	3
CILDB_MMUS_023380	ENSMUSP00000112508	Trp53bp2, 53BP2, AI746547, ASPP2, PPP1R13A, Tp53bp2, X98550, 53BP2, ASPP2, Aspp2, Trp53bp2	transformation related protein 53 binding protein 2 [Source:MGI Symbol;Acc:MGI:2138319]	ENSMUSG00000026510	5	1	1	1	2
CILDB_MMUS_028354	ENSMUSP00000068758	Dnah6, 9830168K20, A730004I20Rik, Dnahc6, mdhc6, mKIAA1697, Dnahc6	dynein, axonemal, heavy chain 6 [Source:MGI Symbol;Acc:MGI:107744]	ENSMUSG00000052861	20	8	5	0	0
CILDB_MMUS_014421	ENSMUSP00000080543	Gm5239	predicted pseudogene 5239 [Source:MGI Symbol;Acc:MGI:3648788]	ENSMUSG00000062742	11	2	2	0	0
CILDB_MMUS_010978	ENSMUSP00000097663	Acvr1c, ACVRLK7, Alk-7, ALK7, C230097P10, Alk-7, ALK7, Alk7	activin A receptor, type IC [Source:MGI Symbol;Acc:MGI:2661081]	ENSMUSG00000026834	4	1	1	0	0
CILDB_MMUS_025177	ENSMUSP00000134178	Ddx39b, 0610030D10Rik, AI428441, Bat-1, Bat1, Bat1a, D17H6S81E, D17H6S81E-1, D6S81Eh, Bat-1, Bat1, Bat1a, D17H6S81E-1, Bat1, Bat1a, Uap56	DEAD (Asp-Glu-Ala-Asp) box polypeptide 39B [Source:MGI Symbol;Acc:MGI:99240]	ENSMUSG00000019432	38	2	2	1	3
CILDB_MMUS_035382	ENSMUSP00000040271	Tnfsf10, A330042I21Rik, AI448571, APO-2L, Ly81, TL2, Trail, APO-2L, Trail, Trail	tumor necrosis factor (ligand) superfamily, member 10 [Source:MGI Symbol;Acc:MGI:107414]	ENSMUSG00000039304	4	1	1	0	0
CILDB_MMUS_043997	ENSMUSP00000102601	Mapt, AI413597, AW045860, Mtapt, Tau, Mtapt, Tau, Mtapt, tau	microtubule-associated protein tau [Source:MGI Symbol;Acc:MGI:97180]	ENSMUSG00000018411	5	1	1	0	0
CILDB_MMUS_013606	ENSMUSP00000060082	Oas2,Oasl11,2'-5' oligoadenylate synthetase-like 11,Oasl11,oasl11	2'-5' oligoadenylate synthetase 2 [Source:MGI Symbol;Acc:MGI:2180852]	ENSMUSG00000032690	2	1	1	1	2
CILDB_MMUS_026130	ENSMUSP00000116442	Med22, AW212655, AW558812, Surf-5, Surf5, Surf-5, Surf5, Surf5	mediator complex subunit 22 [Source:MGI Symbol;Acc:MGI:98446]	ENSMUSG00000015776	13	1	1	0	0
CILDB_MMUS_018347	ENSMUSP00000103800	BC053749	cDNA sequence BC053749 [Source:MGI Symbol;Acc:MGI:2681861]	ENSMUSG00000036864	2	1	1	1	2
CILDB_MMUS_024291	ENSMUSP00000019998	Perp, 1110017A08Rik, KCP1, KRTCAP1, PIGPC1, THW, KCP1, KRTCAP1, PIGPC1, Krtcap1	PERP, TP53 apoptosis effector [Source:MGI Symbol;Acc:MGI:1929938]	ENSMUSG00000019851	6	2	2	0	0
CILDB_MMUS_008378	ENSMUSP00000031264	Plac8, C15, D5Wsu111e, C15, D5Wsu111e, onzin	placenta-specific 8 [Source:MGI Symbol;Acc:MGI:2445289]	ENSMUSG00000029322	9	1	1	0	0
CILDB_MMUS_021118	ENSMUSP00000053979	Zfp959, BC011426, BC011426	zinc finger protein 959 [Source:MGI Symbol;Acc:MGI:2385058]	ENSMUSG00000003198	19	2	1	0	0
CILDB_MMUS_014534	ENSMUSP00000080832	Hdac10, AW548891, Hd10	histone deacetylase 10 [Source:MGI Symbol;Acc:MGI:2158340]	ENSMUSG00000062906	22	3	2	0	0
CILDB_MMUS_015046	ENSMUSP00000033218	2610020H08Rik	RIKEN cDNA 2610020H08 gene [Source:MGI Symbol;Acc:MGI:1919402]	ENSMUSG00000030924	0	1	1	1	2
CILDB_MMUS_031553	ENSMUSP00000071829	Kcnj14, A930026G01Rik, IRK4, Kir2.4, IRK4, Kir2.4, Irk4	potassium inwardly-rectifying channel, subfamily J, member 14 [Source:MGI Symbol;Acc:MGI:2384820]	ENSMUSG00000058743	19	2	2	1	3
CILDB_MMUS_009298	ENSMUSP00000112895	Osbpl1a, G430090F17Rik, Gm753, ORP-1, Osbpl1b, LOC328902, Orp1, Orp1a, Orp1l	oxysterol binding protein-like 1A [Source:MGI Symbol;Acc:MGI:1927551]	ENSMUSG00000044252	11	4	3	0	0
CILDB_MMUS_005751	ENSMUSP00000133491	Nrxn1,1700062G21Rik,9330127H16Rik,A230068P09Rik,mKIAA0578,alpha-latrotoxin receptor (calcium-dependent),neurexin I alpha,neurexin I beta,Kiaa0578	neurexin I [Source:MGI Symbol;Acc:MGI:1096391]	ENSMUSG00000024109	7	1	1	0	0
CILDB_MMUS_031426	ENSMUSP00000101318	Nmnat1,2610529L11Rik,5730441G13Rik,D4Cole1e,nmnat,D4Cole1e,nicotinamide mononucleotide adenylyl transferase,nmnat,D4Cole1e,Nmnat	nicotinamide nucleotide adenylyltransferase 1 [Source:MGI Symbol;Acc:MGI:1913704]	ENSMUSG00000028992	26	2	1	0	0
CILDB_MMUS_034539	ENSMUSP00000003079	Prkar2b, AI451071, AW061005, Pkarb2, PKARIIbeta, RII(beta), Pkarb2, PKARIIbeta, RII(beta)	protein kinase, cAMP dependent regulatory, type II beta [Source:MGI Symbol;Acc:MGI:97760]	ENSMUSG00000002997	26	9	4	2	3
CILDB_MMUS_034152	ENSMUSP00000118905	Ttbk2, 2610507N02Rik, AI326283, B930008N24Rik, mKIAA0847, Ttbk, Ttbk1, TTK, TTK, Bby, Kiaa0847, Ttbk1	tau tubulin kinase 2 [Source:MGI Symbol;Acc:MGI:2155779]	ENSMUSG00000090100	10	2	1	0	0
CILDB_MMUS_022293	ENSMUSP00000123147	Tpd52, AI043038, mD52, mD52	tumor protein D52 [Source:MGI Symbol;Acc:MGI:107749]	ENSMUSG00000027506	7	1	1	1	3
CILDB_MMUS_015414	ENSMUSP00000090717	Capn9, 2200003B16Rik, GC36, nCL-4, nCL4, GC36, nCL-4, Ncl4	calpain 9 [Source:MGI Symbol;Acc:MGI:1920897]	ENSMUSG00000031981	23	9	6	0	0
CILDB_MMUS_044423	ENSMUSP00000032571	Nova2, Gm1424, LOC384569	neuro-oncological ventral antigen 2 [Source:MGI Symbol;Acc:MGI:104296]	ENSMUSG00000030411	18	1	1	0	0
CILDB_MMUS_000883	ENSMUSP00000102104	Grb2, AA408164, Ash	growth factor receptor bound protein 2 [Source:MGI Symbol;Acc:MGI:95805]	ENSMUSG00000059923	7	1	1	0	0
CILDB_MMUS_011254	ENSMUSP00000065270	Taz, 5031411C02Rik, 9130012G04Rik, AW107266, AW552613, G4.5, G4.5	tafazzin [Source:MGI Symbol;Acc:MGI:109626]	ENSMUSG00000009995	29	1	1	0	0
CILDB_MMUS_049314	ENSMUSP00000106090	Cops2,AI315723,alien-like,C85265,Csn2,Sgn2,Trip15,alien homologue,alien-like,Csn2,Sgn2,Trip15,Csn2,Trip15	COP9 (constitutive photomorphogenic) homolog, subunit 2 (Arabidopsis thaliana) [Source:MGI Symbol;Acc:MGI:1330276]	ENSMUSG00000027206	33	1	1	0	0
CILDB_MMUS_040310	ENSMUSP00000030305	Cyp2j13	cytochrome P450, family 2, subfamily j, polypeptide 13 [Source:MGI Symbol;Acc:MGI:2385197]	ENSMUSG00000028571	20	4	1	0	0
CILDB_MMUS_047078	ENSMUSP00000074190	1700029P11Rik	RIKEN cDNA 1700029P11 gene [Source:MGI Symbol;Acc:MGI:1913596]	ENSMUSG00000061633	4	1	1	0	0
CILDB_MMUS_049940	ENSMUSP00000096769	Ddx4,AV206478,Mvh,VASA,Mvh,mvh / m'vasa,VASA,Vasa	DEAD (Asp-Glu-Ala-Asp) box polypeptide 4 [Source:MGI Symbol;Acc:MGI:102670]	ENSMUSG00000021758	9	1	1	0	0
CILDB_MMUS_008591	ENSMUSP00000019317	Rab5c, AI326010, Rabl, Rab5C	RAB5C, member RAS oncogene family [Source:MGI Symbol;Acc:MGI:105306]	ENSMUSG00000019173	34	2	2	0	0
CILDB_MMUS_000889	ENSMUSP00000096972	Cnnm2, Acdp2, AU015877, AW048635, Clp2, Acdp2, Acdp2, Clp2	cyclin M2 [Source:MGI Symbol;Acc:MGI:2151054]	ENSMUSG00000064105	18	1	1	0	0
CILDB_MMUS_003468	ENSMUSP00000134124	Dtnb, dtn-b	dystrobrevin, beta [Source:MGI Symbol;Acc:MGI:1203728]	ENSMUSG00000071454	5	2	1	0	0
CILDB_MMUS_022122	ENSMUSP00000083792	Dao, AI987963, Dao-1, Dao1, DAO, Dao-1, Dao1, Dao1	D-amino acid oxidase [Source:MGI Symbol;Acc:MGI:94859]	ENSMUSG00000042096	18	2	1	0	0
CILDB_MMUS_021813	ENSMUSP00000079211	6330416G13Rik, AW492431, bM230C2.2	RIKEN cDNA 6330416G13 gene [Source:MGI Symbol;Acc:MGI:1913920]	ENSMUSG00000045917	4	2	2	1	2
CILDB_MMUS_024936	ENSMUSP00000119794	Prdx1,MSP23,NkefA,OSF-3,OSF3,PAG,Paga,PrdxI,prx1,PrxI,Tdpx2,TDX2,TPxA,macrophage 23kDa stress protein,macrophase stress protein 22kDa,MSP23,OSF-3,osteoblast specific factor 3,PAG,Paga,Prx I,prx1,PrxI,Tdpx2,TDX2,thioredoxin dependent peroxide reductase 2,Trx dependent peroxide reductase 2,Msp23,Paga,Tdpx2	peroxiredoxin 1 [Source:MGI Symbol;Acc:MGI:99523]	ENSMUSG00000028691	20	6	4	0	0
CILDB_MMUS_016951	ENSMUSP00000037192	Kcnj2, IRK1, Kcnf1, Kir2.1, IRK1, Kcnf1, Kir2.1, Irk1	potassium inwardly-rectifying channel, subfamily J, member 2 [Source:MGI Symbol;Acc:MGI:104744]	ENSMUSG00000041695	21	2	2	0	0
CILDB_MMUS_051483	ENSMUSP00000034903	Gsta4,GST5.7,mGsta4,GST 5.7,mGsta4,Gsta	glutathione S-transferase, alpha 4 [Source:MGI Symbol;Acc:MGI:1309515]	ENSMUSG00000032348	18	4	3	1	2
CILDB_MMUS_050069	ENSMUSP00000002655	Mien1, 1810046J19Rik, AI463380, Rdx12, Rdx12	migration and invasion enhancer 1 [Source:MGI Symbol;Acc:MGI:1913678]	ENSMUSG00000002580	8	1	1	0	0
CILDB_MMUS_047655	ENSMUSP00000068188	Rbm10, E430039K10Rik, AA692849, OTTMUSG00000022109, Kiaa0122	RNA binding motif protein 10 [Source:MGI Symbol;Acc:MGI:2384310]	ENSMUSG00000031060	21	1	1	0	0
CILDB_MMUS_046685	ENSMUSP00000134077	Gigyf2, 2610016F01Rik, A830080H02Rik, AI852361, AW259676, BC006835, mKIAA0642, Tnrc15, Tnrc15, BC006835, Kiaa0642, Perq2, Tnrc15	GRB10 interacting GYF protein 2 [Source:MGI Symbol;Acc:MGI:2138584]	ENSMUSG00000048000	6	2	2	1	3
CILDB_MMUS_050223	ENSMUSP00000108349	Serpinb5, 1110036M19Rik, AI462524, AI646751, Maspin, ovalbumin, PI-5, Spi7, Maspin, ovalbumin, Spi7, Pi5, Spi5, Spi7	serine (or cysteine) peptidase inhibitor, clade B, member 5 [Source:MGI Symbol;Acc:MGI:109579]	ENSMUSG00000067006	16	3	2	0	0
CILDB_MMUS_042097	ENSMUSP00000100969	Lmnb2,lamin B3	lamin B2 [Source:MGI Symbol;Acc:MGI:96796]	ENSMUSG00000062075	7	2	1	0	0
CILDB_MMUS_030752	ENSMUSP00000103595	Sept4,Bh5,OTTMUSG00000001265,Pnutl2,Bh5,cell division control-related protein 2b,Pnutl2,septin H5,Pnutl2	septin 4 [Source:MGI Symbol;Acc:MGI:1270156]	ENSMUSG00000020486	4	1	1	0	0
CILDB_MMUS_011568	ENSMUSP00000067372	Ikzf1, 5832432G11Rik, hlk-1, Ikaros, LyF-1, mKIAA4227, Zfpn1a1, Znfn1a1, Ikaros, LyF-1, Zfpn1a1, Ikaros, Lyf1, mKIAA4227, Zfpn1a1, Znfn1a1	IKAROS family zinc finger 1 [Source:MGI Symbol;Acc:MGI:1342540]	ENSMUSG00000018654	10	1	1	0	0
CILDB_MMUS_005591	ENSMUSP00000096211	Lef1,3000002B05,AI451430,Lef-1,Lef-1,lymphoid enhancer factor 1,Lef-1	lymphoid enhancer binding factor 1 [Source:MGI Symbol;Acc:MGI:96770]	ENSMUSG00000027985	2	1	1	0	0
CILDB_MMUS_049971	ENSMUSP00000020499	Slc36a1, 5830411H19Rik, AI839897, Pat1, Pat1, Pat1	solute carrier family 36 (proton/amino acid symporter), member 1 [Source:MGI Symbol;Acc:MGI:2445299]	ENSMUSG00000020261	34	1	1	0	0
CILDB_MMUS_012634	ENSMUSP00000105883	Ltbp2, AW208642	latent transforming growth factor beta binding protein 2 [Source:MGI Symbol;Acc:MGI:99502]	ENSMUSG00000002020	8	1	1	1	3
CILDB_MMUS_007190	ENSMUSP00000019464	Noxo1, 2310034C04Rik, hslt, P41NOX, P41NOXA, P41NOXB, P41NOXC, Snx28, Snx28	NADPH oxidase organizer 1 [Source:MGI Symbol;Acc:MGI:1919143]	ENSMUSG00000019320	3	1	1	1	2
CILDB_MMUS_034505	ENSMUSP00000109121	Exoc1, 2810407P21Rik, A730011E05Rik, SEC3, Sec3l1, Sec3p, SEC3, Sec3l1, Sec3p, Sec3, Sec3l1	exocyst complex component 1 [Source:MGI Symbol;Acc:MGI:2445020]	ENSMUSG00000036435	19	1	1	1	3
CILDB_MMUS_011584	ENSMUSP00000130789	Cad, 2410008J01Rik, AU018859, Cpad, Cad-pending	carbamoyl-phosphate synthetase 2, aspartate transcarbamylase, and dihydroorotase [Source:MGI Symbol;Acc:MGI:1916969]	ENSMUSG00000013629	31	2	2	0	0
CILDB_MMUS_050424	ENSMUSP00000098765	Col4a6, BB116301	collagen, type IV, alpha 6 [Source:MGI Symbol;Acc:MGI:2152695]	ENSMUSG00000031273	9	1	1	0	0
CILDB_MMUS_024917	ENSMUSP00000060054	Chd4, 9530019N15Rik, AA617397, BC005710, D6Ertd380e, Mi-2beta, mKIAA4075, D6Ertd380e, Mi-2beta, mKIAA4075	chromodomain helicase DNA binding protein 4 [Source:MGI Symbol;Acc:MGI:1344380]	ENSMUSG00000063870	13	2	2	1	2
CILDB_MMUS_031452	ENSMUSP00000129115	Dhrs2,5430405K24Rik,Hep27,SDR family	dehydrogenase/reductase member 2 [Source:MGI Symbol;Acc:MGI:1918662]	ENSMUSG00000022209	23	1	1	0	0
CILDB_MMUS_032108	ENSMUSP00000137431	Slc18b1, 1110021L09Rik, 1110021L09Rik	solute carrier family 18, subfamily B, member 1 [Source:MGI Symbol;Acc:MGI:1923556]	ENSMUSG00000037455	17	1	1	0	0
CILDB_MMUS_031081	ENSMUSP00000039269	Hnrnpk, Hnrpk, KBBP, NOVA, hnRNPK, Hnrpk, KBBP, Hnrpk	heterogeneous nuclear ribonucleoprotein K [Source:MGI Symbol;Acc:MGI:99894]	ENSMUSG00000021546	15	2	2	1	3
CILDB_MMUS_050517	ENSMUSP00000134576	Gm101, Pcdp1, Pcdp1, Pcdp1	predicted gene 101 [Source:MGI Symbol;Acc:MGI:2684947]	ENSMUSG00000036962	9	3	2	0	0
CILDB_MMUS_038302	ENSMUSP00000033477	F9, AW111646, Cf-9, Cf9, Cf-9, Cf9, Cf9	coagulation factor IX [Source:MGI Symbol;Acc:MGI:88384]	ENSMUSG00000031138	13	3	2	0	0
CILDB_MMUS_005224	ENSMUSP00000103834	Fut9, AI746471, AU067636, mFuc-TIX, mFUT9, mFuc-TIX, mFUT9	fucosyltransferase 9 [Source:MGI Symbol;Acc:MGI:1330859]	ENSMUSG00000055373	16	2	1	0	0
CILDB_MMUS_019546	ENSMUSP00000007257	Clic1, Clcp, G6, Clcp, G6	chloride intracellular channel 1 [Source:MGI Symbol;Acc:MGI:2148924]	ENSMUSG00000007041	19	5	4	1	3
CILDB_MMUS_005892	ENSMUSP00000096751	Gm7120, EG633640	predicted gene 7120 [Source:MGI Symbol;Acc:MGI:3648543]	ENSMUSG00000074634	9	1	1	0	0
CILDB_MMUS_011071	ENSMUSP00000060671	Tead1, 2610024B07Rik, B230114H05Rik, Gtrgeo5, mTEF-1, Tcf13, TEAD-1, TEF-1, Gtrgeo5, mTEF-1, Tcf13, TEAD-1, TEF-1, Tcf13, Tef-1, Tef1	TEA domain family member 1 [Source:MGI Symbol;Acc:MGI:101876]	ENSMUSG00000055320	10	1	1	0	0
CILDB_MMUS_024275	ENSMUSP00000056935	Klk14, GK14, Gk14	kallikrein related-peptidase 14 [Source:MGI Symbol;Acc:MGI:2447564]	ENSMUSG00000044737	16	3	2	0	0
CILDB_MMUS_038334	ENSMUSP00000033393	Ano1, Tmem16a, Tmem16a, Tmem16a	anoctamin 1, calcium activated chloride channel [Source:MGI Symbol;Acc:MGI:2142149]	ENSMUSG00000031075	10	1	1	0	0
CILDB_MMUS_021225	ENSMUSP00000075174	Megf10, 3000002B06Rik, Gm331, LOC240312	multiple EGF-like-domains 10 [Source:MGI Symbol;Acc:MGI:2685177]	ENSMUSG00000024593	10	2	2	0	0
CILDB_MMUS_028511	ENSMUSP00000107319	Ctnnd1, AA409437, AU019353, Catns, Ctnnd, mKIAA0384, P120, Catns, Ctnnd, P120, p120-catenin, Catns, Kiaa0384	catenin (cadherin associated protein), delta 1 [Source:MGI Symbol;Acc:MGI:105100]	ENSMUSG00000034101	6	2	1	0	0
CILDB_MMUS_018070	ENSMUSP00000131840	Plxna1, 2600013D04Rik, mKIAA4053, NOV, PlexA1, Plxn1, NOV, PlexA1, Plxn1, Kiaa4053	plexin A1 [Source:MGI Symbol;Acc:MGI:107685]	ENSMUSG00000030084	8	1	1	1	3
CILDB_MMUS_007141	ENSMUSP00000136547	Zfp574, A630056B21Rik, Znf574, Zfp574	zinc finger protein 574 [Source:MGI Symbol;Acc:MGI:2442951]	ENSMUSG00000045252	13	1	1	0	0
CILDB_MMUS_024761	ENSMUSP00000040126	Kank3, 0610013D04Rik, Ankrd47, D17Ertd288e, NG28, Ankrd47, D17Ertd288e, Ankrd47, D17Ertd288e, Ng28	KN motif and ankyrin repeat domains 3 [Source:MGI Symbol;Acc:MGI:1098615]	ENSMUSG00000042099	5	1	1	0	0
CILDB_MMUS_043831	ENSMUSP00000131998	Adsl, Adl, Asl, Adl	adenylosuccinate lyase [Source:MGI Symbol;Acc:MGI:103202]	ENSMUSG00000022407	34	1	1	0	0
CILDB_MMUS_045795	ENSMUSP00000108934	Armc9, 3830422A13Rik, 4831423D23Rik, 4930438O05Rik, 5730415N24Rik	armadillo repeat containing 9 [Source:MGI Symbol;Acc:MGI:1926045]	ENSMUSG00000062590	13	2	2	1	3
CILDB_MMUS_045694	ENSMUSP00000090198	Tlk2,4933403M19Rik,PKUalpha,Tlk,PKUalpha,protein kinase U-alpha,Tlk	tousled-like kinase 2 (Arabidopsis) [Source:MGI Symbol;Acc:MGI:1346023]	ENSMUSG00000020694	18	3	1	0	0
CILDB_MMUS_047589	ENSMUSP00000005066	Map2k1,MAPKK1,Mek1,MEKK1,Prkmk1,MAP kinase kinase 1,Mek1,Prkmk1,Mek1,Prkmk1	mitogen-activated protein kinase kinase 1 [Source:MGI Symbol;Acc:MGI:1346866]	ENSMUSG00000004936	33	3	3	1	3
CILDB_MMUS_028271	ENSMUSP00000045450	Loxhd1, 1700096C21Rik, 4932417K07, sba, sba	lipoxygenase homology domains 1 [Source:MGI Symbol;Acc:MGI:1914609]	ENSMUSG00000032818	6	2	1	0	0
CILDB_MMUS_010240	ENSMUSP00000041221	Muc20, BC026367	mucin 20 [Source:MGI Symbol;Acc:MGI:2385039]	ENSMUSG00000035638	2	1	1	0	0
CILDB_MMUS_015231	ENSMUSP00000083076	Igsf8,AA033172,AU041109,ESTM34,EWI-2,KCT-4,PGRL,R75384,ESTM34,EWI-2,KCT-4,PG regulatory-like protein,PGRL,Ewi2,Kct4,Pgrl	immunoglobulin superfamily, member 8 [Source:MGI Symbol;Acc:MGI:2154090]	ENSMUSG00000038034	3	1	1	0	0
CILDB_MMUS_016582	ENSMUSP00000041919	Ttc29, 1700031F13Rik	tetratricopeptide repeat domain 29 [Source:MGI Symbol;Acc:MGI:1920551]	ENSMUSG00000037101	18	9	6	1	3
CILDB_MMUS_030678	ENSMUSP00000052440	Stxbp1, AI317162, AI326233, MMS10-G, Ms10g, Munc-18a, Munc18-1, N-sec1, nsec1, Rb-sec1, Sxtbp1, Unc18-1, Unc18h, Munc-18a, Munc18-1, N-sec1, nsec1, Rb-sec1, Sxtbp1, Unc18h	syntaxin binding protein 1 [Source:MGI Symbol;Acc:MGI:107363]	ENSMUSG00000026797	37	4	3	2	3
CILDB_MMUS_043910	ENSMUSP00000113234	Kcnmb2, 2700049B16Rik, 3110031N04Rik, KCNMB2	potassium large conductance calcium-activated channel, subfamily M, beta member 2 [Source:MGI Symbol;Acc:MGI:1919663]	ENSMUSG00000037610	4	2	2	1	3
CILDB_MMUS_007146	ENSMUSP00000035045	Mras, 2900078C09Rik, AI326250, Xras	muscle and microspikes RAS [Source:MGI Symbol;Acc:MGI:1100856]	ENSMUSG00000032470	10	2	1	2	3
CILDB_MMUS_051101	ENSMUSP00000116976	Ccpg1, 1700030B06Rik, 1810073J13Rik, 9430028F23Rik, AI426686, AI875170, CPR8, D9Ertd392e, D9Ertd392e	cell cycle progression 1 [Source:MGI Symbol;Acc:MGI:1196419]	ENSMUSG00000034563	3	1	1	0	0
CILDB_MMUS_025343	ENSMUSP00000123605	Ywhaq,2700028P07Rik,AA409740,AU021156,R74690,14-3-3 tau,14-3-3 theta	tyrosine 3-monooxygenase/tryptophan 5-monooxygenase activation protein, theta polypeptide [Source:MGI Symbol;Acc:MGI:891963]	ENSMUSG00000076432	11	3	3	0	0
CILDB_MMUS_028985	ENSMUSP00000096140	Odf2l, 4733401D09Rik, 9630045K08Rik, D3Ertd250e, D3Ertd250e, mKIAA1229	outer dense fiber of sperm tails 2-like [Source:MGI Symbol;Acc:MGI:1098600]	ENSMUSG00000028256	3	3	2	1	3
CILDB_MMUS_022211	ENSMUSP00000103749	Hnf1b,AI385728,AI987804,HNF-1Beta,Hnf1beta,LFB3,Tcf-2,Tcf2,vHNF1,hepatocyte nuclear factor-1 beta,HNF-1Beta,Hnf1beta,LFB3,Tcf-2,Tcf2,vHNF1,Hnf-1b,Tcf2	HNF1 homeobox B [Source:MGI Symbol;Acc:MGI:98505]	ENSMUSG00000020679	4	1	1	0	0
CILDB_MMUS_049674	ENSMUSP00000137065	Wnt5b, AW545702, Wnt-5b, Wnt-5b, Wnt-5b	wingless-related MMTV integration site 5B [Source:MGI Symbol;Acc:MGI:98959]	ENSMUSG00000030170	9	1	1	0	0
CILDB_MMUS_010693	ENSMUSP00000090342	Stat3, 1110034C02Rik, Aprf, AW109958, Aprf, Aprf	signal transducer and activator of transcription 3 [Source:MGI Symbol;Acc:MGI:103038]	ENSMUSG00000004040	5	2	2	0	0
CILDB_MMUS_015197	ENSMUSP00000125354	Adra1a, Adra1c, Adra1c, Adra1c	adrenergic receptor, alpha 1a [Source:MGI Symbol;Acc:MGI:104773]	ENSMUSG00000045875	11	1	1	0	0
CILDB_MMUS_045591	ENSMUSP00000041744	Ofd1, Cxorf5, DXGgc7e, ORF2, DXGgc7e, ORF2	oral-facial-digital syndrome 1 gene homolog (human) [Source:MGI Symbol;Acc:MGI:1350328]	ENSMUSG00000040586	3	4	2	1	3
CILDB_MMUS_014933	ENSMUSP00000033539	F8,Cf-8,Cf8,FVIII,Cf-8,Cf8,Factor VIII,FVIII,Cf8,F8c	coagulation factor VIII [Source:MGI Symbol;Acc:MGI:88383]	ENSMUSG00000031196	8	1	1	0	0
CILDB_MMUS_023371	ENSMUSP00000046188	Rab24, 6530406O07Rik	RAB24, member RAS oncogene family [Source:MGI Symbol;Acc:MGI:105065]	ENSMUSG00000034789	8	1	1	1	3
CILDB_MMUS_012578	ENSMUSP00000105248	Cep250, AW490617, B230210E21Rik, Cep2, Inmp, Cep2, Inmp, Cep2, Inmp	centrosomal protein 250 [Source:MGI Symbol;Acc:MGI:108084]	ENSMUSG00000038241	2	3	1	0	0
CILDB_MMUS_002603	ENSMUSP00000034435	Ctrb1, 2200008D09Rik, AI504462, Ctrb, Prt-2, Prt-2	chymotrypsinogen B1 [Source:MGI Symbol;Acc:MGI:88559]	ENSMUSG00000031957	17	2	1	0	0
CILDB_MMUS_006396	ENSMUSP00000099321	Llgl2, 9130006H11Rik, Llglh2, Llglh2	lethal giant larvae homolog 2 (Drosophila) [Source:MGI Symbol;Acc:MGI:1918843]	ENSMUSG00000020782	16	1	1	1	3
CILDB_MMUS_025571	ENSMUSP00000099703	Trpv2, GRC, OTRPC2, VRL-1, Vrl1, OTRPC2, VRL-1, Vrl1, Grc	transient receptor potential cation channel, subfamily V, member 2 [Source:MGI Symbol;Acc:MGI:1341836]	ENSMUSG00000018507	5	2	2	1	3
CILDB_MMUS_005524	ENSMUSP00000049912	Ccdc60, AU018954, C130098D09	coiled-coil domain containing 60 [Source:MGI Symbol;Acc:MGI:2141043]	ENSMUSG00000043913	2	4	2	1	2
CILDB_MMUS_006122	ENSMUSP00000119136	Cenpo, 2810429O05Rik, 8430427C03Rik, D12Ertd482e, D12Ertd482e, Mcm21r	centromere protein O [Source:MGI Symbol;Acc:MGI:1923800]	ENSMUSG00000020652	3	1	1	1	2
CILDB_MMUS_043318	ENSMUSP00000116631	Nfat5, AI225870, B130038B15Rik, CAG-8, CAG80, mKIAA0827, NFATL1, nfatz, OREBP, TonEBP, nfatz, OREBP, TonEBP, CAG-8, mKIAA0827, NFAT5, Nfatz1, Nfatz2	nuclear factor of activated T cells 5 [Source:MGI Symbol;Acc:MGI:1859333]	ENSMUSG00000003847	1	1	1	0	0
CILDB_MMUS_003828	ENSMUSP00000027965	Fam107b, 3110001A13Rik, AA589595, AA959793, AI132312	family with sequence similarity 107, member B [Source:MGI Symbol;Acc:MGI:1913790]	ENSMUSG00000026655	6	1	1	0	0
CILDB_MMUS_024498	ENSMUSP00000116467	Ift81, AW060663, Cdv-1, Cdv-1r, Cdv1, CDV-1R, Cdv1, Cdv-1, Cdv1	intraflagellar transport 81 [Source:MGI Symbol;Acc:MGI:1098597]	ENSMUSG00000029469	3	1	1	0	0
CILDB_MMUS_011960	ENSMUSP00000079180	Rps25, 2810009D21Rik, EG243302, EG629595	ribosomal protein S25 [Source:MGI Symbol;Acc:MGI:1922867]	ENSMUSG00000009927	34	1	1	0	0
CILDB_MMUS_044214	ENSMUSP00000022145	Serf1, 4F5, m4F5, Msmac1, 4F5, m4F5	small EDRK-rich factor 1 [Source:MGI Symbol;Acc:MGI:1337114]	ENSMUSG00000021643	12	1	1	1	3
CILDB_MMUS_018954	ENSMUSP00000044265	0610010F05Rik, Kiaa1841, mKIAA1841	RIKEN cDNA 0610010F05 gene [Source:MGI Symbol;Acc:MGI:1918925]	ENSMUSG00000042208	10	2	2	1	3
CILDB_MMUS_039783	ENSMUSP00000069914	Tgtp1, Gtp2, Irgb6, Mg21, Tgtp, OTTMUSG00000005537, Gtp2, Mg21, Tgtp, Ifggb5, Ifggb6, Tgtp1, Tgtp2	T cell specific GTPase 1 [Source:MGI Symbol;Acc:MGI:98734]	ENSMUSG00000078922	1	1	1	0	0
CILDB_MMUS_035058	ENSMUSP00000124124	Man2c1, 1110025H24Rik	mannosidase, alpha, class 2C, member 1 [Source:MGI Symbol;Acc:MGI:1920994]	ENSMUSG00000032295	15	1	1	0	0
CILDB_MMUS_011420	ENSMUSP00000011895	Sptbn4,1700022P15Rik,5830426A08Rik,dyn,lnd,nmf261,nmf379,qv,ROSA62,SpbIV,Spnb4,dyn,neuroaxonal dystrophy,nmf261,ROSA62,SpbIV,Spnb4,Spnb4	spectrin beta, non-erythrocytic 4 [Source:MGI Symbol;Acc:MGI:1890574]	ENSMUSG00000011751	5	1	1	1	3
CILDB_MMUS_024401	ENSMUSP00000080301	Zc3h15, 1700006A17Rik, 1810012H02Rik, 2610312B22Rik, FM22, Ierepo4, FM22, Ierepo4, Dfrp1	zinc finger CCCH-type containing 15 [Source:MGI Symbol;Acc:MGI:1919747]	ENSMUSG00000027091	32	1	1	1	3
CILDB_MMUS_002677	ENSMUSP00000001882	Folr1,FBP1,Folbp-1,Folbp1,FBP1,folate receptor [a],folate-binding protein 1,Folbp-1,Folbp1,Fbp1,Folbp1,FR-alpha	folate receptor 1 (adult) [Source:MGI Symbol;Acc:MGI:95568]	ENSMUSG00000001827	8	2	2	1	2
CILDB_MMUS_019910	ENSMUSP00000099522	2510039O18Rik, Kiaa2013	RIKEN cDNA 2510039O18 gene [Source:MGI Symbol;Acc:MGI:1924284]	ENSMUSG00000044496	7	1	1	0	0
CILDB_MMUS_041633	ENSMUSP00000080796	Dnajb2, 2700059H22Rik, Dnajb10, Hsj1, mDj8, Dnajb10, mDj8, Dnajb10	DnaJ (Hsp40) homolog, subfamily B, member 2 [Source:MGI Symbol;Acc:MGI:1928739]	ENSMUSG00000026203	22	2	2	1	2
CILDB_MMUS_046099	ENSMUSP00000101472	Ephb2, Cek5, Drt, Erk, ETECK, Hek5, Nuk, Prkm5, Qek5, Sek3, Tyro5, Cek5, Drt, Erk, eteck, Hek5, Nuk, Prkm5, Qek5, Sek3, Tyro5, Epth3, Nuk, Sek3	Eph receptor B2 [Source:MGI Symbol;Acc:MGI:99611]	ENSMUSG00000028664	13	2	2	1	3
CILDB_MMUS_021530	ENSMUSP00000134218	Csnk2b, Ck2n	casein kinase 2, beta polypeptide [Source:MGI Symbol;Acc:MGI:88548]	ENSMUSG00000024387	39	1	1	1	3
CILDB_MMUS_012202	ENSMUSP00000114323	Rit2, RIBA, Rin, Roc2, Rin, Roc2, Rin, Roc2	Ras-like without CAAX 2 [Source:MGI Symbol;Acc:MGI:108054]	ENSMUSG00000057455	8	1	1	0	0
CILDB_MMUS_021573	ENSMUSP00000115068	Tex30, 1700029F09Rik, 3110030D08Rik	testis expressed 30 [Source:MGI Symbol;Acc:MGI:1922873]	ENSMUSG00000026049	7	1	1	1	3
CILDB_MMUS_021622	ENSMUSP00000029023	1700021F07Rik	RIKEN cDNA 1700021F07 gene [Source:MGI Symbol;Acc:MGI:1919471]	ENSMUSG00000027518	5	3	1	0	0
CILDB_MMUS_050968	ENSMUSP00000139232	Mns1, AW546487	meiosis-specific nuclear structural protein 1 [Source:MGI Symbol;Acc:MGI:107933]	ENSMUSG00000032221	14	4	3	0	0
CILDB_MMUS_020561	ENSMUSP00000109004	Golga2, AW555139, GM130, mKIAA4150, GM130, mKIAA4150	golgi autoantigen, golgin subfamily a, 2 [Source:MGI Symbol;Acc:MGI:2139395]	ENSMUSG00000002546	7	3	3	1	3
CILDB_MMUS_009969	ENSMUSP00000076578	Cyp2b23, EG243881, EG243881, EG243881	cytochrome P450, family 2, subfamily b, polypeptide 23 [Source:MGI Symbol;Acc:MGI:3646735]	ENSMUSG00000040650	20	5	2	0	0
CILDB_MMUS_038515	ENSMUSP00000006061	Pex1,5430414H02Rik,E330005K07Rik,ZWS1,peroxisome biogenesis factor 1,ZWS1	peroxisomal biogenesis factor 1 [Source:MGI Symbol;Acc:MGI:1918632]	ENSMUSG00000005907	24	2	2	1	2
CILDB_MMUS_034090	ENSMUSP00000121629	Actr3b, 9630005C02, ARP11, Arp3b, Arp3beta, AW047569, ARP11, Arp3b	ARP3 actin-related protein 3B [Source:MGI Symbol;Acc:MGI:2661120]	ENSMUSG00000056367	22	1	1	0	0
CILDB_MMUS_017476	ENSMUSP00000049272	Odf2, AI848335, MMTEST29, cenexin, MMTEST29, Odf84	outer dense fiber of sperm tails 2 [Source:MGI Symbol;Acc:MGI:1098824]	ENSMUSG00000026790	6	2	1	0	0
CILDB_MMUS_040464	ENSMUSP00000134303	Mecom, D630039M04Rik, Evi-1, Evi1, Jbo, Mds, Mds1, Mds1-Evi1, Prdm3, Znfpr1b1, Evi-1, Evi1, Jbo, Mds1, MDS1-EVI1, Prdm3, ZNFPR1B1, evi-1, Evi1, Mds1	MDS1 and EVI1 complex locus [Source:MGI Symbol;Acc:MGI:95457]	ENSMUSG00000027684	14	1	1	0	0
CILDB_MMUS_024280	ENSMUSP00000029552	4933434E20Rik, 5730552F22Rik, AI462154, NICE-3, NS5ATP4, EG665503	RIKEN cDNA 4933434E20 gene [Source:MGI Symbol;Acc:MGI:1914027]	ENSMUSG00000027942	5	1	1	0	0
CILDB_MMUS_000767	ENSMUSP00000121710	Sema3a,coll-1,Hsema-I,SEMA1,Semad,SemD,collapsin-1,sema III,Semad,semaphorin III,SemD,Semad,SemD	sema domain, immunoglobulin domain (Ig), short basic domain, secreted, (semaphorin) 3A [Source:MGI Symbol;Acc:MGI:107558]	ENSMUSG00000028883	1	1	1	0	0
CILDB_MMUS_032319	ENSMUSP00000036270	Vav3, A530094I06Rik, AA986410, Idd18.1, Idd18.1	vav 3 oncogene [Source:MGI Symbol;Acc:MGI:1888518]	ENSMUSG00000033721	9	1	1	0	0
CILDB_MMUS_029066	ENSMUSP00000125891	Degs2, 2210008A03Rik, AI852933, DES2, Des2	degenerative spermatocyte homolog 2 (Drosophila), lipid desaturase [Source:MGI Symbol;Acc:MGI:1917309]	ENSMUSG00000021263	29	1	1	0	0
CILDB_MMUS_001776	ENSMUSP00000002025	Tktl2, 4933401I19Rik	transketolase-like 2 [Source:MGI Symbol;Acc:MGI:1921669]	ENSMUSG00000025519	39	3	3	0	0
CILDB_MMUS_045353	ENSMUSP00000111180	Ica1, 69kDa, ICA69, 69kDa, ICA69, Icap69	islet cell autoantigen 1 [Source:MGI Symbol;Acc:MGI:96391]	ENSMUSG00000062995	7	2	2	0	0
CILDB_MMUS_051474	ENSMUSP00000130339	Rgs1, BL34, BL34	regulator of G-protein signaling 1 [Source:MGI Symbol;Acc:MGI:1354694]	ENSMUSG00000026358	13	2	2	1	3
CILDB_MMUS_032562	ENSMUSP00000060476	Pbrm1, 2610016F04Rik, AI507524, BAF180, Pb1, 2310032M22Rik, BAF180, Pb1, Baf180, Pb1	polybromo 1 [Source:MGI Symbol;Acc:MGI:1923998]	ENSMUSG00000042323	12	1	1	0	0
CILDB_MMUS_019468	ENSMUSP00000026899	Slc25a10, Dic, Dic, Dic	solute carrier family 25 (mitochondrial carrier, dicarboxylate transporter), member 10 [Source:MGI Symbol;Acc:MGI:1353497]	ENSMUSG00000025792	15	4	3	0	0
CILDB_MMUS_006058	ENSMUSP00000017597	Pipox, LPIPOX, Pso, Pso, Pso	pipecolic acid oxidase [Source:MGI Symbol;Acc:MGI:1197006]	ENSMUSG00000017453	27	1	1	0	0
CILDB_MMUS_050696	ENSMUSP00000117874	Trim56, A130009K11Rik, Gm452, RNF109, LOC384309, RNF109	tripartite motif-containing 56 [Source:MGI Symbol;Acc:MGI:2685298]	ENSMUSG00000043279	4	3	2	0	0
CILDB_MMUS_041494	ENSMUSP00000042744	Mapk9,AI851083,JNK2,p54aSAPK,Prkm9,JNK/SAPK alpha,JNK2,Prkm9,Jnk2,Prkm9	mitogen-activated protein kinase 9 [Source:MGI Symbol;Acc:MGI:1346862]	ENSMUSG00000020366	11	5	3	0	0
CILDB_MMUS_035094	ENSMUSP00000025956	Pde6c, cpfl1, cpfl1	phosphodiesterase 6C, cGMP specific, cone, alpha prime [Source:MGI Symbol;Acc:MGI:105956]	ENSMUSG00000024992	7	2	2	1	3
CILDB_MMUS_006514	ENSMUSP00000049228	Cftr, Abcc7, AW495489, Abcc7, Abcc7, cftr11MT-1, cftr11MT-2	cystic fibrosis transmembrane conductance regulator [Source:MGI Symbol;Acc:MGI:88388]	ENSMUSG00000041301	11	3	2	0	0
CILDB_MMUS_003097	ENSMUSP00000053891	Itga2,CD49B,DX5,CD49B,DX5,VLA-2 receptor, alpha 2 subunit	integrin alpha 2 [Source:MGI Symbol;Acc:MGI:96600]	ENSMUSG00000015533	5	1	1	0	0
CILDB_MMUS_022168	ENSMUSP00000085218	Stx16, 4930401D03, 5430410K23Rik, 6330500A18Rik, AI648908, AW553605, Syn16, SYN16	syntaxin 16 [Source:MGI Symbol;Acc:MGI:1923396]	ENSMUSG00000027522	36	1	1	1	3
CILDB_MMUS_012671	ENSMUSP00000110821	Zfp451, 4930515K21Rik, 4933435G09Rik, AI596398, COASTER, Kiaa0576-hp, mKIAA1702, Znf451, Kiaa0576-hp, mKIAA1702, Zfp451	zinc finger protein 451 [Source:MGI Symbol;Acc:MGI:2137896]	ENSMUSG00000042197	4	1	1	0	0
CILDB_MMUS_027714	ENSMUSP00000075093	Slbp, Hbp	stem-loop binding protein [Source:MGI Symbol;Acc:MGI:108402]	ENSMUSG00000004642	3	1	1	0	0
CILDB_MMUS_041985	ENSMUSP00000111105	Cldn12	claudin 12 [Source:MGI Symbol;Acc:MGI:1929288]	ENSMUSG00000046798	4	1	1	0	0
CILDB_MMUS_050836	ENSMUSP00000016672	Mapkapk2,AA960234,MAPKAP-K2,MK-2,MK2,Rps6kc1,MAPKAP kinase 2,MK2,Rps6kc1,Rps6kc1	MAP kinase-activated protein kinase 2 [Source:MGI Symbol;Acc:MGI:109298]	ENSMUSG00000016528	10	1	1	0	0
CILDB_MMUS_039816	ENSMUSP00000128963	Cybb, C88302, Cgd, CGD91-phox, Cyd, gp91-1, gp91phox, Nox2, Cgd, gp91<phox>, gp91phox, Nox2, Cgd	cytochrome b-245, beta polypeptide [Source:MGI Symbol;Acc:MGI:88574]	ENSMUSG00000015340	2	1	1	0	0
CILDB_MMUS_002901	ENSMUSP00000113596	Vwa5a, 5830475I06Rik, AW552491, BCSC-1, E130119J22, Loh11cr2a, BCSC-1, Loh11cr2a, Loh11cr2a	von Willebrand factor A domain containing 5A [Source:MGI Symbol;Acc:MGI:1915026]	ENSMUSG00000023186	13	3	2	0	0
CILDB_MMUS_036105	ENSMUSP00000126284	Gtf2e2, 34kDa, AI462509, C330006J08Rik, 34kDa	general transcription factor II E, polypeptide 2 (beta subunit) [Source:MGI Symbol;Acc:MGI:1915403]	ENSMUSG00000031585	16	1	1	0	0
CILDB_MMUS_016981	ENSMUSP00000079976	Ifi203, OTTMUSG00000033921	interferon activated gene 203 [Source:MGI Symbol;Acc:MGI:96428]	ENSMUSG00000039997	0	1	1	1	3
CILDB_MMUS_004015	ENSMUSP00000106867	Tnfrsf19, AL023044, AW123854, TAJ, TAJ-ALPHA, TRADE, Troy, TAJ, TAJ-ALPHA, TRADE, Troy, Taj, Troy	tumor necrosis factor receptor superfamily, member 19 [Source:MGI Symbol;Acc:MGI:1352474]	ENSMUSG00000060548	3	2	1	0	0
CILDB_MMUS_012126	ENSMUSP00000127808	Gm20425, AA409543	predicted gene 20425 [Source:MGI Symbol;Acc:MGI:5141890]	ENSMUSG00000090639	7	3	2	0	0
CILDB_MMUS_009851	ENSMUSP00000031894	Clcn1, adr, Clc-1, Clc1, mto, myotonia, nmf355, SMCC1, Clc-1, Clc1, nmf355, SMCC1, Clc-1, Clc1	chloride channel 1 [Source:MGI Symbol;Acc:MGI:88417]	ENSMUSG00000029862	14	2	2	0	0
CILDB_MMUS_029653	ENSMUSP00000109636	Cacfd1, 5930434B04Rik, mFwe, mFwe, 5930434B04Rik	calcium channel flower domain containing 1 [Source:MGI Symbol;Acc:MGI:1924317]	ENSMUSG00000015488	5	1	1	0	0
CILDB_MMUS_003971	ENSMUSP00000039381	Atp6v0a4,a4,Atp6n1b,Atp6n1b,V-ATPase alpha 4,a4,Atp6n1b	ATPase, H+ transporting, lysosomal V0 subunit A4 [Source:MGI Symbol;Acc:MGI:2153480]	ENSMUSG00000038600	37	3	2	0	0
CILDB_MMUS_043714	ENSMUSP00000048313	Sptlc3, C130053K05Rik, Sptlc2l	serine palmitoyltransferase, long chain base subunit 3 [Source:MGI Symbol;Acc:MGI:2444678]	ENSMUSG00000039092	30	2	2	1	3
CILDB_MMUS_025207	ENSMUSP00000019649	Ubb, AL033289, Rps27a, Uba52, Ubb2, Ubc, Ubb2, EG216818	ubiquitin B [Source:MGI Symbol;Acc:MGI:98888]	ENSMUSG00000019505	21	4	4	1	3
CILDB_MMUS_049281	ENSMUSP00000096784	Rps3a3, Gm9000	ribosomal protein S3A3 [Source:MGI Symbol;Acc:MGI:3643406]	ENSMUSG00000059751	38	6	6	0	0
CILDB_MMUS_049111	ENSMUSP00000112991	Pde4d, 9630011N22Rik, Dpde3, Dpde3, dunce, AI452195	phosphodiesterase 4D, cAMP specific [Source:MGI Symbol;Acc:MGI:99555]	ENSMUSG00000021699	18	3	2	0	0
CILDB_MMUS_051976	ENSMUSP00000098052	Aimp2, AA407136, AA407225, Aimp2(p38), Jtv1, Aimp2(p38), Jtv1, Jtv1	aminoacyl tRNA synthetase complex-interacting multifunctional protein 2 [Source:MGI Symbol;Acc:MGI:2385237]	ENSMUSG00000029610	8	2	2	1	3
CILDB_MMUS_042286	ENSMUSP00000031390	Mmp17,MT4-MMP,MT4MMP,MTMMP4,membrane type-4 matrix metalloproteinase,MT4-MMP,Mt4mmp	matrix metallopeptidase 17 [Source:MGI Symbol;Acc:MGI:1346076]	ENSMUSG00000029436	8	2	2	0	0
CILDB_MMUS_001180	ENSMUSP00000120591	Otof, Fer1l2	otoferlin [Source:MGI Symbol;Acc:MGI:1891247]	ENSMUSG00000062372	16	2	1	0	0
CILDB_MMUS_051105	ENSMUSP00000112227	Klhl12, C3ip1, C3ip1, C3ip1	kelch-like 12 [Source:MGI Symbol;Acc:MGI:2385619]	ENSMUSG00000026455	20	1	1	0	0
CILDB_MMUS_006704	ENSMUSP00000014339	Dnajc7, 2010003F24Rik, 2010004G07Rik, CCRP, mDj11, mTpr2, Ttc2, mDj11, mTpr2, Ttc2, Ttc2	DnaJ (Hsp40) homolog, subfamily C, member 7 [Source:MGI Symbol;Acc:MGI:1928373]	ENSMUSG00000014195	28	1	1	1	3
CILDB_MMUS_040653	ENSMUSP00000030299	Cyp2j5	cytochrome P450, family 2, subfamily j, polypeptide 5 [Source:MGI Symbol;Acc:MGI:1270149]	ENSMUSG00000052520	20	4	1	0	0
CILDB_MMUS_011655	ENSMUSP00000113343	Mrps10, 1110038B19Rik, AW743084, Rpms10, Rpms10	mitochondrial ribosomal protein S10 [Source:MGI Symbol;Acc:MGI:1928139]	ENSMUSG00000034729	8	1	1	0	0
CILDB_MMUS_017602	ENSMUSP00000103043	Rgs3, 4930506N09Rik, C2pa, C2PA-RGS3, PDZ-RGS3, RGS3S, C2pa, C2PA-RGS3, PDZ-RGS3, RGS3S	regulator of G-protein signaling 3 [Source:MGI Symbol;Acc:MGI:1354734]	ENSMUSG00000059810	3	1	1	0	0
CILDB_MMUS_025411	ENSMUSP00000069076	Ccnc, AI451004, AU020987, CG1C, MCYC.C1	cyclin C [Source:MGI Symbol;Acc:MGI:1858199]	ENSMUSG00000028252	23	1	1	0	0
CILDB_MMUS_041272	ENSMUSP00000025986	Tll2	tolloid-like 2 [Source:MGI Symbol;Acc:MGI:1346044]	ENSMUSG00000025013	8	1	1	0	0
CILDB_MMUS_013764	ENSMUSP00000115292	Mpv17, Tg.Mpv17, Tg.Mpv17, Mpv17	MpV17 mitochondrial inner membrane protein [Source:MGI Symbol;Acc:MGI:97138]	ENSMUSG00000090262	29	1	1	0	0
CILDB_MMUS_022609	ENSMUSP00000025846	Ppp6r3, 4930528G08Rik, 9130026N02Rik, D19Bwg1430e, D19Ertd703e, mKIAA1558, Pp6r3, Ppcs3, Pptcs3, Sapl, Saps3, D19Bwg1430e, D19Ertd703e, Pp6r3, Pptcs3, Saps3, D19Ertd703e, Kiaa1558, Pp6r3, Saps3	protein phosphatase 6, regulatory subunit 3 [Source:MGI Symbol;Acc:MGI:1921807]	ENSMUSG00000024908	26	1	1	1	2
CILDB_MMUS_039991	ENSMUSP00000043111	Rpl22l1, 3110001N18Rik, AU041196	ribosomal protein L22 like 1 [Source:MGI Symbol;Acc:MGI:1915278]	ENSMUSG00000039221	36	1	1	0	0
CILDB_MMUS_024760	ENSMUSP00000056039	Yipf6, A430107J06Rik	Yip1 domain family, member 6 [Source:MGI Symbol;Acc:MGI:1925179]	ENSMUSG00000047694	35	2	2	0	0
CILDB_MMUS_017257	ENSMUSP00000129815	Gm17296, Gm179, Tarbp1	predicted gene, 17296 [Source:MGI Symbol;Acc:MGI:4936930]	ENSMUSG00000090290	9	1	1	0	0
CILDB_MMUS_030899	ENSMUSP00000073873	Nrm, 2610307M02Rik, AI429796	nurim (nuclear envelope membrane protein) [Source:MGI Symbol;Acc:MGI:2146855]	ENSMUSG00000059791	10	1	1	0	0
CILDB_MMUS_038121	ENSMUSP00000083426	Aurkc, AIE1, AIK3, ARK-3, IAK3, Stk13, AIE1, AIK3, IAK3, Stk13, Aie1, Aik3, Airk3, Ark3, Stk13	aurora kinase C [Source:MGI Symbol;Acc:MGI:1321119]	ENSMUSG00000070837	16	2	2	0	0
CILDB_MMUS_005609	ENSMUSP00000021066	Cacng4, AI413107, AW491861	calcium channel, voltage-dependent, gamma subunit 4 [Source:MGI Symbol;Acc:MGI:1859167]	ENSMUSG00000020723	7	1	1	0	0
CILDB_MMUS_014536	ENSMUSP00000042950	Tcf7l2, mTcf-4B, mTcf-4E, Tcf-4, Tcf4, TCF4B, TCF4E, mTcf-4B, mTcf-4E, Tcf-4, Tcf4, TCF4B, TCF4E, Tcf4	transcription factor 7 like 2, T cell specific, HMG box [Source:MGI Symbol;Acc:MGI:1202879]	ENSMUSG00000024985	4	1	1	0	0
CILDB_MMUS_020695	ENSMUSP00000020756	Pnpt1,1200003F12Rik,Old35,PNPase,Pnptl1,PNPase,polynucleotide phosphorylase,Pnpase	polyribonucleotide nucleotidyltransferase 1 [Source:MGI Symbol;Acc:MGI:1918951]	ENSMUSG00000020464	22	2	2	1	3
CILDB_MMUS_011151	ENSMUSP00000104996	Ttll8, 1700019P01Rik, 4933401B17, 1700019P01Rik	tubulin tyrosine ligase-like family, member 8 [Source:MGI Symbol;Acc:MGI:1922902]	ENSMUSG00000022388	10	2	2	1	3
CILDB_MMUS_045213	ENSMUSP00000020653	Sar1b, 2310075M17Rik, 2900019I22Rik, CMRD, Sara1b, Sara2, Sarb, Sara2, Sara1b, Sara2	SAR1 gene homolog B (S. cerevisiae) [Source:MGI Symbol;Acc:MGI:1913647]	ENSMUSG00000020386	38	3	3	1	3
CILDB_MMUS_015008	ENSMUSP00000039314	Mpp6, P55t, Pals2, P55t, Pals2, Dlgh4, Pals2	membrane protein, palmitoylated 6 (MAGUK p55 subfamily member 6) [Source:MGI Symbol;Acc:MGI:1927340]	ENSMUSG00000038388	10	2	2	1	3
CILDB_MMUS_051222	ENSMUSP00000119848	Tnni1, 2700018B22Rik, AI747285, ssTnI, ssTnI	troponin I, skeletal, slow 1 [Source:MGI Symbol;Acc:MGI:105073]	ENSMUSG00000026418	8	1	1	0	0
CILDB_MMUS_005222	ENSMUSP00000027050	Cops5,AI303502,CSN5,Jab1,Mov34,Sgn5,COP9 complex S5,CSN5,Jab1,JUN activation binding protein,Sgn5,Csn5,Jab1,Kic2	COP9 (constitutive photomorphogenic) homolog, subunit 5 (Arabidopsis thaliana) [Source:MGI Symbol;Acc:MGI:1349415]	ENSMUSG00000025917	35	1	1	0	0
CILDB_MMUS_018303	ENSMUSP00000135961	Fam92a, 6720467C03Rik, Fam92a1, Fam92a	family with sequence similarity 92, member A [Source:MGI Symbol;Acc:MGI:1915349]	ENSMUSG00000028218	10	1	1	0	0
CILDB_MMUS_014660	ENSMUSP00000027833	Copa, AU040324, xenin, xenin, copa	coatomer protein complex subunit alpha [Source:MGI Symbol;Acc:MGI:1334462]	ENSMUSG00000026553	38	3	3	1	3
CILDB_MMUS_025243	ENSMUSP00000111359	Magix, Pdzx, Sfc18, Pdzx, Sfc18, Pdzx	MAGI family member, X-linked [Source:MGI Symbol;Acc:MGI:1859644]	ENSMUSG00000031147	2	1	1	0	0
CILDB_MMUS_046434	ENSMUSP00000124950	Prpf3, 3632413F13Rik	PRP3 pre-mRNA processing factor 3 homolog (yeast) [Source:MGI Symbol;Acc:MGI:1918017]	ENSMUSG00000015748	30	1	1	1	2
CILDB_MMUS_051267	ENSMUSP00000076155	Gnb5,flr,Gbeta5,GBS,G beta 5,Gbeta5	guanine nucleotide binding protein (G protein), beta 5 [Source:MGI Symbol;Acc:MGI:101848]	ENSMUSG00000032192	13	3	2	2	3
CILDB_MMUS_022815	ENSMUSP00000089498	Hmgxb3, 2510002C16Rik, A630042L21Rik, AI413166, mKIAA0194, A630042L21Rik, mKIAA0194	HMG box domain containing 3 [Source:MGI Symbol;Acc:MGI:2441817]	ENSMUSG00000024622	4	1	1	1	2
CILDB_MMUS_011353	ENSMUSP00000108220	Acvr1, ActR-I, ActRIA, Acvr, Acvrlk2, Alk-2, ALK2, Alk8, D330013D15Rik, SKR1, Tsk7L, ActR-I, ActRIA, Acvr, Acvrlk2, Alk-2, ALK2, Alk8, SKR1, Tsk7L, Acvrlk2, Tgfb1	activin A receptor, type 1 [Source:MGI Symbol;Acc:MGI:87911]	ENSMUSG00000026836	9	1	1	0	0
CILDB_MMUS_008383	ENSMUSP00000130119	St5, 2010004M01Rik, 2610305K15Rik, Dennd2b	suppression of tumorigenicity 5 [Source:MGI Symbol;Acc:MGI:108517]	ENSMUSG00000031024	5	1	1	0	0
CILDB_MMUS_013245	ENSMUSP00000004943	Tmed11, 1810008K16Rik, 1810008K16Rik, Brd4, gp25L	transmembrane emp24 protein transport domain containing [Source:MGI Symbol;Acc:MGI:1914616]	ENSMUSG00000004821	19	1	1	0	0
CILDB_MMUS_049696	ENSMUSP00000030915	Morn1, 2900057D20Rik, 4930417P05Rik, AU042805	MORN repeat containing 1 [Source:MGI Symbol;Acc:MGI:1924116]	ENSMUSG00000029049	19	3	3	1	3
CILDB_MMUS_010367	ENSMUSP00000125568	Phc1, AW557034, Edr, Edr1, Mph1, Rae-28, rae28, Edr1, Mph1, Rae-28, rae28, Edr, Edr1, Rae28	polyhomeotic-like 1 (Drosophila) [Source:MGI Symbol;Acc:MGI:103248]	ENSMUSG00000040669	4	1	1	1	2
CILDB_MMUS_016860	ENSMUSP00000106109	Stard13, DLC2, GT650, DLC2, GT650	StAR-related lipid transfer (START) domain containing 13 [Source:MGI Symbol;Acc:MGI:2385331]	ENSMUSG00000016128	9	1	1	0	0
CILDB_MMUS_041489	ENSMUSP00000086260	Hmgb3, Hmg2a, Hmg4, Hmg2a, Hmg4, Hmg2a, Hmg4	high mobility group box 3 [Source:MGI Symbol;Acc:MGI:1098219]	ENSMUSG00000015217	25	4	4	1	2
CILDB_MMUS_025027	ENSMUSP00000036279	Aipl1, A930007I01Rik	aryl hydrocarbon receptor-interacting protein-like 1 [Source:MGI Symbol;Acc:MGI:2148800]	ENSMUSG00000040554	12	3	2	1	3
CILDB_MMUS_045734	ENSMUSP00000116237	Zfp46, AI426962, Mlz-4, Zfp-46, Znf436, Zfp-46, Kiaa1710, Mlz-4, Zfp46	zinc finger protein 46 [Source:MGI Symbol;Acc:MGI:99192]	ENSMUSG00000051351	1	2	1	0	0
CILDB_MMUS_011196	ENSMUSP00000139039	Stau1, 5830401L18Rik, AW549911, C85792, Stau, Stau	staufen (RNA binding protein) homolog 1 (Drosophila) [Source:MGI Symbol;Acc:MGI:1338864]	ENSMUSG00000039536	2	1	1	0	0
CILDB_MMUS_020882	ENSMUSP00000103737	Hpn, Hlb320, Hlb320	hepsin [Source:MGI Symbol;Acc:MGI:1196620]	ENSMUSG00000001249	18	2	1	0	0
CILDB_MMUS_027462	ENSMUSP00000113948	Acadsb, 1300003O09Rik, BB066609	acyl-Coenzyme A dehydrogenase, short/branched chain [Source:MGI Symbol;Acc:MGI:1914135]	ENSMUSG00000030861	25	5	2	0	0
CILDB_MMUS_038794	ENSMUSP00000129592	Ptprj, AI450271, BET, Byp, CD148, DEP-1, Ptpb2, PTPbeta2, RPTPJ, Scc-1, Scc1, Byp, CD148, DEP-1, RPTPJ, Scc-1, Scc1, Byp, PTP-RL9, Scc1	protein tyrosine phosphatase, receptor type, J [Source:MGI Symbol;Acc:MGI:104574]	ENSMUSG00000025314	4	1	1	0	0
CILDB_MMUS_009300	ENSMUSP00000112681	Osbpl1a, G430090F17Rik, Gm753, ORP-1, Osbpl1b, LOC328902, Orp1, Orp1a, Orp1l	oxysterol binding protein-like 1A [Source:MGI Symbol;Acc:MGI:1927551]	ENSMUSG00000044252	11	4	3	0	0
CILDB_MMUS_025518	ENSMUSP00000056276	Aldh3b1, 1700001N19Rik, ALDH4, ALDH7, ALDH4, ALDH7, Aldh7	aldehyde dehydrogenase 3 family, member B1 [Source:MGI Symbol;Acc:MGI:1914939]	ENSMUSG00000024885	31	4	4	1	3
CILDB_MMUS_040287	ENSMUSP00000015578	Gzmg, Ctla-7, Ctla7, Ctla-7, Ctla7	granzyme G [Source:MGI Symbol;Acc:MGI:109253]	ENSMUSG00000040284	8	2	1	0	0
CILDB_MMUS_018431	ENSMUSP00000119188	N4bp2, B3bp, E430014I16, Gm1791, Gm868, B3bp, LOC333789, LOC386488, B3bp, mKIAA1413	NEDD4 binding protein 2 [Source:MGI Symbol;Acc:MGI:2684414]	ENSMUSG00000037795	5	1	1	1	3
CILDB_MMUS_032268	ENSMUSP00000129544	Myh2, MHC2A, Myh2a, MyHC-IIa, Myhs-f, Myhs-f1, Myhsf1, MHC2A, MyHC-IIa, Myhs-f, Myhs-f1, Myhsf1, MYHC-IIX	myosin, heavy polypeptide 2, skeletal muscle, adult [Source:MGI Symbol;Acc:MGI:1339710]	ENSMUSG00000033196	21	3	2	0	0
CILDB_MMUS_039944	ENSMUSP00000104825	Ifi47, 47kDa, Ifggc1, Igrd, Iigp4, Iipg4, IRG-47, Irgd, 47kDa, Igrd, Iigp4, IRG-47, Ifggc1, IRG-47, Olfr56	interferon gamma inducible protein 47 [Source:MGI Symbol;Acc:MGI:99448]	ENSMUSG00000078920	2	2	2	1	3
CILDB_MMUS_003011	ENSMUSP00000031331	Ccng2	cyclin G2 [Source:MGI Symbol;Acc:MGI:1095734]	ENSMUSG00000029385	6	1	1	0	0
CILDB_MMUS_047491	ENSMUSP00000076948	Sag,A930001K18Rik,Arr1,arrestin,Irbp,Arr1,arrestin,arrestin 1,rod arrestin,visual arrestin 1	S-antigen, retina and pineal gland (arrestin) [Source:MGI Symbol;Acc:MGI:98227]	ENSMUSG00000056055	6	1	1	1	3
CILDB_MMUS_033884	ENSMUSP00000004208	Angptl2, AI593246, Arp2, AW260363, Arp2, Arp2	angiopoietin-like 2 [Source:MGI Symbol;Acc:MGI:1347002]	ENSMUSG00000004105	7	1	1	0	0
CILDB_MMUS_048612	ENSMUSP00000028633	Fbn1, AI536462, B430209H23, Fib-1, Tsk, Fib-1, Fbn-1	fibrillin 1 [Source:MGI Symbol;Acc:MGI:95489]	ENSMUSG00000027204	6	1	1	1	3
CILDB_MMUS_039355	ENSMUSP00000049541	Ccdc74a, 2310015A05Rik	coiled-coil domain containing 74A [Source:MGI Symbol;Acc:MGI:1919565]	ENSMUSG00000041617	3	3	1	0	0
CILDB_MMUS_022150	ENSMUSP00000048784	Armc3, 4921513G22Rik	armadillo repeat containing 3 [Source:MGI Symbol;Acc:MGI:1918132]	ENSMUSG00000037683	9	3	2	1	2
CILDB_MMUS_045472	ENSMUSP00000044543	Rmdn2, AW061290, Fam82a1, mRMD-2, RMD-2, Fam82a1, Fam82a, Fam82a1	regulator of microtubule dynamics 2 [Source:MGI Symbol;Acc:MGI:2147043]	ENSMUSG00000036368	7	2	2	0	0
CILDB_MMUS_025722	ENSMUSP00000135758	Ppp2r1b, 2410091N08Rik, AI790395	protein phosphatase 2 (formerly 2A), regulatory subunit A (PR 65), beta isoform [Source:MGI Symbol;Acc:MGI:1920949]	ENSMUSG00000032058	31	2	2	0	0
CILDB_MMUS_033999	ENSMUSP00000134735	Psme1, AW413925, PA28a, PA28a	proteasome (prosome, macropain) activator subunit 1 (PA28 alpha) [Source:MGI Symbol;Acc:MGI:1096367]	ENSMUSG00000022216	14	2	2	1	3
CILDB_MMUS_003339	ENSMUSP00000074293	Sept11, 6230410I01Rik, AW548875, D5Ertd606e, D5Ertd606e, D5Ertd606e	septin 11 [Source:MGI Symbol;Acc:MGI:1277214]	ENSMUSG00000058013	14	4	4	1	3
CILDB_MMUS_007168	ENSMUSP00000026866	Sclt1, 2610207F23Rik, 4931421F20Rik, Sap1	sodium channel and clathrin linker 1 [Source:MGI Symbol;Acc:MGI:1914411]	ENSMUSG00000059834	7	2	1	0	0
CILDB_MMUS_034769	ENSMUSP00000018971	Brsk2, 4833424K13Rik, SAD-A, SADA, SAD-A, Kiaa4256, Sada	BR serine/threonine kinase 2 [Source:MGI Symbol;Acc:MGI:1923020]	ENSMUSG00000053046	13	1	1	0	0
CILDB_MMUS_022592	ENSMUSP00000093109	Ptbp1,AA407203,AL033359,HNRPI,pPTB,Ptb,PTB-1,PTB2,PTB3,PTB4,hnRNP I,Ptb,mPTB1,Ptb,PTB4	polypyrimidine tract binding protein 1 [Source:MGI Symbol;Acc:MGI:97791]	ENSMUSG00000006498	19	2	2	0	0
CILDB_MMUS_022327	ENSMUSP00000119731	Zfp688, 2810407K09Rik, AI326029	zinc finger protein 688 [Source:MGI Symbol;Acc:MGI:1916484]	ENSMUSG00000045251	0	1	1	1	3
CILDB_MMUS_017933	ENSMUSP00000040511	Smim14, 1110003E01Rik, 1700127H04Rik, 5430439C17Rik, MAd4, MAd4	small integral membrane protein 14 [Source:MGI Symbol;Acc:MGI:1915802]	ENSMUSG00000037822	8	1	1	0	0
CILDB_MMUS_028101	ENSMUSP00000008893	Coro1b,coronin 2	coronin, actin binding protein 1B [Source:MGI Symbol;Acc:MGI:1345963]	ENSMUSG00000024835	29	3	3	0	0
CILDB_MMUS_024017	ENSMUSP00000072509	Wdr7,AI462727,mKIAA0541,TRAG,TGF-beta resistance associated gene,TRAG,Kiaa0541,Trag	WD repeat domain 7 [Source:MGI Symbol;Acc:MGI:1860197]	ENSMUSG00000040560	16	3	2	1	3
CILDB_MMUS_028906	ENSMUSP00000080592	Wdr65, 1110020C03Rik, AV009650, C130004B06Rik, Gm1363, LOC384050	WD repeat domain 65 [Source:MGI Symbol;Acc:MGI:2686209]	ENSMUSG00000028730	26	10	4	2	3
CILDB_MMUS_036414	ENSMUSP00000020851	Cox11, 2010004I09Rik	cytochrome c oxidase assembly protein 11 [Source:MGI Symbol;Acc:MGI:1917052]	ENSMUSG00000020544	32	1	1	0	0
CILDB_MMUS_052007	ENSMUSP00000106330	Ocm	oncomodulin [Source:MGI Symbol;Acc:MGI:97401]	ENSMUSG00000029618	2	1	1	0	0
CILDB_MMUS_043694	ENSMUSP00000131124	Camk2d,2810011D23Rik,8030469K03Rik,mKIAA4163,[d]-CaMKII,CaMK II,Kiaa4163	calcium/calmodulin-dependent protein kinase II, delta [Source:MGI Symbol;Acc:MGI:1341265]	ENSMUSG00000053819	8	3	2	0	0
CILDB_MMUS_048956	ENSMUSP00000100029	Hist1h4a, 1700024H08Rik, H4, X04652, B130044J01Rik, Gm11275, OTTMUSG00000000446, Hist2h4, OTTMUSG00000000446, Hist1h4j	histone cluster 1, H4a [Source:MGI Symbol;Acc:MGI:2448419]	ENSMUSG00000060093	38	8	7	1	3
CILDB_MMUS_042218	ENSMUSP00000114007	Tbp, Gtf2d, GTF2D1, SCA17, TFIID, Gtf2d, mTBP, Tfiid	TATA box binding protein [Source:MGI Symbol;Acc:MGI:101838]	ENSMUSG00000014767	31	2	1	0	0
CILDB_MMUS_047719	ENSMUSP00000101261	Prdm16,5730557K01Rik,C130091E20,csp1,mel1,mKIAA1675,csp1,line 27,Mel1,Kiaa1675,Mel1	PR domain containing 16 [Source:MGI Symbol;Acc:MGI:1917923]	ENSMUSG00000039410	16	1	1	0	0
CILDB_MMUS_027229	ENSMUSP00000029919	Clca3, Clca1, Clca2, gob-5, gob5, gob-5, gob5, Clca3, Gob5, mCLCA1	chloride channel calcium activated 3 [Source:MGI Symbol;Acc:MGI:1346342]	ENSMUSG00000028255	5	1	1	1	3
CILDB_MMUS_039846	ENSMUSP00000113588	2610002M06Rik, 8430408J07Rik, AI876413, Chmp1b2, 2810405I11Rik, Chmp1b1	RIKEN cDNA 2610002M06 gene [Source:MGI Symbol;Acc:MGI:1914278]	ENSMUSG00000031242	28	2	1	0	0
CILDB_MMUS_030159	ENSMUSP00000128873	Sgk1, Sgk, Sgk, Sgk1, Sgk	serum/glucocorticoid regulated kinase 1 [Source:MGI Symbol;Acc:MGI:1340062]	ENSMUSG00000019970	19	2	2	0	0
CILDB_MMUS_030093	ENSMUSP00000109431	B3galt5, 1190002B21Rik, AU045265, b3Galt-V, b3Galt-V, B3gt5	UDP-Gal:betaGlcNAc beta 1,3-galactosyltransferase, polypeptide 5 [Source:MGI Symbol;Acc:MGI:2136878]	ENSMUSG00000074892	14	1	1	0	0
CILDB_MMUS_038008	ENSMUSP00000107764	Dync1i2, 3110079H08Rik, AW554389, Dncic2, Dncic2, Dnci2, Dncic2	dynein cytoplasmic 1 intermediate chain 2 [Source:MGI Symbol;Acc:MGI:107750]	ENSMUSG00000027012	24	3	1	0	0
CILDB_MMUS_041041	ENSMUSP00000136972	Lig1, AL033288, LigI, LigI, mLigI, Lig-1	ligase I, DNA, ATP-dependent [Source:MGI Symbol;Acc:MGI:101789]	ENSMUSG00000056394	36	1	1	0	0
CILDB_MMUS_009866	ENSMUSP00000111514	Dsc3, 5430426I24Rik	desmocollin 3 [Source:MGI Symbol;Acc:MGI:1194993]	ENSMUSG00000059898	6	1	1	0	0
CILDB_MMUS_009290	ENSMUSP00000080278	Mtf2, 9230112N11Rik, AA537621, C76717, M96, Pcl2, C76717, M96, Pcl2, mPcl2, Pcl2	metal response element binding transcription factor 2 [Source:MGI Symbol;Acc:MGI:105050]	ENSMUSG00000029267	8	1	1	1	2
CILDB_MMUS_019545	ENSMUSP00000020549	Gzmm, Lmet1, MMET-1, Lmet1, LMet-1, MMET-1	granzyme M (lymphocyte met-ase 1) [Source:MGI Symbol;Acc:MGI:99549]	ENSMUSG00000054206	9	2	1	0	0
CILDB_MMUS_034939	ENSMUSP00000020159	Med23, 130kDa, 3000002A17Rik, Crsp3, ESTM7, mKIAA1216, Sur2, X83317, Crsp3, ESTM7, Sur2, X83317, Crsp3, Kiaa1216, Sur2	mediator complex subunit 23 [Source:MGI Symbol;Acc:MGI:1917458]	ENSMUSG00000019984	10	1	1	0	0
CILDB_MMUS_032997	ENSMUSP00000096477	Gm4778	predicted gene 4778 [Source:MGI Symbol;Acc:MGI:3643869]	ENSMUSG00000089696	19	2	2	0	0
CILDB_MMUS_006516	ENSMUSP00000111065	Cftr, Abcc7, AW495489, Abcc7, Abcc7, cftr11MT-1, cftr11MT-2	cystic fibrosis transmembrane conductance regulator [Source:MGI Symbol;Acc:MGI:88388]	ENSMUSG00000041301	11	3	2	0	0
CILDB_MMUS_009942	ENSMUSP00000123697	Tmem55b, BC039161	transmembrane protein 55b [Source:MGI Symbol;Acc:MGI:2448501]	ENSMUSG00000035953	2	1	1	0	0
CILDB_MMUS_036333	ENSMUSP00000105047	Gdap1l1, Gdap1l, Gdap1l	ganglioside-induced differentiation-associated protein 1-like 1 [Source:MGI Symbol;Acc:MGI:2385163]	ENSMUSG00000017943	8	2	2	1	3
CILDB_MMUS_029067	ENSMUSP00000021691	Degs2, 2210008A03Rik, AI852933, DES2, Des2	degenerative spermatocyte homolog 2 (Drosophila), lipid desaturase [Source:MGI Symbol;Acc:MGI:1917309]	ENSMUSG00000021263	33	1	1	0	0
CILDB_MMUS_022522	ENSMUSP00000081370	Cyp4a12a, BC025936, Cyp4a12, Cyp4a12, BC060945, Cyp4a12, Cyp4a12a, Cyp4a-12, Cyp4a12	cytochrome P450, family 4, subfamily a, polypeptide 12a [Source:MGI Symbol;Acc:MGI:88612]	ENSMUSG00000066071	26	1	1	0	0
CILDB_MMUS_042927	ENSMUSP00000114583	Ugt2a1	UDP glucuronosyltransferase 2 family, polypeptide A1 [Source:MGI Symbol;Acc:MGI:2149905]	ENSMUSG00000029268	20	7	3	0	0
CILDB_MMUS_030737	ENSMUSP00000073302	Glipr1l1, 1700011E04Rik	GLI pathogenesis-related 1 like 1 [Source:MGI Symbol;Acc:MGI:1916536]	ENSMUSG00000020213	19	2	1	0	0
CILDB_MMUS_016026	ENSMUSP00000065293	Kcnma1,5730414M22Rik,BKCa,MaxiK,mSlo,mSlo1,Slo,Slo1,BK channel alpha subunit,BKCa,MaxiK,mSlo1,Slo,Slo1,Kcnma	potassium large conductance calcium-activated channel, subfamily M, alpha member 1 [Source:MGI Symbol;Acc:MGI:99923]	ENSMUSG00000063142	21	2	2	0	0
CILDB_MMUS_052064	ENSMUSP00000137663	PITPNM1,DRES9,Mpt-1,Nir-2,Pitpnm,PITPnm 1,R75447,Rd9,RdgB,RdgB1,Dres9,Mpt1,Nir2,Pitpnm	Membrane-associated phosphatidylinositol transfer protein 1 [Source:UniProtKB/Swiss-Prot;Acc:O35954]	ENSMUSG00000097096	6	1	1	1	3
CILDB_MMUS_023718	ENSMUSP00000104911	Kif21a,AI850764,mKIAA1708,N-5 kinesin,Kiaa1708	kinesin family member 21A [Source:MGI Symbol;Acc:MGI:109188]	ENSMUSG00000022629	13	3	2	1	3
CILDB_MMUS_043037	ENSMUSP00000093173	Cog8, BB235941, C87832, C87832	component of oligomeric golgi complex 8 [Source:MGI Symbol;Acc:MGI:2142885]	ENSMUSG00000031916	24	1	1	0	0
CILDB_MMUS_017336	ENSMUSP00000119093	Tmem87b, 2610301K12Rik, 2810431I02Rik, AU014804	transmembrane protein 87B [Source:MGI Symbol;Acc:MGI:1919727]	ENSMUSG00000014353	22	1	1	0	0
CILDB_MMUS_050283	ENSMUSP00000134825	Asap1, AV239055, Ddef1, DEF-1, mKIAA1249, PAP, s19, Ddef1, Ddef1, Kiaa1249, Shag1	ArfGAP with SH3 domain, ankyrin repeat and PH domain1 [Source:MGI Symbol;Acc:MGI:1342335]	ENSMUSG00000022377	7	1	1	1	3
CILDB_MMUS_002880	ENSMUSP00000024947	Six2	sine oculis-related homeobox 2 [Source:MGI Symbol;Acc:MGI:102778]	ENSMUSG00000024134	6	1	1	0	0
CILDB_MMUS_030124	ENSMUSP00000029845	Ddah1, 2410006N07Rik, 2510015N06Rik, AI987801, AW050362	dimethylarginine dimethylaminohydrolase 1 [Source:MGI Symbol;Acc:MGI:1916469]	ENSMUSG00000028194	17	5	3	2	3
CILDB_MMUS_038274	ENSMUSP00000115314	Stra6, AI891933	stimulated by retinoic acid gene 6 [Source:MGI Symbol;Acc:MGI:107742]	ENSMUSG00000032327	1	1	1	0	0
CILDB_MMUS_039440	ENSMUSP00000044234	Pla2g6, BB112799, iPLA(2)beta, iPLA2, iPLA2beta, PNPLA9, iPLA2, iPLA2beta, Pnpla9	phospholipase A2, group VI [Source:MGI Symbol;Acc:MGI:1859152]	ENSMUSG00000042632	8	1	1	1	2
CILDB_MMUS_035390	ENSMUSP00000032192	Itpr1,D6Pas2,ENSMUSG00000072853,Gm10429,InsP3R,Ip3r,IP3R1,Itpr-1,opt,P400,Pcp-1,Pcp1,InsP3R type I,Ip3r,IP3R1,Itpr-1,opt,P400,Pcp-1,Pcp1,Insp3r,Pcd6,Pcp1	inositol 1,4,5-trisphosphate receptor 1 [Source:MGI Symbol;Acc:MGI:96623]	ENSMUSG00000030102	17	7	4	0	0
CILDB_MMUS_045439	ENSMUSP00000109089	Nrxn2,6430591O13Rik,mKIAA0921,neurexin II alpha,neurexin II beta,mKIAA0921	neurexin II [Source:MGI Symbol;Acc:MGI:1096362]	ENSMUSG00000033768	7	1	1	0	0
CILDB_MMUS_045136	ENSMUSP00000138545	Ank2,AI835472,Ank-2,AW491075,Ank-2,ankyrin B,Ankyrin-2,Ankyrin-B,Gm4392,Gm4392	ankyrin 2, brain [Source:MGI Symbol;Acc:MGI:88025]	ENSMUSG00000032826	5	4	2	0	0
CILDB_MMUS_043219	ENSMUSP00000113767	Ankrd42, 4931426M20, 4933417L02Rik, Ikbn, Ikbn	ankyrin repeat domain 42 [Source:MGI Symbol;Acc:MGI:1921095]	ENSMUSG00000041343	7	1	1	1	3
CILDB_MMUS_036435	ENSMUSP00000029571	Sass6, 2810453L12Rik, Sas6	spindle assembly 6 homolog (C. elegans) [Source:MGI Symbol;Acc:MGI:1920026]	ENSMUSG00000027959	27	6	4	1	3
CILDB_MMUS_033099	ENSMUSP00000099404	Plcg1, AI894140, Cded, Plc-1, Plc-gamma1, Plcg-1, Cded, Plc-1, Plc-gamma1, Plcg-1, Cded, elp, Plcg-1	phospholipase C, gamma 1 [Source:MGI Symbol;Acc:MGI:97615]	ENSMUSG00000016933	20	2	1	0	0
CILDB_MMUS_018817	ENSMUSP00000102021	Exoc7, Exo70, sec70, 70kDa, Exo70, sec70, Exo70, Galr2, mKIAA1067	exocyst complex component 7 [Source:MGI Symbol;Acc:MGI:1859270]	ENSMUSG00000020792	23	1	1	0	0
CILDB_MMUS_035851	ENSMUSP00000105379	Bpifb4, Gm1006, Lplunc4, Gm1006, LOC381399, Gm1006, Lplunc4	BPI fold containing family B, member 4 [Source:MGI Symbol;Acc:MGI:2685852]	ENSMUSG00000074665	2	1	1	0	0
CILDB_MMUS_050682	ENSMUSP00000076728	Serpine1, PAI-1, PAI1, Planh1, PAI-1, PAI1, Planh1, Mr1, Pai1, Planh1	serine (or cysteine) peptidase inhibitor, clade E, member 1 [Source:MGI Symbol;Acc:MGI:97608]	ENSMUSG00000037411	12	3	2	0	0
CILDB_MMUS_004956	ENSMUSP00000125728	Trim34a, Trim34, Trim34-1, Trim34, Trim34-1, Gm15134, OTTMUSG00000019188, Trim34, Trim34-1, Trim34b	tripartite motif-containing 34A [Source:MGI Symbol;Acc:MGI:2137359]	ENSMUSG00000056144	9	2	1	0	0
CILDB_MMUS_047248	ENSMUSP00000001965	Kcnh6, m-erg2, m-erg2	potassium voltage-gated channel, subfamily H (eag-related), member 6 [Source:MGI Symbol;Acc:MGI:2684139]	ENSMUSG00000001901	19	2	2	0	0
CILDB_MMUS_008206	ENSMUSP00000020103	1700040L02Rik	RIKEN cDNA 1700040L02 gene [Source:MGI Symbol;Acc:MGI:1920537]	ENSMUSG00000019945	7	5	2	2	3
CILDB_MMUS_033423	ENSMUSP00000084450	Gnl1, Gna-rs1, Gnal1, Gna-rs1, Gnal1, Gna-rs1, Gnal1, Mmr1	guanine nucleotide binding protein-like 1 [Source:MGI Symbol;Acc:MGI:95764]	ENSMUSG00000024429	18	3	2	2	2
CILDB_MMUS_002006	ENSMUSP00000040756	Atp6v1h, 0710001F19Rik, AU022349, CGI-11, SFD, SFDalpha, SFDbeta, VMA13	ATPase, H+ transporting, lysosomal V1 subunit H [Source:MGI Symbol;Acc:MGI:1914864]	ENSMUSG00000033793	34	1	1	1	3
CILDB_MMUS_002219	ENSMUSP00000029353	Kpna4, 1110058D08Rik, IPOA3, IPOA3, Qip1	karyopherin (importin) alpha 4 [Source:MGI Symbol;Acc:MGI:1100848]	ENSMUSG00000027782	15	1	1	0	0
CILDB_MMUS_042762	ENSMUSP00000122274	Abhd5, 1300003D03Rik, 2010002J10Rik, CDS, CGI-58, IECN5, NCIE2, CGI-58, IECN5, NCIE2	abhydrolase domain containing 5 [Source:MGI Symbol;Acc:MGI:1914719]	ENSMUSG00000032540	31	2	2	0	0
CILDB_MMUS_049166	ENSMUSP00000108445	Kynu, 4432411A05Rik	kynureninase (L-kynurenine hydrolase) [Source:MGI Symbol;Acc:MGI:1918039]	ENSMUSG00000026866	17	1	1	0	0
CILDB_MMUS_020034	ENSMUSP00000030879	Clcn6, AI850629, Clc6, mKIAA0046	chloride channel 6 [Source:MGI Symbol;Acc:MGI:1347049]	ENSMUSG00000029016	17	1	1	0	0
CILDB_MMUS_032658	ENSMUSP00000119717	Luc7l, 1810045C04Rik, 2410018D03Rik	Luc7 homolog (S. cerevisiae)-like [Source:MGI Symbol;Acc:MGI:1914228]	ENSMUSG00000024188	1	1	1	0	0
CILDB_MMUS_037042	ENSMUSP00000080243	Kcnq2, HNSPC, KQT2, Nmf134, KQT2, Nmf134, Kqt2	potassium voltage-gated channel, subfamily Q, member 2 [Source:MGI Symbol;Acc:MGI:1309503]	ENSMUSG00000016346	9	3	2	0	0
CILDB_MMUS_051682	ENSMUSP00000120637	Iqce, 1700028P05Rik, mKIAA1023	IQ motif containing E [Source:MGI Symbol;Acc:MGI:1921489]	ENSMUSG00000036555	1	1	1	0	0
CILDB_MMUS_032420	ENSMUSP00000090005	Cacng8,TARP gamma 8	calcium channel, voltage-dependent, gamma subunit 8 [Source:MGI Symbol;Acc:MGI:1932376]	ENSMUSG00000053395	7	3	2	0	0
CILDB_MMUS_042207	ENSMUSP00000031773	Pon3, 2810004E20, AI786302	paraoxonase 3 [Source:MGI Symbol;Acc:MGI:106686]	ENSMUSG00000029759	13	3	2	1	3
CILDB_MMUS_012886	ENSMUSP00000030078	Hsdl2, 2610207I16Rik	hydroxysteroid dehydrogenase like 2 [Source:MGI Symbol;Acc:MGI:1919729]	ENSMUSG00000028383	21	2	1	0	0
CILDB_MMUS_050515	ENSMUSP00000071496	Gm4978	predicted gene 4978 [Source:MGI Symbol;Acc:MGI:3645765]	ENSMUSG00000062874	36	5	5	0	0
CILDB_MMUS_041009	ENSMUSP00000043325	Scgb3a1, HIN-1, LuLeu2, Pnsp2, UGRP2, Utgrp2, HIN-1, LuLeu2, UGRP2, Hin1, Pnsp2, Ugrp2	secretoglobin, family 3A, member 1 [Source:MGI Symbol;Acc:MGI:1915912]	ENSMUSG00000064057	2	1	1	0	0
CILDB_MMUS_050986	ENSMUSP00000048214	Plekha6, 9530028L01Rik, AU042621, Pepp3, Pepp3, mKIAA0969, Pepp3	pleckstrin homology domain containing, family A member 6 [Source:MGI Symbol;Acc:MGI:2388662]	ENSMUSG00000041757	2	1	1	1	3
CILDB_MMUS_004509	ENSMUSP00000034308	Bcmo1, Bcdo, Bcdo1, beta-CD, betaCMOOX, CMO1, Cmoi, Bcdo, Bcdo1, beta-CD, betaCMOOX, Cmoi, Bcdo, Bcdo1	beta-carotene 15,15'-monooxygenase [Source:MGI Symbol;Acc:MGI:1926923]	ENSMUSG00000031845	24	1	1	0	0
CILDB_MMUS_052082	ENSMUSP00000137997	PPP1CA, dism2, Ppp1c, Ppp1a	Serine/threonine-protein phosphatase PP1-alpha catalytic subunit [Source:UniProtKB/Swiss-Prot;Acc:P62137]	ENSMUSG00000096994	36	9	8	1	3
CILDB_MMUS_040089	ENSMUSP00000003434	Btbd2, 2610037C03Rik, 4930512K17Rik	BTB (POZ) domain containing 2 [Source:MGI Symbol;Acc:MGI:1933831]	ENSMUSG00000003344	8	1	1	0	0
CILDB_MMUS_045383	ENSMUSP00000040628	Entpd8	ectonucleoside triphosphate diphosphohydrolase 8 [Source:MGI Symbol;Acc:MGI:1919340]	ENSMUSG00000036813	19	1	1	0	0
CILDB_MMUS_044244	ENSMUSP00000033756	Asb9, 1700011M07Rik	ankyrin repeat and SOCS box-containing 9 [Source:MGI Symbol;Acc:MGI:1916549]	ENSMUSG00000031384	12	1	1	0	0
CILDB_MMUS_031883	ENSMUSP00000076703	Atat1, 0610011P08Rik, 2610008K08Rik, 2610110G12Rik, 3110080J08Rik, Mec17, TAT, Mec17	alpha tubulin acetyltransferase 1 [Source:MGI Symbol;Acc:MGI:1913869]	ENSMUSG00000024426	13	3	3	0	0
CILDB_MMUS_005464	ENSMUSP00000030140	Ikbkap, 3110040G09Rik, 6030413P05, C78473, Elp1, IKAP, C78473, Elp1, IKAP, Elp1, Ikap	inhibitor of kappa light polypeptide enhancer in B cells, kinase complex-associated protein [Source:MGI Symbol;Acc:MGI:1914544]	ENSMUSG00000028431	30	3	2	2	3
CILDB_MMUS_011075	ENSMUSP00000129798	Tead1, 2610024B07Rik, B230114H05Rik, Gtrgeo5, mTEF-1, Tcf13, TEAD-1, TEF-1, Gtrgeo5, mTEF-1, Tcf13, TEAD-1, TEF-1, Tcf13, Tef-1, Tef1	TEA domain family member 1 [Source:MGI Symbol;Acc:MGI:101876]	ENSMUSG00000055320	9	1	1	0	0
CILDB_MMUS_012924	ENSMUSP00000110730	Rpl35a, 2810431L15Rik, Rpl35, OTTMUSG00000004420, ENSMUSG00000057764, ENSMUSG00000068324, OTTMUSG00000016178	ribosomal protein L35A [Source:MGI Symbol;Acc:MGI:1928894]	ENSMUSG00000060636	36	5	5	0	0
CILDB_MMUS_047633	ENSMUSP00000073444	Ugt1a9,mUGTBr/P,UDPGT,UDPGT 1-9,UGT1-09,UGT1.9,Ugt1a12,UGTP4,A12,mUGTBr/P,Ugt1,Ugt1a12	UDP glucuronosyltransferase 1 family, polypeptide A9 [Source:MGI Symbol;Acc:MGI:3576092]	ENSMUSG00000090175	20	1	1	0	0
CILDB_MMUS_018062	ENSMUSP00000113645	Ube2k, AW492011, D5Ertd601e, E2-25k, Hip2, Hypg, Lig, D5Ertd601e, Hip2, Hip2	ubiquitin-conjugating enzyme E2K [Source:MGI Symbol;Acc:MGI:1858216]	ENSMUSG00000029203	30	2	2	0	0
CILDB_MMUS_043361	ENSMUSP00000026270	Sacm1l, mKIAA0851, SAC1, Sac1p, SAC1, Sac1p, Kiaa0851, SAC1	SAC1 (suppressor of actin mutations 1, homolog)-like (S. cerevisiae) [Source:MGI Symbol;Acc:MGI:1933169]	ENSMUSG00000025240	34	4	3	1	3
CILDB_MMUS_017614	ENSMUSP00000126520	Serpina3f,2A1,BC049975,2A1,alpha-1 antiproteinasin,antitrypsin,BC049975	serine (or cysteine) peptidase inhibitor, clade A, member 3F [Source:MGI Symbol;Acc:MGI:2182838]	ENSMUSG00000066363	10	3	2	0	0
CILDB_MMUS_040390	ENSMUSP00000114843	Syvn1, 1200010C09Rik, AW211966, C85322, D530017H19Rik, Hrd1, Hrd1, Hrd1, Kiaa1810	synovial apoptosis inhibitor 1, synoviolin [Source:MGI Symbol;Acc:MGI:1921376]	ENSMUSG00000024807	22	1	1	0	0
CILDB_MMUS_038548	ENSMUSP00000099658	Rbbp4,mRbAp48,CAF-1 p48 subunit,Rbap48	retinoblastoma binding protein 4 [Source:MGI Symbol;Acc:MGI:1194912]	ENSMUSG00000057236	39	1	1	0	0
CILDB_MMUS_012940	ENSMUSP00000105578	Cstl1, RCET1, RCET2, RCET3	cystatin-like 1 [Source:MGI Symbol;Acc:MGI:2652834]	ENSMUSG00000055177	5	1	1	0	0
CILDB_MMUS_007098	ENSMUSP00000105481	Ankrd36, 1700008J08Rik, 1700012M14Rik, Ankrd48, GC3, Ankrd48	ankyrin repeat domain 36 [Source:MGI Symbol;Acc:MGI:1923639]	ENSMUSG00000020481	9	2	1	0	0
CILDB_MMUS_033760	ENSMUSP00000089958	Dazap1, 2410042M16Rik, mPrrp, mPrrp	DAZ associated protein 1 [Source:MGI Symbol;Acc:MGI:1917498]	ENSMUSG00000069565	8	1	1	0	0
CILDB_MMUS_023038	ENSMUSP00000117017	Igsf9b, Gm508, mKIAA1030, LOC235086, Gm508, mKIAA1030	immunoglobulin superfamily, member 9B [Source:MGI Symbol;Acc:MGI:2685354]	ENSMUSG00000034275	6	2	2	0	0
CILDB_MMUS_017660	ENSMUSP00000069849	Ppp1r36, Gm70, Gm70	protein phosphatase 1, regulatory subunit 36 [Source:MGI Symbol;Acc:MGI:2684916]	ENSMUSG00000052221	4	3	3	1	2
CILDB_MMUS_012361	ENSMUSP00000048119	Ptpn13, AI324989, PTP-BL, PTPL1, Ptpri, RIP, PTP-BL, PTPL1, Ptpri, Ptp14	protein tyrosine phosphatase, non-receptor type 13 [Source:MGI Symbol;Acc:MGI:103293]	ENSMUSG00000034573	6	2	2	1	3
CILDB_MMUS_036423	ENSMUSP00000117615	Rnaseh2c, 1500026D16Rik, AYP1, Ayp1	ribonuclease H2, subunit C [Source:MGI Symbol;Acc:MGI:1915459]	ENSMUSG00000024925	16	1	1	0	0
CILDB_MMUS_029515	ENSMUSP00000066621	Glrx3,PICOT,Txnl2,PICOT,PKC interacting cousin of thioredoxin,Txnl2,Picot,Txnl2	glutaredoxin 3 [Source:MGI Symbol;Acc:MGI:1353653]	ENSMUSG00000031068	34	1	1	1	3
CILDB_MMUS_049231	ENSMUSP00000104250	Eif5a, AA410058, D19Wsu54e, eIF-4D, eIF-5A, eIF-5A-1, eIF-5A1, Eif4d, Eif5a1, D19Wsu54e	eukaryotic translation initiation factor 5A [Source:MGI Symbol;Acc:MGI:106248]	ENSMUSG00000078812	38	6	6	1	3
CILDB_MMUS_021874	ENSMUSP00000040078	Zswim4, D330002I24, E130119J17Rik, mFLJ00044	zinc finger SWIM-type containing 4 [Source:MGI Symbol;Acc:MGI:2443726]	ENSMUSG00000035671	6	1	1	1	2
CILDB_MMUS_008980	ENSMUSP00000123788	5830418K08Rik, 5832426L23Rik, Gm1131, Kiaa1731, LOC382128	RIKEN cDNA 5830418K08 gene [Source:MGI Symbol;Acc:MGI:2442521]	ENSMUSG00000046111	2	3	1	0	0
CILDB_MMUS_008043	ENSMUSP00000099986	Pold2, 50kDa, p50, po1D2, 50kDa, p50, po1D2	polymerase (DNA directed), delta 2, regulatory subunit [Source:MGI Symbol;Acc:MGI:1097163]	ENSMUSG00000020471	38	1	1	0	0
CILDB_MMUS_041092	ENSMUSP00000107089	Kbtbd4, 2510026C23Rik, Bklhd4	kelch repeat and BTB (POZ) domain containing 4 [Source:MGI Symbol;Acc:MGI:1914386]	ENSMUSG00000005505	5	1	1	0	0
CILDB_MMUS_012710	ENSMUSP00000044185	Slc9a8, 1200006P13Rik, 6430709P13Rik, AI182282, NHE8, NHE8, mKIAA0939, Nhe8	solute carrier family 9 (sodium/hydrogen exchanger), member 8 [Source:MGI Symbol;Acc:MGI:1924281]	ENSMUSG00000039463	23	1	1	0	0
CILDB_MMUS_005581	ENSMUSP00000026859	Mfsd8, 2810423E13Rik, AI836898, AV142426, Cln7, Cln7	major facilitator superfamily domain containing 8 [Source:MGI Symbol;Acc:MGI:1919425]	ENSMUSG00000025759	17	1	1	0	0
CILDB_MMUS_015034	ENSMUSP00000028187	Lamc3, AI562206, AW240805	laminin gamma 3 [Source:MGI Symbol;Acc:MGI:1344394]	ENSMUSG00000026840	5	1	1	0	0
CILDB_MMUS_042067	ENSMUSP00000045165	Gpr160, 1700025D19Rik, GPCR150	G protein-coupled receptor 160 [Source:MGI Symbol;Acc:MGI:1919112]	ENSMUSG00000037661	4	1	1	0	0
CILDB_MMUS_027534	ENSMUSP00000104575	Gm14403, Gm14325, OTTMUSG00000016571	predicted gene 14403 [Source:MGI Symbol;Acc:MGI:3649813]	ENSMUSG00000094786	22	2	1	0	0
CILDB_MMUS_033864	ENSMUSP00000076321	Tmem151a, AW125688, Gm961, Tmem151, LOC381199, Tmem151, Gm961, Tmem151	transmembrane protein 151A [Source:MGI Symbol;Acc:MGI:2147713]	ENSMUSG00000061451	3	1	1	0	0
CILDB_MMUS_021429	ENSMUSP00000125535	Mpnd, E130307M08Rik	MPN domain containing [Source:MGI Symbol;Acc:MGI:1915297]	ENSMUSG00000003199	6	1	1	0	0
CILDB_MMUS_036534	ENSMUSP00000131238	Dip2c, 2900024P20Rik, 9630044M06, mKIAA0934, mKIAA0934	DIP2 disco-interacting protein 2 homolog C (Drosophila) [Source:MGI Symbol;Acc:MGI:1920179]	ENSMUSG00000048264	15	2	2	0	0
CILDB_MMUS_002463	ENSMUSP00000120270	Trim59, 2310035M22Rik, 2700022F13Rik, Mrf1, TSBF1, Mrf1, TSBF1, Mrf1	tripartite motif-containing 59 [Source:MGI Symbol;Acc:MGI:1914199]	ENSMUSG00000034317	5	2	2	0	0
CILDB_MMUS_012663	ENSMUSP00000037000	Mcph1, 5430437K10Rik, BRIT1, D030046N04Rik, MCT, BRIT1	microcephaly, primary autosomal recessive 1 [Source:MGI Symbol;Acc:MGI:2443308]	ENSMUSG00000039842	9	1	1	0	0
CILDB_MMUS_025724	ENSMUSP00000134740	Ppp2r1b, 2410091N08Rik, AI790395	protein phosphatase 2 (formerly 2A), regulatory subunit A (PR 65), beta isoform [Source:MGI Symbol;Acc:MGI:1920949]	ENSMUSG00000032058	24	2	2	0	0
CILDB_MMUS_017347	ENSMUSP00000102929	Coasy, 1300003G02Rik, Dpck, Ppat, Ukr1, Dpck, Ppat, Ukr1, Ukr1	Coenzyme A synthase [Source:MGI Symbol;Acc:MGI:1918993]	ENSMUSG00000001755	9	1	1	1	3
CILDB_MMUS_039271	ENSMUSP00000014673	4930511M11Rik, 4930403J02Rik, 4930500J03Rik	RIKEN cDNA 4930511M11 gene [Source:MGI Symbol;Acc:MGI:1922305]	ENSMUSG00000014529	12	1	1	0	0
CILDB_MMUS_049510	ENSMUSP00000028328	Entpd2, Cd39l1, NTPDase2, Cd39l1, NTPDase2, Cd39l1	ectonucleoside triphosphate diphosphohydrolase 2 [Source:MGI Symbol;Acc:MGI:1096863]	ENSMUSG00000015085	17	1	1	0	0
CILDB_MMUS_045318	ENSMUSP00000034777	Calml4, 2010002G05Rik	calmodulin-like 4 [Source:MGI Symbol;Acc:MGI:1922850]	ENSMUSG00000032246	5	4	2	1	3
CILDB_MMUS_051514	ENSMUSP00000034896	Mto1, 2310039H01Rik, 5730419A02Rik	mitochondrial translation optimization 1 homolog (S. cerevisiae) [Source:MGI Symbol;Acc:MGI:1915541]	ENSMUSG00000032342	36	1	1	0	0
CILDB_MMUS_045514	ENSMUSP00000064204	Lypla2,LysoII,LysoII,lysophospholipase II	lysophospholipase 2 [Source:MGI Symbol;Acc:MGI:1347000]	ENSMUSG00000028670	38	1	1	1	3
CILDB_MMUS_035737	ENSMUSP00000132966	Mdm1, Arrd2, Mdm-1, Arrd2, Mdm-1, Mdm-1	transformed mouse 3T3 cell double minute 1 [Source:MGI Symbol;Acc:MGI:96951]	ENSMUSG00000020212	4	6	2	1	3
CILDB_MMUS_005260	ENSMUSP00000083174	Zfp111	zinc finger protein 111 [Source:MGI Symbol;Acc:MGI:1929114]	ENSMUSG00000087598	24	2	1	0	0
CILDB_MMUS_007086	ENSMUSP00000099549	Crocc, Kiaa0445, Mfap2	ciliary rootlet coiled-coil, rootletin [Source:MGI Symbol;Acc:MGI:3529431]	ENSMUSG00000040860	5	5	2	1	3
CILDB_MMUS_019977	ENSMUSP00000004378	Eno2, AI837106, D6Ertd375e, Eno-2, NSE, D6Ertd375e, Eno-2, NSE, Eno-2	enolase 2, gamma neuronal [Source:MGI Symbol;Acc:MGI:95394]	ENSMUSG00000004267	40	7	5	2	3
CILDB_MMUS_002409	ENSMUSP00000102577	Lrrc51, 1700008D07Rik, Lrtomt, Lrtomt, Lrtomt1	leucine rich repeat containing 51 [Source:MGI Symbol;Acc:MGI:1916608]	ENSMUSG00000064307	12	7	2	0	0
CILDB_MMUS_026612	ENSMUSP00000103523	Nup62, AA589433, AI426861, AI790512, AU045898, D7Ertd649e, Nupc1, p62, D7Ertd649e, Nupc1, p62	nucleoporin 62 [Source:MGI Symbol;Acc:MGI:1351500]	ENSMUSG00000043858	3	2	1	0	0
CILDB_MMUS_021126	ENSMUSP00000047712	Cbr3, 1110001J05Rik, C81353	carbonyl reductase 3 [Source:MGI Symbol;Acc:MGI:1309992]	ENSMUSG00000022947	22	1	1	0	0
CILDB_MMUS_004377	ENSMUSP00000000645	Myo18a, MyoPDZ, MysPDZ, MyoPDZ, Myspdz	myosin XVIIIA [Source:MGI Symbol;Acc:MGI:2667185]	ENSMUSG00000000631	7	1	1	1	3
CILDB_MMUS_034026	ENSMUSP00000130616	Cct3, AL024092, Cctg, Tcp1-rs3, TriC-P5, Cctg, Tcp1-rs3, TriC-P5, Cctg	chaperonin containing Tcp1, subunit 3 (gamma) [Source:MGI Symbol;Acc:MGI:104708]	ENSMUSG00000001416	3	1	1	0	0
CILDB_MMUS_017032	ENSMUSP00000023157	Anks3, 2700067D09Rik, C81345, mKIAA1977, Kiaa1977	ankyrin repeat and sterile alpha motif domain containing 3 [Source:MGI Symbol;Acc:MGI:1919865]	ENSMUSG00000022515	7	2	1	0	0
CILDB_MMUS_031962	ENSMUSP00000025065	Nudt12, 0610016O18Rik	nudix (nucleoside diphosphate linked moiety X)-type motif 12 [Source:MGI Symbol;Acc:MGI:1915243]	ENSMUSG00000024228	23	1	1	0	0
CILDB_MMUS_027754	ENSMUSP00000003612	Dusp3, 2210015O03Rik, 5031436O03Rik, T-DSP11, VHR, T-DSP11, VHR	dual specificity phosphatase 3 (vaccinia virus phosphatase VH1-related) [Source:MGI Symbol;Acc:MGI:1919599]	ENSMUSG00000003518	14	1	1	1	3
CILDB_MMUS_044047	ENSMUSP00000108860	Grsf1, B130010H02, BB232551, C80280, D5Wsu31e, D5Wsu31e	G-rich RNA sequence binding factor 1 [Source:MGI Symbol;Acc:MGI:106479]	ENSMUSG00000044221	17	1	1	0	0
CILDB_MMUS_009309	ENSMUSP00000028005	Mgst3, 2010012L10Rik, 2010306B17Rik, 2700004G04Rik, AA516734, GST-III, GST-III	microsomal glutathione S-transferase 3 [Source:MGI Symbol;Acc:MGI:1913697]	ENSMUSG00000026688	25	1	1	1	3
CILDB_MMUS_008255	ENSMUSP00000130465	Gm2663, trypsinogen	predicted gene 2663 [Source:MGI Symbol;Acc:MGI:3780832]	ENSMUSG00000096525	14	3	2	0	0
CILDB_MMUS_008412	ENSMUSP00000097782	Fnbp1, 1110057E06Rik, 2210010H06Rik, FBP1, Fbp17, FBP1, FBP17, Fbp17, Kiaa0554	formin binding protein 1 [Source:MGI Symbol;Acc:MGI:109606]	ENSMUSG00000075415	20	2	2	0	0
CILDB_MMUS_015832	ENSMUSP00000032234	Cd163, CD163v2, CD163v3, M130	CD163 antigen [Source:MGI Symbol;Acc:MGI:2135946]	ENSMUSG00000008845	5	1	1	0	0
CILDB_MMUS_019773	ENSMUSP00000037206	Fkbp1a, 12kDa, Fkbp, Fkbp1, FKBP12, FKBP12-T1, FKBP12-T2, mFKBP1, mFKBP12, Fkbp, Fkbp1, FKBP12, Fkbp1, FKBP12-Exip3, FKBP12-T1, FKBP12-T2	FK506 binding protein 1a [Source:MGI Symbol;Acc:MGI:95541]	ENSMUSG00000032966	31	2	2	0	0
CILDB_MMUS_003442	ENSMUSP00000041008	H2-Ab1,Abeta,AI845868,H-2Ab,H2-Ab,I-Abeta,Ia-2,Ia2,IAb,Rmcs1,A beta,Abeta,H-2Ab,H2-Ab,I-A<b>,I-Abeta,Ia-2,Ia2,IAb,Rmcs1,H-2I-Abetap,H2-Ab,H2-iabeta,I-AbetaMHCclassII,MHCH2-IA-beta-5,Rmcs1,Rmcs2	histocompatibility 2, class II antigen A, beta 1 [Source:MGI Symbol;Acc:MGI:103070]	ENSMUSG00000073421	4	1	1	0	0
CILDB_MMUS_031674	ENSMUSP00000132778	Lamb1, C77966, C80098, C81607, D130003D08Rik, Lamb-1, Lamb1-1, C80098, C81607, Lamb-1, Lamb1-1, Lamb-1, Lamb1-1	laminin B1 [Source:MGI Symbol;Acc:MGI:96743]	ENSMUSG00000002900	7	3	1	0	0
CILDB_MMUS_014252	ENSMUSP00000127330	Rab1,Gtbp,mKIAA3012,Rab-1,Rab1A,Ypt1,Gtbp,Rab-1,Rab1A,ras-related YPT1 protein,Ypt1,mKIAA3012,Rab1A,Rab1	RAB1, member RAS oncogene family [Source:MGI Symbol;Acc:MGI:97842]	ENSMUSG00000020149	38	5	4	1	3
CILDB_MMUS_050940	ENSMUSP00000038369	Tmcc2, 1110063G11Rik, Kiaa0481	transmembrane and coiled-coil domains 2 [Source:MGI Symbol;Acc:MGI:1916125]	ENSMUSG00000042066	7	2	2	1	3
CILDB_MMUS_049348	ENSMUSP00000108693	Slc25a53, 2310046F18Rik, 2810402A17Rik, AI448995, AI841128, Mcart6, Mcart6, Mcart6	solute carrier family 25, member 53 [Source:MGI Symbol;Acc:MGI:1914312]	ENSMUSG00000044348	2	1	1	0	0
CILDB_MMUS_035131	ENSMUSP00000110130	Il1rn, F630041P17Rik, IL-1ra, IL-1ra, Il-1ra	interleukin 1 receptor antagonist [Source:MGI Symbol;Acc:MGI:96547]	ENSMUSG00000026981	2	1	1	0	0
CILDB_MMUS_034292	ENSMUSP00000111386	Ppil2, 0610009L05Rik, 1700016N17Rik, 4921520K19Rik, 4930511F14Rik, AA589416, C130078A06Rik	peptidylprolyl isomerase (cyclophilin)-like 2 [Source:MGI Symbol;Acc:MGI:2447857]	ENSMUSG00000022771	34	2	2	0	0
CILDB_MMUS_050077	ENSMUSP00000109331	Tpm1, AA986836, AI854628, alpha-TM, TM2, Tm3, Tmpa, Tpm-1, alpha-TM, TM2, Tm3, Tpm-1, Tpm-1, Tpma	tropomyosin 1, alpha [Source:MGI Symbol;Acc:MGI:98809]	ENSMUSG00000032366	12	2	2	0	0
CILDB_MMUS_006782	ENSMUSP00000033826	Atp4b,AV080843,H+,K+-ATPase,H+/K+-ATPase beta,H,K-ATPase-Beta	ATPase, H+/K+ exchanging, beta polypeptide [Source:MGI Symbol;Acc:MGI:88114]	ENSMUSG00000031449	5	1	1	0	0
CILDB_MMUS_049142	ENSMUSP00000137304	Trip4, 4930558E03Rik, ASC-1, Asc1, BB191711, ASC-1	thyroid hormone receptor interactor 4 [Source:MGI Symbol;Acc:MGI:1928469]	ENSMUSG00000032386	17	1	1	0	0
CILDB_MMUS_016010	ENSMUSP00000007584	Pcdha2, Cnr1, Crnr1, R75250, A830022B16Rik, Cnr7, Crnr7, Cnr3, Cnr8, Crnr3, Crnr8, Pcdha14, CNR, Cnr5, Crnr5, Pcdha13, CNRc1, CNRc2, Cnr3, Cnr8, Crnr3, Crnr8, Pcdha14, Cnr7, Crnr7, Cnr5, Crnr5, Pcdha13, Cnr1, Crnr1, Cnr6, Crnr6, CNRc1, CNRc2, Pcdha9, CNR7, Pcdha5, Pcdha9, Pcdhac2, Pcdha6, Pcdha9, CNR3, Pcdha9, CNR5, Pcdha9, CNR8, Pcdha10, Cnr1, Pcdha1, Pcdha9, Pcdha1, Pcdha9	protocadherin alpha 2 [Source:MGI Symbol;Acc:MGI:2681880]	ENSMUSG00000007440	5	1	1	0	0
CILDB_MMUS_028065	ENSMUSP00000033265	Zranb1, 9330160G10Rik, D7Wsu87e, Gm1956, Trabid, D7Wsu87e, sr528, Trabid	zinc finger, RAN-binding domain containing 1 [Source:MGI Symbol;Acc:MGI:106441]	ENSMUSG00000030967	9	1	1	0	0
CILDB_MMUS_044417	ENSMUSP00000030768	Kcnab2, F5, I2rf5, Kcnb3, kv-beta-2, F5, I2rf5, Kcnb3, Ckbeta2, I2rf5, Kcnb3	potassium voltage-gated channel, shaker-related subfamily, beta member 2 [Source:MGI Symbol;Acc:MGI:109239]	ENSMUSG00000028931	32	2	2	0	0
CILDB_MMUS_051395	ENSMUSP00000034905	Gclc,D9Wsu168e,Ggcs-hs,GLCL-H,Glclc,D9Wsu168e,gamma GCS-HS,GLCL-H,Glclc,Ggcs-hs,Glclc	glutamate-cysteine ligase, catalytic subunit [Source:MGI Symbol;Acc:MGI:104990]	ENSMUSG00000032350	32	1	1	0	0
CILDB_MMUS_017860	ENSMUSP00000037255	Grm1, 4930455H15Rik, ENSMUSG00000075319, Gm10828, Gprc1a, mGluR1, nmf373, rcw, wobl, Gprc1a, Grm1, mGluR1, nmf373, rcw, Gm10828, Gprc1a, Mglur1	glutamate receptor, metabotropic 1 [Source:MGI Symbol;Acc:MGI:1351338]	ENSMUSG00000019828	12	1	1	0	0
CILDB_MMUS_043194	ENSMUSP00000128443	Rps18-ps3, Gm10027, Gm10260	ribosomal protein S18, pseudogene 3 [Source:MGI Symbol;Acc:MGI:3642474]	ENSMUSG00000057657	36	2	2	0	0
CILDB_MMUS_015869	ENSMUSP00000047912	Slc16a9, 1200003C15Rik, 4930425B13Rik, AI552636, Mct9	solute carrier family 16 (monocarboxylic acid transporters), member 9 [Source:MGI Symbol;Acc:MGI:1914109]	ENSMUSG00000037762	17	3	2	0	0
CILDB_MMUS_001744	ENSMUSP00000104921	Slc35c2, C85957, CGI-15, D2Wsu58e, Ovcov1, CGI-15, D2Wsu58e, Ovcov1, Ovcov1	solute carrier family 35, member C2 [Source:MGI Symbol;Acc:MGI:2385166]	ENSMUSG00000017664	30	1	1	0	0
CILDB_MMUS_012733	ENSMUSP00000135598	Wnt16, E130309I19Rik	wingless-related MMTV integration site 16 [Source:MGI Symbol;Acc:MGI:2136018]	ENSMUSG00000029671	1	2	1	0	0
CILDB_MMUS_037557	ENSMUSP00000057488	Dmrta1, Dmrt4, Dmrt4, Dmrt4	doublesex and mab-3 related transcription factor like family A1 [Source:MGI Symbol;Acc:MGI:2653627]	ENSMUSG00000043753	7	2	2	1	2
CILDB_MMUS_037310	ENSMUSP00000078369	Aspg, A530050D06Rik, AI429460, Gm690	asparaginase homolog (S. cerevisiae) [Source:MGI Symbol;Acc:MGI:2144822]	ENSMUSG00000037686	27	1	1	0	0
CILDB_MMUS_021217	ENSMUSP00000011733	Fsd1	fibronectin type 3 and SPRY domain-containing protein [Source:MGI Symbol;Acc:MGI:1934858]	ENSMUSG00000011589	4	1	1	0	0
CILDB_MMUS_038215	ENSMUSP00000041727	Zdhhc2, 5730415P04Rik, 6430583A19Rik	zinc finger, DHHC domain containing 2 [Source:MGI Symbol;Acc:MGI:1923452]	ENSMUSG00000039470	33	1	1	0	0
CILDB_MMUS_043990	ENSMUSP00000062887	Morn4	MORN repeat containing 4 [Source:MGI Symbol;Acc:MGI:2449568]	ENSMUSG00000049670	14	4	4	1	3
CILDB_MMUS_041189	ENSMUSP00000113854	Edc4, BC022641	enhancer of mRNA decapping 4 [Source:MGI Symbol;Acc:MGI:2446249]	ENSMUSG00000036270	16	4	2	2	3
CILDB_MMUS_004612	ENSMUSP00000030124	Tal2, bHLHa19, bHLHa19	T cell acute lymphocytic leukemia 2 [Source:MGI Symbol;Acc:MGI:99540]	ENSMUSG00000028417	5	1	1	1	2
CILDB_MMUS_000865	ENSMUSP00000111624	Tmlhe, Bbox2, D430017M14Rik, TMLH, Tmlh	trimethyllysine hydroxylase, epsilon [Source:MGI Symbol;Acc:MGI:2180203]	ENSMUSG00000079834	21	2	2	1	3
CILDB_MMUS_047741	ENSMUSP00000112953	Prpf39, Srcs1, Srcs1	PRP39 pre-mRNA processing factor 39 homolog (yeast) [Source:MGI Symbol;Acc:MGI:104602]	ENSMUSG00000035597	22	3	1	0	0
CILDB_MMUS_048322	ENSMUSP00000057905	Mgat2, AA407964, CDGS2, GLCNACTII, GNT-II, GNT2, CDGS2, GNT-II, GNT2	mannoside acetylglucosaminyltransferase 2 [Source:MGI Symbol;Acc:MGI:2384966]	ENSMUSG00000043998	12	1	1	0	0
CILDB_MMUS_028353	ENSMUSP00000109672	Dnah6, 9830168K20, A730004I20Rik, Dnahc6, mdhc6, mKIAA1697, Dnahc6	dynein, axonemal, heavy chain 6 [Source:MGI Symbol;Acc:MGI:107744]	ENSMUSG00000052861	4	1	1	0	0
CILDB_MMUS_034517	ENSMUSP00000112841	Pttg1, AW555095, C87862, Pttg, Pttg3, PTTG, securin, Pttg, Pttg3	pituitary tumor-transforming gene 1 [Source:MGI Symbol;Acc:MGI:1353578]	ENSMUSG00000020415	3	1	1	0	0
CILDB_MMUS_020546	ENSMUSP00000025419	Ppic,CyP-20c,cyclophilin C,CyP-20c,Cypc	peptidylprolyl isomerase C [Source:MGI Symbol;Acc:MGI:97751]	ENSMUSG00000024538	28	1	1	0	0
CILDB_MMUS_041159	ENSMUSP00000125086	Zfand2b, 1110060O18Rik, C81256, Airapl	zinc finger, AN1 type domain 2B [Source:MGI Symbol;Acc:MGI:1916068]	ENSMUSG00000026197	25	2	2	0	0
CILDB_MMUS_036124	ENSMUSP00000134343	Pax8, Pax-8, Pax-8, Pax-8	paired box gene 8 [Source:MGI Symbol;Acc:MGI:97492]	ENSMUSG00000026976	4	1	1	0	0
CILDB_MMUS_039087	ENSMUSP00000021226	Luc7l3, 3300001P08Rik, Luc7a, Crop	LUC7-like 3 (S. cerevisiae) [Source:MGI Symbol;Acc:MGI:1914934]	ENSMUSG00000020863	23	2	2	1	3
CILDB_MMUS_012448	ENSMUSP00000076871	Ccdc148, 5830402J09	coiled-coil domain containing 148 [Source:MGI Symbol;Acc:MGI:3039583]	ENSMUSG00000036641	5	1	1	1	3
CILDB_MMUS_017315	ENSMUSP00000103934	Pdp1, Gm1024, Ppm2c, LOC381511, Ppm2c, Ppm2c	pyruvate dehyrogenase phosphatase catalytic subunit 1 [Source:MGI Symbol;Acc:MGI:2685870]	ENSMUSG00000049225	21	1	1	0	0
CILDB_MMUS_028522	ENSMUSP00000107321	Ctnnd1, AA409437, AU019353, Catns, Ctnnd, mKIAA0384, P120, Catns, Ctnnd, P120, p120-catenin, Catns, Kiaa0384	catenin (cadherin associated protein), delta 1 [Source:MGI Symbol;Acc:MGI:105100]	ENSMUSG00000034101	8	5	4	1	3
CILDB_MMUS_044774	ENSMUSP00000112957	Kctd20, 2410004N11Rik, AI451943, AW541186, D17Ertd562e, D17Ertd562e	potassium channel tetramerisation domain containing 20 [Source:MGI Symbol;Acc:MGI:1914239]	ENSMUSG00000005936	7	1	1	0	0
CILDB_MMUS_003845	ENSMUSP00000022287	Fst, AL033346	follistatin [Source:MGI Symbol;Acc:MGI:95586]	ENSMUSG00000021765	8	1	1	0	0
CILDB_MMUS_004048	ENSMUSP00000107073	Rapsn,43kDa,Nraps,Raps,rapsyn,43kDa acetylcholine receptor-associated protein,Nraps,Raps,rapsyn	receptor-associated protein of the synapse [Source:MGI Symbol;Acc:MGI:99422]	ENSMUSG00000002104	6	2	2	0	0
CILDB_MMUS_037088	ENSMUSP00000099671	Myh10,5730504C04Rik,9330167F11Rik,Fltn,mKIAA3005,Myhn-2,Myhn2,NMHC II-B,NMHC-B,NMHCII-B,NMMHC II-b,NMMHC-B,NMMHC-IIB,SMemb,Fltn,Myhn-2,Myhn2,Myosin IIB,NMHC II-B,NMHC-B,nonmuscle myosin heavy chain II-B,nonmuscle myosin heavy chain IIB,SMemb,mKIAA3005	myosin, heavy polypeptide 10, non-muscle [Source:MGI Symbol;Acc:MGI:1930780]	ENSMUSG00000020900	25	6	4	2	3
CILDB_MMUS_017172	ENSMUSP00000118029	Slc26a5, Pres, prestin, Pres, prestin, Pres	solute carrier family 26, member 5 [Source:MGI Symbol;Acc:MGI:1933154]	ENSMUSG00000029015	26	1	1	0	0
CILDB_MMUS_008424	ENSMUSP00000045856	Svep1, 1110021D17Rik, 4833413O10Rik, AA387071, D430029O09Rik, Polydom, Polydom	sushi, von Willebrand factor type A, EGF and pentraxin domain containing 1 [Source:MGI Symbol;Acc:MGI:1928849]	ENSMUSG00000028369	7	1	1	1	3
CILDB_MMUS_020853	ENSMUSP00000060774	Pdha2, Pdhal, Pdhal, Pdha-2, Pdhal	pyruvate dehydrogenase E1 alpha 2 [Source:MGI Symbol;Acc:MGI:97533]	ENSMUSG00000047674	36	1	1	0	0
CILDB_MMUS_045059	ENSMUSP00000054782	Pgm2l1, 4931406N15Rik, AI553438, BM32A, BM32A	phosphoglucomutase 2-like 1 [Source:MGI Symbol;Acc:MGI:1918224]	ENSMUSG00000030729	27	6	5	2	3
CILDB_MMUS_033180	ENSMUSP00000117030	Pfkp, 1200015H23Rik, 9330125N24Rik, PFK-C, PFK-C, Pfkc	phosphofructokinase, platelet [Source:MGI Symbol;Acc:MGI:1891833]	ENSMUSG00000021196	22	3	3	1	3
CILDB_MMUS_043868	ENSMUSP00000132600	Chd5, 4930532L22Rik, AW060752, B230399N07Rik, mKIAA0444	chromodomain helicase DNA binding protein 5 [Source:MGI Symbol;Acc:MGI:3036258]	ENSMUSG00000005045	13	2	2	1	2
CILDB_MMUS_048738	ENSMUSP00000042391	Traf3ip1, 3930402D05Rik, AU041749, MIP-T3, MIP-T3, Mipt3	TRAF3 interacting protein 1 [Source:MGI Symbol;Acc:MGI:1921269]	ENSMUSG00000034292	18	14	5	3	3
CILDB_MMUS_045575	ENSMUSP00000125410	Grhl2, 0610015A08Rik, BOM, Tcfcp2l3, BOM, Tcfcp2l3, Bom, Tcfcp2l3	grainyhead-like 2 (Drosophila) [Source:MGI Symbol;Acc:MGI:2182543]	ENSMUSG00000022286	7	1	1	0	0
CILDB_MMUS_042770	ENSMUSP00000105028	Tnpo1, AU021749, D13Ertd688e, IPO2, Kpnb2, MIP, MIP1, TRN, D13Ertd688e, Kpnb2, Kpnb2	transportin 1 [Source:MGI Symbol;Acc:MGI:2681523]	ENSMUSG00000009470	36	1	1	1	3
CILDB_MMUS_001661	ENSMUSP00000079127	Rpl21-ps4, Gm5201	ribosomal protein L21, pseudogene 4 [Source:MGI Symbol;Acc:MGI:3646825]	ENSMUSG00000072714	35	2	2	0	0
CILDB_MMUS_005058	ENSMUSP00000125640	Cpsf4, 30kDa, C79664, 30kDa, Cpsf30	cleavage and polyadenylation specific factor 4 [Source:MGI Symbol;Acc:MGI:1861602]	ENSMUSG00000029625	21	1	1	0	0
CILDB_MMUS_040841	ENSMUSP00000118582	Tead3, DTEF-1, ETFR-1, Tcf13r2, TEAD-3, TEF-5, DTEF-1, ETFR-1, Tcf13r2, TEAD-3, TEF-5, Tcf13r2, TEF-5, Tef5	TEA domain family member 3 [Source:MGI Symbol;Acc:MGI:109241]	ENSMUSG00000002249	7	1	1	0	0
CILDB_MMUS_037117	ENSMUSP00000126223	Pkig, PKIgamma, PKIgamma	protein kinase inhibitor, gamma [Source:MGI Symbol;Acc:MGI:1343086]	ENSMUSG00000035268	3	1	1	0	0
CILDB_MMUS_007388	ENSMUSP00000067532	Pkib, Pkibeta, Prkacn2, PKIbeta, Prkacn2	protein kinase inhibitor beta, cAMP dependent, testis specific [Source:MGI Symbol;Acc:MGI:101937]	ENSMUSG00000019876	3	1	1	0	0
CILDB_MMUS_034965	ENSMUSP00000020408	Mdm2, 1700007J15Rik, AA415488, Mdm-2, Mdm-2	transformed mouse 3T3 cell double minute 2 [Source:MGI Symbol;Acc:MGI:96952]	ENSMUSG00000020184	6	1	1	0	0
CILDB_MMUS_019719	ENSMUSP00000131892	Pde1c	phosphodiesterase 1C [Source:MGI Symbol;Acc:MGI:108413]	ENSMUSG00000004347	18	3	2	0	0
CILDB_MMUS_050426	ENSMUSP00000044918	Inhbb, activin	inhibin beta-B [Source:MGI Symbol;Acc:MGI:96571]	ENSMUSG00000037035	7	2	1	0	0
CILDB_MMUS_010131	ENSMUSP00000001826	Naalad2, 2700022G20Rik, D9Ertd285e, Folh1b, GCP3, GCPIII, NAADALASE2, NAALADASE2, D9Ertd285e, Folh1b, GCP3, GCPIII, NAADALASE2, NAALADASE2	N-acetylated alpha-linked acidic dipeptidase 2 [Source:MGI Symbol;Acc:MGI:1919810]	ENSMUSG00000043943	18	1	1	0	0
CILDB_MMUS_040076	ENSMUSP00000025981	Tctn3, 4930521E07Rik, AI197391, Tect3, Tect3, Tect3	tectonic family member 3 [Source:MGI Symbol;Acc:MGI:1914840]	ENSMUSG00000025008	12	6	3	2	3
CILDB_MMUS_041871	ENSMUSP00000045120	S100g,AU042539,CaBP-D9K,CABP1,Cabp9k,Calb3,CaBP-D9K,CABP1,Cabp9k,Calb3,Calbindin D9k,Calb3,S100d	S100 calcium binding protein G [Source:MGI Symbol;Acc:MGI:104528]	ENSMUSG00000040808	2	1	1	1	3
CILDB_MMUS_041431	ENSMUSP00000104160	Sult2a4, EG434121, Gm5584, Gm5584, Sult2a5, Sult2a7	sulfotransferase family 2A, dehydroepiandrosterone (DHEA)-preferring, member 4 [Source:MGI Symbol;Acc:MGI:3645854]	ENSMUSG00000074377	16	3	3	0	0
CILDB_MMUS_030730	ENSMUSP00000092522	Tmem237, AI853305, Als2cr4, Gm972, Als2cr4, LOC381259, Als2cr4	transmembrane protein 237 [Source:MGI Symbol;Acc:MGI:2138365]	ENSMUSG00000038079	5	1	1	1	3
CILDB_MMUS_011892	ENSMUSP00000066980	Gria4, GluA4, Glur-4, GluR-D, Glur4, Gluralpha4, spkw1, Glur-4, Glur4, Gluralpha4, spkw1, glur-4, Glur4	glutamate receptor, ionotropic, AMPA4 (alpha 4) [Source:MGI Symbol;Acc:MGI:95811]	ENSMUSG00000025892	14	2	1	0	0
CILDB_MMUS_023773	ENSMUSP00000102299	Gstm7, 0610005A07Rik, AI894236, Cd203c, Cd203c	glutathione S-transferase, mu 7 [Source:MGI Symbol;Acc:MGI:1915562]	ENSMUSG00000004035	16	3	3	1	3
CILDB_MMUS_002357	ENSMUSP00000002081	Srpk3, Mssk1, Stk23, Mssk1, Stk23, Mssk1, Stk23	serine/arginine-rich protein specific kinase 3 [Source:MGI Symbol;Acc:MGI:1891338]	ENSMUSG00000002007	34	1	1	0	0
CILDB_MMUS_050779	ENSMUSP00000038106	Slc12a9, CIP1, CIP1, Cip1, Slc12a8	solute carrier family 12 (potassium/chloride transporters), member 9 [Source:MGI Symbol;Acc:MGI:1933532]	ENSMUSG00000037344	16	1	1	0	0
CILDB_MMUS_003143	ENSMUSP00000118462	Hsd3b3, 9030618K22Rik, AI790201	hydroxy-delta-5-steroid dehydrogenase, 3 beta- and steroid delta-isomerase 3 [Source:MGI Symbol;Acc:MGI:96235]	ENSMUSG00000062410	7	1	1	0	0
CILDB_MMUS_011777	ENSMUSP00000080751	Csmd1, B930082H09, mKIAA1890, mKIAA1890	CUB and Sushi multiple domains 1 [Source:MGI Symbol;Acc:MGI:2137383]	ENSMUSG00000060924	5	1	1	0	0
CILDB_MMUS_005446	ENSMUSP00000108555	Cntf, AI429687	ciliary neurotrophic factor [Source:MGI Symbol;Acc:MGI:88439]	ENSMUSG00000079415	3	1	1	1	2
CILDB_MMUS_024939	ENSMUSP00000030454	Prdx1,MSP23,NkefA,OSF-3,OSF3,PAG,Paga,PrdxI,prx1,PrxI,Tdpx2,TDX2,TPxA,macrophage 23kDa stress protein,macrophase stress protein 22kDa,MSP23,OSF-3,osteoblast specific factor 3,PAG,Paga,Prx I,prx1,PrxI,Tdpx2,TDX2,thioredoxin dependent peroxide reductase 2,Trx dependent peroxide reductase 2,Msp23,Paga,Tdpx2	peroxiredoxin 1 [Source:MGI Symbol;Acc:MGI:99523]	ENSMUSG00000028691	25	7	5	0	0
CILDB_MMUS_040949	ENSMUSP00000047858	Dgki, C130010K08Rik	diacylglycerol kinase, iota [Source:MGI Symbol;Acc:MGI:2443430]	ENSMUSG00000038665	7	1	1	0	0
CILDB_MMUS_030562	ENSMUSP00000133926	Vps52, ARE1, D130068D18, D430041K17Rik, Sacm2l, ARE1, Sacm2l, tcl-w5, tclw5, Are1	vacuolar protein sorting 52 (yeast) [Source:MGI Symbol;Acc:MGI:1330304]	ENSMUSG00000024319	32	1	1	0	0
CILDB_MMUS_007788	ENSMUSP00000114202	Tlcd1, 0610007A15Rik, 0610030G03Rik, AA690150, AU015616	TLC domain containing 1 [Source:MGI Symbol;Acc:MGI:1915572]	ENSMUSG00000019437	8	1	1	1	3
CILDB_MMUS_047376	ENSMUSP00000111042	Phf16, 5730598B06, AI851988, AW544806, Jade3, mKIAA0215, Jade3, Jade3, Kiaa0215	PHD finger protein 16 [Source:MGI Symbol;Acc:MGI:2148019]	ENSMUSG00000037315	9	2	1	0	0
CILDB_MMUS_041604	ENSMUSP00000132454	Parg, AI413217, PARG	poly (ADP-ribose) glycohydrolase [Source:MGI Symbol;Acc:MGI:1347094]	ENSMUSG00000021911	22	2	1	0	0
CILDB_MMUS_022343	ENSMUSP00000101994	Sphk1, 1110006G24Rik, Sk1, Spk1, SK1, SPHK1a	sphingosine kinase 1 [Source:MGI Symbol;Acc:MGI:1316649]	ENSMUSG00000061878	31	1	1	0	0
CILDB_MMUS_018807	ENSMUSP00000103605	Spg20, AI840044, C79168, mKIAA0610, SPARTIN, TAHCCP1, TAHCCP1, Kiaa0610	spastic paraplegia 20, spartin (Troyer syndrome) homolog (human) [Source:MGI Symbol;Acc:MGI:2139806]	ENSMUSG00000036580	9	1	1	0	0
CILDB_MMUS_031695	ENSMUSP00000115547	Htra2, AI481710, mnd2, Omi, Prss25, HtrA2, mnd2, OMI, Prss25, Omi, Prss25	HtrA serine peptidase 2 [Source:MGI Symbol;Acc:MGI:1928676]	ENSMUSG00000068329	25	1	1	0	0
CILDB_MMUS_035773	ENSMUSP00000074875	Mettl7a3, ENSMUSG00000058057, Gm10035, Ubie3, Gm10035	methyltransferase like 7A3 [Source:MGI Symbol;Acc:MGI:3710670]	ENSMUSG00000058057	26	2	1	0	0
CILDB_MMUS_007400	ENSMUSP00000020769	Dbnl, Abp1, mAbp1, SH3P7, ABP1, mAbp1, SH3P7, Abp1, Sh3p7	drebrin-like [Source:MGI Symbol;Acc:MGI:700006]	ENSMUSG00000020476	17	2	2	1	3
CILDB_MMUS_005639	ENSMUSP00000123151	Nek10, Gm282, LOC238944, Gm282	NIMA (never in mitosis gene a)- related kinase 10 [Source:MGI Symbol;Acc:MGI:2685128]	ENSMUSG00000042567	2	2	1	0	0
CILDB_MMUS_019455	ENSMUSP00000044677	Thoc2, 6330441O12Rik, D130005M13Rik, Gm1139, Gm1793, Tho2, LOC382210, LOC386493	THO complex 2 [Source:MGI Symbol;Acc:MGI:2442413]	ENSMUSG00000037475	31	1	1	0	0
CILDB_MMUS_011903	ENSMUSP00000021114	Galk1, AA409894, GALK, Gk, Glk, Glk1, GALK1, GK, Glk, Glk1, Galk, Glk	galactokinase 1 [Source:MGI Symbol;Acc:MGI:95730]	ENSMUSG00000020766	14	1	1	1	2
CILDB_MMUS_014556	ENSMUSP00000025212	Slc23a1, D18Ucla2, Slc23a2, SVCT1, YSPL3, D18Ucla2, Slc23a2, SVCT1, YSPL3, Svct1, Yspl3	solute carrier family 23 (nucleobase transporters), member 1 [Source:MGI Symbol;Acc:MGI:1341903]	ENSMUSG00000024354	18	4	2	0	0
CILDB_MMUS_051863	ENSMUSP00000101823	Actb,Actx,beta-actin,E430023M04Rik,A-X actin-like protein,Actx,beta-actin	actin, beta [Source:MGI Symbol;Acc:MGI:87904]	ENSMUSG00000029580	8	1	1	0	0
CILDB_MMUS_034573	ENSMUSP00000025774	Sf3b2, 145kDa, 2610311M13Rik, 2810441F20Rik, B230398H18Rik, SAP145, SF3b1, SF3b145, SF3b150, 145kDa, SAP145, SF3b1, SF3b145, SF3b150	splicing factor 3b, subunit 2 [Source:MGI Symbol;Acc:MGI:2441856]	ENSMUSG00000024853	20	1	1	1	3
CILDB_MMUS_007384	ENSMUSP00000075374	Pkib, Pkibeta, Prkacn2, PKIbeta, Prkacn2	protein kinase inhibitor beta, cAMP dependent, testis specific [Source:MGI Symbol;Acc:MGI:101937]	ENSMUSG00000019876	3	1	1	0	0
CILDB_MMUS_027386	ENSMUSP00000058466	Ptprd, 1110002J03Rik, 3000002J10Rik, B230219D21Rik, R-PTP-delta	protein tyrosine phosphatase, receptor type, D [Source:MGI Symbol;Acc:MGI:97812]	ENSMUSG00000028399	8	1	1	0	0
CILDB_MMUS_019398	ENSMUSP00000023396	Pmm2, AI585868, C86848	phosphomannomutase 2 [Source:MGI Symbol;Acc:MGI:1859214]	ENSMUSG00000022711	36	1	1	1	2
CILDB_MMUS_008932	ENSMUSP00000123476	Gm4846, EG226601, Fmo13, EG226601	predicted gene 4846 [Source:MGI Symbol;Acc:MGI:3643319]	ENSMUSG00000086056	29	3	1	0	0
CILDB_MMUS_014417	ENSMUSP00000031250	Nudt9, 1190002C07Rik, AI462474	nudix (nucleoside diphosphate linked moiety X)-type motif 9 [Source:MGI Symbol;Acc:MGI:1921417]	ENSMUSG00000029310	12	1	1	0	0
CILDB_MMUS_006000	ENSMUSP00000099373	Zfp334, D2Ertd535e, D2Ertd535e	zinc finger protein 334 [Source:MGI Symbol;Acc:MGI:2388656]	ENSMUSG00000017667	22	2	1	0	0
CILDB_MMUS_029830	ENSMUSP00000110863	Nrf1, C87038, D6Ertd415e, D6Ertd415e	nuclear respiratory factor 1 [Source:MGI Symbol;Acc:MGI:1332235]	ENSMUSG00000058440	5	1	1	0	0
CILDB_MMUS_049426	ENSMUSP00000073720	Bmp4, Bmp-4, Bmp2b, Bmp2b-1, Bmp2b1, Bmp-4, Bmp2b, Bmp2b-1, Bmp2b1, Bmp-4, Dvr-4	bone morphogenetic protein 4 [Source:MGI Symbol;Acc:MGI:88180]	ENSMUSG00000021835	9	1	1	0	0
CILDB_MMUS_010882	ENSMUSP00000114584	Piezo1, 9630020g22, Fam38a, mKIAA0233, Fam38a, Piezo1, BC039210, Fam38a	piezo-type mechanosensitive ion channel component 1 [Source:MGI Symbol;Acc:MGI:3603204]	ENSMUSG00000014444	8	1	1	0	0
CILDB_MMUS_042946	ENSMUSP00000051575	Fam26f, A630077B13Rik, A630077B13Rik	family with sequence similarity 26, member F [Source:MGI Symbol;Acc:MGI:2443082]	ENSMUSG00000046031	6	1	1	0	0
CILDB_MMUS_049781	ENSMUSP00000139118	Erc1, 4930404L01Rik, 5033405M01Rik, 9630025C19Rik, B430107L16Rik, ELKS, mKIAA1081, Rab6ip2, RAB6IP2A, RAB6IP2B, Rab6ip2, RAB6IP2A, RAB6IP2B, Cast2, Kiaa1081, Rab6ip2	ELKS/RAB6-interacting/CAST family member 1 [Source:MGI Symbol;Acc:MGI:2151013]	ENSMUSG00000030172	6	1	1	0	0
CILDB_MMUS_041137	ENSMUSP00000128308	Thbs2, Thbs-2, TSP2, Thbs-2, Thrombospondin-2, TSP2, Tsp2	thrombospondin 2 [Source:MGI Symbol;Acc:MGI:98738]	ENSMUSG00000023885	5	1	1	1	3
CILDB_MMUS_036097	ENSMUSP00000113371	Cluh, 1300001I01Rik, Kiaa0664, mKIAA0664, 1300001I01Rik, Kiaa0664	clustered mitochondria (cluA/CLU1) homolog [Source:MGI Symbol;Acc:MGI:1921398]	ENSMUSG00000020741	25	2	1	0	0
CILDB_MMUS_045739	ENSMUSP00000128604	Elmo1, 6330578D22Rik, C230095H21Rik, CED-12, CED-12, mKIAA0281	engulfment and cell motility 1 [Source:MGI Symbol;Acc:MGI:2153044]	ENSMUSG00000041112	2	1	1	1	3
CILDB_MMUS_011876	ENSMUSP00000105264	Uqcc1, 2310079L17Rik, 2410003P15Rik, 3110038N19Rik, Bfzb, Bfzp, Bfzp, mbFZb, Uqcc, Bfzb	ubiquinol-cytochrome c reductase complex assembly factor 1 [Source:MGI Symbol;Acc:MGI:1929472]	ENSMUSG00000005882	24	1	1	1	3
CILDB_MMUS_039376	ENSMUSP00000030578	Ptp4a2, Prl-2, Prl-2, Prl2	protein tyrosine phosphatase 4a2 [Source:MGI Symbol;Acc:MGI:1277117]	ENSMUSG00000028788	23	1	1	1	3
CILDB_MMUS_023143	ENSMUSP00000020107	Atp2b1, 2810442I22Rik, E130111D10Rik, Pmca1, PMCA1	ATPase, Ca++ transporting, plasma membrane 1 [Source:MGI Symbol;Acc:MGI:104653]	ENSMUSG00000019943	38	8	6	1	3
CILDB_MMUS_003308	ENSMUSP00000066960	Ms4a5	membrane-spanning 4-domains, subfamily A, member 5 [Source:MGI Symbol;Acc:MGI:2670985]	ENSMUSG00000054523	2	1	1	0	0
CILDB_MMUS_040148	ENSMUSP00000125556	Plekhg4, 4931414L13Rik, AI448583, mFLJ00068	pleckstrin homology domain containing, family G (with RhoGef domain) member 4 [Source:MGI Symbol;Acc:MGI:2142544]	ENSMUSG00000014782	2	1	1	0	0
CILDB_MMUS_012254	ENSMUSP00000029866	Ccne2	cyclin E2 [Source:MGI Symbol;Acc:MGI:1329034]	ENSMUSG00000028212	9	1	1	0	0
CILDB_MMUS_019048	ENSMUSP00000007250	Msh5, G7, Mut5, G7, Mut5	mutS homolog 5 (E. coli) [Source:MGI Symbol;Acc:MGI:1329021]	ENSMUSG00000007035	20	1	1	0	0
CILDB_MMUS_009204	ENSMUSP00000043439	Klhdc4, AA408426, AV352552, BC012312, G430025P05Rik	kelch domain containing 4 [Source:MGI Symbol;Acc:MGI:2384569]	ENSMUSG00000040263	32	2	1	0	0
CILDB_MMUS_036411	ENSMUSP00000125507	Serpind1,AA985900,AI303446,Hcf2,HCII,HC II,Hcf2,HCII,heparin cofactor II,Hcf2,Hcii	serine (or cysteine) peptidase inhibitor, clade D, member 1 [Source:MGI Symbol;Acc:MGI:96051]	ENSMUSG00000022766	11	2	1	0	0
CILDB_MMUS_004917	ENSMUSP00000125090	Slc4a8,AW493845,C230026C11,kNBC-3,NDCBE,KNBC-3,NDCBE,sodium bicarbonate cotransporter isoform 3 kNBC-3,AW493845,Kiaa0739	solute carrier family 4 (anion exchanger), member 8 [Source:MGI Symbol;Acc:MGI:1928745]	ENSMUSG00000023032	23	2	2	0	0
CILDB_MMUS_035532	ENSMUSP00000139264	Gm17087	predicted gene 17087 [Source:MGI Symbol;Acc:MGI:4937914]	ENSMUSG00000099104	7	1	1	0	0
CILDB_MMUS_036687	ENSMUSP00000121527	Ttpal, 3110080A02Rik, 5830472M02Rik	tocopherol (alpha) transfer protein-like [Source:MGI Symbol;Acc:MGI:1923330]	ENSMUSG00000017679	13	2	2	0	0
CILDB_MMUS_006589	ENSMUSP00000125752	Pdcd10,2410003B13Rik,Ccm3,Tfa15,Tfar15,CCM3,TF-1 cell apoptosis related protein-15,Tfa15,Tfar15	programmed cell death 10 [Source:MGI Symbol;Acc:MGI:1928396]	ENSMUSG00000027835	11	2	2	1	3
CILDB_MMUS_011197	ENSMUSP00000029444	Trim33, 8030451N04Rik, AI413936, Ecto, ectodermin, mKIAA1113, Tif1g, Ecto, ectodermin, Tif1g, Kiaa1113	tripartite motif-containing 33 [Source:MGI Symbol;Acc:MGI:2137357]	ENSMUSG00000033014	7	2	2	1	2
CILDB_MMUS_050039	ENSMUSP00000018737	Sparc, AA517111, BM-40, BM-40, osteonectin	secreted acidic cysteine rich glycoprotein [Source:MGI Symbol;Acc:MGI:98373]	ENSMUSG00000018593	7	1	1	0	0
CILDB_MMUS_051734	ENSMUSP00000034801	Bckdhb	branched chain ketoacid dehydrogenase E1, beta polypeptide [Source:MGI Symbol;Acc:MGI:88137]	ENSMUSG00000032263	34	1	1	0	0
CILDB_MMUS_019187	ENSMUSP00000137411	Eci2, Acbd2, Drs1, Hca88, Peci, ACBD2, DRS1, HCA88, Peci, Peci	enoyl-Coenzyme A delta isomerase 2 [Source:MGI Symbol;Acc:MGI:1346064]	ENSMUSG00000021417	21	2	2	1	3
CILDB_MMUS_018647	ENSMUSP00000123242	Kif1c,B430105J22Rik,D11Bwg1349e,Ltxs1,D11Bwg1349e,N-3 kinsin,Orch3,kif1C,mKIAA0706	kinesin family member 1C [Source:MGI Symbol;Acc:MGI:1098260]	ENSMUSG00000020821	6	2	2	0	0
CILDB_MMUS_039180	ENSMUSP00000023343	Atg3, 2610016C12Rik, APG3, Apg3l, Atg3l, PC3-96, APG3, Apg3l, PC3-96, Apg3l	autophagy related 3 [Source:MGI Symbol;Acc:MGI:1915091]	ENSMUSG00000022663	35	1	1	1	2
CILDB_MMUS_001193	ENSMUSP00000024748	Gtpbp2	GTP binding protein 2 [Source:MGI Symbol;Acc:MGI:1860138]	ENSMUSG00000023952	21	2	2	0	0
CILDB_MMUS_023294	ENSMUSP00000119473	Degs1, AA536663, Degs, Des1, Mdes, Des1, Mdes, Degs, Des1, Mdes	degenerative spermatocyte homolog 1 (Drosophila) [Source:MGI Symbol;Acc:MGI:1097711]	ENSMUSG00000038633	25	1	1	0	0
CILDB_MMUS_009152	ENSMUSP00000029386	Etfdh, 0610010I20Rik, AV001013	electron transferring flavoprotein, dehydrogenase [Source:MGI Symbol;Acc:MGI:106100]	ENSMUSG00000027809	34	1	1	1	3
CILDB_MMUS_048268	ENSMUSP00000017090	Kctd5, 2610030N08Rik, mKIAA0176, mKIAA4250	potassium channel tetramerisation domain containing 5 [Source:MGI Symbol;Acc:MGI:1916509]	ENSMUSG00000016946	13	2	2	1	3
CILDB_MMUS_033632	ENSMUSP00000019290	Cacng2,AW060990,B230105C07Rik,B930041E13Rik,stargazer,stargazin,stg,wag,waggler,stargazin,TARP gamma 2,Stg	calcium channel, voltage-dependent, gamma subunit 2 [Source:MGI Symbol;Acc:MGI:1316660]	ENSMUSG00000019146	7	1	1	0	0
CILDB_MMUS_003882	ENSMUSP00000135091	Gnb1, AA409223, C77571, Gnb-1	guanine nucleotide binding protein (G protein), beta 1 [Source:MGI Symbol;Acc:MGI:95781]	ENSMUSG00000029064	28	3	2	1	3
CILDB_MMUS_024482	ENSMUSP00000072063	Klk1b8, Klk8, mGK-8, Nrpn, TADG14, Klk8, mGK-8, TADG14, Klk-8, Klk8	kallikrein 1-related peptidase b8 [Source:MGI Symbol;Acc:MGI:892018]	ENSMUSG00000063089	12	2	1	0	0
CILDB_MMUS_030816	ENSMUSP00000021004	Sntg2, 2210008K22Rik, 9530013L23, BB121248	syntrophin, gamma 2 [Source:MGI Symbol;Acc:MGI:1919541]	ENSMUSG00000020672	7	3	2	0	0
CILDB_MMUS_041863	ENSMUSP00000111291	Tango2, D16H22S680E, T10, D16H22S680E, T10, D16H22S680E, T10	transport and golgi organization 2 [Source:MGI Symbol;Acc:MGI:101825]	ENSMUSG00000013539	22	2	1	0	0
CILDB_MMUS_026554	ENSMUSP00000006128	Rcn1, Rcn, Rcn, Rca1, Rcn	reticulocalbin 1 [Source:MGI Symbol;Acc:MGI:104559]	ENSMUSG00000005973	17	1	1	0	0
CILDB_MMUS_036106	ENSMUSP00000129834	Gtf2e2, 34kDa, AI462509, C330006J08Rik, 34kDa	general transcription factor II E, polypeptide 2 (beta subunit) [Source:MGI Symbol;Acc:MGI:1915403]	ENSMUSG00000031585	16	1	1	0	0
CILDB_MMUS_046479	ENSMUSP00000035423	Hoxb5, AI385717, Hox-2.1, Hox-2.1, Hox-2.1, Hoxb-5	homeobox B5 [Source:MGI Symbol;Acc:MGI:96186]	ENSMUSG00000038700	6	1	1	1	3
CILDB_MMUS_001498	ENSMUSP00000091179	Psd3, 4931420C21Rik, AI661273, BC003498, D430018P08, EFA6D, EFA6D, BC003498, Efa6d, Kiaa0942	pleckstrin and Sec7 domain containing 3 [Source:MGI Symbol;Acc:MGI:1918215]	ENSMUSG00000030465	9	1	1	0	0
CILDB_MMUS_046359	ENSMUSP00000124105	Lmo3, AI854781, BB106490, Rbtn-3, Rbtn3, Rbtn-3, Rbtn3	LIM domain only 3 [Source:MGI Symbol;Acc:MGI:102810]	ENSMUSG00000030226	4	1	1	0	0
CILDB_MMUS_047827	ENSMUSP00000065353	Megf11, 2410080H04Rik, D130061K05, Kiaa1781	multiple EGF-like-domains 11 [Source:MGI Symbol;Acc:MGI:1920951]	ENSMUSG00000036466	9	1	1	0	0
CILDB_MMUS_026335	ENSMUSP00000112430	Fgfr2, AU043015, AW556123, Bek, Fgfr-2, Fgfr-7, Fgfr7, KGFR, KGFRTr, svs, Bek, Fgfr-2, Fgfr-7, Fgfr7, KGFRTr, svs, Bek, Ect1	fibroblast growth factor receptor 2 [Source:MGI Symbol;Acc:MGI:95523]	ENSMUSG00000030849	17	3	2	0	0
CILDB_MMUS_038134	ENSMUSP00000001780	Akt1, Akt, PKB, PKB/Akt, PKBalpha, Rac, Akt, PKB, PKB/Akt, PKBalpha, Akt, Rac	thymoma viral proto-oncogene 1 [Source:MGI Symbol;Acc:MGI:87986]	ENSMUSG00000001729	20	3	3	0	0
CILDB_MMUS_020148	ENSMUSP00000100021	Slmap, D330001L02Rik, mKIAA1601, Slap, Slap, Kiaa1601, Slap	sarcolemma associated protein [Source:MGI Symbol;Acc:MGI:1933549]	ENSMUSG00000021870	4	1	1	1	3
CILDB_MMUS_000149	ENSMUSP00000100306	Ighv1-54	immunoglobulin heavy variable V1-54 [Source:MGI Symbol;Acc:MGI:3647133]	ENSMUSG00000094787	4	1	1	1	2
CILDB_MMUS_028596	ENSMUSP00000025749	Rps6kb2, 70kDa, S6K2, S6K2	ribosomal protein S6 kinase, polypeptide 2 [Source:MGI Symbol;Acc:MGI:1927343]	ENSMUSG00000024830	20	2	2	0	0
CILDB_MMUS_049242	ENSMUSP00000123402	Eif5a, AA410058, D19Wsu54e, eIF-4D, eIF-5A, eIF-5A-1, eIF-5A1, Eif4d, Eif5a1, D19Wsu54e	eukaryotic translation initiation factor 5A [Source:MGI Symbol;Acc:MGI:106248]	ENSMUSG00000078812	35	4	4	0	0
CILDB_MMUS_048938	ENSMUSP00000097294	Hist1h2bb, H2b-143, H2b-143	histone cluster 1, H2bb [Source:MGI Symbol;Acc:MGI:2448377]	ENSMUSG00000075031	37	6	6	0	0
CILDB_MMUS_012327	ENSMUSP00000075690	Serpinb1a, 1190005M04Rik, AI325983, EI, EIA, ELANH2, LEI, M/NEI, MNEI, PI2, EIA, ELANH2, LEI, M/NEI, MNEI, ovalbumin, Serpinb1	serine (or cysteine) peptidase inhibitor, clade B, member 1a [Source:MGI Symbol;Acc:MGI:1913472]	ENSMUSG00000044734	21	4	3	0	0
CILDB_MMUS_003428	ENSMUSP00000114752	Uty, Hydb, mKIAA4057, Hydb, mKIAA4057	ubiquitously transcribed tetratricopeptide repeat gene, Y chromosome [Source:MGI Symbol;Acc:MGI:894810]	ENSMUSG00000068457	8	2	1	0	0
CILDB_MMUS_050821	ENSMUSP00000112479	Cgnl1, 4933421H10Rik, 9930020M10Rik, AI503810, Jacop, Jacop, Jacop, Kiaa1749	cingulin-like 1 [Source:MGI Symbol;Acc:MGI:1915428]	ENSMUSG00000032232	4	1	1	0	0
CILDB_MMUS_010359	ENSMUSP00000126300	Cd36,FAT,GPIV,Scarb3,FAT,fatty acid translocase,Scarb3	CD36 antigen [Source:MGI Symbol;Acc:MGI:107899]	ENSMUSG00000002944	11	5	4	1	3
CILDB_MMUS_013254	ENSMUSP00000117025	Agpat5, 1110013A05Rik, D8Ertd319e, D8Ertd319e, D8Ertd319e	1-acylglycerol-3-phosphate O-acyltransferase 5 (lysophosphatidic acid acyltransferase, epsilon) [Source:MGI Symbol;Acc:MGI:1196345]	ENSMUSG00000031467	11	1	1	1	3
CILDB_MMUS_038795	ENSMUSP00000038678	Fndc3c1, Fndc3c, Gm784, LOC333564, Fndc3c, Gm784	fibronectin type III domain containing 3C1 [Source:MGI Symbol;Acc:MGI:2685630]	ENSMUSG00000033737	10	2	1	0	0
CILDB_MMUS_045618	ENSMUSP00000099595	Rpl11, 2010203J19Rik	ribosomal protein L11 [Source:MGI Symbol;Acc:MGI:1914275]	ENSMUSG00000059291	42	5	5	0	0
CILDB_MMUS_044132	ENSMUSP00000119880	Tpst1, R75054, Tango13a, Tango13a	protein-tyrosine sulfotransferase 1 [Source:MGI Symbol;Acc:MGI:1298231]	ENSMUSG00000034118	1	1	1	0	0
CILDB_MMUS_046509	ENSMUSP00000138596	Gm5493	predicted gene 5493 [Source:MGI Symbol;Acc:MGI:3644511]	ENSMUSG00000098164	1	1	1	0	0
CILDB_MMUS_028336	ENSMUSP00000112852	Med12, 230kDa, Mopa, OPA-1, Tnrc11, Trap230, Mopa, OPA-1, Tnrc11, Trap230, Kiaa0192, Mopa, Tnrc11, Trap230	mediator of RNA polymerase II transcription, subunit 12 homolog (yeast) [Source:MGI Symbol;Acc:MGI:1926212]	ENSMUSG00000079487	6	1	1	0	0
CILDB_MMUS_041937	ENSMUSP00000090825	Tbc1d9b, 2700008N14Rik, AU019384, Kiaa0676	TBC1 domain family, member 9B [Source:MGI Symbol;Acc:MGI:1924045]	ENSMUSG00000036644	14	1	1	0	0
CILDB_MMUS_021678	ENSMUSP00000120466	Plgrkt, 1110007H22Rik, 5033414D02Rik, AI852040, Plg-R(KT), Plg-RKT, Plg-RKT, 5033414D02Rik	plasminogen receptor, C-terminal lysine transmembrane protein [Source:MGI Symbol;Acc:MGI:1915009]	ENSMUSG00000016495	11	1	1	1	3
CILDB_MMUS_030413	ENSMUSP00000128497	Ppp1r15a, 9630030H21, Gadd34, Myd116, Gadd34, Myd116, Gadd34, Myd116	protein phosphatase 1, regulatory (inhibitor) subunit 15A [Source:MGI Symbol;Acc:MGI:1927072]	ENSMUSG00000040435	2	1	1	1	2
CILDB_MMUS_007411	ENSMUSP00000034406	Ankrd49, AW060934, C86108, Gbif, Gbif, Fgif, Gbif	ankyrin repeat domain 49 [Source:MGI Symbol;Acc:MGI:1930842]	ENSMUSG00000031931	10	1	1	0	0
CILDB_MMUS_050445	ENSMUSP00000135512	Cux1, AA407197, CDP, Cutl1, Cux, Cux-1, mKIAA4047, Phox2, CDP, Cutl1, Cux, Cux-1	cut-like homeobox 1 [Source:MGI Symbol;Acc:MGI:88568]	ENSMUSG00000029705	24	1	1	0	0
CILDB_MMUS_036468	ENSMUSP00000128622	Clec9a, 9830005G06Rik, DNGR-1, DNGR-1, Dngr-1	C-type lectin domain family 9, member a [Source:MGI Symbol;Acc:MGI:2444608]	ENSMUSG00000046080	6	2	1	0	0
CILDB_MMUS_037955	ENSMUSP00000129377	Pnldc1, Gm313, LOC240023	poly(A)-specific ribonuclease (PARN)-like domain containing 1 [Source:MGI Symbol;Acc:MGI:2685159]	ENSMUSG00000073460	7	2	1	0	0
CILDB_MMUS_028218	ENSMUSP00000031437	Morn3, 4930438O03Rik	MORN repeat containing 3 [Source:MGI Symbol;Acc:MGI:1922140]	ENSMUSG00000029477	24	12	5	1	3
CILDB_MMUS_012959	ENSMUSP00000029989	Rnf20, 4833430L21Rik, AW540162, C79397, mKIAA4116, Bre1a, Kiaa4116	ring finger protein 20 [Source:MGI Symbol;Acc:MGI:1925927]	ENSMUSG00000028309	13	1	1	0	0
CILDB_MMUS_031833	ENSMUSP00000037289	Emp3, H-4, H4, HNMP-1, MI-35, Ymp, H-4, H4, HNMP-1, MI-35, Ymp, Ymp	epithelial membrane protein 3 [Source:MGI Symbol;Acc:MGI:1098729]	ENSMUSG00000040212	5	1	1	0	0
CILDB_MMUS_051432	ENSMUSP00000107607	Cfh, Mud-1, NOM, Sas-1, Sas1, Mud-1, Sas-1, Sas1, Hf1	complement component factor h [Source:MGI Symbol;Acc:MGI:88385]	ENSMUSG00000026365	5	2	1	2	3
CILDB_MMUS_031910	ENSMUSP00000025064	2610034M16Rik, AV114557	RIKEN cDNA 2610034M16 gene [Source:MGI Symbol;Acc:MGI:1916489]	ENSMUSG00000024227	1	1	1	1	3
CILDB_MMUS_036499	ENSMUSP00000047065	Clec1a, 5930406N14Rik	C-type lectin domain family 1, member a [Source:MGI Symbol;Acc:MGI:2444151]	ENSMUSG00000033082	6	2	1	0	0
CILDB_MMUS_001262	ENSMUSP00000021880	Ctla2a, Ctla-2a, Ctla-2a	cytotoxic T lymphocyte-associated protein 2 alpha [Source:MGI Symbol;Acc:MGI:88554]	ENSMUSG00000044258	4	1	1	1	2
CILDB_MMUS_044061	ENSMUSP00000077262	Cfl2	cofilin 2, muscle [Source:MGI Symbol;Acc:MGI:101763]	ENSMUSG00000062929	35	2	2	0	0
CILDB_MMUS_006722	ENSMUSP00000021903	Gadd45g, AI327420, C86281, CR6, DDIT2, OIG37, CR6, OIG37, Cr6, oig37	growth arrest and DNA-damage-inducible 45 gamma [Source:MGI Symbol;Acc:MGI:1346325]	ENSMUSG00000021453	5	1	1	0	0
CILDB_MMUS_047575	ENSMUSP00000126746	Mid1, 61B3-R, DXHXS1141, Fxy, Trim18, 61B3-R, DXHXS1141, Fxy, Trim18, Fxy, Trim18	midline 1 [Source:MGI Symbol;Acc:MGI:1100537]	ENSMUSG00000035299	11	2	2	0	0
CILDB_MMUS_034149	ENSMUSP00000055032	Ttbk2, 2610507N02Rik, AI326283, B930008N24Rik, mKIAA0847, Ttbk, Ttbk1, TTK, TTK, Bby, Kiaa0847, Ttbk1	tau tubulin kinase 2 [Source:MGI Symbol;Acc:MGI:2155779]	ENSMUSG00000090100	3	1	1	0	0
CILDB_MMUS_009908	ENSMUSP00000134076	Kcnq5, 7730402H11, 9230107O05Rik, AA589396, D1Mgi1, D1Mgi1	potassium voltage-gated channel, subfamily Q, member 5 [Source:MGI Symbol;Acc:MGI:1924937]	ENSMUSG00000028033	6	3	2	0	0
CILDB_MMUS_007346	ENSMUSP00000128029	Sugp2, mKIAA0365, Sfrs14, Srsf14, Sfrs14, Srsf14, mKIAA0365, Sfrs14, Srsf14	SURP and G patch domain containing 2 [Source:MGI Symbol;Acc:MGI:2678085]	ENSMUSG00000036054	3	2	2	1	2
CILDB_MMUS_042041	ENSMUSP00000070925	Ptafr,PAFR,PAF receptor,PAFR	platelet-activating factor receptor [Source:MGI Symbol;Acc:MGI:106066]	ENSMUSG00000056529	6	1	1	0	0
CILDB_MMUS_049688	ENSMUSP00000110972	Klhl13, 1200009K10Rik, AI451128, Bklhd2, D130072F20Rik, mKIAA1309, Bklhd2, Bklhd2, Kiaa1309	kelch-like 13 [Source:MGI Symbol;Acc:MGI:1914705]	ENSMUSG00000036782	14	3	2	0	0
CILDB_MMUS_024635	ENSMUSP00000082577	Klk1b3, mGk-3, Ngfg, mGk-3, Ngfg, Klk-3, Klk3, Ngfg	kallikrein 1-related peptidase b3 [Source:MGI Symbol;Acc:MGI:97322]	ENSMUSG00000066515	12	3	2	0	0
CILDB_MMUS_004404	ENSMUSP00000100059	Ufl1, 1810074P20Rik, AI429228, Kiaa0776, Maxer, mKIAA0776, Rcad, Maxer, Rcad, Kiaa0776	UFM1 specific ligase 1 [Source:MGI Symbol;Acc:MGI:1914740]	ENSMUSG00000040359	13	3	2	1	3
CILDB_MMUS_041438	ENSMUSP00000096407	Sult2a3, EG629203, Gm6955, Gm6955	sulfotransferase family 2A, dehydroepiandrosterone (DHEA)-preferring, member 3 [Source:MGI Symbol;Acc:MGI:3645873]	ENSMUSG00000074375	16	3	3	0	0
CILDB_MMUS_033014	ENSMUSP00000018632	Myh4, AI506973, MHC2B, MYH-2B, MyHC-IIb, Myhsf, MHC2B, MYH-2B, MyHC-IIb, Myhsf, MYHC-IIB	myosin, heavy polypeptide 4, skeletal muscle [Source:MGI Symbol;Acc:MGI:1339713]	ENSMUSG00000057003	22	3	2	0	0
CILDB_MMUS_024543	ENSMUSP00000084038	Ptprs, AL022616, PTP, PTP-NU3, PTPNU-3, PTPsigma, Ptpt9, R-PTP-S, RPTPsigma, PTP-NU3, PTPsigma, Ptpt9, RPTPsigma, PTP	protein tyrosine phosphatase, receptor type, S [Source:MGI Symbol;Acc:MGI:97815]	ENSMUSG00000013236	4	1	1	0	0
CILDB_MMUS_024270	ENSMUSP00000067953	Adam17, CD156b, Tace, CD156b, Tace, Tace	a disintegrin and metallopeptidase domain 17 [Source:MGI Symbol;Acc:MGI:1096335]	ENSMUSG00000052593	14	1	1	0	0
CILDB_MMUS_003016	ENSMUSP00000029463	Hsd3b6,D19210,3beta-HSD VI,3beta-HsdVI	hydroxy-delta-5-steroid dehydrogenase, 3 beta- and steroid delta-isomerase 6 [Source:MGI Symbol;Acc:MGI:109598]	ENSMUSG00000027869	9	1	1	0	0
CILDB_MMUS_024515	ENSMUSP00000022782	Lrp10, Lrp9, Lrp9, Lrp9	low-density lipoprotein receptor-related protein 10 [Source:MGI Symbol;Acc:MGI:1929480]	ENSMUSG00000022175	4	1	1	0	0
CILDB_MMUS_017122	ENSMUSP00000063091	Fam161a, 4930430E16Rik	family with sequence similarity 161, member A [Source:MGI Symbol;Acc:MGI:1921123]	ENSMUSG00000049811	3	5	2	2	3
CILDB_MMUS_047419	ENSMUSP00000100546	Hist1h4m, 1700024H08Rik, H4, X04652, B130044J01Rik, Gm11275, OTTMUSG00000000446, Gm11275, Hist2h4, OTTMUSG00000000446, Hist1h4j	histone cluster 1, H4m [Source:MGI Symbol;Acc:MGI:2448441]	ENSMUSG00000069306	38	8	7	1	3
CILDB_MMUS_015491	ENSMUSP00000002101	Cd3g, Ctg-3, Ctg3, T3g, Ctg-3, Ctg3, T3g	CD3 antigen, gamma polypeptide [Source:MGI Symbol;Acc:MGI:88333]	ENSMUSG00000002033	3	1	1	1	3
CILDB_MMUS_029464	ENSMUSP00000076993	Arhgap39, 9530053N22, AI843066, D15Wsu169e, Kiaa1688, Porf-2, D15Wsu169e, D15Wsu169e, Kiaa1688	Rho GTPase activating protein 39 [Source:MGI Symbol;Acc:MGI:107858]	ENSMUSG00000033697	9	3	3	1	3
CILDB_MMUS_033613	ENSMUSP00000042691	Ddx21,AI255159,AL022742,D10Ertd645e,D10Wsu42e,D10Ertd645e,D10Wsu42e,RH II/Gu,RH-II/Gualpha	DEAD (Asp-Glu-Ala-Asp) box polypeptide 21 [Source:MGI Symbol;Acc:MGI:1860494]	ENSMUSG00000020075	27	1	1	0	0
CILDB_MMUS_036440	ENSMUSP00000138768	Tbc1d25, 6330576A08Rik, A530047E07, DXHXS7927e, mMg81, Oatl1, DXHXS7927e, mMg81, Oatl1	TBC1 domain family, member 25 [Source:MGI Symbol;Acc:MGI:2444862]	ENSMUSG00000039201	6	1	1	0	0
CILDB_MMUS_037689	ENSMUSP00000048925	Vwa8, 1300010F03Rik, 4932416F07Rik, AI957255, Kiaa0564, mKIAA0564, 1300010F03Rik, Kiaa0564	von Willebrand factor A domain containing 8 [Source:MGI Symbol;Acc:MGI:1919008]	ENSMUSG00000058997	19	1	1	1	3
CILDB_MMUS_009788	ENSMUSP00000105936	Irf4, AI385587, IRF-4, LSIRF, Spip, IRF-4, Spip, Spip	interferon regulatory factor 4 [Source:MGI Symbol;Acc:MGI:1096873]	ENSMUSG00000021356	5	1	1	1	2
CILDB_MMUS_007445	ENSMUSP00000121846	1700026L06Rik, MAST	RIKEN cDNA 1700026L06 gene [Source:MGI Symbol;Acc:MGI:1917237]	ENSMUSG00000026809	5	4	2	1	3
CILDB_MMUS_021263	ENSMUSP00000083497	Cux2, 1700051K22Rik, Cutl2, Cux-2, ENSMUSG00000072641, Cutl2, Cux-2, Cux2, ENSMUSG00000072641, Cutl2	cut-like homeobox 2 [Source:MGI Symbol;Acc:MGI:107321]	ENSMUSG00000042589	5	1	1	0	0
CILDB_MMUS_003010	ENSMUSP00000113278	Ccng2	cyclin G2 [Source:MGI Symbol;Acc:MGI:1095734]	ENSMUSG00000029385	6	1	1	0	0
CILDB_MMUS_003043	ENSMUSP00000129420	Diap3, 4930417P13Rik, Dia2, Diaph3, Drf3, mDia2, mKIAA4117, p134MDia2, Drf3, mDia2, p134MDia2, mKIAA4117, Diap3	diaphanous homolog 3 (Drosophila) [Source:MGI Symbol;Acc:MGI:1927222]	ENSMUSG00000022021	21	2	2	0	0
CILDB_MMUS_019722	ENSMUSP00000130139	Pde1c	phosphodiesterase 1C [Source:MGI Symbol;Acc:MGI:108413]	ENSMUSG00000004347	17	3	2	0	0
CILDB_MMUS_021101	ENSMUSP00000099920	Smek2, AW011752, AW557776, mKIAA1387, AW011752, Kiaa1387, Pp4r3b, Ppp4r3b	SMEK homolog 2, suppressor of mek1 (Dictyostelium) [Source:MGI Symbol;Acc:MGI:2144474]	ENSMUSG00000020463	28	1	1	0	0
CILDB_MMUS_047667	ENSMUSP00000098594	March8, 1300017E09Rik, Mir, Mir, Mir	membrane-associated ring finger (C3HC4) 8 [Source:MGI Symbol;Acc:MGI:1919029]	ENSMUSG00000025702	14	2	2	1	3
CILDB_MMUS_043253	ENSMUSP00000112066	Dnajc5, 2610314I24Rik, AU018536, Csp, Csp, Csp	DnaJ (Hsp40) homolog, subfamily C, member 5 [Source:MGI Symbol;Acc:MGI:892995]	ENSMUSG00000000826	16	1	1	0	0
CILDB_MMUS_011855	ENSMUSP00000099619	Mink1,B55,Map4k6,MINK,RP23-122P1.6,Ysk2,Map4k6,MINK,Misshapen/NIKs-related kinase,Ysk2,Map4k6,MINK,mKIAA4090	misshapen-like kinase 1 (zebrafish) [Source:MGI Symbol;Acc:MGI:1355329]	ENSMUSG00000020827	12	2	2	1	3
CILDB_MMUS_029014	ENSMUSP00000053270	Lipa, AA960673, Lal, Lip-1, Lip1, Lal, Lip-1, Lip1, Lip1	lysosomal acid lipase A [Source:MGI Symbol;Acc:MGI:96789]	ENSMUSG00000024781	31	2	1	0	0
CILDB_MMUS_004250	ENSMUSP00000030533	Vwa5b1, 4931403E03Rik	von Willebrand factor A domain containing 5B1 [Source:MGI Symbol;Acc:MGI:1922968]	ENSMUSG00000028753	8	1	1	0	0
CILDB_MMUS_045635	ENSMUSP00000090647	Sat2, 2610016A03Rik, SSAT-2, SSAT2, SSAT-2, SSAT2, Ssat2	spermidine/spermine N1-acetyl transferase 2 [Source:MGI Symbol;Acc:MGI:1916465]	ENSMUSG00000069835	27	1	1	0	0
CILDB_MMUS_016752	ENSMUSP00000102246	Kcnj16, 6430410F18Rik, AI132396, Kir5.1, Kir5.1	potassium inwardly-rectifying channel, subfamily J, member 16 [Source:MGI Symbol;Acc:MGI:1314842]	ENSMUSG00000051497	18	2	2	0	0
CILDB_MMUS_003399	ENSMUSP00000093410	Golm1, 2310001L02Rik, AW125446, D030064E01Rik, Golph2, GP73, PSEC0257, Golph2, GP73, PSEC0257, Golph2	golgi membrane protein 1 [Source:MGI Symbol;Acc:MGI:1917329]	ENSMUSG00000021556	4	1	1	0	0
CILDB_MMUS_039455	ENSMUSP00000037467	Wdr93, EG626359, EG626359	WD repeat domain 93 [Source:MGI Symbol;Acc:MGI:3646885]	ENSMUSG00000039099	4	2	1	0	0
CILDB_MMUS_045693	ENSMUSP00000102554	Tlk2,4933403M19Rik,PKUalpha,Tlk,PKUalpha,protein kinase U-alpha,Tlk	tousled-like kinase 2 (Arabidopsis) [Source:MGI Symbol;Acc:MGI:1346023]	ENSMUSG00000020694	20	3	1	0	0
CILDB_MMUS_005423	ENSMUSP00000131970	Ccdc77, 2400002C23Rik, 2700091N06Rik, AV168274	coiled-coil domain containing 77 [Source:MGI Symbol;Acc:MGI:1914450]	ENSMUSG00000030177	14	4	1	0	0
CILDB_MMUS_024001	ENSMUSP00000109072	Prickle2, 6230400G14Rik, 6720451F06Rik, mpk2, mpk2	prickle homolog 2 (Drosophila) [Source:MGI Symbol;Acc:MGI:1925144]	ENSMUSG00000030020	3	1	1	0	0
CILDB_MMUS_024035	ENSMUSP00000137190	Vipas39, 6720456H09Rik, 9330175H22Rik, AI413782, hSPE-39, SPE-39, Spe39, Vipar, SPE-39, Vipar, AI413782, Spe39, Vipar	VPS33B interacting protein, apical-basolateral polarity regulator, spe-39 homolog [Source:MGI Symbol;Acc:MGI:2144805]	ENSMUSG00000021038	8	1	1	1	3
CILDB_MMUS_008832	ENSMUSP00000116470	Helq, AU021725, D430018E21Rik, Hel308, Hel308, Hel308	helicase, POLQ-like [Source:MGI Symbol;Acc:MGI:2176740]	ENSMUSG00000035266	10	2	1	0	0
CILDB_MMUS_023097	ENSMUSP00000082772	Rpl23a-ps1, Gm4851	ribosomal protein 23A, pseudogene 1 [Source:MGI Symbol;Acc:MGI:3646201]	ENSMUSG00000070896	32	2	2	0	0
CILDB_MMUS_033998	ENSMUSP00000133883	Psme1, AW413925, PA28a, PA28a	proteasome (prosome, macropain) activator subunit 1 (PA28 alpha) [Source:MGI Symbol;Acc:MGI:1096367]	ENSMUSG00000022216	13	1	1	0	0
CILDB_MMUS_041504	ENSMUSP00000130895	Cdk14, mKIAA0834, Pftk1, Pftk1, Kiaa0834, Pftk1	cyclin-dependent kinase 14 [Source:MGI Symbol;Acc:MGI:894318]	ENSMUSG00000028926	1	1	1	0	0
CILDB_MMUS_041234	ENSMUSP00000111304	Trmt2a, Htf9c, Htf9c, Htf9-c, Htf9c	TRM2 tRNA methyltransferase 2A [Source:MGI Symbol;Acc:MGI:96270]	ENSMUSG00000022721	33	2	2	0	0
CILDB_MMUS_009804	ENSMUSP00000090190	Gm10324, ENSMUSG00000071302	predicted gene 10324 [Source:MGI Symbol;Acc:MGI:3642406]	ENSMUSG00000095909	22	2	1	0	0
CILDB_MMUS_015500	ENSMUSP00000114472	Osbpl3, 1200014M06Rik, 6720421I08Rik, A530055M08, ORP3, OSBP3, ORP3, OSBP3, mKIAA0704, Orp3	oxysterol binding protein-like 3 [Source:MGI Symbol;Acc:MGI:1918970]	ENSMUSG00000029822	2	1	1	0	0
CILDB_MMUS_044385	ENSMUSP00000095879	B3gnt6, BC039789, Core-3, Core3, Core-3, Core3	UDP-GlcNAc:betaGal beta-1,3-N-acetylglucosaminyltransferase 6 (core 3 synthase) [Source:MGI Symbol;Acc:MGI:3039603]	ENSMUSG00000074004	14	2	2	0	0
CILDB_MMUS_022135	ENSMUSP00000112850	Ank1, Ank-1, nb, pale, Ank-1, pale, Ank-1	ankyrin 1, erythroid [Source:MGI Symbol;Acc:MGI:88024]	ENSMUSG00000031543	16	3	2	0	0
CILDB_MMUS_027508	ENSMUSP00000117727	Slc16a5,A130015N09Rik,MCT 5,MCT 6,MCT5,MCT5,Mct5,Mct6	solute carrier family 16 (monocarboxylic acid transporters), member 5 [Source:MGI Symbol;Acc:MGI:2443515]	ENSMUSG00000045775	3	1	1	0	0
CILDB_MMUS_018915	ENSMUSP00000045901	Tubg2, AI504772, Tubgl, Tubgl, tubg2	tubulin, gamma 2 [Source:MGI Symbol;Acc:MGI:2144208]	ENSMUSG00000045007	36	3	3	1	3
CILDB_MMUS_043940	ENSMUSP00000128914	Os9, 4632413K17Rik, AU022351	amplified in osteosarcoma [Source:MGI Symbol;Acc:MGI:1924301]	ENSMUSG00000040462	4	1	1	0	0
CILDB_MMUS_023298	ENSMUSP00000099490	Acaca,A530025K05Rik,Acac,Acc1,Gm738,Acac,Acc1,acetyl-CoA carboxylase,LOC327983,Acac,Gm738	acetyl-Coenzyme A carboxylase alpha [Source:MGI Symbol;Acc:MGI:108451]	ENSMUSG00000020532	33	3	2	2	3
CILDB_MMUS_012638	ENSMUSP00000044838	Atp6v0a1,AA959968,ATP6a1,Atp6n1,Atp6n1a,Atpv0a1,Vpp-1,Vpp1,Atp6n1,Atp6n1a,V-ATPase a1,Vpp-1,Vpp1,Atp6n1	ATPase, H+ transporting, lysosomal V0 subunit A1 [Source:MGI Symbol;Acc:MGI:103286]	ENSMUSG00000019302	38	1	1	1	3
CILDB_MMUS_031207	ENSMUSP00000116130	Abhd13, 1110065L07Rik, AI463703, AI788994	abhydrolase domain containing 13 [Source:MGI Symbol;Acc:MGI:1916154]	ENSMUSG00000040396	32	1	1	0	0
CILDB_MMUS_048373	ENSMUSP00000125644	Kif2a, C530030B14Rik, Kif2, Kns2, M-kinesin, Kif2, Kns2, M-kinesin, Kif2, Kns2	kinesin family member 2A [Source:MGI Symbol;Acc:MGI:108390]	ENSMUSG00000021693	31	4	4	0	0
CILDB_MMUS_006813	ENSMUSP00000083192	Nme7,D530024H21Rik,Nm23-M7,Nm23-r7,Nm23-M7,non-metastatic cells 7, protein expressed in (nucleoside-diphosphate kinase),nucleoside-diphosphate kinase	NME/NM23 family member 7 [Source:MGI Symbol;Acc:MGI:2449121]	ENSMUSG00000026575	22	19	7	0	0
CILDB_MMUS_033440	ENSMUSP00000136894	Amy2a3, 1810008N23Rik, Amy-2, Amy2, mAmy2-2, Amy2-1, mAmy2-6, OTTMUSG00000022432, ENSMUSG00000074267, mAmy2-3, OTTMUSG00000022433, mAmy2-4, OTTMUSG00000022430, ENSMUSG00000074265, mAmy2-5, OTTMUSG00000022431, mAmy2-4, Amy2a	amylase 2a3 [Source:MGI Symbol;Acc:MGI:3714985]	ENSMUSG00000093931	13	2	1	0	0
CILDB_MMUS_015879	ENSMUSP00000112647	Gm15800, A130010L24, AU042671, BC019639, EG545802, mKIAA0614, OTTMUSG00000026283, AU042671, mKIAA0614	predicted gene 15800 [Source:MGI Symbol;Acc:MGI:3647820]	ENSMUSG00000042744	2	1	1	1	3
CILDB_MMUS_018642	ENSMUSP00000103317	Fhdc1, 6330505N24Rik, Gm126, Kiaa1727	FH2 domain containing 1 [Source:MGI Symbol;Acc:MGI:2684972]	ENSMUSG00000041842	2	1	1	1	3
CILDB_MMUS_023341	ENSMUSP00000081545	Pappa, 8430414N03Rik, IGFBP-4ase, PAG1, PAPP-A, IGFBP-4ase, PAG1, PAPP-A	pregnancy-associated plasma protein A [Source:MGI Symbol;Acc:MGI:97479]	ENSMUSG00000028370	4	2	1	0	0
CILDB_MMUS_008720	ENSMUSP00000069077	Klhl26, C630013N10Rik, Klkl26	kelch-like 26 [Source:MGI Symbol;Acc:MGI:2443079]	ENSMUSG00000055707	14	1	1	0	0
CILDB_MMUS_049924	ENSMUSP00000132889	Ppip5k2, AW555814, D330021B20, Hisppd1, mKIAA0433, Vip2, Hisppd1, Vip2, AW555814, Hisppd1, Kiaa0433, Vip2	diphosphoinositol pentakisphosphate kinase 2 [Source:MGI Symbol;Acc:MGI:2142810]	ENSMUSG00000040648	34	3	3	0	0
CILDB_MMUS_002570	ENSMUSP00000112653	Sufu, 2810026F04Rik, b2b273Clo, Su(fu), b2b273Clo, Su(Fu)	suppressor of fused homolog (Drosophila) [Source:MGI Symbol;Acc:MGI:1345643]	ENSMUSG00000025231	3	1	1	0	0
CILDB_MMUS_031288	ENSMUSP00000109456	Pcx, Pc, Pcb, Pc	pyruvate carboxylase [Source:MGI Symbol;Acc:MGI:97520]	ENSMUSG00000024892	28	1	1	0	0
CILDB_MMUS_024050	ENSMUSP00000121906	Tspan1, 9030418M05Rik	tetraspanin 1 [Source:MGI Symbol;Acc:MGI:1914055]	ENSMUSG00000028699	9	1	1	0	0
CILDB_MMUS_046763	ENSMUSP00000005953	Sqrdl,0610039J17Rik,4930557M22Rik,flavo-binding protein	sulfide quinone reductase-like (yeast) [Source:MGI Symbol;Acc:MGI:1929899]	ENSMUSG00000005803	24	2	2	0	0
CILDB_MMUS_015831	ENSMUSP00000108160	Cd163, CD163v2, CD163v3, M130	CD163 antigen [Source:MGI Symbol;Acc:MGI:2135946]	ENSMUSG00000008845	5	1	1	0	0
CILDB_MMUS_016257	ENSMUSP00000079398	Pex5,AW212715,ESTM1,PTS1R,Pxr1,X83306,ESTM1,peroxisome biogenesis factor 5,PTS1R,Pxr1,Pxr1	peroxisomal biogenesis factor 5 [Source:MGI Symbol;Acc:MGI:1098808]	ENSMUSG00000005069	34	1	1	0	0
CILDB_MMUS_008565	ENSMUSP00000132068	Rhobtb1, 1700008H16Rik, 3110048G13Rik, AI173445, AI573858, AV350930, mKIAA0740	Rho-related BTB domain containing 1 [Source:MGI Symbol;Acc:MGI:1916538]	ENSMUSG00000019944	10	1	1	1	3
CILDB_MMUS_003430	ENSMUSP00000070012	Uty, Hydb, mKIAA4057, Hydb, mKIAA4057	ubiquitously transcribed tetratricopeptide repeat gene, Y chromosome [Source:MGI Symbol;Acc:MGI:894810]	ENSMUSG00000068457	8	2	1	0	0
CILDB_MMUS_048783	ENSMUSP00000047273	Bbs7, 8430406N16Rik, Bbs2l1	Bardet-Biedl syndrome 7 (human) [Source:MGI Symbol;Acc:MGI:1918742]	ENSMUSG00000037325	15	11	4	2	3
CILDB_MMUS_041724	ENSMUSP00000032422	Creld1, AI843811	cysteine-rich with EGF-like domains 1 [Source:MGI Symbol;Acc:MGI:2152539]	ENSMUSG00000030284	10	1	1	0	0
CILDB_MMUS_000744	ENSMUSP00000041906	Dis3, 2810028N01Rik, Kiaa1008, Rrp44	DIS3 mitotic control homolog (S. cerevisiae) [Source:MGI Symbol;Acc:MGI:1919912]	ENSMUSG00000033166	40	1	1	0	0
CILDB_MMUS_008766	ENSMUSP00000105613	Ralgapa2, A230067G21Rik, AS250, BC053994, pp250, RGC2, AS250, RGC2, A230067G21Rik, Kiaa1272	Ral GTPase activating protein, alpha subunit 2 (catalytic) [Source:MGI Symbol;Acc:MGI:3036245]	ENSMUSG00000037110	14	1	1	0	0
CILDB_MMUS_030904	ENSMUSP00000111319	Pqbp1, npw38, PQBP-1, Sfc2, Sfc2, Npw38	polyglutamine binding protein 1 [Source:MGI Symbol;Acc:MGI:1859638]	ENSMUSG00000031157	12	1	1	0	0
CILDB_MMUS_012964	ENSMUSP00000113190	Idua, 6030426D08	iduronidase, alpha-L- [Source:MGI Symbol;Acc:MGI:96418]	ENSMUSG00000033540	7	1	1	0	0
CILDB_MMUS_046438	ENSMUSP00000027472	Efhd1, 4931430I01Rik, AI452351, mitocalcin, PP3051, mitocalcin, PP3051, Sws2	EF hand domain containing 1 [Source:MGI Symbol;Acc:MGI:1921607]	ENSMUSG00000026255	11	2	2	1	3
CILDB_MMUS_027916	ENSMUSP00000115657	Psmg1, AW552102, Dscr2, Dscr2, Dscr2	proteasome (prosome, macropain) assembly chaperone 1 [Source:MGI Symbol;Acc:MGI:1860263]	ENSMUSG00000022913	1	1	1	0	0
CILDB_MMUS_044264	ENSMUSP00000108591	Lhx6, Lhx6.1, Lhx6.1	LIM homeobox protein 6 [Source:MGI Symbol;Acc:MGI:1306803]	ENSMUSG00000026890	6	2	1	0	0
CILDB_MMUS_047694	ENSMUSP00000064900	Sec31b, Gm341, Sec31l2, LOC240667, Sec31l2, Gm341, Sec31l2	Sec31 homolog B (S. cerevisiae) [Source:MGI Symbol;Acc:MGI:2685187]	ENSMUSG00000051984	34	1	1	0	0
CILDB_MMUS_043121	ENSMUSP00000108993	Pabpc5, C820015E17, PABPC5	poly(A) binding protein, cytoplasmic 5 [Source:MGI Symbol;Acc:MGI:2136401]	ENSMUSG00000034732	6	1	1	0	0
CILDB_MMUS_035862	ENSMUSP00000038865	Apopt1, 1700081D05Rik, 2810002N01Rik, Apop-1, Apop1, Apop-1, 2810002N01Rik, Apop1	apoptogenic, mitochondrial 1 [Source:MGI Symbol;Acc:MGI:1915270]	ENSMUSG00000037787	10	2	1	0	0
CILDB_MMUS_007358	ENSMUSP00000112981	Gse1, 2210013I18Rik, mKIAA0182, Kiaa0182	genetic suppressor element 1 [Source:MGI Symbol;Acc:MGI:1098275]	ENSMUSG00000031822	4	1	1	1	2
CILDB_MMUS_035504	ENSMUSP00000042698	Cyth4, 2510004M07Rik, 5830469K17Rik, AI467541, mFLJ00017, Pscd4, Pscd4, mFLJ00017, Pscd4	cytohesin 4 [Source:MGI Symbol;Acc:MGI:2441702]	ENSMUSG00000018008	14	2	2	1	3
CILDB_MMUS_034802	ENSMUSP00000025762	Banf1, Baf, Bcrp1, C78287, L2bp1/Baf, Bcrp1, C78287, Baf, Bcrp1, L2bp1	barrier to autointegration factor 1 [Source:MGI Symbol;Acc:MGI:1346330]	ENSMUSG00000024844	10	1	1	1	2
CILDB_MMUS_042291	ENSMUSP00000025695	Ppp2r5b, B'beta, BC026670, B'beta	protein phosphatase 2, regulatory subunit B (B56), beta isoform [Source:MGI Symbol;Acc:MGI:2388480]	ENSMUSG00000024777	24	1	1	0	0
CILDB_MMUS_037917	ENSMUSP00000031167	Polr2b, Pol2rb, Rpb140, Rpb2, RPB2, rpB2	polymerase (RNA) II (DNA directed) polypeptide B [Source:MGI Symbol;Acc:MGI:2388280]	ENSMUSG00000029250	43	1	1	0	0
CILDB_MMUS_029172	ENSMUSP00000116343	Oxct1, 2610008O03Rik, Oxct, Oxct2a, Scot-s, Scot-s, Oxct, Oxct2a, Scot	3-oxoacid CoA transferase 1 [Source:MGI Symbol;Acc:MGI:1914291]	ENSMUSG00000022186	22	1	1	0	0
CILDB_MMUS_041411	ENSMUSP00000104162	Sult2a1, mSTa1, ST2A1, Std, Sth1, mSTa1, Std, Sth1, Sta1	sulfotransferase family 2A, dehydroepiandrosterone (DHEA)-preferring, member 1 [Source:MGI Symbol;Acc:MGI:98430]	ENSMUSG00000078798	16	3	3	0	0
CILDB_MMUS_047216	ENSMUSP00000127305	Armcx2, 3230401N03Rik, AI043003, ALEX2, Kiaa0512	armadillo repeat containing, X-linked 2 [Source:MGI Symbol;Acc:MGI:1914666]	ENSMUSG00000033436	3	1	1	1	2
CILDB_MMUS_026011	ENSMUSP00000136519	Gm21312, EG627488, Gm21293, EG667692	predicted gene, 21312 [Source:MGI Symbol;Acc:MGI:5434667]	ENSMUSG00000094144	20	1	1	0	0
CILDB_MMUS_026511	ENSMUSP00000103243	Kirrel, 6720469N11Rik, Kirrel1, Neph1, Kirrel1, Neph1, Kirrel1, Neph1	kin of IRRE like (Drosophila) [Source:MGI Symbol;Acc:MGI:1891396]	ENSMUSG00000041734	8	1	1	0	0
CILDB_MMUS_036358	ENSMUSP00000079098	Epb4.1l3, 4.1B, Dal1, DAL1P, Epb41l3, NBL3, 4.1B, DAL1P, NBL3, Dal1, Epb4.1l3, Kiaa0987	erythrocyte protein band 4.1-like 3 [Source:MGI Symbol;Acc:MGI:103008]	ENSMUSG00000024044	8	2	2	1	3
CILDB_MMUS_034689	ENSMUSP00000113468	Lhfpl2, 6030465B15, AI447312, AW050335, mKIAA0206, vgim, vgim	lipoma HMGIC fusion partner-like 2 [Source:MGI Symbol;Acc:MGI:2145236]	ENSMUSG00000045312	6	1	1	1	3
CILDB_MMUS_000530	ENSMUSP00000006235	Ctsb, CB, CB	cathepsin B [Source:MGI Symbol;Acc:MGI:88561]	ENSMUSG00000021939	21	4	2	1	3
CILDB_MMUS_049133	ENSMUSP00000139124	Nxf1,Mex67,Mvb1,Tap,Mex67,Mvb1,TAP,Tip associated protein,Tap	nuclear RNA export factor 1 [Source:MGI Symbol;Acc:MGI:1858330]	ENSMUSG00000010097	18	1	1	0	0
CILDB_MMUS_047056	ENSMUSP00000111123	Eif4g1, E030015G23Rik, eIF4GI, eIF4GI	eukaryotic translation initiation factor 4, gamma 1 [Source:MGI Symbol;Acc:MGI:2384784]	ENSMUSG00000045983	19	4	3	2	3
CILDB_MMUS_008311	ENSMUSP00000122410	Stau2	staufen (RNA binding protein) homolog 2 (Drosophila) [Source:MGI Symbol;Acc:MGI:1352508]	ENSMUSG00000025920	6	2	2	0	0
CILDB_MMUS_010870	ENSMUSP00000030561	Gnat3, Ggust, Gtn, alpha-gustducin, Ggust, Gtn	guanine nucleotide binding protein, alpha transducing 3 [Source:MGI Symbol;Acc:MGI:3588268]	ENSMUSG00000028777	21	1	1	1	3
CILDB_MMUS_014958	ENSMUSP00000025831	Dock8, 1200017A24Rik, 5830472H07Rik, A130095G14Rik, AI461977	dedicator of cytokinesis 8 [Source:MGI Symbol;Acc:MGI:1921396]	ENSMUSG00000052085	16	1	1	0	0
CILDB_MMUS_016952	ENSMUSP00000031914	AI836003, 5630400A08	expressed sequence AI836003 [Source:MGI Symbol;Acc:MGI:2146066]	ENSMUSG00000029875	2	1	1	0	0
CILDB_MMUS_034342	ENSMUSP00000119684	Msi2, 1700105C15Rik, AI451722, AI563628, AW489193, Msi2h, msi2h, Musashi2, Msi2h	musashi RNA-binding protein 2 [Source:MGI Symbol;Acc:MGI:1923876]	ENSMUSG00000069769	12	1	1	0	0
CILDB_MMUS_049397	ENSMUSP00000126828	Dnajb11, 1810031F23Rik, ABBP-2, AL024055, Dj9, ERdj3, ERj3p, ABBP-2, Dj9, ERdj3	DnaJ (Hsp40) homolog, subfamily B, member 11 [Source:MGI Symbol;Acc:MGI:1915088]	ENSMUSG00000004460	18	1	1	1	3
CILDB_MMUS_023564	ENSMUSP00000127020	Gstm5, Fsc2, Gstm3	glutathione S-transferase, mu 5 [Source:MGI Symbol;Acc:MGI:1309466]	ENSMUSG00000004032	12	1	1	0	0
CILDB_MMUS_011502	ENSMUSP00000084065	Mapk10, C230008H04Rik, JNK3, JNK3B1, JNK3B2, p493F12, p54bSAPK, SAPK(beta), Serk2, JNK3, p493F12, Serk2, Jnk3, JNK3A1, JNK3A2, JNK3B1, JNK3B2, Prkm10, Serk2	mitogen-activated protein kinase 10 [Source:MGI Symbol;Acc:MGI:1346863]	ENSMUSG00000046709	9	4	2	0	0
CILDB_MMUS_039503	ENSMUSP00000078706	Csnk1g2, 2810429I12Rik, AI463719, Ck1g2	casein kinase 1, gamma 2 [Source:MGI Symbol;Acc:MGI:1920014]	ENSMUSG00000003345	15	2	2	1	3
CILDB_MMUS_050279	ENSMUSP00000038505	Polr2j,14.5kDa,Polr2i,Rpb11a,Rpo2-4,14.5kDa,RNA polymerase II subunit RPB14,Rpb11a,Rpo2-4,Rpo2-4	polymerase (RNA) II (DNA directed) polypeptide J [Source:MGI Symbol;Acc:MGI:109582]	ENSMUSG00000039771	37	1	1	0	0
CILDB_MMUS_046404	ENSMUSP00000063198	March10, 4933417C16Rik, AV039223, OTTMUSG00000002847, Rnf190, OTTMUSG00000002847, Rnf190, OTTMUSG00000002847, Rnf190	membrane-associated ring finger (C3HC4) 10 [Source:MGI Symbol;Acc:MGI:2443469]	ENSMUSG00000078627	2	2	1	0	0
CILDB_MMUS_017480	ENSMUSP00000109393	Odf2, AI848335, MMTEST29, cenexin, MMTEST29, Odf84	outer dense fiber of sperm tails 2 [Source:MGI Symbol;Acc:MGI:1098824]	ENSMUSG00000026790	6	4	2	3	3
CILDB_MMUS_033475	ENSMUSP00000034204	Nudt21, 25kDa, 3110048P04Rik, 5730530J16Rik, AU014860, AW549947, Cpsf5, 25kDa, Cpsf5, Cpsf5	nudix (nucleoside diphosphate linked moiety X)-type motif 21 [Source:MGI Symbol;Acc:MGI:1915469]	ENSMUSG00000031754	26	3	2	1	3
CILDB_MMUS_037173	ENSMUSP00000098272	Tctn2, 4432405B04Rik, Tect2, Tect2, Tect2	tectonic family member 2 [Source:MGI Symbol;Acc:MGI:1915228]	ENSMUSG00000029386	3	2	1	2	3
CILDB_MMUS_003886	ENSMUSP00000101241	Gnb1, AA409223, C77571, Gnb-1	guanine nucleotide binding protein (G protein), beta 1 [Source:MGI Symbol;Acc:MGI:95781]	ENSMUSG00000029064	28	3	2	1	3
CILDB_MMUS_012305	ENSMUSP00000072863	Ppox, Ppo	protoporphyrinogen oxidase [Source:MGI Symbol;Acc:MGI:104968]	ENSMUSG00000062729	33	1	1	0	0
CILDB_MMUS_050042	ENSMUSP00000083944	Cntnap5b, C230078M14Rik, Caspr5-2, Caspr5-2, Caspr5-2	contactin associated protein-like 5B [Source:MGI Symbol;Acc:MGI:3664583]	ENSMUSG00000067028	5	2	1	0	0
CILDB_MMUS_015105	ENSMUSP00000027299	Prss39, Tesp1, Tesp1, Tesp1	protease, serine, 39 [Source:MGI Symbol;Acc:MGI:1270856]	ENSMUSG00000026125	8	2	1	0	0
CILDB_MMUS_024916	ENSMUSP00000108011	Chd4, 9530019N15Rik, AA617397, BC005710, D6Ertd380e, Mi-2beta, mKIAA4075, D6Ertd380e, Mi-2beta, mKIAA4075	chromodomain helicase DNA binding protein 4 [Source:MGI Symbol;Acc:MGI:1344380]	ENSMUSG00000063870	11	2	2	1	2
CILDB_MMUS_051498	ENSMUSP00000117101	Gsta2, Gst2-2, Gstc-2, Gstc2, Gst2-2, Gstc-2, Gstc2	glutathione S-transferase, alpha 2 (Yc2) [Source:MGI Symbol;Acc:MGI:95863]	ENSMUSG00000057933	14	2	1	0	0
CILDB_MMUS_038826	ENSMUSP00000032825	Mfge8,AA408458,AI325141,lactadherin,MFG-E8,Mfgm,P47,SED1,EGF/factor VIII,lactadherin,MFG-E8,Mfgm,SED1,MFG-E8	milk fat globule-EGF factor 8 protein [Source:MGI Symbol;Acc:MGI:102768]	ENSMUSG00000030605	5	1	1	1	3
CILDB_MMUS_021705	ENSMUSP00000064479	1100001G20Rik, Wdnm1-like, Wdnm1-like	RIKEN cDNA 1100001G20 gene [Source:MGI Symbol;Acc:MGI:1913357]	ENSMUSG00000051748	1	1	1	1	3
CILDB_MMUS_015160	ENSMUSP00000090979	Peli1, 2810468L03Rik, A930031K15Rik, AA409794, AI586297, D11Ertd676e, D11Ertd676e	pellino 1 [Source:MGI Symbol;Acc:MGI:1914495]	ENSMUSG00000020134	11	2	2	1	2
CILDB_MMUS_046214	ENSMUSP00000108849	Taf7l, 4933438I11Rik, 50kDa, Taf2q, 50kDa, Taf2q, Taf2q	TAF7-like RNA polymerase II, TATA box binding protein (TBP)-associated factor [Source:MGI Symbol;Acc:MGI:1921719]	ENSMUSG00000009596	5	1	1	0	0
CILDB_MMUS_007489	ENSMUSP00000127615	Slit2, Drad-1, E030015M03Rik, E130320P19Rik, mKIAA4141, Slil3, Drad-1, Slil3, mKIAA4141	slit homolog 2 (Drosophila) [Source:MGI Symbol;Acc:MGI:1315205]	ENSMUSG00000031558	10	1	1	0	0
CILDB_MMUS_005055	ENSMUSP00000099990	Anp32b, 2410015B15Rik, PAL31, PHAPI2a, Ssp29, PAL31, PHAPI2a, Pal31	acidic (leucine-rich) nuclear phosphoprotein 32 family, member B [Source:MGI Symbol;Acc:MGI:1914878]	ENSMUSG00000028333	16	2	2	0	0
CILDB_MMUS_046378	ENSMUSP00000108839	Btk,AI528679,xid,Bruton's tyrosine kinase,X-linked immune deficiency,xid,Bpk	Bruton agammaglobulinemia tyrosine kinase [Source:MGI Symbol;Acc:MGI:88216]	ENSMUSG00000031264	10	1	1	0	0
CILDB_MMUS_017015	ENSMUSP00000112872	Hoxa10, Hox-1.8, Hoxa-10, Hox-1.8, Hoxa-10, Hox-1.8, Hoxa-10	homeobox A10 [Source:MGI Symbol;Acc:MGI:96171]	ENSMUSG00000000938	6	1	1	0	0
CILDB_MMUS_047327	ENSMUSP00000042746	Nudcd1, 4921532K09Rik, AA407246, AW260430, AW556235, Cml66, CML66-L	NudC domain containing 1 [Source:MGI Symbol;Acc:MGI:1914679]	ENSMUSG00000038736	14	1	1	1	3
CILDB_MMUS_037788	ENSMUSP00000121782	Dhcr7, AA409147	7-dehydrocholesterol reductase [Source:MGI Symbol;Acc:MGI:1298378]	ENSMUSG00000058454	19	2	1	0	0
CILDB_MMUS_012026	ENSMUSP00000132141	Akt2, 2410016A19Rik, AW554154, PKB, PKBbeta, PKB, PKBbeta	thymoma viral proto-oncogene 2 [Source:MGI Symbol;Acc:MGI:104874]	ENSMUSG00000004056	21	2	2	0	0
CILDB_MMUS_001074	ENSMUSP00000121842	Asgr1, ASGPR1, Asgr, Asgr-1, ASGPR1, Asgr, Asgr-1, Asgr-1	asialoglycoprotein receptor 1 [Source:MGI Symbol;Acc:MGI:88081]	ENSMUSG00000020884	9	2	1	0	0
CILDB_MMUS_025385	ENSMUSP00000136253	Gm5709, EG435732	predicted gene 5709 [Source:MGI Symbol;Acc:MGI:3644280]	ENSMUSG00000095128	21	2	1	0	0
CILDB_MMUS_021066	ENSMUSP00000021018	Taf15, 2610111C21Rik, 68kDa, Taf2n, TAFII68, 68kDa, Taf2n, TAFII68	TAF15 RNA polymerase II, TATA box binding protein (TBP)-associated factor [Source:MGI Symbol;Acc:MGI:1917689]	ENSMUSG00000020680	4	1	1	0	0
CILDB_MMUS_016311	ENSMUSP00000098662	Tnfrsf13b, 1200009E08Rik, Taci, Taci, Taci	tumor necrosis factor receptor superfamily, member 13b [Source:MGI Symbol;Acc:MGI:1889411]	ENSMUSG00000010142	2	1	1	1	3
CILDB_MMUS_038333	ENSMUSP00000118206	Ano1, Tmem16a, Tmem16a, Tmem16a	anoctamin 1, calcium activated chloride channel [Source:MGI Symbol;Acc:MGI:2142149]	ENSMUSG00000031075	2	1	1	0	0
CILDB_MMUS_025443	ENSMUSP00000137307	Gm8298, EG666803	predicted gene 8298 [Source:MGI Symbol;Acc:MGI:3643798]	ENSMUSG00000095522	22	2	1	0	0
CILDB_MMUS_015974	ENSMUSP00000102098	Eef2k, C86191, eEF-2K, eEF-2K	eukaryotic elongation factor-2 kinase [Source:MGI Symbol;Acc:MGI:1195261]	ENSMUSG00000035064	8	1	1	0	0
CILDB_MMUS_037468	ENSMUSP00000114075	Fbxl2, 2810423A21Rik, Fbl3, Fbl3, Fbl2	F-box and leucine-rich repeat protein 2 [Source:MGI Symbol;Acc:MGI:1919429]	ENSMUSG00000032507	33	4	4	0	0
CILDB_MMUS_039776	ENSMUSP00000024721	Rhag, CD241, Rh50, Rh50A, CD241, Rh50, Rh50A, Rh50	Rhesus blood group-associated A glycoprotein [Source:MGI Symbol;Acc:MGI:1202713]	ENSMUSG00000023926	22	3	2	0	0
CILDB_MMUS_030337	ENSMUSP00000050191	Ubqln1, 1110046H03Rik, 1810030E05Rik, AU019746, C77538, D13Ertd372e, Da41, Dsk2, Plic-1, Plic1, Xdrp1, D13Ertd372e, DA41, Dsk2, Plic-1, XDRP1, Plic1	ubiquilin 1 [Source:MGI Symbol;Acc:MGI:1860276]	ENSMUSG00000005312	30	2	1	0	0
CILDB_MMUS_030260	ENSMUSP00000136397	Gm21726	predicted gene, 21726 [Source:MGI Symbol;Acc:MGI:5433890]	ENSMUSG00000094277	5	1	1	0	0
CILDB_MMUS_028405	ENSMUSP00000117418	Map2k7,5930412N11Rik,JNKK 2,Jnkk2,MAPKK 7,Mapkk7,MEK 7,Mek7,Mkk7,Prkmk7,sek2,Jnkk2,MAP kinase kinase 7,MKK7,Prkmk7,sek2,Mkk7	mitogen-activated protein kinase kinase 7 [Source:MGI Symbol;Acc:MGI:1346871]	ENSMUSG00000002948	16	1	1	0	0
CILDB_MMUS_038545	ENSMUSP00000048284	Cyp2c54, EG404195	cytochrome P450, family 2, subfamily c, polypeptide 54 [Source:MGI Symbol;Acc:MGI:3642960]	ENSMUSG00000067225	17	4	1	0	0
CILDB_MMUS_046318	ENSMUSP00000026839	Prps2, 2610101M19Rik, AA589463, AI464149, Prps-2, Prps-2	phosphoribosyl pyrophosphate synthetase 2 [Source:MGI Symbol;Acc:MGI:97776]	ENSMUSG00000025742	40	4	3	1	3
CILDB_MMUS_003524	ENSMUSP00000119275	Lgals3, gal3, GBP, L-34, Mac-2, gal3, galectin-3, L-34, Mac-2	lectin, galactose binding, soluble 3 [Source:MGI Symbol;Acc:MGI:96778]	ENSMUSG00000050335	4	1	1	0	0
CILDB_MMUS_026622	ENSMUSP00000132028	Cchcr1, Hcr, Hcr, Hcr	coiled-coil alpha-helical rod protein 1 [Source:MGI Symbol;Acc:MGI:2385321]	ENSMUSG00000040312	2	3	2	1	3
CILDB_MMUS_021488	ENSMUSP00000132092	Dpy19l2, 4932443J21Rik, Gm18376	dpy-19-like 2 (C. elegans) [Source:MGI Symbol;Acc:MGI:2444662]	ENSMUSG00000085576	9	1	1	0	0
CILDB_MMUS_008818	ENSMUSP00000040134	C330007P06Rik	RIKEN cDNA C330007P06 gene [Source:MGI Symbol;Acc:MGI:1924894]	ENSMUSG00000006423	16	1	1	0	0
CILDB_MMUS_016363	ENSMUSP00000029566	Efna1, AI325262, B61, Efl1, Epl1, Eplg1, Lerk1, B61, EFL-1, Epl1, Eplg1, LERK-1, Lerk1, Epgl1, Epl1, Lerk1	ephrin A1 [Source:MGI Symbol;Acc:MGI:103236]	ENSMUSG00000027954	7	1	1	0	0
CILDB_MMUS_048616	ENSMUSP00000133877	Enpp2, ATX, Npps2, PD-Ialpha, Pdnp2, ATX, Autotaxin, Npps2, PD-Ialpha, Pdnp2, Npps2, Pdnp2	ectonucleotide pyrophosphatase/phosphodiesterase 2 [Source:MGI Symbol;Acc:MGI:1321390]	ENSMUSG00000022425	8	2	1	0	0
CILDB_MMUS_014316	ENSMUSP00000113986	Mtx1, Gcap6, Mtx, Gcap6, Mtx, Mtxn	metaxin 1 [Source:MGI Symbol;Acc:MGI:103025]	ENSMUSG00000064068	22	1	1	0	0
CILDB_MMUS_009700	ENSMUSP00000080846	Cyp2b9,Cyp2b,16alphaoh-a,Cyp2b,phenobarbitol inducible, type a,Cyp2b-9,Rip	cytochrome P450, family 2, subfamily b, polypeptide 9 [Source:MGI Symbol;Acc:MGI:88600]	ENSMUSG00000040660	18	5	2	0	0
CILDB_MMUS_008855	ENSMUSP00000122797	Uba52, D8Ertd21e, Gm1863, Rps27a, Ubb, Ubc, D8Ertd21e, EG216818, Ubcep2	ubiquitin A-52 residue ribosomal protein fusion product 1 [Source:MGI Symbol;Acc:MGI:98887]	ENSMUSG00000090137	8	1	1	0	0
CILDB_MMUS_044530	ENSMUSP00000062474	Zfp612, B230354B21Rik	zinc finger protein 612 [Source:MGI Symbol;Acc:MGI:2443465]	ENSMUSG00000044676	23	2	1	0	0
CILDB_MMUS_028270	ENSMUSP00000024123	Agap3, AGAP-3, AV028425, Centg3, cnt-g3, Crag, Crag., MRIP-1, Centg3, Crag, MRIP-1, Centg3	ArfGAP with GTPase domain, ankyrin repeat and PH domain 3 [Source:MGI Symbol;Acc:MGI:2183446]	ENSMUSG00000023353	6	1	1	0	0
CILDB_MMUS_025712	ENSMUSP00000109511	H2-Q6, H-2Q8, MMS10-T, Ms10t, Qa-2, Qa-8, Qa8, 0610037M15Rik, H-2Q6, Qa-6, Qa6, H-2Q6, Qa-6, Qa6, H2-Q1, H2-Q8	histocompatibility 2, Q region locus 6 [Source:MGI Symbol;Acc:MGI:95935]	ENSMUSG00000073409	3	1	1	0	0
CILDB_MMUS_011106	ENSMUSP00000079361	2610301B20Rik, AI428449	RIKEN cDNA 2610301B20 gene [Source:MGI Symbol;Acc:MGI:1914407]	ENSMUSG00000059482	7	4	2	1	2
CILDB_MMUS_041451	ENSMUSP00000112781	Stard5, 2310058G22Rik, AI607880, D7Ertd152e, 18B7-T7(GS), D7Ertd152e	StAR-related lipid transfer (START) domain containing 5 [Source:MGI Symbol;Acc:MGI:2156765]	ENSMUSG00000046027	8	1	1	0	0
CILDB_MMUS_015577	ENSMUSP00000054458	Napepld, A530089G06, Mbldc1, NAPE-PLD, NAPE-PLD, AB112350, Mbldc1	N-acyl phosphatidylethanolamine phospholipase D [Source:MGI Symbol;Acc:MGI:2140885]	ENSMUSG00000044968	21	2	2	0	0
CILDB_MMUS_028521	ENSMUSP00000107316	Ctnnd1, AA409437, AU019353, Catns, Ctnnd, mKIAA0384, P120, Catns, Ctnnd, P120, p120-catenin, Catns, Kiaa0384	catenin (cadherin associated protein), delta 1 [Source:MGI Symbol;Acc:MGI:105100]	ENSMUSG00000034101	6	2	1	0	0
CILDB_MMUS_020711	ENSMUSP00000031793	Nt5c3, 1600024P05Rik, 2610206B05Rik, 3110004A18Rik, AI842776, cN-III, lupin, Nt5c3a, Nt5y, p36, PN-1, PN-I, PSN1, UMPH, Umph-1, Umph1, cN-III, lupin, p36, PN-1, PN-I, PSN1, Umph-1, Umph1, Nt5c3	5'-nucleotidase, cytosolic III [Source:MGI Symbol;Acc:MGI:1927186]	ENSMUSG00000029780	19	1	1	1	2
CILDB_MMUS_030884	ENSMUSP00000127803	Zfp106, Cd-1, D2Dcr28, H3a, Sh3bp3, sirm, Znf106, Cd-1, H3a, Sh3bp3, sirm	zinc finger protein 106 [Source:MGI Symbol;Acc:MGI:1270153]	ENSMUSG00000027288	1	3	1	0	0
CILDB_MMUS_008594	ENSMUSP00000031910	Prss1, Try-1, Try1, Trygn16, PRSS1, Try-1, Try1, Trygn16, Trygn16, trypsinogen	protease, serine, 1 (trypsin 1) [Source:MGI Symbol;Acc:MGI:98839]	ENSMUSG00000062751	18	5	3	0	0
CILDB_MMUS_044348	ENSMUSP00000021407	Srp54a,54kDa,Srp54,54K subunit of signal recognition particle,54kDa,Srp54	signal recognition particle 54A [Source:MGI Symbol;Acc:MGI:1346087]	ENSMUSG00000073079	43	1	1	1	3
CILDB_MMUS_020523	ENSMUSP00000111497	Tekt5, 3300001K11Rik	tektin 5 [Source:MGI Symbol;Acc:MGI:1917676]	ENSMUSG00000039179	3	7	2	0	0
CILDB_MMUS_051996	ENSMUSP00000091318	Plscr1, MmTRA1a, MmTRA1b, Nor1, Tra1, Tra1a, Tra1b, Tras1, Tras2, MmTRA1a, MmTRA1b, MuPLSCR2, NOR1, TRA1, Tras1, Tras2, Tra1b, Tras1	phospholipid scramblase 1 [Source:MGI Symbol;Acc:MGI:893575]	ENSMUSG00000032369	25	3	1	0	0
CILDB_MMUS_008451	ENSMUSP00000120126	Rapgef3, 2310016P22Rik, 9330170P05Rik, Epac, Epac1, Epac1, Epac, Epac1	Rap guanine nucleotide exchange factor (GEF) 3 [Source:MGI Symbol;Acc:MGI:2441741]	ENSMUSG00000022469	11	1	1	0	0
CILDB_MMUS_042494	ENSMUSP00000131976	Slc29a1,1200014D21Rik,AA407560,ENT1,ENT1,NBMPR-sensitive equilibrative nucleoside transporter,Ent1	solute carrier family 29 (nucleoside transporters), member 1 [Source:MGI Symbol;Acc:MGI:1927073]	ENSMUSG00000023942	24	1	1	0	0
CILDB_MMUS_049705	ENSMUSP00000119453	Dnase1l2, 4733401H14Rik	deoxyribonuclease 1-like 2 [Source:MGI Symbol;Acc:MGI:1913955]	ENSMUSG00000024136	1	1	1	0	0
CILDB_MMUS_037301	ENSMUSP00000106302	Lcmt2, D330024M17, Tyw4, Tyw4, Kiaa0547, Tyw4	leucine carboxyl methyltransferase 2 [Source:MGI Symbol;Acc:MGI:1353659]	ENSMUSG00000074890	10	1	1	0	0
CILDB_MMUS_015195	ENSMUSP00000053703	Adra1a, Adra1c, Adra1c, Adra1c	adrenergic receptor, alpha 1a [Source:MGI Symbol;Acc:MGI:104773]	ENSMUSG00000045875	11	1	1	0	0
CILDB_MMUS_040585	ENSMUSP00000126531	Arih1, Ari, Ari1, AU021774, Hari, Hhari, Ubch7bp, Uip77, UIP77, Ari, Ubch7bp, Uip77	ariadne ubiquitin-conjugating enzyme E2 binding protein homolog 1 (Drosophila) [Source:MGI Symbol;Acc:MGI:1344363]	ENSMUSG00000025234	34	2	2	0	0
CILDB_MMUS_046110	ENSMUSP00000135084	Prdx5,AOEB166,AOPP,Pmp20,Prdx6,PrxV,AOEB166,AOPP,peroxiredoxin V,PMP20,Prdx6,PrxV,Prdx6	peroxiredoxin 5 [Source:MGI Symbol;Acc:MGI:1859821]	ENSMUSG00000024953	28	1	1	0	0
CILDB_MMUS_049685	ENSMUSP00000110968	Klhl13, 1200009K10Rik, AI451128, Bklhd2, D130072F20Rik, mKIAA1309, Bklhd2, Bklhd2, Kiaa1309	kelch-like 13 [Source:MGI Symbol;Acc:MGI:1914705]	ENSMUSG00000036782	12	1	1	0	0
CILDB_MMUS_026662	ENSMUSP00000099882	St6galnac4,SIAT7-D,Siat7d,ST6GalNAcIV,Siat7d,ST6GalNAc IV,Siat7d,St6galnac6,ST6GalNAcIV	ST6 (alpha-N-acetyl-neuraminyl-2,3-beta-galactosyl-1,3)-N-acetylgalactosaminide alpha-2,6-sialyltransferase 4 [Source:MGI Symbol;Acc:MGI:1341894]	ENSMUSG00000079442	3	1	1	1	3
CILDB_MMUS_031577	ENSMUSP00000102849	Frem1, BC037594, D430009N09, D630008K06, eye<m02Jus>, eyes2, heb, qbrick, crf11, eye<m02Jus>, eyes2, heb, QBRICK	Fras1 related extracellular matrix protein 1 [Source:MGI Symbol;Acc:MGI:2670972]	ENSMUSG00000059049	5	2	1	0	0
CILDB_MMUS_005739	ENSMUSP00000070995	Xrcc1, Xrcc-1, Xrcc-1, Xrcc-1	X-ray repair complementing defective repair in Chinese hamster cells 1 [Source:MGI Symbol;Acc:MGI:99137]	ENSMUSG00000051768	10	1	1	0	0
CILDB_MMUS_005692	ENSMUSP00000026519	4833420G17Rik, 2210017J06Rik, 5730533D17Rik, AW107518, C85193	RIKEN cDNA 4833420G17 gene [Source:MGI Symbol;Acc:MGI:1914642]	ENSMUSG00000062822	5	1	1	0	0
CILDB_MMUS_034368	ENSMUSP00000105732	Zc3h14, 1010001P15Rik, 1700016A15Rik, 2700069A02Rik, AU014748	zinc finger CCCH type containing 14 [Source:MGI Symbol;Acc:MGI:1919824]	ENSMUSG00000021012	12	2	2	0	0
CILDB_MMUS_042697	ENSMUSP00000129972	C5ar1, C5aR, C5r1, Cd88, D7Msu1, C5aR, C5r1, Cd88, D7Msu1, C5ar, C5r1	complement component 5a receptor 1 [Source:MGI Symbol;Acc:MGI:88232]	ENSMUSG00000049130	6	2	1	0	0
CILDB_MMUS_024253	ENSMUSP00000099559	Vps39, A230065P22Rik, AW743070, mVam6, Vam6, Vam6P, mVam6, Vam6, Vam6P, mKIAA0770, mVAM6, Pldn, Vam6	vacuolar protein sorting 39 (yeast) [Source:MGI Symbol;Acc:MGI:2443189]	ENSMUSG00000027291	25	2	2	1	2
CILDB_MMUS_037479	ENSMUSP00000124149	Agl, 1110061O17Rik, 9430004C13Rik, 9630046L06Rik, AI850929, C77197	amylo-1,6-glucosidase, 4-alpha-glucanotransferase [Source:MGI Symbol;Acc:MGI:1924809]	ENSMUSG00000033400	20	1	1	0	0
CILDB_MMUS_026737	ENSMUSP00000071836	Tec	tec protein tyrosine kinase [Source:MGI Symbol;Acc:MGI:98662]	ENSMUSG00000029217	24	1	1	0	0
CILDB_MMUS_025757	ENSMUSP00000082689	Grhl1,LBP-32,MGR,Tcfcp2l2,LBP-32,p61 MGR,p70 MGR,Tcfcp2l2,Mgr,Tcfcp2l2	grainyhead-like 1 (Drosophila) [Source:MGI Symbol;Acc:MGI:2182540]	ENSMUSG00000020656	11	1	1	0	0
CILDB_MMUS_043936	ENSMUSP00000047543	Ctdspl2, D2Ertd485e, D2Ertd485e, D2Ertd485e	CTD (carboxy-terminal domain, RNA polymerase II, polypeptide A) small phosphatase like 2 [Source:MGI Symbol;Acc:MGI:1196405]	ENSMUSG00000033411	12	2	2	0	0
CILDB_MMUS_051722	ENSMUSP00000107394	Qsox1, 1300003H02Rik, Qscn6, QSOX, SOx, Qscn6, QSOX, Qscn6, Sox	quiescin Q6 sulfhydryl oxidase 1 [Source:MGI Symbol;Acc:MGI:1330818]	ENSMUSG00000033684	22	1	1	0	0
CILDB_MMUS_048562	ENSMUSP00000093397	Armc2, 2610018I05Rik	armadillo repeat containing 2 [Source:MGI Symbol;Acc:MGI:1916449]	ENSMUSG00000071324	11	3	2	0	0
CILDB_MMUS_049912	ENSMUSP00000051223	Ywhag,14-3-3gamma,D7Bwg1348e,14-3-3 gamma,D7Bwg1348e,14-3-3gamma	tyrosine 3-monooxygenase/tryptophan 5-monooxygenase activation protein, gamma polypeptide [Source:MGI Symbol;Acc:MGI:108109]	ENSMUSG00000051391	9	4	3	1	3
CILDB_MMUS_034150	ENSMUSP00000028740	Ttbk2, 2610507N02Rik, AI326283, B930008N24Rik, mKIAA0847, Ttbk, Ttbk1, TTK, TTK, Bby, Kiaa0847, Ttbk1	tau tubulin kinase 2 [Source:MGI Symbol;Acc:MGI:2155779]	ENSMUSG00000090100	3	1	1	0	0
CILDB_MMUS_033294	ENSMUSP00000036585	Rxrb, AL023085, H-2RIIBP, Nr2b2, RCoR-1, Rub, H-2RIIBP, Nr2b2, RCoR-1, Rub, Nr2b2, RXRbeta1	retinoid X receptor beta [Source:MGI Symbol;Acc:MGI:98215]	ENSMUSG00000039656	8	1	1	0	0
CILDB_MMUS_032540	ENSMUSP00000116465	Kit,Bs,c-KIT,CD117,Fdc,Gsfsco1,Gsfsco5,Gsfsow3,SCO1,SCO5,SOW3,Ssm,Tr-kit,W,belly-spot,c-KIT,CD117,Dominant white spotting,Gsfsco1,Gsfsco5,Gsfsow3,SCO1,SCO5,SOW3,Steel Factor Receptor,Tr-kit,Sl	kit oncogene [Source:MGI Symbol;Acc:MGI:96677]	ENSMUSG00000005672	9	2	2	0	0
CILDB_MMUS_049922	ENSMUSP00000043401	Ppip5k2, AW555814, D330021B20, Hisppd1, mKIAA0433, Vip2, Hisppd1, Vip2, AW555814, Hisppd1, Kiaa0433, Vip2	diphosphoinositol pentakisphosphate kinase 2 [Source:MGI Symbol;Acc:MGI:2142810]	ENSMUSG00000040648	34	3	3	0	0
CILDB_MMUS_024277	ENSMUSP00000124554	4933434E20Rik, 5730552F22Rik, AI462154, NICE-3, NS5ATP4, EG665503	RIKEN cDNA 4933434E20 gene [Source:MGI Symbol;Acc:MGI:1914027]	ENSMUSG00000027942	6	1	1	0	0
CILDB_MMUS_000395	ENSMUSP00000100190	Igkv8-19	immunoglobulin kappa variable 8-19 [Source:MGI Symbol;Acc:MGI:1330844]	ENSMUSG00000096594	2	1	1	1	3
CILDB_MMUS_018275	ENSMUSP00000038412	Arhgap33, AW324378, NOMA-GAP, Snx26, TCGAP, NOMA-GAP, Snx26, Tcgap, Snx26, Tcgap	Rho GTPase activating protein 33 [Source:MGI Symbol;Acc:MGI:2673998]	ENSMUSG00000036882	2	1	1	1	2
CILDB_MMUS_019587	ENSMUSP00000026415	Cdk2, A630093N05Rik, Cdkn2	cyclin-dependent kinase 2 [Source:MGI Symbol;Acc:MGI:104772]	ENSMUSG00000025358	37	3	2	0	0
CILDB_MMUS_050427	ENSMUSP00000047356	Igtp, AW558444, Irgm3, Irgm3	interferon gamma induced GTPase [Source:MGI Symbol;Acc:MGI:107729]	ENSMUSG00000078853	2	1	1	0	0
CILDB_MMUS_040834	ENSMUSP00000066561	Ppm1h, A430075L18Rik, ARHCL1, C030002B11Rik, ARHCL1, Kiaa1157	protein phosphatase 1H (PP2C domain containing) [Source:MGI Symbol;Acc:MGI:2442087]	ENSMUSG00000034613	7	2	2	0	0
CILDB_MMUS_006660	ENSMUSP00000027867	Ccdc181, 4930455F23Rik, AI427889	coiled-coil domain containing 181 [Source:MGI Symbol;Acc:MGI:1922145]	ENSMUSG00000026578	4	4	2	2	3
CILDB_MMUS_041533	ENSMUSP00000120132	Ctnnb1,Bfc,Catnb,Mesc,beta catenin,beta-catenin,Catnb,Catnb	catenin (cadherin associated protein), beta 1 [Source:MGI Symbol;Acc:MGI:88276]	ENSMUSG00000006932	1	1	1	0	0
CILDB_MMUS_028997	ENSMUSP00000099411	Tgm2,G[a]h,TG2,TGase2,tTG,tTGas,G[a]h,protein-glutamine gamma-glutamyltransferase,TG C,TG2,TGase2,tissue transglutaminase,tTG,tTGas	transglutaminase 2, C polypeptide [Source:MGI Symbol;Acc:MGI:98731]	ENSMUSG00000037820	5	2	2	1	3
CILDB_MMUS_051688	ENSMUSP00000083370	Zfp648, ENSMUSG00000066797, Gm10178, Gm203, Gm10178, LOC207678	zinc finger protein 648 [Source:MGI Symbol;Acc:MGI:2685049]	ENSMUSG00000066797	20	1	1	0	0
CILDB_MMUS_048664	ENSMUSP00000022377	Txndc16, 5730420B22Rik, C77647, Kiaa1344	thioredoxin domain containing 16 [Source:MGI Symbol;Acc:MGI:1917811]	ENSMUSG00000021830	5	1	1	0	0
CILDB_MMUS_037616	ENSMUSP00000110374	Rbmx,hnRNP G,Hnrnpg,Hnrpg,Rbmxp1,Rbmxrt	RNA binding motif protein, X chromosome [Source:MGI Symbol;Acc:MGI:1343044]	ENSMUSG00000031134	7	2	2	1	2
CILDB_MMUS_033836	ENSMUSP00000101057	Dip2a, 4931420H10Rik, AI426328, Dip2, Kiaa0184-hp, mKIAA0184, Dip2, Kiaa0184-hp, Dip2, Kiaa0184	DIP2 disco-interacting protein 2 homolog A (Drosophila) [Source:MGI Symbol;Acc:MGI:2385920]	ENSMUSG00000020231	17	2	2	0	0
CILDB_MMUS_027137	ENSMUSP00000027947	Angel2, 2610307I21Rik, 5730410O10Rik, AI845692, D1Ertd396e, D1Ertd654e, D1Ertd396e, D1Ertd654e, D1Ertd396e, D1Ertd654e	angel homolog 2 (Drosophila) [Source:MGI Symbol;Acc:MGI:1196310]	ENSMUSG00000026634	15	1	1	0	0
CILDB_MMUS_021861	ENSMUSP00000104738	Rab22a, 3732413A17Rik, AI662177, AW319644, AW550514, E130120E14Rik, Rab22, Rab22, Rab22, Rab22A	RAB22A, member RAS oncogene family [Source:MGI Symbol;Acc:MGI:105072]	ENSMUSG00000027519	5	1	1	0	0
CILDB_MMUS_004210	ENSMUSP00000117219	Ubxn10, 5730509E04Rik, A830047D02, Ubxd3, Ubxd3, Ubxd3	UBX domain protein 10 [Source:MGI Symbol;Acc:MGI:2443123]	ENSMUSG00000043621	5	3	2	1	3
CILDB_MMUS_024983	ENSMUSP00000107369	Itgav,1110004F14Rik,2610028E01Rik,CD51,D430040G12Rik,alphav-integrin,CD51,vitronectin receptor alpha polypeptide (VNRA)	integrin alpha V [Source:MGI Symbol;Acc:MGI:96608]	ENSMUSG00000027087	8	1	1	0	0
CILDB_MMUS_034059	ENSMUSP00000130145	Fubp1, 9530027K12Rik, D3Ertd330e, FBP, Fubp, Fubp4, FBP, Fubp, Fubp4, D3Ertd330e	far upstream element (FUSE) binding protein 1 [Source:MGI Symbol;Acc:MGI:1196294]	ENSMUSG00000028034	13	2	1	0	0
CILDB_MMUS_051217	ENSMUSP00000121966	Tnni1, 2700018B22Rik, AI747285, ssTnI, ssTnI	troponin I, skeletal, slow 1 [Source:MGI Symbol;Acc:MGI:105073]	ENSMUSG00000026418	9	1	1	0	0
CILDB_MMUS_034321	ENSMUSP00000006749	Slc4a1,Ae1,CD233,Empb3,l11Jus51,Ae1,band 3,CD233,Empb3,erythrocyte membrane protein band 3,l11Jus51,Ae1	solute carrier family 4 (anion exchanger), member 1 [Source:MGI Symbol;Acc:MGI:109393]	ENSMUSG00000006574	19	2	2	1	3
CILDB_MMUS_049899	ENSMUSP00000115479	Rfc4, A1, AI894123, AU040575, RFC37, A1, RFC37	replication factor C (activator 1) 4 [Source:MGI Symbol;Acc:MGI:2146571]	ENSMUSG00000022881	2	1	1	0	0
CILDB_MMUS_023879	ENSMUSP00000030118	Dnaja1, Hsj2, Nedd7, Hsj2, Nedd7, Dnaj2, Hsj2, Hspf4	DnaJ (Hsp40) homolog, subfamily A, member 1 [Source:MGI Symbol;Acc:MGI:1270129]	ENSMUSG00000028410	35	9	5	1	3
CILDB_MMUS_030149	ENSMUSP00000112875	Rab11fip3, Cart1, D030060O14Rik, mKIAA0665, Rab11-FIP3, Rab11-FIP3, Kiaa0665	RAB11 family interacting protein 3 (class II) [Source:MGI Symbol;Acc:MGI:2444431]	ENSMUSG00000037098	5	1	1	0	0
CILDB_MMUS_049891	ENSMUSP00000046016	Rps27l, 1810034D23Rik	ribosomal protein S27-like [Source:MGI Symbol;Acc:MGI:1915191]	ENSMUSG00000036781	33	3	3	0	0
CILDB_MMUS_032671	ENSMUSP00000036434	Pik3cd, 2410099E07Rik, 2610208K16Rik, AW545373, p110delta, p110delta	phosphatidylinositol 3-kinase catalytic delta polypeptide [Source:MGI Symbol;Acc:MGI:1098211]	ENSMUSG00000039936	17	2	1	0	0
CILDB_MMUS_002545	ENSMUSP00000053547	Ccdc64, 2210403N09Rik, BICDR-1, BICDR-1, BICDR-1, Bicdr1	coiled-coil domain containing 64 [Source:MGI Symbol;Acc:MGI:1922915]	ENSMUSG00000041609	5	2	2	1	3
CILDB_MMUS_024179	ENSMUSP00000021166	Cygb, 3110001K20Rik, HGb, Staap, Staap	cytoglobin [Source:MGI Symbol;Acc:MGI:2149481]	ENSMUSG00000020810	10	1	1	1	3
CILDB_MMUS_046204	ENSMUSP00000105181	Zc3h7b, Gm627, mKIAA1031, Scrg3, Zc2h7b, Scrg3, mKIAA1031, Scrg3, Zc2h7b	zinc finger CCCH type containing 7B [Source:MGI Symbol;Acc:MGI:1328310]	ENSMUSG00000022390	4	1	1	1	3
CILDB_MMUS_009489	ENSMUSP00000103197	Lpar1, 5031439C20, AI326300, Edg2, Gpcr26, Kdt2, lpA1, vzg-1, Edg2, Gpcr26, Kdt2, LPA1, vzg-1, Edg2, Gpcr26, Lpa1, Vzg1	lysophosphatidic acid receptor 1 [Source:MGI Symbol;Acc:MGI:108429]	ENSMUSG00000038668	5	1	1	1	3
CILDB_MMUS_002017	ENSMUSP00000077693	Cryba1, BA3/A1, Cryb, BA3/A1, Cryb	crystallin, beta A1 [Source:MGI Symbol;Acc:MGI:88518]	ENSMUSG00000000724	4	1	1	1	3
CILDB_MMUS_007219	ENSMUSP00000050001	Ccny, 1700025H17Rik, 3110050L10Rik, 4631402G10Rik, 5730405I09Rik, Cfp1	cyclin Y [Source:MGI Symbol;Acc:MGI:1915224]	ENSMUSG00000024286	17	1	1	0	0
CILDB_MMUS_036614	ENSMUSP00000100988	Plk5, 6330514A18Rik, 6330514A18Rik	polo-like kinase 5 [Source:MGI Symbol;Acc:MGI:3026984]	ENSMUSG00000035486	7	2	2	1	3
CILDB_MMUS_016957	ENSMUSP00000109215	Mgll, AA589436, Magl, Mgl, Magl	monoglyceride lipase [Source:MGI Symbol;Acc:MGI:1346042]	ENSMUSG00000033174	34	4	4	1	3
CILDB_MMUS_043688	ENSMUSP00000102008	Camk2d,2810011D23Rik,8030469K03Rik,mKIAA4163,[d]-CaMKII,CaMK II,Kiaa4163	calcium/calmodulin-dependent protein kinase II, delta [Source:MGI Symbol;Acc:MGI:1341265]	ENSMUSG00000053819	21	3	2	0	0
CILDB_MMUS_012883	ENSMUSP00000029817	Bdh2, 1810026B04Rik, Dhrs6, Dhrs6, Dhrs6	3-hydroxybutyrate dehydrogenase, type 2 [Source:MGI Symbol;Acc:MGI:1917022]	ENSMUSG00000028167	23	7	3	2	2
CILDB_MMUS_026779	ENSMUSP00000021161	Slc13a5, Indy, mINDY, NaC2/NaCT, Nact, Indy, mINDY, NaC2/NaCT, Nact, Nact	solute carrier family 13 (sodium-dependent citrate transporter), member 5 [Source:MGI Symbol;Acc:MGI:3037150]	ENSMUSG00000020805	28	2	1	0	0
CILDB_MMUS_035535	ENSMUSP00000033662	Pdha1, Pdha-1, Pdha-1, Pdha-1	pyruvate dehydrogenase E1 alpha 1 [Source:MGI Symbol;Acc:MGI:97532]	ENSMUSG00000031299	40	1	1	0	0
CILDB_MMUS_040117	ENSMUSP00000043734	1700054O13Rik, H2al3, Hypm, H2AL3	RIKEN cDNA 1700054O13 gene [Source:MGI Symbol;Acc:MGI:1914584]	ENSMUSG00000040456	2	1	1	0	0
CILDB_MMUS_025342	ENSMUSP00000113865	Lmo4, A730077C12Rik, Crp3, Etohi4, Crp3, Etohi4	LIM domain only 4 [Source:MGI Symbol;Acc:MGI:109360]	ENSMUSG00000028266	11	2	2	0	0
CILDB_MMUS_030891	ENSMUSP00000026735	Ccdc51, 5730568A12Rik, AI551049	coiled-coil domain containing 51 [Source:MGI Symbol;Acc:MGI:1913908]	ENSMUSG00000025645	4	2	2	1	3
CILDB_MMUS_033936	ENSMUSP00000034827	Imp3, 1190002L16Rik, AI256594, Imp3	IMP3, U3 small nucleolar ribonucleoprotein, homolog (yeast) [Source:MGI Symbol;Acc:MGI:1916119]	ENSMUSG00000032288	38	1	1	0	0
CILDB_MMUS_022528	ENSMUSP00000099909	Rps27a, 0610006J14Rik, Uba52, Ubb, Ubc, EG667035, EG216818, Uba80, Ubcep1	ribosomal protein S27A [Source:MGI Symbol;Acc:MGI:1925544]	ENSMUSG00000020460	34	4	3	0	0
CILDB_MMUS_019777	ENSMUSP00000102209	Rpl38, 0610025G13Rik, Rbt, Ts, Tss, Rbt, Ts, Tss	ribosomal protein L38 [Source:MGI Symbol;Acc:MGI:1914921]	ENSMUSG00000057322	35	1	1	0	0
CILDB_MMUS_007344	ENSMUSP00000120271	Sugp2, mKIAA0365, Sfrs14, Srsf14, Sfrs14, Srsf14, mKIAA0365, Sfrs14, Srsf14	SURP and G patch domain containing 2 [Source:MGI Symbol;Acc:MGI:2678085]	ENSMUSG00000036054	1	1	1	0	0
CILDB_MMUS_047412	ENSMUSP00000089343	Hist1h2bq, H2b-291a, Gm13646, OTTMUSG00000013203, Gm11277, OTTMUSG00000000449, Gm13646, Hist1h2bc, LOC665622, OTTMUSG00000013203, H2b-f	histone cluster 1, H2bq [Source:MGI Symbol;Acc:MGI:3702051]	ENSMUSG00000069307	37	6	6	0	0
CILDB_MMUS_005483	ENSMUSP00000103407	Zbbx, 4931432L23	zinc finger, B-box domain containing [Source:MGI Symbol;Acc:MGI:2674085]	ENSMUSG00000034151	2	4	2	1	3
CILDB_MMUS_002280	ENSMUSP00000118705	Cc2d2a, 5730509K17Rik, b2b1035Clo, b2b1035Clo	coiled-coil and C2 domain containing 2A [Source:MGI Symbol;Acc:MGI:1924487]	ENSMUSG00000039765	2	1	1	0	0
CILDB_MMUS_025650	ENSMUSP00000129615	Mak, A930010O05Rik, Rck	male germ cell-associated kinase [Source:MGI Symbol;Acc:MGI:96913]	ENSMUSG00000021363	26	8	3	0	0
CILDB_MMUS_043425	ENSMUSP00000045542	Tspyl5, 6330530B20, E130308C19Rik, Kiaa1750	testis-specific protein, Y-encoded-like 5 [Source:MGI Symbol;Acc:MGI:2442458]	ENSMUSG00000038984	11	2	2	1	3
CILDB_MMUS_002574	ENSMUSP00000068699	Pla2g3, 9130003P18Rik	phospholipase A2, group III [Source:MGI Symbol;Acc:MGI:2444945]	ENSMUSG00000034579	3	1	1	0	0
CILDB_MMUS_032889	ENSMUSP00000006632	Zdhhc24, 5730496N17Rik, Leng4	zinc finger, DHHC domain containing 24 [Source:MGI Symbol;Acc:MGI:1917855]	ENSMUSG00000006463	9	1	1	0	0
CILDB_MMUS_002247	ENSMUSP00000124686	Luc7l2, 4930471C18Rik, AA522013, AU015269, CGI59, Cgi74, CGI-59, CGI-74	LUC7-like 2 (S. cerevisiae) [Source:MGI Symbol;Acc:MGI:2183260]	ENSMUSG00000029823	16	1	1	0	0
CILDB_MMUS_018855	ENSMUSP00000087633	Adh7,Adh-3,Adh-3e,Adh-3t,Adh3,Adh3-e,Adh3-t,Adh4,Adt-1,AI325182,Adh-3,Adh-3e,Adh-3t,Adh3,Adh3-e,Adh3-t,Adh4,Adt-1,IV ADH,Adh-3,Adh3,Adh4,Rg9mtd2	alcohol dehydrogenase 7 (class IV), mu or sigma polypeptide [Source:MGI Symbol;Acc:MGI:87926]	ENSMUSG00000055301	11	3	2	0	0
CILDB_MMUS_029655	ENSMUSP00000090644	Dynlt1c, AGS2, Dynlt1, Tctex-1, Tctex1, 100040631, Dynlt1e, 100040603, Dynlt1d, Dynlt1d, Tctel1, Tctex-1, Tctex1	dynein light chain Tctex-type 1C [Source:MGI Symbol;Acc:MGI:3807476]	ENSMUSG00000000579	32	8	6	1	2
CILDB_MMUS_031950	ENSMUSP00000020350	Lgr5, FEX, Gpr49, Gpr49, Fex, Gpr49	leucine rich repeat containing G protein coupled receptor 5 [Source:MGI Symbol;Acc:MGI:1341817]	ENSMUSG00000020140	5	1	1	0	0
CILDB_MMUS_050344	ENSMUSP00000025649	Ddb1,127kDa,AA408517,p127-Ddb1,damage-specific DNA-binding protein, DNA repair,DNA repair protein,p127-Ddb1	damage specific DNA binding protein 1 [Source:MGI Symbol;Acc:MGI:1202384]	ENSMUSG00000024740	30	4	3	1	3
CILDB_MMUS_041702	ENSMUSP00000110440	Fkbp5, D17Ertd592e, Dit1, FKBP-5, FKBP51, D17Ertd592e, Dit1, FKBP51, Fkbp51	FK506 binding protein 5 [Source:MGI Symbol;Acc:MGI:104670]	ENSMUSG00000024222	31	1	1	1	3
CILDB_MMUS_024440	ENSMUSP00000027277	Stat4	signal transducer and activator of transcription 4 [Source:MGI Symbol;Acc:MGI:103062]	ENSMUSG00000062939	5	1	1	0	0
CILDB_MMUS_015758	ENSMUSP00000038421	Pds5b, AI646570, Aprin, AS3, AW212954, mKIAA0979, Aprin, AS3, Aprin, As3, Kiaa0979	PDS5, regulator of cohesion maintenance, homolog B (S. cerevisiae) [Source:MGI Symbol;Acc:MGI:2140945]	ENSMUSG00000034021	25	1	1	0	0
CILDB_MMUS_007341	ENSMUSP00000114833	Sugp2, mKIAA0365, Sfrs14, Srsf14, Sfrs14, Srsf14, mKIAA0365, Sfrs14, Srsf14	SURP and G patch domain containing 2 [Source:MGI Symbol;Acc:MGI:2678085]	ENSMUSG00000036054	3	2	2	1	2
CILDB_MMUS_035049	ENSMUSP00000039860	Dennd4c, 1700065A05Rik, AA420392	DENN/MADD domain containing 4C [Source:MGI Symbol;Acc:MGI:1914769]	ENSMUSG00000038024	11	1	1	0	0
CILDB_MMUS_039293	ENSMUSP00000042364	Myl12b, 1500001M02Rik, C77744, Mylc2b, RLC-B, Mylc2b, RLC-B, Mrlc2, Mylc2b	myosin, light chain 12B, regulatory [Source:MGI Symbol;Acc:MGI:107494]	ENSMUSG00000034868	15	1	1	1	3
CILDB_MMUS_030541	ENSMUSP00000025515	Tmx3, 6430411B10Rik, A730024F05Rik, AV259382, mKIAA1830, Txndc10, Txndc10, Kiaa1830, Txndc10	thioredoxin-related transmembrane protein 3 [Source:MGI Symbol;Acc:MGI:2442418]	ENSMUSG00000024614	15	2	2	0	0
CILDB_MMUS_001143	ENSMUSP00000040265	Lmna,Dhe,Dhe,lamin A/C,Lmn1	lamin A [Source:MGI Symbol;Acc:MGI:96794]	ENSMUSG00000028063	8	2	1	0	0
CILDB_MMUS_001793	ENSMUSP00000020045	Ros1, c-ros, Ros-1, c-ros, Ros-1, C-ros, Ros, Ros-1	Ros1 proto-oncogene [Source:MGI Symbol;Acc:MGI:97999]	ENSMUSG00000019893	5	1	1	0	0
CILDB_MMUS_039913	ENSMUSP00000082793	Nptn, AW554172, Sdfr1, Sdfr1, Sdfr1, Sdr1	neuroplastin [Source:MGI Symbol;Acc:MGI:108077]	ENSMUSG00000032336	8	1	1	1	3
CILDB_MMUS_029090	ENSMUSP00000024988	C3,AI255234,ASP,HSE-MSF,Plp,acylation stimulating protein,complement factor 3,Plp	complement component 3 [Source:MGI Symbol;Acc:MGI:88227]	ENSMUSG00000024164	5	2	1	0	0
CILDB_MMUS_023158	ENSMUSP00000044645	Smc1a, 5830426I24Rik, mKIAA0178, Sb1.8, SMC-1A, Smc1, Smc1alpha, Smc1l1, Smcb, SB1.8, Smc1, Smc1alpha, Smc1l1, SMCB, mKIAA0178, Sb1.8, Smc1, Smc1l1, Smcb	structural maintenance of chromosomes 1A [Source:MGI Symbol;Acc:MGI:1344345]	ENSMUSG00000041133	34	2	2	1	3
CILDB_MMUS_017271	ENSMUSP00000053558	Abhd12, 1500011G07Rik, 6330583M11Rik, AI431047, AW547313	abhydrolase domain containing 12 [Source:MGI Symbol;Acc:MGI:1923442]	ENSMUSG00000032046	15	2	2	1	3
CILDB_MMUS_007605	ENSMUSP00000114504	Ttc38, 9030019H09	tetratricopeptide repeat domain 38 [Source:MGI Symbol;Acc:MGI:2146198]	ENSMUSG00000035944	8	1	1	0	0
CILDB_MMUS_013166	ENSMUSP00000032388	Rassf8, 5133400D11Rik, AA815821, AW123240, Hoj1, mHoj-1, mHoj-1, AW123240	Ras association (RalGDS/AF-6) domain family (N-terminal) member 8 [Source:MGI Symbol;Acc:MGI:1918573]	ENSMUSG00000030259	7	1	1	0	0
CILDB_MMUS_001212	ENSMUSP00000027980	Mcm10, 2410041F14Rik, AU018508, C330019M07Rik, C79164	minichromosome maintenance deficient 10 (S. cerevisiae) [Source:MGI Symbol;Acc:MGI:1917274]	ENSMUSG00000026669	14	2	2	0	0
CILDB_MMUS_019432	ENSMUSP00000038489	Atg12, 4931423H11Rik, A330058M13Rik, Apg12l, Atg12l, Apg12l, Apg12, Apg12l	autophagy related 12 [Source:MGI Symbol;Acc:MGI:1914776]	ENSMUSG00000032905	27	3	2	0	0
CILDB_MMUS_041827	ENSMUSP00000131342	Ulk4, 4932415A06Rik, A730098P15	unc-51-like kinase 4 [Source:MGI Symbol;Acc:MGI:1921622]	ENSMUSG00000040936	14	1	1	0	0
CILDB_MMUS_045786	ENSMUSP00000030894	Lrrc47, 2900010D03Rik, AA960559, mKIAA1185, Kiaa1185	leucine rich repeat containing 47 [Source:MGI Symbol;Acc:MGI:1920196]	ENSMUSG00000029028	9	1	1	1	3
CILDB_MMUS_004653	ENSMUSP00000122179	Crem, ICER, ICERI, ICER, CREM	cAMP responsive element modulator [Source:MGI Symbol;Acc:MGI:88495]	ENSMUSG00000063889	6	1	1	0	0
CILDB_MMUS_025054	ENSMUSP00000113056	Tpm3, gamma-TM, hTM30nm, hTMnm, Tm5NM, Tpm-5, Tpm5, Trop-5, gamma-TM, hTM30nm, hTMnm, skalphaTM.2, Tm5NM, Tpm-5, Tpm5, Trop-5, Tpm-5, Tpm5	tropomyosin 3, gamma [Source:MGI Symbol;Acc:MGI:1890149]	ENSMUSG00000027940	13	1	1	0	0
CILDB_MMUS_011239	ENSMUSP00000040853	Agmat, 5033405N08Rik	agmatine ureohydrolase (agmatinase) [Source:MGI Symbol;Acc:MGI:1923236]	ENSMUSG00000040706	21	1	1	1	2
CILDB_MMUS_016621	ENSMUSP00000000964	Hoxa1,ERA1,Hox-1.6,early retinoic acid,ERA1,Hox-1.6,Era-1,Hox-1.6,Hoxa-1	homeobox A1 [Source:MGI Symbol;Acc:MGI:96170]	ENSMUSG00000029844	4	1	1	0	0
CILDB_MMUS_026966	ENSMUSP00000096078	Pnkp, 1810009G08Rik, PNK, PNK	polynucleotide kinase 3'- phosphatase [Source:MGI Symbol;Acc:MGI:1891698]	ENSMUSG00000002963	25	2	2	0	0
CILDB_MMUS_035729	ENSMUSP00000113448	Brsk1, Gm1100, SAD-B, SADB, LOC381979, SAD-B, Gm1100, Sadb	BR serine/threonine kinase 1 [Source:MGI Symbol;Acc:MGI:2685946]	ENSMUSG00000035390	12	1	1	0	0
CILDB_MMUS_031787	ENSMUSP00000121151	Sirt3, 2310003L23Rik, AI848213, Sir2l3, Sir2l3, Sir2l3	sirtuin 3 [Source:MGI Symbol;Acc:MGI:1927665]	ENSMUSG00000025486	9	1	1	0	0
CILDB_MMUS_005828	ENSMUSP00000100709	Gm10923	predicted gene 10923 [Source:MGI Symbol;Acc:MGI:3779135]	ENSMUSG00000078289	32	2	2	0	0
CILDB_MMUS_031968	ENSMUSP00000042702	Rpgrip1l, 1700047E16Rik, 4931437C01, Ftm, Nphp8, fantom, Ftm, Nphp8, Ftm, Nphp8	Rpgrip1-like [Source:MGI Symbol;Acc:MGI:1920563]	ENSMUSG00000033282	8	4	2	1	3
CILDB_MMUS_024496	ENSMUSP00000077879	Klk1b1,Klk1,mGK-1,mK1,TK,Klk1,mGK-1,mK1,tissue kallikrein,TK,Klk-1,Klk1	kallikrein 1-related peptidase b1 [Source:MGI Symbol;Acc:MGI:892019]	ENSMUSG00000063133	12	3	2	0	0
CILDB_MMUS_025977	ENSMUSP00000050454	Ush2a, A930011D15Rik, A930037M10Rik, Gm676, Gm983, Mush2a, Usherin, LOC269160, LOC381317, MUSH2A, Usherin, Gm676	Usher syndrome 2A (autosomal recessive, mild) [Source:MGI Symbol;Acc:MGI:1341292]	ENSMUSG00000026609	4	1	1	1	3
CILDB_MMUS_014251	ENSMUSP00000105230	Rab1,Gtbp,mKIAA3012,Rab-1,Rab1A,Ypt1,Gtbp,Rab-1,Rab1A,ras-related YPT1 protein,Ypt1,mKIAA3012,Rab1A,Rab1	RAB1, member RAS oncogene family [Source:MGI Symbol;Acc:MGI:97842]	ENSMUSG00000020149	3	1	1	0	0
CILDB_MMUS_044230	ENSMUSP00000108106	Fez2,9030616F16,D17Ertd315e,D17Ertd315e,zygin 2	fasciculation and elongation protein zeta 2 (zygin II) [Source:MGI Symbol;Acc:MGI:2675856]	ENSMUSG00000056121	8	1	1	0	0
CILDB_MMUS_028386	ENSMUSP00000028426	Cers6,4732462C07Rik,AW544719,Lass6,T1L,CerS6,Lass6,similar to TRH1,T1L,Lass6	ceramide synthase 6 [Source:MGI Symbol;Acc:MGI:2442564]	ENSMUSG00000027035	34	2	2	0	0
CILDB_MMUS_024233	ENSMUSP00000115538	Haghl, 1500017E18Rik, 2810014I23Rik, C330022E15Rik	hydroxyacylglutathione hydrolase-like [Source:MGI Symbol;Acc:MGI:1919877]	ENSMUSG00000061046	19	1	1	0	0
CILDB_MMUS_027285	ENSMUSP00000109340	Wdr34, 3200002I06Rik	WD repeat domain 34 [Source:MGI Symbol;Acc:MGI:1919070]	ENSMUSG00000039715	17	5	2	3	3
CILDB_MMUS_046661	ENSMUSP00000112979	Lctl, E130104I05Rik, KLPH, KLPH, Klph	lactase-like [Source:MGI Symbol;Acc:MGI:2183549]	ENSMUSG00000032401	20	1	1	0	0
CILDB_MMUS_026611	ENSMUSP00000056785	Nup62, AA589433, AI426861, AI790512, AU045898, D7Ertd649e, Nupc1, p62, D7Ertd649e, Nupc1, p62	nucleoporin 62 [Source:MGI Symbol;Acc:MGI:1351500]	ENSMUSG00000043858	3	2	1	0	0
CILDB_MMUS_051027	ENSMUSP00000135286	Gm20605, 2810008P14Rik, 2900069C24Rik, AI558103, LRN, LRRN4, mFLJ00248, SAP25, mFLJ00248	predicted gene 20605 [Source:MGI Symbol;Acc:MGI:5306917]	ENSMUSG00000029720	8	1	1	0	0
CILDB_MMUS_017831	ENSMUSP00000006828	Aplp1	amyloid beta (A4) precursor-like protein 1 [Source:MGI Symbol;Acc:MGI:88046]	ENSMUSG00000006651	5	1	1	0	0
CILDB_MMUS_037889	ENSMUSP00000109848	Ablim2, AI606905, C230091L11	actin-binding LIM protein 2 [Source:MGI Symbol;Acc:MGI:2385758]	ENSMUSG00000029095	6	1	1	0	0
CILDB_MMUS_014442	ENSMUSP00000054943	Cep68, 6030463E10Rik, AI481761, BC027174, Kiaa0582, BC027174, mKIAA0582	centrosomal protein 68 [Source:MGI Symbol;Acc:MGI:2667663]	ENSMUSG00000044066	4	3	1	0	0
CILDB_MMUS_014757	ENSMUSP00000131206	Ube2d2a, 1500034D03Rik, Ubc2e, ubc4, Ube2d2, ubc4, Ubc4, Ubch4, Ubch5b, Ube2d2a	ubiquitin-conjugating enzyme E2D 2A [Source:MGI Symbol;Acc:MGI:1930715]	ENSMUSG00000091896	36	1	1	0	0
CILDB_MMUS_049292	ENSMUSP00000132945	Rab3c, 2700062I01Rik, 3110015B08Rik, 3110037E15Rik, AI850886, Rab3C	RAB3C, member RAS oncogene family [Source:MGI Symbol;Acc:MGI:1914545]	ENSMUSG00000021700	8	2	2	1	3
CILDB_MMUS_008181	ENSMUSP00000135059	Rwdd4a, BC016198, Gm1942, Rwdd4, Rwdd4a	RWD domain containing 4A [Source:MGI Symbol;Acc:MGI:2681000]	ENSMUSG00000031568	6	1	1	0	0
CILDB_MMUS_047387	ENSMUSP00000022314	Sftpa1,Sftp-1,Sftp1,SP-A,Sftp-1,Sftp1,SFTPA1,SP-A,surfactant pulmonary associated protein A1,Sftp-1,Sftp1,Sftpa	surfactant associated protein A1 [Source:MGI Symbol;Acc:MGI:109518]	ENSMUSG00000021789	3	1	1	0	0
CILDB_MMUS_032855	ENSMUSP00000110537	2610018G03Rik, Mst4	RIKEN cDNA 2610018G03 gene [Source:MGI Symbol;Acc:MGI:1917665]	ENSMUSG00000031112	30	1	1	0	0
CILDB_MMUS_025703	ENSMUSP00000033888	Cd209e, mSIGNR4, SIGNR4, mSIGNR4, SIGNR4	CD209e antigen [Source:MGI Symbol;Acc:MGI:2157948]	ENSMUSG00000040197	8	1	1	0	0
CILDB_MMUS_050632	ENSMUSP00000108225	Dpp10,6430601K09Rik,DPP X,Dprp3,DPRP3	dipeptidylpeptidase 10 [Source:MGI Symbol;Acc:MGI:2442409]	ENSMUSG00000036815	17	1	1	0	0
CILDB_MMUS_046274	ENSMUSP00000058954	Trmt10c, 1300018J16Rik, D16Ertd454e, Rg9mtd1, Rnmtd1, D16Ertd454e, Rg9mtd1, Mrpp1, Rg9mtd1	tRNA methyltransferase 10C [Source:MGI Symbol;Acc:MGI:1196261]	ENSMUSG00000044763	6	1	1	0	0
CILDB_MMUS_002135	ENSMUSP00000104230	Dlg4, Dlgh4, PSD-95, PSD95, SAP90, SAP90A, Dlgh4, PSD-95, PSD95, SAP90, SAP90A, Dlgh4, Psd95	discs, large homolog 4 (Drosophila) [Source:MGI Symbol;Acc:MGI:1277959]	ENSMUSG00000020886	9	1	1	0	0
CILDB_MMUS_017447	ENSMUSP00000064812	Prkcb, A130082F03Rik, PKC-Beta, Pkcb, Prkcb1, Prkcb2, PKC-Beta, Pkcb, Prkcb1, Prkcb2, Pkcb, Prkcb1	protein kinase C, beta [Source:MGI Symbol;Acc:MGI:97596]	ENSMUSG00000052889	23	3	3	0	0
CILDB_MMUS_009950	ENSMUSP00000116063	Dsc2, AW228162, Dsc2a, Dsc2b, Dsc2a, Dsc2b, Dsc3	desmocollin 2 [Source:MGI Symbol;Acc:MGI:103221]	ENSMUSG00000024331	1	1	1	0	0
CILDB_MMUS_049089	ENSMUSP00000126006	Map4k5, 4432415E19Rik, GCKR, KHS, MAPKKKK5, GCKR, KHS, MAPKKKK5	mitogen-activated protein kinase kinase kinase kinase 5 [Source:MGI Symbol;Acc:MGI:1925503]	ENSMUSG00000034761	7	3	1	0	0
CILDB_MMUS_010010	ENSMUSP00000123278	Flna,ABP-280,Dilp2,F730004A14Rik,filamin-1,Fln1,ABP-280,actin-binding protein 280,Dilp2,filamin-1,Fln1,GENA 379,Fln,Fln1,mFLJ00343	filamin, alpha [Source:MGI Symbol;Acc:MGI:95556]	ENSMUSG00000031328	4	1	1	0	0
CILDB_MMUS_047941	ENSMUSP00000001989	Uba1, A1S9, Sbx, Ube-1, Ube1x, A1S9, Sbx, Ube-1, Ube1x, Sbx, Ube1, Ube1ax, Ube1x	ubiquitin-like modifier activating enzyme 1 [Source:MGI Symbol;Acc:MGI:98890]	ENSMUSG00000001924	38	6	6	1	3
CILDB_MMUS_023000	ENSMUSP00000029888	Rmdn1, Fam82b, RMD-1, Fam82b, Fam82b	regulator of microtubule dynamics 1 [Source:MGI Symbol;Acc:MGI:1913552]	ENSMUSG00000028229	13	2	1	2	3
CILDB_MMUS_048386	ENSMUSP00000122178	Rab17, AW413472	RAB17, member RAS oncogene family [Source:MGI Symbol;Acc:MGI:104640]	ENSMUSG00000026304	2	1	1	0	0
CILDB_MMUS_037802	ENSMUSP00000126080	Tusc3, AU022242, BC003311, N33, N33	tumor suppressor candidate 3 [Source:MGI Symbol;Acc:MGI:1933134]	ENSMUSG00000039530	26	4	4	1	2
CILDB_MMUS_001061	ENSMUSP00000024749	Polh, RAD30A, XPV, RAD30A, Rad30a, Xpv	polymerase (DNA directed), eta (RAD 30 related) [Source:MGI Symbol;Acc:MGI:1891457]	ENSMUSG00000023953	20	1	1	0	0
CILDB_MMUS_035998	ENSMUSP00000105055	Tox2, AI851523, AV026525, BI987407, Gcx1, RxHMG1, LOC269389, RxHMG1	TOX high mobility group box family member 2 [Source:MGI Symbol;Acc:MGI:3611233]	ENSMUSG00000074607	4	1	1	0	0
CILDB_MMUS_025346	ENSMUSP00000106602	Ywhaq,2700028P07Rik,AA409740,AU021156,R74690,14-3-3 tau,14-3-3 theta	tyrosine 3-monooxygenase/tryptophan 5-monooxygenase activation protein, theta polypeptide [Source:MGI Symbol;Acc:MGI:891963]	ENSMUSG00000076432	9	3	3	1	3
CILDB_MMUS_006634	ENSMUSP00000066244	Eya2, Eab1, Eab1	eyes absent 2 homolog (Drosophila) [Source:MGI Symbol;Acc:MGI:109341]	ENSMUSG00000017897	9	1	1	0	0
CILDB_MMUS_025341	ENSMUSP00000113513	Lmo4, A730077C12Rik, Crp3, Etohi4, Crp3, Etohi4	LIM domain only 4 [Source:MGI Symbol;Acc:MGI:109360]	ENSMUSG00000028266	11	2	2	0	0
CILDB_MMUS_013532	ENSMUSP00000112439	Slc12a8, CCC9, E330020C02Rik, Ccc9	solute carrier family 12 (potassium/chloride transporters), member 8 [Source:MGI Symbol;Acc:MGI:2443672]	ENSMUSG00000035506	10	2	2	0	0
CILDB_MMUS_049342	ENSMUSP00000070725	Cdc42se2, 2810404F18Rik, AA408783, AA536669, SPEC2, SPEC2	CDC42 small effector 2 [Source:MGI Symbol;Acc:MGI:1919979]	ENSMUSG00000052298	8	1	1	1	3
CILDB_MMUS_021327	ENSMUSP00000115905	Sez6l2, AI835913, AW121566, BSRP-A, Psk1, Psk1	seizure related 6 homolog like 2 [Source:MGI Symbol;Acc:MGI:2385295]	ENSMUSG00000030683	1	1	1	0	0
CILDB_MMUS_023930	ENSMUSP00000041675	Ccbl2, BC037135, C430041M20, Kat3, KATIII, Kat3, KATIII, Kat3	cysteine conjugate-beta lyase 2 [Source:MGI Symbol;Acc:MGI:2677849]	ENSMUSG00000040213	38	2	1	0	0
CILDB_MMUS_035692	ENSMUSP00000124723	Spef2, C230086A09Rik, Kpl2	sperm flagellar 2 [Source:MGI Symbol;Acc:MGI:2443727]	ENSMUSG00000072663	4	3	1	0	0
CILDB_MMUS_023040	ENSMUSP00000040877	Lum, Ldc, SLRR2D, Ldc, SLRR2D, Lcn, Ldc	lumican [Source:MGI Symbol;Acc:MGI:109347]	ENSMUSG00000036446	9	1	1	1	2
CILDB_MMUS_019656	ENSMUSP00000003219	Cnot11, 2410015L18Rik, C40, D1Bwg0212e, D1Bwg0212e, D1Bwg0212e	CCR4-NOT transcription complex, subunit 11 [Source:MGI Symbol;Acc:MGI:106580]	ENSMUSG00000003135	15	1	1	1	3
CILDB_MMUS_023797	ENSMUSP00000003911	Rad23a, 2310040P19Rik, AL024030, HR23A, mHR23A, Mhr23a	RAD23a homolog (S. cerevisiae) [Source:MGI Symbol;Acc:MGI:105126]	ENSMUSG00000003813	36	1	1	0	0
CILDB_MMUS_039267	ENSMUSP00000027367	Ctdsp1, GIP, Nif3, NLIIF, SCP1, SCP1, Nif3, Nliif	CTD (carboxy-terminal domain, RNA polymerase II, polypeptide A) small phosphatase 1 [Source:MGI Symbol;Acc:MGI:2654470]	ENSMUSG00000026176	33	1	1	0	0
CILDB_MMUS_029021	ENSMUSP00000106349	Capn3, AI323605, Capa-3, Capa3, Lp82, p94, Capa-3, Capa3, Lp82, p94, Ganc	calpain 3 [Source:MGI Symbol;Acc:MGI:107437]	ENSMUSG00000079110	19	7	5	0	0
CILDB_MMUS_016950	ENSMUSP00000126705	Nek5, 6530411J22, BB049667	NIMA (never in mitosis gene a)-related expressed kinase 5 [Source:MGI Symbol;Acc:MGI:2142824]	ENSMUSG00000037738	12	4	3	1	3
CILDB_MMUS_032104	ENSMUSP00000112634	Slc18b1, 1110021L09Rik, 1110021L09Rik	solute carrier family 18, subfamily B, member 1 [Source:MGI Symbol;Acc:MGI:1923556]	ENSMUSG00000037455	17	1	1	0	0
CILDB_MMUS_033252	ENSMUSP00000120856	Tsg101, AI255943, CC2, CC2, CC2	tumor susceptibility gene 101 [Source:MGI Symbol;Acc:MGI:106581]	ENSMUSG00000014402	24	1	1	0	0
CILDB_MMUS_021600	ENSMUSP00000101999	Prpsap1, 5730409F23Rik, PAP39, PAP39	phosphoribosyl pyrophosphate synthetase-associated protein 1 [Source:MGI Symbol;Acc:MGI:1915013]	ENSMUSG00000015869	12	2	2	1	3
CILDB_MMUS_051238	ENSMUSP00000118881	Myo5a, 9630007J19Rik, AI413174, AI661011, d, d-120J, Dbv, flail, flr, MVa, Myo5, MyoVA, Sev-1, Dbv, flail, MVa, Myo5, MyoVA, Dilute	myosin VA [Source:MGI Symbol;Acc:MGI:105976]	ENSMUSG00000034593	2	1	1	0	0
CILDB_MMUS_034549	ENSMUSP00000097619	Erich2, 4933404M02Rik	glutamate rich 2 [Source:MGI Symbol;Acc:MGI:1913998]	ENSMUSG00000075302	1	1	1	1	3
CILDB_MMUS_040989	ENSMUSP00000025711	Vps51, 1110014N23Rik, 3110057M17Rik, AI837850, Ffr, Ffr	vacuolar protein sorting 51 homolog (S. cerevisiae) [Source:MGI Symbol;Acc:MGI:1915755]	ENSMUSG00000024797	24	2	2	1	3
CILDB_MMUS_009416	ENSMUSP00000054034	Sept6, 2810035H17Rik, C920001C06Rik, mKIAA0128, Sep6, Kiaa0128	septin 6 [Source:MGI Symbol;Acc:MGI:1888939]	ENSMUSG00000050379	15	5	5	1	3
CILDB_MMUS_043631	ENSMUSP00000022148	Mccc2, 4930552N12Rik, MCCB	methylcrotonoyl-Coenzyme A carboxylase 2 (beta) [Source:MGI Symbol;Acc:MGI:1925288]	ENSMUSG00000021646	32	1	1	0	0
CILDB_MMUS_016217	ENSMUSP00000056592	Dnajb8, 1700016F14Rik, 1700031F10Rik, AI326313, mDj6, mDj6	DnaJ (Hsp40) homolog, subfamily B, member 8 [Source:MGI Symbol;Acc:MGI:1922801]	ENSMUSG00000048206	19	1	1	0	0
CILDB_MMUS_042489	ENSMUSP00000105725	Snap25,Bdr,SNAP-25,sp,Bdr,GENA 70,SNAP-25,sp,Snap	synaptosomal-associated protein 25 [Source:MGI Symbol;Acc:MGI:98331]	ENSMUSG00000027273	22	1	1	0	0
CILDB_MMUS_000100	ENSMUSP00000100222	Ighm,Ig mu,Igh-M,Igh6,IgM,muH	immunoglobulin heavy constant mu [Source:MGI Symbol;Acc:MGI:96448]	ENSMUSG00000076617	3	1	1	1	2
CILDB_MMUS_049188	ENSMUSP00000018739	Glra4	glycine receptor, alpha 4 subunit [Source:MGI Symbol;Acc:MGI:95750]	ENSMUSG00000018595	13	3	2	0	0
CILDB_MMUS_030132	ENSMUSP00000002013	Spa17,Sp17,band 34,Sp17,Sp17	sperm autoantigenic protein 17 [Source:MGI Symbol;Acc:MGI:1333778]	ENSMUSG00000001948	4	7	2	3	3
CILDB_MMUS_050403	ENSMUSP00000075204	Atp13a5, C630015F21Rik	ATPase type 13A5 [Source:MGI Symbol;Acc:MGI:2444068]	ENSMUSG00000048939	24	2	2	0	0
CILDB_MMUS_025152	ENSMUSP00000126458	Tial1, 5330433G13Rik, AL033329, mTIAR, TIAR, mTIAR, TIAR	Tia1 cytotoxic granule-associated RNA binding protein-like 1 [Source:MGI Symbol;Acc:MGI:107913]	ENSMUSG00000030846	26	2	2	0	0
CILDB_MMUS_009793	ENSMUSP00000108451	Rorb, Nr1f2, Rorbeta, RZR-beta, RZRB, Nr1f2, Rorbeta, RZR-beta, Nr1f2	RAR-related orphan receptor beta [Source:MGI Symbol;Acc:MGI:1343464]	ENSMUSG00000036192	8	1	1	0	0
CILDB_MMUS_008332	ENSMUSP00000020022	Smpdl3a, 0610010C24Rik, AI529588, ASM3A, ASML3, ASML3A, ASM3A, ASML3A, Asml3a	sphingomyelin phosphodiesterase, acid-like 3A [Source:MGI Symbol;Acc:MGI:1931437]	ENSMUSG00000019872	15	1	1	1	3
CILDB_MMUS_004978	ENSMUSP00000113385	Cdc7, AI597260, Cdc7l1, muCdc7, Cdc7, Cdc7l1, muCdc7, Cdc7l1, muCdc7, Nr2c2	cell division cycle 7 (S. cerevisiae) [Source:MGI Symbol;Acc:MGI:1309511]	ENSMUSG00000029283	19	2	2	0	0
CILDB_MMUS_029035	ENSMUSP00000025463	Gm16286, D18Wsu98e, Txnl4, Txnl4a	predicted gene 16286 [Source:MGI Symbol;Acc:MGI:3833940]	ENSMUSG00000024571	38	1	1	0	0
CILDB_MMUS_015284	ENSMUSP00000022293	Vdac2, mVDAC2, mVDAC6, Vdac6, Vdac6, Vdac6	voltage-dependent anion channel 2 [Source:MGI Symbol;Acc:MGI:106915]	ENSMUSG00000021771	26	5	4	1	3
CILDB_MMUS_028866	ENSMUSP00000120462	Abi1, E3B1, NAP1, Ssh3bp1, E3B1, Ssh3bp1, Ssh3bp1	abl-interactor 1 [Source:MGI Symbol;Acc:MGI:104913]	ENSMUSG00000058835	8	2	2	1	2
CILDB_MMUS_023769	ENSMUSP00000037783	Gadd45gip1, 2310040G17Rik, AI425883, Crif1, Plinp1, Crif1	growth arrest and DNA-damage-inducible, gamma interacting protein 1 [Source:MGI Symbol;Acc:MGI:1914947]	ENSMUSG00000033751	7	1	1	0	0
CILDB_MMUS_031385	ENSMUSP00000001713	Gstt1, AI255817, Gstt1-1, Gstt1-1	glutathione S-transferase, theta 1 [Source:MGI Symbol;Acc:MGI:107379]	ENSMUSG00000001663	31	3	2	2	3
CILDB_MMUS_017592	ENSMUSP00000072212	Rnf14, 2310075C09Rik, 2610005D23Rik, AA986456, AU041447, D18Ertd188e, D7Bwg0165e, Triad2, D18Ertd188e, D7Bwg0165e, Triad2, Ara54, Triad2	ring finger protein 14 [Source:MGI Symbol;Acc:MGI:1929668]	ENSMUSG00000060450	24	3	3	1	2
CILDB_MMUS_044123	ENSMUSP00000138651	Atg7, 1810013K23Rik, Agp7, Apg7l, Atg7l, Apg7l, Apg7l	autophagy related 7 [Source:MGI Symbol;Acc:MGI:1921494]	ENSMUSG00000030314	34	1	1	0	0
CILDB_MMUS_005552	ENSMUSP00000124081	Clstn2, 2900042C18Rik, AI448973, Cs2, Cst-2, CSTN2, mKIAA4134, CS2, Cst-2, CSTN2, Cs2, Cstn2, Kiaa4134	calsyntenin 2 [Source:MGI Symbol;Acc:MGI:1929897]	ENSMUSG00000032452	8	2	1	0	0
CILDB_MMUS_049235	ENSMUSP00000047008	Eif5a, AA410058, D19Wsu54e, eIF-4D, eIF-5A, eIF-5A-1, eIF-5A1, Eif4d, Eif5a1, D19Wsu54e	eukaryotic translation initiation factor 5A [Source:MGI Symbol;Acc:MGI:106248]	ENSMUSG00000078812	38	6	6	1	3
CILDB_MMUS_032880	ENSMUSP00000090130	Vps26a,AA407240,HB58,Vps26,H beta 58,HB58,Vps26,Vps26	vacuolar protein sorting 26 homolog A (yeast) [Source:MGI Symbol;Acc:MGI:1353654]	ENSMUSG00000020078	34	2	2	0	0
CILDB_MMUS_030922	ENSMUSP00000113832	Mzt2, 2410018G20Rik, 2610001E06Rik, Fam128, Fam128b, Fam128b, Fam128b, Mozart2	mitotic spindle organizing protein 2 [Source:MGI Symbol;Acc:MGI:1922845]	ENSMUSG00000022671	3	3	2	1	3
CILDB_MMUS_039891	ENSMUSP00000093476	Mcpt9, MMCP-1, MMCP-9, MMCP9, Cma2	mast cell protease 9 [Source:MGI Symbol;Acc:MGI:1194491]	ENSMUSG00000071361	7	2	1	0	0
CILDB_MMUS_022795	ENSMUSP00000115787	Hnrnpm, 2610023M21Rik, AA409009, Hnrpm, mKIAA4193, Hnrpm, Hnrpm, mKIAA4193	heterogeneous nuclear ribonucleoprotein M [Source:MGI Symbol;Acc:MGI:1926465]	ENSMUSG00000059208	18	1	1	0	0
CILDB_MMUS_051441	ENSMUSP00000054623	Kcnt2, E330038N15Rik, Slick	potassium channel, subfamily T, member 2 [Source:MGI Symbol;Acc:MGI:3036273]	ENSMUSG00000052726	14	1	1	0	0
CILDB_MMUS_024758	ENSMUSP00000117981	Yipf6, A430107J06Rik	Yip1 domain family, member 6 [Source:MGI Symbol;Acc:MGI:1925179]	ENSMUSG00000047694	33	1	1	0	0
CILDB_MMUS_019821	ENSMUSP00000107955	Crybb2, Aey2, Cryb-2, Phil, Aey2, betaB2-crystallin, Cryb-2	crystallin, beta B2 [Source:MGI Symbol;Acc:MGI:88519]	ENSMUSG00000042240	4	1	1	1	3
CILDB_MMUS_011217	ENSMUSP00000115108	1700009P17Rik, AV282292, Flattop, Fltp, Flattop, Fltp	RIKEN cDNA 1700009P17 gene [Source:MGI Symbol;Acc:MGI:1922722]	ENSMUSG00000026649	3	4	2	1	3
CILDB_MMUS_014383	ENSMUSP00000113842	Cisd2, 1500009M05Rik, 1500026J14Rik, 1500031D15Rik, AI848398, B630006A20Rik, Miner1, Noxp70, Zcd2, Miner1, Zcd2, 1500009M05Rik, Cdgsh2, Noxp70, Zcd2	CDGSH iron sulfur domain 2 [Source:MGI Symbol;Acc:MGI:1914256]	ENSMUSG00000028165	10	1	1	0	0
CILDB_MMUS_025906	ENSMUSP00000023220	Slc52a2, 2010003P03Rik, D15Ertd747e, GPCR42, Gpr172b, mRFT1, PAR2, D15Ertd747e, GPCR42, Gpr172b, PAR2, Gpr172b, Rft1	solute carrier protein 52, member 2 [Source:MGI Symbol;Acc:MGI:1289288]	ENSMUSG00000022560	5	1	1	0	0
CILDB_MMUS_034893	ENSMUSP00000022580	Slc25a30, 4933433D23Rik, AV025504, AV221431, AW319655, KMCP1, KMCP1, Kmcp1, VH186.2-D-J-Cmu	solute carrier family 25, member 30 [Source:MGI Symbol;Acc:MGI:1914804]	ENSMUSG00000022003	17	1	1	0	0
CILDB_MMUS_046084	ENSMUSP00000108768	Cdkl2, 5330436L21Rik, AI505225, KKIAMRE, Kkm, KKIAMRE, Kkm, Kkiamre, Kkm	cyclin-dependent kinase-like 2 (CDC2-related kinase) [Source:MGI Symbol;Acc:MGI:1858227]	ENSMUSG00000029403	15	6	3	1	3
CILDB_MMUS_032962	ENSMUSP00000124942	Gm10696, ENSMUSG00000074424, Tdpoz1	predicted gene 10696 [Source:MGI Symbol;Acc:MGI:3702972]	ENSMUSG00000074424	18	2	2	0	0
CILDB_MMUS_044263	ENSMUSP00000108584	Lhx6, Lhx6.1, Lhx6.1	LIM homeobox protein 6 [Source:MGI Symbol;Acc:MGI:1306803]	ENSMUSG00000026890	7	2	1	0	0
CILDB_MMUS_040536	ENSMUSP00000113272	Scn5a, mH1, Nav1.5, Nav1.5c, SkM1, SkM2, mH1, Nav1.5, Nav1.5c, SkM2	sodium channel, voltage-gated, type V, alpha [Source:MGI Symbol;Acc:MGI:98251]	ENSMUSG00000032511	15	1	1	1	3
CILDB_MMUS_032682	ENSMUSP00000136045	Pik3cd, 2410099E07Rik, 2610208K16Rik, AW545373, p110delta, p110delta	phosphatidylinositol 3-kinase catalytic delta polypeptide [Source:MGI Symbol;Acc:MGI:1098211]	ENSMUSG00000039936	17	2	1	0	0
CILDB_MMUS_016190	ENSMUSP00000112397	Hmox2, HO-2, HO2, HO-2, HO2	heme oxygenase (decycling) 2 [Source:MGI Symbol;Acc:MGI:109373]	ENSMUSG00000004070	17	1	1	1	3
CILDB_MMUS_036778	ENSMUSP00000090590	Mettl16, 2610100D03Rik, 2810013M15Rik, A830095F14Rik, AI846133, Mett10d, Mett10d, Mett10d	methyltransferase like 16 [Source:MGI Symbol;Acc:MGI:1914743]	ENSMUSG00000010554	4	1	1	0	0
CILDB_MMUS_037169	ENSMUSP00000080489	Sgsm2, D630003G22Rik, mKIAA0397, R74628, Rutbc1, Rutbc1, Kiaa0397, Rutbc1	small G protein signaling modulator 2 [Source:MGI Symbol;Acc:MGI:2144695]	ENSMUSG00000038351	11	1	1	0	0
CILDB_MMUS_011708	ENSMUSP00000053971	Aasdhppt, 2010309J24Rik, 2810407B07Rik, AASD-PPT, CGI-80, LYS2, LYS5, AASD-PPT, CGI-80, LYS2, LYS5	aminoadipate-semialdehyde dehydrogenase-phosphopantetheinyl transferase [Source:MGI Symbol;Acc:MGI:1914868]	ENSMUSG00000025894	27	3	2	0	0
CILDB_MMUS_006807	ENSMUSP00000022310	Ngly1, 1110002C09Rik, Png1, PNGase, Png1, PNGase	N-glycanase 1 [Source:MGI Symbol;Acc:MGI:1913276]	ENSMUSG00000021785	10	2	2	1	2
CILDB_MMUS_002342	ENSMUSP00000055327	Kcnrg, Clld4, E030012H22Rik, Gm745, LOC328424, Clld4	potassium channel regulator [Source:MGI Symbol;Acc:MGI:2685591]	ENSMUSG00000046168	5	5	2	1	3
CILDB_MMUS_021996	ENSMUSP00000027214	Ercc5, Xpg, Xpg, Ercc-5, Xpg	excision repair cross-complementing rodent repair deficiency, complementation group 5 [Source:MGI Symbol;Acc:MGI:103582]	ENSMUSG00000026048	24	1	1	0	0
CILDB_MMUS_047625	ENSMUSP00000029259	Mccc1, 1810045E08Rik, 2310058B18Rik, Mcca, MCCalpha, R75106, MCCA, MCCalpha, Mcca	methylcrotonoyl-Coenzyme A carboxylase 1 (alpha) [Source:MGI Symbol;Acc:MGI:1919289]	ENSMUSG00000027709	32	1	1	0	0
CILDB_MMUS_003146	ENSMUSP00000102633	Hsd3b3, 9030618K22Rik, AI790201	hydroxy-delta-5-steroid dehydrogenase, 3 beta- and steroid delta-isomerase 3 [Source:MGI Symbol;Acc:MGI:96235]	ENSMUSG00000062410	9	1	1	0	0
CILDB_MMUS_001495	ENSMUSP00000041339	Psd3, 4931420C21Rik, AI661273, BC003498, D430018P08, EFA6D, EFA6D, BC003498, Efa6d, Kiaa0942	pleckstrin and Sec7 domain containing 3 [Source:MGI Symbol;Acc:MGI:1918215]	ENSMUSG00000030465	9	1	1	0	0
CILDB_MMUS_031108	ENSMUSP00000134004	H2-K1, H-2K, H-2K(d), H2-K, K-f, H-2K, H-2K, H-2K(d), H-2K-s, H-2K-sm1, H2-K, H2-K1(b), K-f, MHCI	histocompatibility 2, K1, K region [Source:MGI Symbol;Acc:MGI:95904]	ENSMUSG00000061232	4	1	1	0	0
CILDB_MMUS_006088	ENSMUSP00000122200	Otx2, E130306E05Rik, Otx-2	orthodenticle homolog 2 (Drosophila) [Source:MGI Symbol;Acc:MGI:97451]	ENSMUSG00000021848	5	1	1	0	0
CILDB_MMUS_001645	ENSMUSP00000119415	Cnot6l, 4932442K20Rik	CCR4-NOT transcription complex, subunit 6-like [Source:MGI Symbol;Acc:MGI:2443154]	ENSMUSG00000034724	31	2	2	0	0
CILDB_MMUS_016286	ENSMUSP00000058785	Rrp1, AL033305, AL033306, AU018604, NNP-1, Nnp1, NNP-1, Nnp1, Nnp1	ribosomal RNA processing 1 homolog (S. cerevisiae) [Source:MGI Symbol;Acc:MGI:1203500]	ENSMUSG00000061032	7	1	1	0	0
CILDB_MMUS_009638	ENSMUSP00000110463	C1qtnf5, Ctrp5, CTRP5, Ctrp5	C1q and tumor necrosis factor related protein 5 [Source:MGI Symbol;Acc:MGI:2385958]	ENSMUSG00000079592	6	5	1	0	0
CILDB_MMUS_044633	ENSMUSP00000091706	Serpinh1, BERF-1, Cbp1, Cbp2, colligin, gp46, Hsp47, J6, Serpinh2, Cbp1, Cbp2, colligin, gp46, Hsp47, J6, Serpinh2, Cbp1, Hsp47	serine (or cysteine) peptidase inhibitor, clade H, member 1 [Source:MGI Symbol;Acc:MGI:88283]	ENSMUSG00000070436	7	5	3	1	3
CILDB_MMUS_019557	ENSMUSP00000137611	Sirpa, AI835480, Bit, CD172a, P84, Ptpns1, SHP-1, SHPS-1, SIRP, Bit, CD172a, P84, Ptpns1, SHPS-1, SIRP, Bit, Myd1, Ptpns1, Shps1, Sirp	signal-regulatory protein alpha [Source:MGI Symbol;Acc:MGI:108563]	ENSMUSG00000037902	2	1	1	1	2
CILDB_MMUS_045295	ENSMUSP00000038211	Tsen2, AU067695, Sen2	tRNA splicing endonuclease 2 homolog (S. cerevisiae) [Source:MGI Symbol;Acc:MGI:2141599]	ENSMUSG00000042389	9	1	1	0	0
CILDB_MMUS_040488	ENSMUSP00000051035	Tssk2, DGS-G, SPOGA2, Stk22b, Tsk2, DGS-G, SPOGA2, Stk22b, Tsk2, Stk22b	testis-specific serine kinase 2 [Source:MGI Symbol;Acc:MGI:1347559]	ENSMUSG00000045521	8	1	1	0	0
CILDB_MMUS_027891	ENSMUSP00000023359	Nde1, 2810027M15Rik, AU042936, AW822251, mNudE, Nude, mNudE, Nude	nuclear distribution gene E homolog 1 (A nidulans) [Source:MGI Symbol;Acc:MGI:1914453]	ENSMUSG00000022678	13	3	1	0	0
CILDB_MMUS_008664	ENSMUSP00000020249	Dram1, 1200002N14Rik, Dram, Dram	DNA-damage regulated autophagy modulator 1 [Source:MGI Symbol;Acc:MGI:1918962]	ENSMUSG00000020057	9	1	1	0	0
CILDB_MMUS_036196	ENSMUSP00000032261	Clec12b, 4933425B16Rik	C-type lectin domain family 12, member B [Source:MGI Symbol;Acc:MGI:1918433]	ENSMUSG00000030158	5	2	1	0	0
CILDB_MMUS_041499	ENSMUSP00000030763	Cdk14, mKIAA0834, Pftk1, Pftk1, Kiaa0834, Pftk1	cyclin-dependent kinase 14 [Source:MGI Symbol;Acc:MGI:894318]	ENSMUSG00000028926	8	1	1	0	0
CILDB_MMUS_006621	ENSMUSP00000037665	Cyp3a11, AI256190, Cyp3a, IIIAm1, Pcn, Cyp3a, IIIAm1, Pcn, Cyp3a-11	cytochrome P450, family 3, subfamily a, polypeptide 11 [Source:MGI Symbol;Acc:MGI:88609]	ENSMUSG00000056035	22	3	2	0	0
CILDB_MMUS_024734	ENSMUSP00000068529	Tgfb1i1, ARA55, hic-5, Hic5, TSC-5, ARA55, hic-5, TSC-5, Ara55	transforming growth factor beta 1 induced transcript 1 [Source:MGI Symbol;Acc:MGI:102784]	ENSMUSG00000030782	9	1	1	0	0
CILDB_MMUS_005206	ENSMUSP00000113031	Zfp112, Znf112, Znf228, Zfp112	zinc finger protein 112 [Source:MGI Symbol;Acc:MGI:1929115]	ENSMUSG00000052675	21	1	1	0	0
CILDB_MMUS_033894	ENSMUSP00000104116	Ctns, AI195360, AW049661	cystinosis, nephropathic [Source:MGI Symbol;Acc:MGI:1932872]	ENSMUSG00000005949	27	1	1	0	0
CILDB_MMUS_026606	ENSMUSP00000092698	Gm7293	predicted gene 7293 [Source:MGI Symbol;Acc:MGI:3779717]	ENSMUSG00000078308	40	4	4	0	0
CILDB_MMUS_011936	ENSMUSP00000023799	Krt79, BC031593, Kb38	keratin 79 [Source:MGI Symbol;Acc:MGI:2385030]	ENSMUSG00000061397	3	1	1	0	0
CILDB_MMUS_020352	ENSMUSP00000096173	Rap1gds1, BC011279, GDS1, GDS1	RAP1, GTP-GDP dissociation stimulator 1 [Source:MGI Symbol;Acc:MGI:2385189]	ENSMUSG00000028149	16	1	1	1	3
CILDB_MMUS_009221	ENSMUSP00000004143	Stat5b	signal transducer and activator of transcription 5B [Source:MGI Symbol;Acc:MGI:103035]	ENSMUSG00000020919	10	1	1	0	0
CILDB_MMUS_033663	ENSMUSP00000099345	Dido1, 6720461J16Rik, C530043I07, D130048F08Rik, Datf1, Dido2, Dido3, DIO-1, mKIAA0333, Datf1, DIO-1, Datf1, Dio1	death inducer-obliterator 1 [Source:MGI Symbol;Acc:MGI:1344352]	ENSMUSG00000038914	6	2	1	0	0
CILDB_MMUS_016715	ENSMUSP00000123953	Zfp27, mkr-4, mszf76, Zfp-27, mkr-4, Zfp-27, Mkr4, mszf76, Zfp-27	zinc finger protein 27 [Source:MGI Symbol;Acc:MGI:99174]	ENSMUSG00000062040	17	2	1	0	0
CILDB_MMUS_044426	ENSMUSP00000022519	Anxa8, AI466995, Anx8, Anx8, Anx8	annexin A8 [Source:MGI Symbol;Acc:MGI:1201374]	ENSMUSG00000021950	16	2	2	0	0
CILDB_MMUS_001988	ENSMUSP00000080973	Sult4a1, 2400007A17Rik, AI853543, BR-STL-1, ST4A1, Sultx3, BR-STL-1, Sultx3, Sultx3	sulfotransferase family 4A, member 1 [Source:MGI Symbol;Acc:MGI:1888971]	ENSMUSG00000018865	17	2	2	0	0
CILDB_MMUS_051152	ENSMUSP00000129474	Ptpn7, BPTP-4, C920001D21Rik, HEPTP, LC-PTP, LPTP, BPTP-4, LC-PTP	protein tyrosine phosphatase, non-receptor type 7 [Source:MGI Symbol;Acc:MGI:2156893]	ENSMUSG00000031506	16	1	1	1	3
CILDB_MMUS_021841	ENSMUSP00000107390	Nckap1, C79304, H19, Hem-2, Hem2, mh19, mKIAA0587, Nap1, H19, Hem-2, Hem2, mh19, Nap1, Hem2, Kiaa0587, Nap1	NCK-associated protein 1 [Source:MGI Symbol;Acc:MGI:1355333]	ENSMUSG00000027002	19	2	2	1	3
CILDB_MMUS_025216	ENSMUSP00000021564	Smoc1,2600002F22Rik,AI848508,SRG,SPARC-related protein,SRG,Srg	SPARC related modular calcium binding 1 [Source:MGI Symbol;Acc:MGI:1929878]	ENSMUSG00000021136	7	1	1	1	3
CILDB_MMUS_049752	ENSMUSP00000109877	Samsn1, 4930571B16Rik, 930571B16Rik, Hacs1, SLy2, Hacs1	SAM domain, SH3 domain and nuclear localization signals, 1 [Source:MGI Symbol;Acc:MGI:1914992]	ENSMUSG00000022876	3	1	1	1	3
CILDB_MMUS_041879	ENSMUSP00000110197	Cetn2, 1110034A02Rik, AI326150, Calt, caltractin, caltractin, Calt	centrin 2 [Source:MGI Symbol;Acc:MGI:1347085]	ENSMUSG00000031347	30	6	4	0	0
CILDB_MMUS_009589	ENSMUSP00000047992	Tram2, C330003D03Rik	translocating chain-associating membrane protein 2 [Source:MGI Symbol;Acc:MGI:1924817]	ENSMUSG00000041779	9	1	1	0	0
CILDB_MMUS_046510	ENSMUSP00000079238	Atp8a2, AI415030, Atpc1b, Ib, Ib, wl	ATPase, aminophospholipid transporter-like, class I, type 8A, member 2 [Source:MGI Symbol;Acc:MGI:1354710]	ENSMUSG00000021983	38	4	3	1	3
CILDB_MMUS_033146	ENSMUSP00000136535	Carkd, 0710008K08Rik, 2810407E01Rik, 0710008K08Rik	carbohydrate kinase domain containing [Source:MGI Symbol;Acc:MGI:1913353]	ENSMUSG00000031505	32	1	1	0	0
CILDB_MMUS_032919	ENSMUSP00000080472	Tdpoz3	TD and POZ domain containing 3 [Source:MGI Symbol;Acc:MGI:3027903]	ENSMUSG00000058005	18	2	2	0	0
CILDB_MMUS_030485	ENSMUSP00000079689	Dab2, 5730435J12Rik, AA960054, AI957090, D15Wsu122e, D630005B22Rik, Doc-2, Doc2, p96, D15Wsu122e, p96, Doc2	disabled 2, mitogen-responsive phosphoprotein [Source:MGI Symbol;Acc:MGI:109175]	ENSMUSG00000022150	4	1	1	1	2
CILDB_MMUS_050812	ENSMUSP00000118784	Zp3r, AV264399, SP56, SP56, Sp56	zona pellucida 3 receptor [Source:MGI Symbol;Acc:MGI:104965]	ENSMUSG00000042554	5	1	1	0	0
CILDB_MMUS_006576	ENSMUSP00000110031	Naa10, 2310039H09Rik, Ard1, Ard1a, Te2, Ard1, Ard1a, Te2, Ard1, Ard1a, Te2	N(alpha)-acetyltransferase 10, NatA catalytic subunit [Source:MGI Symbol;Acc:MGI:1915255]	ENSMUSG00000031388	36	1	1	0	0
CILDB_MMUS_051811	ENSMUSP00000114964	Rasal2, 6530401P13, A330066M24Rik	RAS protein activator like 2 [Source:MGI Symbol;Acc:MGI:2443881]	ENSMUSG00000070565	6	2	1	0	0
CILDB_MMUS_045979	ENSMUSP00000035457	Kdm1a, 1810043O07Rik, AA408884, Aof2, D4Ertd478e, Kdm1, Lsd1, mKIAA0601, Aof2, Kdm1, LSD1, Aof2, Kiaa0601, Lsd1	lysine (K)-specific demethylase 1A [Source:MGI Symbol;Acc:MGI:1196256]	ENSMUSG00000036940	26	1	1	0	0
CILDB_MMUS_046543	ENSMUSP00000117978	Zfp945, A630033E08Rik, C730040L01Rik, A630033E08Rik	zinc finger protein 945 [Source:MGI Symbol;Acc:MGI:2445132]	ENSMUSG00000059142	2	1	1	0	0
CILDB_MMUS_035150	ENSMUSP00000067361	Naa50, 2600005K24Rik, 2810441M03Rik, AW112078, Mak3, Mak3p, Nat13, Nat5, San, Mak3p, Nat13, Nat5, San, Mak3, Nat13	N(alpha)-acetyltransferase 50, NatE catalytic subunit [Source:MGI Symbol;Acc:MGI:1919367]	ENSMUSG00000022698	32	1	1	0	0
CILDB_MMUS_000885	ENSMUSP00000021090	Grb2, AA408164, Ash	growth factor receptor bound protein 2 [Source:MGI Symbol;Acc:MGI:95805]	ENSMUSG00000059923	12	2	2	1	3
CILDB_MMUS_048954	ENSMUSP00000099435	Rpl23, 2810009A01Rik	ribosomal protein L23 [Source:MGI Symbol;Acc:MGI:1929455]	ENSMUSG00000071415	42	5	5	0	0
CILDB_MMUS_001107	ENSMUSP00000064706	Cadps, AU067781, CAPS, CAPS1, mKIAA1121, CAPS1, Caps, Caps1, Kiaa1121	Ca2+-dependent secretion activator [Source:MGI Symbol;Acc:MGI:1350922]	ENSMUSG00000054423	8	1	1	1	3
CILDB_MMUS_026980	ENSMUSP00000087500	Tmem87a, A930025J12Rik	transmembrane protein 87A [Source:MGI Symbol;Acc:MGI:2441844]	ENSMUSG00000033808	21	1	1	0	0
CILDB_MMUS_044601	ENSMUSP00000125932	Paqr7, 2310021M12Rik, AV001994, BB007237, mPR, Mpra, PGLP, mPR, Mpra, PGLP, Mpra, Pglp	progestin and adipoQ receptor family member VII [Source:MGI Symbol;Acc:MGI:1919154]	ENSMUSG00000037348	5	2	1	0	0
CILDB_MMUS_022968	ENSMUSP00000096829	Csnk2a1, Csnk2a1-rs4, Csnk2a1-rs4, Ckiia	casein kinase 2, alpha 1 polypeptide [Source:MGI Symbol;Acc:MGI:88543]	ENSMUSG00000074698	38	3	3	1	3
CILDB_MMUS_013708	ENSMUSP00000045634	Antxr1, 2310008J16Rik, 2810405N18Rik, Antrx1, Tem8, Tem8, Atr, Tem8	anthrax toxin receptor 1 [Source:MGI Symbol;Acc:MGI:1916788]	ENSMUSG00000033420	3	1	1	0	0
CILDB_MMUS_004935	ENSMUSP00000097258	Gm7075	predicted gene 7075 [Source:MGI Symbol;Acc:MGI:3646561]	ENSMUSG00000048185	9	1	1	0	0
CILDB_MMUS_000579	ENSMUSP00000091074	Ccdc157, 4930562D19Rik, mKIAA1656, 4930562D19Rik, Kiaa1656	coiled-coil domain containing 157 [Source:MGI Symbol;Acc:MGI:3041210]	ENSMUSG00000051427	5	1	1	1	3
CILDB_MMUS_020434	ENSMUSP00000127189	Sncaip, 2810407O15Rik, 4933427B05Rik, BB104594, SYPH1, synphilin-1, SYPH1	synuclein, alpha interacting protein (synphilin) [Source:MGI Symbol;Acc:MGI:1915097]	ENSMUSG00000024534	3	3	1	0	0
CILDB_MMUS_022973	ENSMUSP00000036245	Hsd3b7, AI195443, BB098564	hydroxy-delta-5-steroid dehydrogenase, 3 beta- and steroid delta-isomerase 7 [Source:MGI Symbol;Acc:MGI:2141879]	ENSMUSG00000042289	11	1	1	0	0
CILDB_MMUS_035854	ENSMUSP00000032260	Clec2d, Clr-b, Clrb, Ocil, Clr-b, Clrb, Ocil, Clrb, Ocil	C-type lectin domain family 2, member d [Source:MGI Symbol;Acc:MGI:2135589]	ENSMUSG00000030157	4	3	1	0	0
CILDB_MMUS_013170	ENSMUSP00000028807	Ivd, 1300016K07Rik, 6720455E18Rik, AI463340	isovaleryl coenzyme A dehydrogenase [Source:MGI Symbol;Acc:MGI:1929242]	ENSMUSG00000027332	35	1	1	0	0
CILDB_MMUS_029624	ENSMUSP00000119004	Ppp2r2d, 1300017E19Rik, D7Ertd753e, MDS026, D7Ertd753e, MDS026, D7Ertd753e, Kiaa1541	protein phosphatase 2, regulatory subunit B, delta isoform [Source:MGI Symbol;Acc:MGI:1289252]	ENSMUSG00000041769	23	2	2	0	0
CILDB_MMUS_011862	ENSMUSP00000049404	Znfx1, AI481105	zinc finger, NFX1-type containing 1 [Source:MGI Symbol;Acc:MGI:2138982]	ENSMUSG00000039501	21	1	1	0	0
CILDB_MMUS_045894	ENSMUSP00000077353	Pex5l, 1700016J08Rik, Pex2, PXR2, TRIP8b, Pex2, PXR2, TRIP8b, Pex2, Pex5r, Pxr2	peroxisomal biogenesis factor 5-like [Source:MGI Symbol;Acc:MGI:1916672]	ENSMUSG00000027674	30	2	2	1	3
CILDB_MMUS_024206	ENSMUSP00000112026	Zfp819, 4930427I11Rik, 4933405K07Rik	zinc finger protein 819 [Source:MGI Symbol;Acc:MGI:1921650]	ENSMUSG00000055102	19	1	1	1	3
CILDB_MMUS_014581	ENSMUSP00000113319	Ccsap, 1700054N08Rik, AI853424	centriole, cilia and spindle associated protein [Source:MGI Symbol;Acc:MGI:1920670]	ENSMUSG00000031971	4	3	2	1	3
CILDB_MMUS_041900	ENSMUSP00000048862	Srd5a2,5ART2,S5AR 2,5ART2,5ART2	steroid 5 alpha-reductase 2 [Source:MGI Symbol;Acc:MGI:2150380]	ENSMUSG00000038541	23	1	1	0	0
CILDB_MMUS_019487	ENSMUSP00000019697	Haus5, 2310022K01Rik, Kiaa0841	HAUS augmin-like complex, subunit 5 [Source:MGI Symbol;Acc:MGI:1919159]	ENSMUSG00000078762	4	3	1	0	0
CILDB_MMUS_016812	ENSMUSP00000111297	Diap1, D18Wsu154e, Dia1, Diaph1, Drf1, mKIAA4062, p140mDia, D18Wsu154e, Dia1, Drf1, p140mDia, mKIAA4062, Diap1	diaphanous homolog 1 (Drosophila) [Source:MGI Symbol;Acc:MGI:1194490]	ENSMUSG00000024456	19	2	2	1	3
CILDB_MMUS_032012	ENSMUSP00000051809	Rictor, 4921505C17Rik, 6030405M08Rik, AVO3, AW492497, D530039E11Rik, 4921505C17Rik, Kiaa1999	RPTOR independent companion of MTOR, complex 2 [Source:MGI Symbol;Acc:MGI:1926007]	ENSMUSG00000050310	21	1	1	1	2
CILDB_MMUS_031630	ENSMUSP00000034830	Crabp1, AI326249, Crabp-1, CrabpI, Rbp-5, Crabp-1, CrabpI, Rbp-5	cellular retinoic acid binding protein I [Source:MGI Symbol;Acc:MGI:88490]	ENSMUSG00000032291	6	2	2	1	3
CILDB_MMUS_007923	ENSMUSP00000116647	Dzip1l, 2610524A10Rik, AI663976	DAZ interacting protein 1-like [Source:MGI Symbol;Acc:MGI:1919757]	ENSMUSG00000037784	2	2	1	0	0
CILDB_MMUS_008440	ENSMUSP00000019068	Alox15, 12-LO, Alox12l, L-12LO, 12-LO, Alox12l, L-12LO, Alox15	arachidonate 15-lipoxygenase [Source:MGI Symbol;Acc:MGI:87997]	ENSMUSG00000018924	12	2	2	1	2
CILDB_MMUS_030476	ENSMUSP00000031384	B3gnt4, 1010001G17Rik, BGnT-4	UDP-GlcNAc:betaGal beta-1,3-N-acetylglucosaminyltransferase 4 [Source:MGI Symbol;Acc:MGI:2680208]	ENSMUSG00000029431	14	1	1	0	0
CILDB_MMUS_047394	ENSMUSP00000027512	Atg16l1, 1500009K01Rik, Apg16l, Atg16l, WDR30, APG16L, WDR30, Apg16l, Atg16L1gamma	autophagy related 16-like 1 (S. cerevisiae) [Source:MGI Symbol;Acc:MGI:1924290]	ENSMUSG00000026289	20	2	1	0	0
CILDB_MMUS_026807	ENSMUSP00000116355	Cd209f, 1810029C22Rik, AI647041, SIGNR8, SIGNR8	CD209f antigen [Source:MGI Symbol;Acc:MGI:1916392]	ENSMUSG00000051906	7	1	1	0	0
CILDB_MMUS_001365	ENSMUSP00000105624	Dusp18, 4930527G07Rik, AI430870, BB028064, DSP18, DUSP20, LMWDSP20, DSP18, DUSP20, LMWDSP20	dual specificity phosphatase 18 [Source:MGI Symbol;Acc:MGI:1922469]	ENSMUSG00000047205	18	3	3	1	3
CILDB_MMUS_019042	ENSMUSP00000117805	Nebl, 1200007O21Rik, A630080F05Rik, BB140644, D830029A09Rik, Lnebl, Lnebl, Lnebl	nebulette [Source:MGI Symbol;Acc:MGI:1921353]	ENSMUSG00000053702	3	1	1	0	0
CILDB_MMUS_045168	ENSMUSP00000037385	Lepr,db,diabetes,Leprb,LEPROT,Modb1,OB-RGRP,obese-like,obl,Obr,Leprb,LEPROT,leptin receptor gene-related protein,Modb1,OB-RGRP,obese-like,obl,Obr,Db,Obr	leptin receptor [Source:MGI Symbol;Acc:MGI:104993]	ENSMUSG00000057722	3	1	1	0	0
CILDB_MMUS_041484	ENSMUSP00000112252	Tmprss11f, 4631408C20, 4732406D01Rik, Hatl4	transmembrane protease, serine 11f [Source:MGI Symbol;Acc:MGI:2442348]	ENSMUSG00000048764	16	2	1	0	0
CILDB_MMUS_008941	ENSMUSP00000055256	Gng2, 1110003P13Rik, 82, 82	guanine nucleotide binding protein (G protein), gamma 2 [Source:MGI Symbol;Acc:MGI:102705]	ENSMUSG00000043004	9	1	1	1	3
CILDB_MMUS_020173	ENSMUSP00000112791	Rpl39l, 4930517K11Rik, 4930517K11Rik	ribosomal protein L39-like [Source:MGI Symbol;Acc:MGI:1915422]	ENSMUSG00000039209	30	1	1	1	3
CILDB_MMUS_003130	ENSMUSP00000046388	Ncoa5, CIA, mKIAA1637	nuclear receptor coactivator 5 [Source:MGI Symbol;Acc:MGI:2385165]	ENSMUSG00000039804	4	1	1	0	0
CILDB_MMUS_021862	ENSMUSP00000087810	Asb14, Asb-14	ankyrin repeat and SOCS box-containing 14 [Source:MGI Symbol;Acc:MGI:2655107]	ENSMUSG00000021898	9	2	2	0	0
CILDB_MMUS_023845	ENSMUSP00000048350	Vat1, VAT-1, VAT-1, Vat-1	vesicle amine transport protein 1 homolog (T californica) [Source:MGI Symbol;Acc:MGI:1349450]	ENSMUSG00000034993	20	2	2	1	3
CILDB_MMUS_018145	ENSMUSP00000137545	Gm21957	predicted gene, 21957 [Source:MGI Symbol;Acc:MGI:5439426]	ENSMUSG00000073844	10	4	4	0	0
CILDB_MMUS_034301	ENSMUSP00000055362	Myo3b, A430065P19Rik	myosin IIIB [Source:MGI Symbol;Acc:MGI:2448580]	ENSMUSG00000042064	9	1	1	0	0
CILDB_MMUS_016158	ENSMUSP00000111063	Dnm2, Dyn2, Udnm, Dyn2, Dyn2	dynamin 2 [Source:MGI Symbol;Acc:MGI:109547]	ENSMUSG00000033335	17	7	5	1	3
CILDB_MMUS_019390	ENSMUSP00000022641	Adamdec1, 2210414L24Rik, AI574231, Dcsn, Dcsn	ADAM-like, decysin 1 [Source:MGI Symbol;Acc:MGI:1917650]	ENSMUSG00000022057	7	1	1	0	0
CILDB_MMUS_019723	ENSMUSP00000137424	Ecsit, Sitpec, Sitpec, Sitpec	ECSIT homolog (Drosophila) [Source:MGI Symbol;Acc:MGI:1349469]	ENSMUSG00000066839	10	1	1	1	3
CILDB_MMUS_009805	ENSMUSP00000105359	H2afv, C530002L11Rik, H2a.z-2, H2av, H2av	H2A histone family, member V [Source:MGI Symbol;Acc:MGI:1924855]	ENSMUSG00000041126	36	4	4	0	0
CILDB_MMUS_014085	ENSMUSP00000044836	Zcchc11, 6030404K05Rik, 9230115F04Rik, mKIAA0191, PPAPD3, Kiaa0191, Tut4	zinc finger, CCHC domain containing 11 [Source:MGI Symbol;Acc:MGI:2445126]	ENSMUSG00000034610	6	1	1	0	0
CILDB_MMUS_033644	ENSMUSP00000107870	Ubr3, 1110059H15Rik, 4833421P10Rik, A130030D10Rik, AA409735, AA414972, AA422631, AI646861, AU016126, Zfp650, Znf650, Zfp650, Kiaa2024, Zfp650, Znf650	ubiquitin protein ligase E3 component n-recognin 3 [Source:MGI Symbol;Acc:MGI:1861100]	ENSMUSG00000044308	12	1	1	0	0
CILDB_MMUS_017196	ENSMUSP00000006254	Tbcb, 2410007D12Rik, AU041393, CG22, Ckap1, CKAPI, Ckap1, Ckap1	tubulin folding cofactor B [Source:MGI Symbol;Acc:MGI:1913661]	ENSMUSG00000006095	36	1	1	0	0
CILDB_MMUS_052139	ENSMUSP00000139059	RANBP1, Htf9a, Htf9-a, Htf9-a/RanBP1, Htf9a	Ran-specific GTPase-activating protein [Source:UniProtKB/TrEMBL;Acc:H7BX22]	ENSMUSG00000099164	35	6	4	1	3
CILDB_MMUS_029133	ENSMUSP00000097967	Mpp2, D11Bwg0652e, Dlg2, Dlgh2, Pals4, D11Bwg0652e, Dlg2, Dlgh2, Pals4, Dlgh2	membrane protein, palmitoylated 2 (MAGUK p55 subfamily member 2) [Source:MGI Symbol;Acc:MGI:1858257]	ENSMUSG00000017314	9	1	1	0	0
CILDB_MMUS_014328	ENSMUSP00000049819	Gm11397, OTTMUSG00000000724	predicted gene 11397 [Source:MGI Symbol;Acc:MGI:3709608]	ENSMUSG00000071452	17	4	3	0	0
CILDB_MMUS_013079	ENSMUSP00000023176	Zfp263, 1200014J04Rik, AI326880, AU020888, mFPM315, NT2, mFPM315, NT2, mszf73-1	zinc finger protein 263 [Source:MGI Symbol;Acc:MGI:1921370]	ENSMUSG00000022529	11	1	1	1	2
CILDB_MMUS_009043	ENSMUSP00000138928	Smim5, 2210020M01Rik	small integral membrane protein 5 [Source:MGI Symbol;Acc:MGI:1913778]	ENSMUSG00000048442	2	1	1	1	3
CILDB_MMUS_029362	ENSMUSP00000087096	Reg3d, INGAP, Ingaprp, INGAP, Ingaprp, INGAPrP	regenerating islet-derived 3 delta [Source:MGI Symbol;Acc:MGI:1353426]	ENSMUSG00000068341	4	2	1	0	0
CILDB_MMUS_030859	ENSMUSP00000077914	Mpp4, Dlg6, DLG6, Dlg6	membrane protein, palmitoylated 4 (MAGUK p55 subfamily member 4) [Source:MGI Symbol;Acc:MGI:2386681]	ENSMUSG00000079550	7	2	1	2	3
CILDB_MMUS_025530	ENSMUSP00000136908	Aldoart1, 4921524E03Rik, Aldo1-ps, Aldo1-ps2, Aldoa-ps2, Aldo1-ps2, Aldoa-ps2, Aldoa	aldolase 1 A, retrogene 1 [Source:MGI Symbol;Acc:MGI:2447811]	ENSMUSG00000059343	26	4	4	1	3
CILDB_MMUS_035635	ENSMUSP00000103455	Pax5, BSAP, EBB-1, KLP, Pax-5, EBB-1, Pax-5, PAX-5	paired box gene 5 [Source:MGI Symbol;Acc:MGI:97489]	ENSMUSG00000014030	5	1	1	0	0
CILDB_MMUS_043241	ENSMUSP00000041199	Lrrc18, 4930442L21Rik, MTLR1, mtLR1, Mtlr1	leucine rich repeat containing 18 [Source:MGI Symbol;Acc:MGI:1914830]	ENSMUSG00000041673	7	4	2	1	3
CILDB_MMUS_045447	ENSMUSP00000038732	Qpct, 5730422A13Rik	glutaminyl-peptide cyclotransferase (glutaminyl cyclase) [Source:MGI Symbol;Acc:MGI:1917786]	ENSMUSG00000024084	22	1	1	0	0
CILDB_MMUS_027739	ENSMUSP00000108903	Ak1, Ak-1, B430205N08Rik, Ak-1	adenylate kinase 1 [Source:MGI Symbol;Acc:MGI:87977]	ENSMUSG00000026817	17	3	2	0	0
CILDB_MMUS_037268	ENSMUSP00000110523	Pacsin1,A830061D09Rik,H74,mKIAA1379,syndapin,Syndapin I,Pacsin	protein kinase C and casein kinase substrate in neurons 1 [Source:MGI Symbol;Acc:MGI:1345181]	ENSMUSG00000040276	12	2	2	1	3
CILDB_MMUS_025201	ENSMUSP00000022784	Haus4, 9430093H08Rik, AU016300, D14Ertd500e, D14Ertd500e, D14Ertd500e	HAUS augmin-like complex, subunit 4 [Source:MGI Symbol;Acc:MGI:1261794]	ENSMUSG00000022177	6	3	1	0	0
CILDB_MMUS_039009	ENSMUSP00000016309	Tmbim1, 2310061B02Rik, AA960455, AU024746, C78899, mKIAA4161, RECS1, Tmbib1, Lfg3, mKIAA4161, Recs1, Tmbib1	transmembrane BAX inhibitor motif containing 1 [Source:MGI Symbol;Acc:MGI:1916910]	ENSMUSG00000006301	17	3	2	0	0
CILDB_MMUS_018394	ENSMUSP00000043015	Tsga8, Halap-X, Halapx, Halap-X, Halapx, halap-X, Halapx	testis specific gene A8 [Source:MGI Symbol;Acc:MGI:1194903]	ENSMUSG00000035522	0	1	1	1	2
CILDB_MMUS_001805	ENSMUSP00000048096	Iars, 2510016L12Rik, AI327140, AU044614, E430001P04Rik, ILRS	isoleucine-tRNA synthetase [Source:MGI Symbol;Acc:MGI:2145219]	ENSMUSG00000037851	40	3	3	1	3
CILDB_MMUS_042221	ENSMUSP00000114471	Tbp, Gtf2d, GTF2D1, SCA17, TFIID, Gtf2d, mTBP, Tfiid	TATA box binding protein [Source:MGI Symbol;Acc:MGI:101838]	ENSMUSG00000014767	34	2	1	0	0
CILDB_MMUS_027243	ENSMUSP00000114047	Etv3,AI414410,METS,Pe1,ETS-domain transcriptional repressor,METS,Pe1,Mets,Pe1	ets variant gene 3 [Source:MGI Symbol;Acc:MGI:1350926]	ENSMUSG00000003382	3	1	1	0	0
CILDB_MMUS_003786	ENSMUSP00000131355	Glg1, AI593353, AW537898, CFR, CFR-1, ESL-1, MG-160, MG160, Selel, CFR, CFR-1, ESL-1, MG-160, MG160, Selel, esl-1, Esl1, Mg160, Selel	golgi apparatus protein 1 [Source:MGI Symbol;Acc:MGI:104967]	ENSMUSG00000003316	10	8	5	2	3
CILDB_MMUS_051900	ENSMUSP00000133649	Syncrip,2610109K23Rik,4632417O19Rik,GRY-RBP,Nsap1,Nsap1l,pp68,GRY-RBP,hnRNP Q,Nsap1,Nsap1l,pp68,RRM RNA binding protein GRY-RBP,Hnrpq,Nsap1,Nsap1l	synaptotagmin binding, cytoplasmic RNA interacting protein [Source:MGI Symbol;Acc:MGI:1891690]	ENSMUSG00000032423	13	3	2	2	3
CILDB_MMUS_015463	ENSMUSP00000027297	Plekhb2, 2310009M15Rik, AU018239, evt-2, Evt2, Phdc, evt-2, Phdc, Evt2	pleckstrin homology domain containing, family B (evectins) member 2 [Source:MGI Symbol;Acc:MGI:2385825]	ENSMUSG00000026123	8	1	1	1	2
CILDB_MMUS_024104	ENSMUSP00000113957	Itgam,Cd11b,CD11b/CD18,CR3,CR3A,F730045J24Rik,Ly-40,Mac-1,Mac-1a,MAC1,Cd11b,CD11B (p170),CD11b/CD18,complement component receptor 3 alpha,complement receptor type 3,CR3,Ly-40,Mac-1,Mac-1 alpha,Mac-1a	integrin alpha M [Source:MGI Symbol;Acc:MGI:96607]	ENSMUSG00000030786	4	1	1	0	0
CILDB_MMUS_036419	ENSMUSP00000131514	Isoc2a, Isoc2, Isoc2, Isoc2	isochorismatase domain containing 2a [Source:MGI Symbol;Acc:MGI:3609243]	ENSMUSG00000086784	23	2	2	1	3
CILDB_MMUS_049772	ENSMUSP00000108668	Mum1l1, 9430086K21Rik	melanoma associated antigen (mutated) 1-like 1 [Source:MGI Symbol;Acc:MGI:2445062]	ENSMUSG00000042515	2	1	1	1	3
CILDB_MMUS_004851	ENSMUSP00000127462	Sgk3,2510015P22Rik,A330005P07Rik,Cisk,fy,fz,Cisk,cytokine-independent survival kinase,fy,Cisk,Sgkl	serum/glucocorticoid regulated kinase 3 [Source:MGI Symbol;Acc:MGI:2182368]	ENSMUSG00000025915	20	1	1	0	0
CILDB_MMUS_027575	ENSMUSP00000119724	Mtfr1, 1300002C08Rik, 1700080D04Rik, 2810026O10Rik, 4930579E05Rik, Chppr, Fam54a2, Fam54a2, Chppr, Kiaa0009	mitochondrial fission regulator 1 [Source:MGI Symbol;Acc:MGI:1914722]	ENSMUSG00000027601	4	1	1	1	3
CILDB_MMUS_047687	ENSMUSP00000070382	Fam179b, A430041B07Rik, BC062107, C130034K06, mKIAA0423, Kiaa0423	family with sequence similarity 179, member B [Source:MGI Symbol;Acc:MGI:2684313]	ENSMUSG00000035614	14	3	2	0	0
CILDB_MMUS_042228	ENSMUSP00000035564	Gmppa, 1810012N01Rik	GDP-mannose pyrophosphorylase A [Source:MGI Symbol;Acc:MGI:1916330]	ENSMUSG00000033021	29	1	1	0	0
CILDB_MMUS_049833	ENSMUSP00000071875	Slco4c1, 9530051F04, C330017E21Rik, OATP-H, OATP-M1, oatp-R, OATP4C1, OATPX, PRO2176, SLC21A20, OATP-H, OATP-M1, OATP4C1, PRO2176, SLC21A20, Oatp4c1, Slc21a20	solute carrier organic anion transporter family, member 4C1 [Source:MGI Symbol;Acc:MGI:2442784]	ENSMUSG00000040693	8	2	2	0	0
CILDB_MMUS_004203	ENSMUSP00000133063	Cntn1, AW495098, CNTN, F3cam, CNTN, F3cam	contactin 1 [Source:MGI Symbol;Acc:MGI:105980]	ENSMUSG00000055022	8	1	1	1	3
CILDB_MMUS_011654	ENSMUSP00000113460	Mrps10, 1110038B19Rik, AW743084, Rpms10, Rpms10	mitochondrial ribosomal protein S10 [Source:MGI Symbol;Acc:MGI:1928139]	ENSMUSG00000034729	8	1	1	0	0
CILDB_MMUS_034436	ENSMUSP00000076844	Atp10b, 5930426O13Rik, 9030605H24Rik	ATPase, class V, type 10B [Source:MGI Symbol;Acc:MGI:2442688]	ENSMUSG00000055415	22	1	1	0	0
CILDB_MMUS_032197	ENSMUSP00000104663	Cers5, 2310081H14Rik, AU045339, AW544927, Lass5, Trh4, CerS5, Lass5, Trh4, Lass5, Trh4	ceramide synthase 5 [Source:MGI Symbol;Acc:MGI:1919199]	ENSMUSG00000023021	34	2	2	0	0
CILDB_MMUS_013591	ENSMUSP00000043844	Zyg11b, 1110046I03Rik, 2810482G21Rik, D4Mgi23, Gm431, mKIAA1730, D4Mgi23, LOC242610, Kiaa1730	zyg-ll family member B, cell cycle regulator [Source:MGI Symbol;Acc:MGI:2685277]	ENSMUSG00000034636	7	1	1	0	0
CILDB_MMUS_017097	ENSMUSP00000110978	Grm8, A230002O04, Gprc1h, mGluR8, Gprc1h, mGluR8, Gprc1h, Mglur8	glutamate receptor, metabotropic 8 [Source:MGI Symbol;Acc:MGI:1351345]	ENSMUSG00000024211	13	1	1	0	0
CILDB_MMUS_011370	ENSMUSP00000036214	Usp54, 4930429G18Rik, AI115571, C030002J06Rik	ubiquitin specific peptidase 54 [Source:MGI Symbol;Acc:MGI:1926037]	ENSMUSG00000034235	3	1	1	1	3
CILDB_MMUS_020103	ENSMUSP00000080851	Chi3l4, Chil4, Ym2, Ym2, Ym2	chitinase 3-like 4 [Source:MGI Symbol;Acc:MGI:1341098]	ENSMUSG00000063779	24	1	1	0	0
CILDB_MMUS_026209	ENSMUSP00000051068	Pdzd11, 1810012H22Rik, 2310079D11Rik, 2700099C19Rik, AI854765, Pdzk11, Pdzk11, Pdzk11	PDZ domain containing 11 [Source:MGI Symbol;Acc:MGI:1919871]	ENSMUSG00000015668	6	1	1	1	3
CILDB_MMUS_012780	ENSMUSP00000102198	Rps15a, A630031B11Rik, ENSMUSG00000067058, Gm10196	ribosomal protein S15A [Source:MGI Symbol;Acc:MGI:2389091]	ENSMUSG00000008683	41	4	3	0	0
CILDB_MMUS_047705	ENSMUSP00000108759	Ugt1a6a,UDPGT,UDPGT 1-6,UGT1-06,UGT1.6,Ugt1a6,Ugt1a7,UGT1.6,Ugt1a6,Ugt1,Ugt1a6a,Ugt1a7	UDP glucuronosyltransferase 1 family, polypeptide A6A [Source:MGI Symbol;Acc:MGI:2137698]	ENSMUSG00000054545	21	1	1	0	0
CILDB_MMUS_048412	ENSMUSP00000029266	Anxa5,Anx5,R74653,annexin V,Anx5,Anx5	annexin A5 [Source:MGI Symbol;Acc:MGI:106008]	ENSMUSG00000027712	18	4	3	1	3
CILDB_MMUS_037296	ENSMUSP00000010899	Cars, CA3, CA3	cysteinyl-tRNA synthetase [Source:MGI Symbol;Acc:MGI:1351477]	ENSMUSG00000010755	41	3	3	1	3
CILDB_MMUS_051923	ENSMUSP00000127527	Trim43a, EG547109, Gm6021, Gm6021	tripartite motif-containing 43A [Source:MGI Symbol;Acc:MGI:3645218]	ENSMUSG00000090693	8	3	2	0	0
CILDB_MMUS_017840	ENSMUSP00000109633	Dmd,Dp427,Dp71,DXSmh7,DXSmh9,dys,mdx,pke,Dp427,Dp71,Duchenne muscular dystrophy,dys,mdx,pke,X-linked muscular dystrophy	dystrophin, muscular dystrophy [Source:MGI Symbol;Acc:MGI:94909]	ENSMUSG00000045103	6	2	2	1	3
CILDB_MMUS_043170	ENSMUSP00000041581	March9, AI608492, BC019560	membrane-associated ring finger (C3HC4) 9 [Source:MGI Symbol;Acc:MGI:2446144]	ENSMUSG00000040502	5	3	2	1	2
CILDB_MMUS_025081	ENSMUSP00000109816	Rnf103, AW146237, AW212918, kf-1, Zfp103, kf-1, Zfp103, Zfp103	ring finger protein 103 [Source:MGI Symbol;Acc:MGI:109483]	ENSMUSG00000052656	1	1	1	0	0
CILDB_MMUS_006827	ENSMUSP00000078761	Hsf2, AI661205	heat shock factor 2 [Source:MGI Symbol;Acc:MGI:96239]	ENSMUSG00000019878	4	1	1	1	3
CILDB_MMUS_001617	ENSMUSP00000136777	Wnk1, 6430573H23Rik, EG406236, Hsn2, mKIAA0344, Prkwnk1, EG406236, Hsn2, Prkwnk1, Hsn2, Prkwnk1	WNK lysine deficient protein kinase 1 [Source:MGI Symbol;Acc:MGI:2442092]	ENSMUSG00000045962	3	1	1	0	0
CILDB_MMUS_004236	ENSMUSP00000029476	Sec22b, 4930564D15Rik, AA517334, AI480645, C81333, ERS-24, Sec22l1, ERS-24, Sec22l1, Sec22l1	SEC22 vesicle trafficking protein homolog B (S. cerevisiae) [Source:MGI Symbol;Acc:MGI:1338759]	ENSMUSG00000027879	36	3	3	1	3
CILDB_MMUS_049575	ENSMUSP00000117076	Aldh1l2, D330038I09Rik, mtFDH	aldehyde dehydrogenase 1 family, member L2 [Source:MGI Symbol;Acc:MGI:2444680]	ENSMUSG00000020256	14	1	1	0	0
CILDB_MMUS_022355	ENSMUSP00000064527	Tmprss5, spinesin, spinesin	transmembrane protease, serine 5 (spinesin) [Source:MGI Symbol;Acc:MGI:1933407]	ENSMUSG00000032268	18	2	1	0	0
CILDB_MMUS_027015	ENSMUSP00000040327	Ankrd44, 4930444A19Rik, A130096K20, E130014H08Rik, PP6-ARS-B	ankyrin repeat domain 44 [Source:MGI Symbol;Acc:MGI:3045243]	ENSMUSG00000052331	26	3	2	0	0
CILDB_MMUS_033841	ENSMUSP00000023768	Dip2b, 4932422C22, AI317237, AI854602, mKIAA1463, Kiaa1463	DIP2 disco-interacting protein 2 homolog B (Drosophila) [Source:MGI Symbol;Acc:MGI:2145977]	ENSMUSG00000023026	16	3	3	1	3
CILDB_MMUS_003233	ENSMUSP00000105670	Patz1,8430401L15Rik,AI447519,Mazr,Patz,Zfp278,MAZR,POZ-AT hook-zinc finger protein,Zfp278,mazr,Patz,Zfp278	POZ (BTB) and AT hook containing zinc finger 1 [Source:MGI Symbol;Acc:MGI:1891832]	ENSMUSG00000020453	7	1	1	0	0
CILDB_MMUS_048538	ENSMUSP00000131330	Ube2f, 2510010F15Rik, AI851109, Ube2fa	ubiquitin-conjugating enzyme E2F (putative) [Source:MGI Symbol;Acc:MGI:1915171]	ENSMUSG00000034343	9	1	1	0	0
CILDB_MMUS_045762	ENSMUSP00000099741	Wipf1, AI115543, D2Ertd120e, Waspip, WIP, D2Ertd120e, Waspip, WIP, Waspip, Wip	WAS/WASL interacting protein family, member 1 [Source:MGI Symbol;Acc:MGI:2178801]	ENSMUSG00000075284	2	1	1	1	2
CILDB_MMUS_048791	ENSMUSP00000022378	Ero1l, ERO1-L	ERO1-like (S. cerevisiae) [Source:MGI Symbol;Acc:MGI:1354385]	ENSMUSG00000021831	36	2	1	0	0
CILDB_MMUS_001086	ENSMUSP00000122710	Hsp90b1,endoplasmin,ERp99,gp96,GRP94,TA-3,Targ2,Tra-1,Tra1,90 kDa,endoplasmin,ERp99,gp96,GRP94,Targ2,Tra-1,Tra1,tumor rejection antigen (gp96) 1,Grp94,Tra-1,Tra1	heat shock protein 90, beta (Grp94), member 1 [Source:MGI Symbol;Acc:MGI:98817]	ENSMUSG00000020048	2	2	1	0	0
CILDB_MMUS_046108	ENSMUSP00000061624	Rabgap1, Gapcena, mKIAA4104, Gapcena, Kiaa4104	RAB GTPase activating protein 1 [Source:MGI Symbol;Acc:MGI:2385139]	ENSMUSG00000035437	11	3	3	0	0
CILDB_MMUS_015931	ENSMUSP00000113847	Camta2, Kiaa0909-hp, mKIAA0909, RP23-326P7.7, Kiaa0909-hp, Kiaa0909	calmodulin binding transcription activator 2 [Source:MGI Symbol;Acc:MGI:2135957]	ENSMUSG00000040712	10	1	1	0	0
CILDB_MMUS_010192	ENSMUSP00000043336	AK010878, AK010878-Moap1	cDNA sequence AK010878 [Source:MGI Symbol;Acc:MGI:4845848]	ENSMUSG00000091931	1	2	1	0	0
CILDB_MMUS_047362	ENSMUSP00000124785	Dydc1, 1700029M23Rik	DPY30 domain containing 1 [Source:MGI Symbol;Acc:MGI:1916746]	ENSMUSG00000021790	3	3	2	0	0
CILDB_MMUS_004785	ENSMUSP00000043308	Glyat, A330009E03Rik, ACGNAT, AI195249, AI315345, CAT, GAT	glycine-N-acyltransferase [Source:MGI Symbol;Acc:MGI:2147502]	ENSMUSG00000063683	4	2	2	0	0
CILDB_MMUS_012134	ENSMUSP00000101037	1810043G02Rik, AV026620, D10Jhu13e, D10Jhu13e	RIKEN cDNA 1810043G02 gene [Source:MGI Symbol;Acc:MGI:1915134]	ENSMUSG00000020284	11	4	2	0	0
CILDB_MMUS_002970	ENSMUSP00000015386	Nipsnap3a, 1700054F22Rik, AI429120	nipsnap homolog 3A (C. elegans) [Source:MGI Symbol;Acc:MGI:1920648]	ENSMUSG00000015242	10	1	1	0	0
CILDB_MMUS_000932	ENSMUSP00000022391	Ktn1	kinectin 1 [Source:MGI Symbol;Acc:MGI:109153]	ENSMUSG00000021843	4	2	2	1	3
CILDB_MMUS_051078	ENSMUSP00000031740	Mepce, Bcdin3, D5Wsu46e, Bcdin3, D5Wsu46e, Bcdin3, Bipl1, D5Wsu46e	methylphosphate capping enzyme [Source:MGI Symbol;Acc:MGI:106477]	ENSMUSG00000029726	4	1	1	0	0
CILDB_MMUS_045992	ENSMUSP00000110347	Pi16, 1200009H11Rik, Cripi, PI-16, Cripi	peptidase inhibitor 16 [Source:MGI Symbol;Acc:MGI:1921366]	ENSMUSG00000024011	18	2	1	0	0
CILDB_MMUS_040617	ENSMUSP00000136879	Ankrd66, AU041848, D730048J04Rik, Gm4368	ankyrin repeat domain 66 [Source:MGI Symbol;Acc:MGI:1925106]	ENSMUSG00000096140	6	1	1	0	0
CILDB_MMUS_004494	ENSMUSP00000137934	Gm4952, EG240549	predicted gene 4952 [Source:MGI Symbol;Acc:MGI:3643569]	ENSMUSG00000071633	2	1	1	0	0
CILDB_MMUS_040069	ENSMUSP00000129609	Actn2, 1110008F24Rik	actinin alpha 2 [Source:MGI Symbol;Acc:MGI:109192]	ENSMUSG00000052374	22	1	1	0	0
CILDB_MMUS_021756	ENSMUSP00000116849	Cdca3, 2410005A12Rik, C8, Grcc8, Tome-1, Grcc8, TOME-1, C8, Grcc8, Tome1	cell division cycle associated 3 [Source:MGI Symbol;Acc:MGI:1315198]	ENSMUSG00000023505	3	1	1	0	0
CILDB_MMUS_026150	ENSMUSP00000104145	4933427D14Rik, C85113, Kiaa0753	RIKEN cDNA 4933427D14 gene [Source:MGI Symbol;Acc:MGI:1921727]	ENSMUSG00000020807	2	1	1	0	0
CILDB_MMUS_039815	ENSMUSP00000015484	Cybb, C88302, Cgd, CGD91-phox, Cyd, gp91-1, gp91phox, Nox2, Cgd, gp91<phox>, gp91phox, Nox2, Cgd	cytochrome b-245, beta polypeptide [Source:MGI Symbol;Acc:MGI:88574]	ENSMUSG00000015340	28	1	1	0	0
CILDB_MMUS_042929	ENSMUSP00000093432	Trappc3l, Bet3l, ENSMUSG00000071340, Bet3l, ENSMUSG00000071340, Bet3l	trafficking protein particle complex 3 like [Source:MGI Symbol;Acc:MGI:3642034]	ENSMUSG00000071340	29	1	1	0	0
CILDB_MMUS_024186	ENSMUSP00000107182	Dennd5b, 9330160C06Rik, AI852444, D030011O10Rik, ENSMUSG00000072657, Gm17524	DENN/MADD domain containing 5B [Source:MGI Symbol;Acc:MGI:2444273]	ENSMUSG00000030313	9	3	3	1	3
CILDB_MMUS_042449	ENSMUSP00000062670	Pon2, 6330405I24Rik, AI481612	paraoxonase 2 [Source:MGI Symbol;Acc:MGI:106687]	ENSMUSG00000032667	13	2	2	1	2
CILDB_MMUS_027818	ENSMUSP00000023612	Ets2, AU022856, Ets-2, Ets-2, Ets-2	E26 avian leukemia oncogene 2, 3' domain [Source:MGI Symbol;Acc:MGI:95456]	ENSMUSG00000022895	7	1	1	0	0
CILDB_MMUS_043681	ENSMUSP00000102010	Camk2d,2810011D23Rik,8030469K03Rik,mKIAA4163,[d]-CaMKII,CaMK II,Kiaa4163	calcium/calmodulin-dependent protein kinase II, delta [Source:MGI Symbol;Acc:MGI:1341265]	ENSMUSG00000053819	20	4	3	1	3
CILDB_MMUS_041688	ENSMUSP00000128381	Slit1, mKIAA0813, Slil1, Slil1, Kiaa0813	slit homolog 1 (Drosophila) [Source:MGI Symbol;Acc:MGI:1315203]	ENSMUSG00000025020	11	1	1	0	0
CILDB_MMUS_026791	ENSMUSP00000138508	Gapdh, Gapd, Gapd, AK190093, Gapd, GAPDH, Gapdh, Gapd, OTTMUSG00000017911	glyceraldehyde-3-phosphate dehydrogenase [Source:MGI Symbol;Acc:MGI:95640]	ENSMUSG00000057666	38	4	4	0	0
CILDB_MMUS_008473	ENSMUSP00000031913	Try4, 0910001B19Rik, Td, Td, Try5, trypsinogen	trypsin 4 [Source:MGI Symbol;Acc:MGI:102757]	ENSMUSG00000054106	18	5	3	0	0
CILDB_MMUS_024536	ENSMUSP00000066743	Stat1, 2010005J02Rik, AA408197	signal transducer and activator of transcription 1 [Source:MGI Symbol;Acc:MGI:103063]	ENSMUSG00000026104	6	1	1	0	0
CILDB_MMUS_046931	ENSMUSP00000050771	Polr2a, 220kDa, Rpb1, Rpo2-1, 220kDa, Rpo2-1, RPB1, Rpii215, Rpo2-1	polymerase (RNA) II (DNA directed) polypeptide A [Source:MGI Symbol;Acc:MGI:98086]	ENSMUSG00000005198	42	1	1	0	0
CILDB_MMUS_017905	ENSMUSP00000120981	Trim2,mKIAA0517,narf,narf,neural activity-related ring finger protein,Kiaa0517,Narf	tripartite motif-containing 2 [Source:MGI Symbol;Acc:MGI:1933163]	ENSMUSG00000027993	6	2	1	0	0
CILDB_MMUS_019101	ENSMUSP00000066349	9130230L23Rik	RIKEN cDNA 9130230L23 gene [Source:MGI Symbol;Acc:MGI:3041166]	ENSMUSG00000054598	0	1	1	1	3
CILDB_MMUS_010099	ENSMUSP00000022348	Ttc18	tetratricopeptide repeat domain 18 [Source:MGI Symbol;Acc:MGI:1923920]	ENSMUSG00000039543	19	11	6	1	3
CILDB_MMUS_037727	ENSMUSP00000135839	Cyp2c29, Ah-2, Ahh-1, AHOH, AHOHase, AI159681, AI196010, Cyp2c, P450-2C, Ah-2, Ahh-1, AHOH, AHOHase, Cyp2c, P450-2C	cytochrome P450, family 2, subfamily c, polypeptide 29 [Source:MGI Symbol;Acc:MGI:103238]	ENSMUSG00000003053	5	2	2	0	0
CILDB_MMUS_033365	ENSMUSP00000081476	Cend1, 1500001H12Rik, AI415214, BM88, BM88, Bm88	cell cycle exit and neuronal differentiation 1 [Source:MGI Symbol;Acc:MGI:1929898]	ENSMUSG00000060240	2	1	1	1	3
CILDB_MMUS_046208	ENSMUSP00000059533	Cactin, 2510012J08Rik, 2510012J08Rik	cactin, spliceosome C complex subunit [Source:MGI Symbol;Acc:MGI:1917562]	ENSMUSG00000034889	28	1	1	0	0
CILDB_MMUS_022087	ENSMUSP00000105867	Rreb1, 1110037N09Rik, AA414966, B930013M22Rik	ras responsive element binding protein 1 [Source:MGI Symbol;Acc:MGI:2443664]	ENSMUSG00000039087	5	1	1	0	0
CILDB_MMUS_044612	ENSMUSP00000022536	Ska3, F630043A04Rik, Rama1	spindle and kinetochore associated complex subunit 3 [Source:MGI Symbol;Acc:MGI:3041235]	ENSMUSG00000021965	4	1	1	1	2
CILDB_MMUS_029057	ENSMUSP00000133494	E2f7, A630014C11Rik, D10Ertd739e, D10Ertd739e, E2F7	E2F transcription factor 7 [Source:MGI Symbol;Acc:MGI:1289147]	ENSMUSG00000020185	4	1	1	1	3
CILDB_MMUS_031832	ENSMUSP00000050745	Apol7c, 2210421G13Rik	apolipoprotein L 7c [Source:MGI Symbol;Acc:MGI:1920912]	ENSMUSG00000044309	3	1	1	0	0
CILDB_MMUS_012990	ENSMUSP00000080614	Timm50, 2810403L02Rik, AU015082, TIM50L, TIM50L, Tim50	translocase of inner mitochondrial membrane 50 [Source:MGI Symbol;Acc:MGI:1913775]	ENSMUSG00000003438	22	1	1	0	0
CILDB_MMUS_008120	ENSMUSP00000116956	Axin2, Axi1, Axil, Conductin, Axil, Conductin	axin2 [Source:MGI Symbol;Acc:MGI:1270862]	ENSMUSG00000000142	1	1	1	0	0
CILDB_MMUS_012592	ENSMUSP00000000759	Chmp1a,2900018H07Rik,Pcoln3,chromatin modifying protein 1A,Pcoln3,Chmp1,Pcoln3	charged multivesicular body protein 1A [Source:MGI Symbol;Acc:MGI:1920159]	ENSMUSG00000000743	32	2	1	0	0
CILDB_MMUS_012462	ENSMUSP00000114515	Hmgb1, amphoterin, DEF, HMG-1, Hmg1, p30, SBP-1, EG619937, amphoterin, DEF, HMG-1, Hmg1, p30, SBP-1, Hmg-1, Hmg1	high mobility group box 1 [Source:MGI Symbol;Acc:MGI:96113]	ENSMUSG00000066551	23	1	1	0	0
CILDB_MMUS_016805	ENSMUSP00000116717	Hk3,HK III,HK-III	hexokinase 3 [Source:MGI Symbol;Acc:MGI:2670962]	ENSMUSG00000025877	23	1	1	0	0
CILDB_MMUS_018655	ENSMUSP00000126313	Rfx3, C230093O12Rik, MRFX3, MRFX3	regulatory factor X, 3 (influences HLA class II expression) [Source:MGI Symbol;Acc:MGI:106582]	ENSMUSG00000040929	14	9	3	1	3
CILDB_MMUS_018534	ENSMUSP00000097274	B230118H07Rik, NWC, NWC	RIKEN cDNA B230118H07 gene [Source:MGI Symbol;Acc:MGI:1915420]	ENSMUSG00000027165	3	3	1	0	0
CILDB_MMUS_003922	ENSMUSP00000111134	Foxp2, 2810043D05Rik, AI449000, CAG-16, D0Kist7, D0Kist7	forkhead box P2 [Source:MGI Symbol;Acc:MGI:2148705]	ENSMUSG00000029563	5	1	1	0	0
CILDB_MMUS_000564	ENSMUSP00000111151	Sntg1, 4933426D16Rik, G1SYN, SYN4, G1SYN, SYN4	syntrophin, gamma 1 [Source:MGI Symbol;Acc:MGI:1918346]	ENSMUSG00000025909	6	2	1	0	0
CILDB_MMUS_016659	ENSMUSP00000084586	Hspa1a, hsp68, Hsp70-3, Hsp70.3, hsp70A1, Hsp72, Hsp70-3, Hsp70.3, Hsp70-3, Hsp70.3, Hsp70A1, Hspa1b	heat shock protein 1A [Source:MGI Symbol;Acc:MGI:96244]	ENSMUSG00000091971	35	13	9	1	3
CILDB_MMUS_029877	ENSMUSP00000069631	Dhrs9, C730025I08Rik, Rdh15, Rdh15	dehydrogenase/reductase (SDR family) member 9 [Source:MGI Symbol;Acc:MGI:2442798]	ENSMUSG00000027068	24	4	3	0	0
CILDB_MMUS_010490	ENSMUSP00000088105	Arhgap1, B230365D05Rik, C76222, Cdc42GAP, p50rhoGAP, RP23-12H6.2, Cdc42GAP, p50rhoGAP	Rho GTPase activating protein 1 [Source:MGI Symbol;Acc:MGI:2445003]	ENSMUSG00000027247	21	3	2	1	3
CILDB_MMUS_036140	ENSMUSP00000116659	Tekt2, AU014974, tektin-t, tektin-t	tektin 2 [Source:MGI Symbol;Acc:MGI:1346335]	ENSMUSG00000028845	3	3	1	0	0
CILDB_MMUS_044814	ENSMUSP00000044251	Dnajc6, 2810027M23Rik, mKIAA0473, auxilin, Kiaa0473	DnaJ (Hsp40) homolog, subfamily C, member 6 [Source:MGI Symbol;Acc:MGI:1919935]	ENSMUSG00000028528	6	1	1	0	0
CILDB_MMUS_024855	ENSMUSP00000005678	Fcer2a,CD23,Fce2,Fcer2,Ly-42,CD23,FC epsilon RII,Fce2,low-affinity IgE receptor,Ly-42,Fcer2a	Fc receptor, IgE, low affinity II, alpha polypeptide [Source:MGI Symbol;Acc:MGI:95497]	ENSMUSG00000005540	6	2	1	0	0
CILDB_MMUS_051311	ENSMUSP00000008052	Hmgcll1, BC037381	3-hydroxymethyl-3-methylglutaryl-Coenzyme A lyase-like 1 [Source:MGI Symbol;Acc:MGI:2446108]	ENSMUSG00000007908	32	1	1	0	0
CILDB_MMUS_007975	ENSMUSP00000002549	Abhd3, AA675331, LABH3, LABH3, Labh3	abhydrolase domain containing 3 [Source:MGI Symbol;Acc:MGI:2147183]	ENSMUSG00000002475	35	1	1	1	3
CILDB_MMUS_005437	ENSMUSP00000114928	Dynlrb1, 2010012N15Rik, 2010320M17Rik, 9430076K19Rik, AV124457, Dncl2a, DNLC2A, km23-1, Dncl2a, DNLC2A, km23-1, Dncl2a, Dnlc2a	dynein light chain roadblock-type 1 [Source:MGI Symbol;Acc:MGI:1914318]	ENSMUSG00000047459	24	9	5	0	0
CILDB_MMUS_020999	ENSMUSP00000114588	Pus7, C330017I15Rik, mKIAA1897	pseudouridylate synthase 7 homolog (S. cerevisiae) [Source:MGI Symbol;Acc:MGI:1925947]	ENSMUSG00000057541	38	1	1	0	0
CILDB_MMUS_041407	ENSMUSP00000022881	Fam134b, 1810015C04Rik, AU015349	family with sequence similarity 134, member B [Source:MGI Symbol;Acc:MGI:1913520]	ENSMUSG00000022270	3	3	1	0	0
CILDB_MMUS_020126	ENSMUSP00000027241	Il1r1,CD121a,CD121b,IL-iR,Il1r-1,CD121a,IL-1 receptor alpha chain,IL-iR,Il1r-1,Il-1r1,Il1ra	interleukin 1 receptor, type I [Source:MGI Symbol;Acc:MGI:96545]	ENSMUSG00000026072	4	1	1	0	0
CILDB_MMUS_032406	ENSMUSP00000062782	Vav2, 2810040F13Rik, AI847175	vav 2 oncogene [Source:MGI Symbol;Acc:MGI:102718]	ENSMUSG00000009621	10	1	1	0	0
CILDB_MMUS_024524	ENSMUSP00000080133	Klk1b9, Egfbp-3, Egfbp3, Klk9, mGk-9, Egfbp-3, Egfbp3, Klk9, mGk-9, Egfbp3, Klk-9, Klk9	kallikrein 1-related peptidase b9 [Source:MGI Symbol;Acc:MGI:95293]	ENSMUSG00000059042	12	2	1	0	0
CILDB_MMUS_029227	ENSMUSP00000038938	Ctdp1, 4930563P03Rik, AW553592, Fcp1	CTD (carboxy-terminal domain, RNA polymerase II, polypeptide A) phosphatase, subunit 1 [Source:MGI Symbol;Acc:MGI:1926953]	ENSMUSG00000033323	30	2	2	0	0
CILDB_MMUS_050251	ENSMUSP00000108330	Serpinb7, 4631416M05Rik, megsin, ovalbumin, megsin, ovalbumin	serine (or cysteine) peptidase inhibitor, clade B, member 7 [Source:MGI Symbol;Acc:MGI:2151053]	ENSMUSG00000067001	17	4	3	0	0
CILDB_MMUS_019995	ENSMUSP00000126565	Lsm5, 2010208O10Rik, 2310034K10Rik	LSM5 homolog, U6 small nuclear RNA associated (S. cerevisiae) [Source:MGI Symbol;Acc:MGI:1913623]	ENSMUSG00000091625	34	2	1	0	0
CILDB_MMUS_020776	ENSMUSP00000100862	Cd63, C75951, ME491, Tspan30, ME491, Tspan30	CD63 antigen [Source:MGI Symbol;Acc:MGI:99529]	ENSMUSG00000025351	16	1	1	0	0
CILDB_MMUS_011460	ENSMUSP00000138347	Ank3, 2900054D09Rik, AI314020, Ank-3, AnkG, Ankyrin-3, Ankyrin-G, Ank-3, AnkG, Ankyrin-3, Ankyrin-G, ANK3	ankyrin 3, epithelial [Source:MGI Symbol;Acc:MGI:88026]	ENSMUSG00000069601	15	8	5	1	3
CILDB_MMUS_019493	ENSMUSP00000102000	Tufm, 2300002G02Rik, C76308, C76389, EF-TuMT, EFTU, C76308, EF-TuMT	Tu translation elongation factor, mitochondrial [Source:MGI Symbol;Acc:MGI:1923686]	ENSMUSG00000073838	36	2	2	0	0
CILDB_MMUS_048389	ENSMUSP00000036631	Cilp, 9830114D16, C130036G17Rik	cartilage intermediate layer protein, nucleotide pyrophosphohydrolase [Source:MGI Symbol;Acc:MGI:2444507]	ENSMUSG00000042254	4	1	1	0	0
CILDB_MMUS_049007	ENSMUSP00000021060	Polg2, Mtpolb	polymerase (DNA directed), gamma 2, accessory subunit [Source:MGI Symbol;Acc:MGI:1354947]	ENSMUSG00000020718	7	1	1	1	3
[truncated: 14,125 more rows]
